# Supplementary material for: The estrous cycle surpasses sex differences in regulating the transcriptome in the rat medial prefrontal cortex and reveals an underlying role of early growth response 1
Source: Genome Biol. 2015 Dec 2;16:256. doi: 10.1186/s13059-015-0815-x (PMC4667491; doi:10.1186/s13059-015-0815-x)
Supplement: Additional file 2: Table S1. — Description of the differential expression analysis for all genes detected in the study and for each pairwise comparison. All values correspond to DESeq2 computations. The last column is.common.DE details whether the gene was found differentially expressed (DE) in both edgeR and DESeq2 analyses. FvM: females vs males, PvM: proestrus vs males, DvM: diestrus vs males, PvD: proestrus vs diestrus, padj: false discovery rate. (CSV 4867 kb) [file 13059_2015_815_MOESM2_ESM.csv]

Ensembl_gene_id	FvM_log2FoldChange	FvM_pvalue	FvM_padj	PvM_log2FoldChange	PvM_pvalue	PvM_padj	DvM_log2FoldChange	DvM_pvalue	DvM_padj	PvD_log2FoldChange	PvD_pvalue	PvD_padj	rgd_symbol	description	is.common.DE
ENSRNOG00000000001	0.0496067630693452	0.786999400183595	0.999971625125007	0.294618768627625	0.280766904007041	NA	-0.156016593816247	0.564960919568521	0.874993605366701	0.450635362443872	0.0996538875974342	NA	Arsj	arylsulfatase family, member J [Source:RGD Symbol;Acc:1307640]	no
ENSRNOG00000000007	0.0505973601065773	0.529261210707048	0.999971625125007	0.112899237434371	0.236501343559584	0.620298573298769	0.00377358482850561	0.966079232628682	0.993722600217984	0.109125652605866	0.252536153365377	0.421775368518065	Gad1	glutamate decarboxylase 1 [Source:RGD Symbol;Acc:2652]	no
ENSRNOG00000000008	-0.0977523035788037	0.587407999902235	0.999971625125007	0.0237030409692754	0.931713648105907	NA	-0.279587678647914	0.31190307537773	0.765785648616744	0.30329071961719	0.272965851223554	NA	Alx4	ALX homeobox 4 [Source:RGD Symbol;Acc:1310201]	no
ENSRNOG00000000010	-0.178683146023538	0.141965111872372	0.999971625125007	-0.29081152910239	0.0514533460002278	0.430375959974269	-0.117588492769373	0.397445712890086	0.800602105781089	-0.173223036333017	0.247073539417111	0.41599500653384	Cbln1	cerebellin 1 precursor [Source:RGD Symbol;Acc:1562813]	no
ENSRNOG00000000012	-0.0975454067254932	0.554158159382299	0.999971625125007	-0.154562255210117	0.489507359944952	0.76706211731425	-0.0744598466282904	0.726081115888262	0.928289450749247	-0.0801024085818263	0.720732878344044	0.821163377423877	Tcf15	transcription factor 15 [Source:RGD Symbol;Acc:1308464]	no
ENSRNOG00000000014	-0.0769272860005709	0.388569941366993	0.999971625125007	0.0147991351578963	0.884755420414588	0.955475298800208	-0.154291789306843	0.105896971926207	0.639524199552806	0.16909092446474	0.0992625698454226	0.238020050504803		Uncharacterized protein [Source:UniProtKB/TrEMBL;Acc:F1LUT6]	no
ENSRNOG00000000017	-0.0854081325079205	0.62153157940263	0.999971625125007	-0.186253632394725	0.492168334714569	NA	-0.0547913482715328	0.842259785675793	0.966922915899806	-0.131462284123192	0.627596463286808	NA	Steap1	six transmembrane epithelial antigen of the prostate 1 [Source:RGD Symbol;Acc:1311543]	no
ENSRNOG00000000021	0.045675102326072	0.667426410019332	0.999971625125007	0.115794711435322	0.379349401255456	0.705241825244831	-0.00630828296754351	0.959241040454213	0.993015510942072	0.122102994402866	0.354069988220377	0.522763019257311			no
ENSRNOG00000000024	-0.00861576071912888	0.912144547274107	0.999971625125007	-0.0182972474848546	0.853391826877666	0.942689490192629	-0.00161244893192748	0.986013263837361	0.997740660723783	-0.0166847985529271	0.86619580162751	0.919548190209933	Hebp1	heme binding protein 1 [Source:RGD Symbol;Acc:1304581]	no
ENSRNOG00000000028	-0.0985799761997008	0.471291809212938	0.999971625125007	-0.134741177350006	0.46174190372322	0.752188737361346	-0.081699303358213	0.633197101766202	0.899548324329481	-0.0530418739917931	0.773009612094288	0.857507413083577	Nde1	nudE neurodevelopment protein 1 [Source:RGD Symbol;Acc:620038]	no
ENSRNOG00000000029	-0.386383013042581	0.00124592321454591	0.167337151423344	-0.594152671764245	4.55842615594513e-06	0.00223768075077396	-0.294489369303959	0.0145321549830275	0.359259513081381	-0.299663302460286	0.0210533007777454	0.110703451996768	Myh11	myosin, heavy chain 11, smooth muscle [Source:RGD Symbol;Acc:3136]	yes
ENSRNOG00000000033	-0.136819254695855	0.147768579027848	0.999971625125007	-0.267208735634424	0.00847259859708503	0.238404703484247	-0.0552560753246214	0.55822054599868	0.872964895572903	-0.211952660309803	0.0368026831266063	0.142655810578212	Tmcc2	transmembrane and coiled-coil domain family 2 [Source:RGD Symbol;Acc:1311960]	no
ENSRNOG00000000034	-0.253482266801555	0.0752296892977252	0.999971625125007	-0.355025484871393	0.0590490264221766	0.4468390571955	-0.212802601317364	0.225173651399331	0.722350370196228	-0.142222883554029	0.453124810978332	0.612765661127111	Nuak2	NUAK family, SNF1-like kinase, 2 [Source:RGD Symbol;Acc:1359167]	no
ENSRNOG00000000036	-0.0507369082286281	0.574708116491709	0.999971625125007	-0.140413273620445	0.185134603735878	0.583725730162026	0.010524118640092	0.914635230179763	0.984687784653518	-0.150937392260537	0.154268311842875	0.309892725851087	Klhdc8a	kelch domain containing 8A [Source:RGD Symbol;Acc:1305132]	no
ENSRNOG00000000040	0.0256865501924918	0.873437808027948	0.999971625125007	-0.00282758871176298	0.989536426375439	0.99648687203692	0.0526406311250198	0.797121396221868	0.952745203992609	-0.0554682198367828	0.796784707764998	0.87306476322239	RGD1304622	similar to 6820428L09 protein [Source:RGD Symbol;Acc:1304622]	no
ENSRNOG00000000041	0.0301186122759007	0.82144660286459	0.999971625125007	0.0383393044995435	0.828337502294024	0.931418181714941	0.0264568565715474	0.873484847510415	0.975786158231505	0.0118824479279961	0.946353716650665	0.96595857993746	Slc26a1	solute carrier family 26 (anion exchanger), member 1 [Source:RGD Symbol;Acc:620136]	no
ENSRNOG00000000042	-0.048026522469906	0.78654366869046	0.999971625125007	0.349535245114851	0.0500319379464955	0.427270171097198	-0.507125008745254	0.00319220972988371	0.196863164393166	0.856660253860105	2.13523195082682e-06	0.000262040409965358	Xpr1	xenotropic and polytropic retrovirus receptor 1 [Source:RGD Symbol;Acc:1306554]	yes
ENSRNOG00000000043	0.0527080975347215	0.570647089913003	0.999971625125007	0.119629930785317	0.284803398323892	0.65338758163495	0.00298301078127651	0.977190399490081	0.996056809574533	0.116646920004041	0.29698710924844	0.468268753982729	Idua	iduronidase, alpha-L- [Source:RGD Symbol;Acc:1310943]	no
ENSRNOG00000000044	0.0647533932797379	0.201197046979942	0.999971625125007	0.0372812053249022	0.565450707579194	0.807141818634433	0.0857274274800834	0.152651643143468	0.681252739420749	-0.0484462221551811	0.45382536047726	0.613229315770163	Tmem175	transmembrane protein 175 [Source:RGD Symbol;Acc:1309712]	no
ENSRNOG00000000047	0.0415314819237601	0.747768962828215	0.999971625125007	-0.119694331243205	0.423670115205725	0.728767213840495	0.158021563063247	0.257159574881107	0.740925582247063	-0.277715894306451	0.062926662403504	0.186001334410357	Cd82	Cd82 molecule [Source:RGD Symbol;Acc:69070]	no
ENSRNOG00000000048	-0.0323231643237819	0.486906619515341	0.999971625125007	-0.0446225755273385	0.463679989178826	0.752671921061437	-0.0234511955905989	0.677421424887334	0.913748440458619	-0.0211713799367396	0.728215272339001	0.826645340760838	Gak	cyclin G associated kinase [Source:RGD Symbol;Acc:621589]	no
ENSRNOG00000000054	0.0722277609678533	0.480698658785981	0.999971625125007	-0.081610180965551	0.435694338145106	0.737482035043557	0.184731623771459	0.0578750558264962	0.563676293255812	-0.26634180473701	0.0109349671845817	0.0808493363702545	Abhd8	abhydrolase domain containing 8 [Source:RGD Symbol;Acc:1305693]	no
ENSRNOG00000000060	0.119595923501829	0.323209969407899	0.999971625125007	-0.0653712446658175	0.607115805206254	0.827187106391127	0.260972569921961	0.0278489308364886	0.449675141245646	-0.326343814587778	0.0102475451834518	0.0784185703588162	Cplx1	complexin 1 [Source:RGD Symbol;Acc:70944]	no
ENSRNOG00000000062	0.0568359213406099	0.719756110904751	0.999971625125007	0.422358090305592	0.00172444267463728	0.11017893091726	-0.269064937041876	0.0384710372775287	0.494541536907259	0.691423027347468	4.01394904813662e-07	7.60012581200039e-05	Pcgf3	polycomb group ring finger 3 [Source:RGD Symbol;Acc:1311479]	yes
ENSRNOG00000000064	0.0526468858026631	0.708950489611607	0.999971625125007	-0.16524672902733	0.293900631134814	0.659444991700333	0.208083304213478	0.158395393472272	0.687000751666664	-0.373330033240808	0.017674533866222	0.102611118662242	Atp5i	ATP synthase, H+ transporting, mitochondrial Fo complex, subunit E [Source:RGD Symbol;Acc:621377]	no
ENSRNOG00000000066	-0.00333377596372694	0.97490842672316	0.999971625125007	0.149211401744446	0.17607482660269	0.575778073955454	-0.129130268838057	0.213317932283305	0.715539950480719	0.278341670582504	0.0120082153287069	0.0847735276188125	Fbxo28	F-box protein 28 [Source:RGD Symbol;Acc:1304584]	no
ENSRNOG00000000068	0.073678660163663	0.137219640688339	0.999971625125007	0.0853788341634328	0.187207961589106	0.585451800910739	0.065494393196144	0.275150224111828	0.751865317567334	0.0198844409672888	0.758289361181413	0.847345686965555	Ppp2r5a	protein phosphatase 2, regulatory subunit B', alpha [Source:RGD Symbol;Acc:1308022]	no
ENSRNOG00000000070	0.0735672509777953	0.36037176311014	0.999971625125007	0.140484723995017	0.145011281622128	0.551927271959731	0.0244237163231153	0.785884667932875	0.948872166391232	0.116061007671902	0.228295474136778	0.395740022784312	LOC100910207	protein Dr1-like [Source:RGD Symbol;Acc:6499394]	no
ENSRNOG00000000073	0.153494405962121	0.40607564835242	0.999971625125007	0.401317036135343	0.127804037526105	0.540251679143307	0.00759320686814959	0.976572116450532	0.995940498254728	0.393723829267194	0.135144685201389	0.286455726476766	Tmed5	transmembrane emp24 protein transport domain containing 5 [Source:RGD Symbol;Acc:1359437]	no
ENSRNOG00000000075	0.137445767779458	0.266213346189934	0.999971625125007	0.294853193298692	0.0398665062081321	0.395874581239137	0.0256722198919484	0.85013633536543	0.96850645017631	0.269180973406743	0.0603624209930936	0.182713224919445	Mtf2	metal response element binding transcription factor 2 [Source:RGD Symbol;Acc:1304727]	no
ENSRNOG00000000081	-0.167277234738183	0.364763913574298	0.999971625125007	0.0239424039073774	0.926925706744944	0.971733082738273	-0.44646680908799	0.0824340256591611	0.610058738539772	0.470409212995368	0.0743040340989898	0.203014979993406		anthrax toxin receptor 2 [Source:MGI Symbol;Acc:MGI:1919164]	no
ENSRNOG00000000082	0.0557438654841392	0.617934715908265	0.999971625125007	0.0829090469866659	0.558771393324904	0.803714887672433	0.0389302479133057	0.769228112278469	0.942599132004571	0.0439787990733602	0.75626702043055	0.846072020340323	Hltf	helicase-like transcription factor [Source:RGD Symbol;Acc:1309031]	no
ENSRNOG00000000091	0.163062055609727	0.354545549216608	0.999971625125007	0.428243850768685	0.121481535080788	NA	0.04026075464821	0.884378740750264	0.977096066267875	0.387983096120475	0.160638574143119	NA	Smad9	SMAD family member 9 [Source:RGD Symbol;Acc:71004]	no
ENSRNOG00000000095	0.0702085708151722	0.337362124437367	0.999971625125007	0.0494604663857414	0.597620864712165	0.823032724531903	0.0875650412340076	0.313077387017554	0.766072371549858	-0.0381045748482662	0.683290952377425	0.794602682765322	Gpr89b	G protein-coupled receptor 89B [Source:RGD Symbol;Acc:1304837]	no
ENSRNOG00000000096	-0.0120458422143097	0.905716062272798	0.999971625125007	0.031607278349803	0.80949241270912	0.923310159603926	-0.0460312563041314	0.707468282131428	0.924460795511011	0.0776385346539344	0.554799622870801	0.695480393599697	Pdzk1	PDZ domain containing 1 [Source:RGD Symbol;Acc:70924]	no
ENSRNOG00000000098	0.0664427572929302	0.635001270710292	0.999971625125007	0.237614845079812	0.145161405065517	0.551927271959731	-0.0679100842742339	0.658373038083461	0.907571237805899	0.305524929354046	0.0611914265026475	0.183408224076456	Rnf115	ring finger protein 115 [Source:RGD Symbol;Acc:1305315]	no
ENSRNOG00000000104	0.0263445705978637	0.758811333623854	0.999971625125007	-0.0779790578517996	0.413815385097306	0.723059936464501	0.101123736293801	0.251522675903449	0.737735917960106	-0.179102794145601	0.0599891676504226	0.182110954658429	Thoc3	THO complex 3 [Source:RGD Symbol;Acc:1311669]	no
ENSRNOG00000000105	-0.0207888974228138	0.808176711132005	0.999971625125007	-0.0143140248498936	0.893646532286944	0.958308953452219	-0.0265632264420844	0.789886837355602	0.949923295919012	0.0122492015921908	0.908924405118154	0.944377637438314	Cplx2	complexin 2 [Source:RGD Symbol;Acc:70945]	no
ENSRNOG00000000108	-0.052192446341548	0.48653202813863	0.999971625125007	-0.0510128070644739	0.60041486484674	0.824415663009186	-0.0540769388646937	0.549103692814432	0.867676720028336	0.00306413180021972	0.974970543857043	0.985303819159835	Aga	aspartylglucosaminidase [Source:RGD Symbol;Acc:1309646]	no
ENSRNOG00000000111	0.00784783326009968	0.946438812917345	0.999971625125007	-0.0973114017820914	0.485940983166706	0.764833367876917	0.0833901434743361	0.522313618833338	0.858936538543371	-0.180701545256428	0.19544546928051	0.358935049167781	Coprs	coordinator of PRMT5, differentiation stimulator [Source:RGD Symbol;Acc:1565675]	no
ENSRNOG00000000112	0.0135725588025717	0.831375019305741	0.999971625125007	0.0343614942360055	0.673663124555602	0.859659382138769	-0.00171932253494971	0.981892994728263	0.996917929439817	0.0360808167709552	0.658392463375024	0.776157049681808	Champ1	chromosome alignment maintaining phosphoprotein 1 [Source:RGD Symbol;Acc:1311283]	no
ENSRNOG00000000113	0.132041662319449	0.224958700390947	0.999971625125007	0.246698357027425	0.0536095885293075	0.434751348471473	0.0505130979880605	0.674300528499647	0.912857917218937	0.196185259039364	0.124158556009375	0.272248833380752	Elac1	elaC ribonuclease Z 1 [Source:RGD Symbol;Acc:1304757]	no
ENSRNOG00000000121	0.035633660132679	0.806095475885549	0.999971625125007	0.0316613069077123	0.868104977688601	0.949366950442347	0.0436176923671023	0.808397302817416	0.956253917678043	-0.01195638545939	0.949945366887527	0.968282397655459	Pigv	phosphatidylinositol glycan anchor biosynthesis, class V [Source:RGD Symbol;Acc:1309526]	no
ENSRNOG00000000122	0.0593442630528709	0.541062048785951	0.999971625125007	-0.035906781305237	0.758371065973848	0.898424366075701	0.129986453137659	0.227436258968928	0.725072736494126	-0.165893234442896	0.153251009338867	0.308807192423005	Ak2	adenylate kinase 2 [Source:RGD Symbol;Acc:2077]	no
ENSRNOG00000000123	0.00770481849655415	0.925736502208124	0.999971625125007	-0.03932562769403	0.699615290165158	0.873969932322289	0.0424480738169735	0.653627341085145	0.906177191940102	-0.0817737015110036	0.422067371151983	0.585510917935286	Rnf19b	ring finger protein 19B [Source:RGD Symbol;Acc:1305470]	no
ENSRNOG00000000127	-0.00964890716775703	0.947526911771976	0.999971625125007	0.237886805630255	0.116268459995545	0.531096154187704	-0.23726867295108	0.0967316246726743	0.62829067093568	0.475155478581335	0.00176263438478238	0.0304588737104377	Kpna6	karyopherin alpha 6 (importin alpha 7) [Source:RGD Symbol;Acc:1306570]	yes
ENSRNOG00000000129	-0.00514540863555361	0.890303417278845	0.999971625125007	-0.0117457077502724	0.814724007868766	0.925565649295203	-0.000242642146795233	0.995830735200032	0.999811109546302	-0.0115030656034772	0.818489313393708	0.888036784521955	RGD1559864	similar to mKIAA1045 protein [Source:RGD Symbol;Acc:1559864]	no
ENSRNOG00000000130	-0.109672664707691	0.182749919379445	0.999971625125007	-0.22157429062112	0.0109674901659715	0.263265823188782	-0.0366221952992161	0.650454068423842	0.905071577325677	-0.184952095321904	0.0337629347948964	0.136223420935025	Dnajb5	DnaJ (Hsp40) homolog, subfamily B, member 5 [Source:RGD Symbol;Acc:1307453]	no
ENSRNOG00000000133	0.0185479009732979	0.833237680402839	0.999971625125007	-0.100132174228857	0.286150327622923	0.654725886011884	0.10243237296566	0.238766905139715	0.733010667101765	-0.202564547194516	0.0307464861179893	0.129533988241522	Txndc15	thioredoxin domain containing 15 [Source:RGD Symbol;Acc:1304696]	no
ENSRNOG00000000137	-0.0427222358597701	0.804194209579373	0.999971625125007	-0.373930666969042	0.093716468502096	0.507348275520296	0.157060183832797	0.445754115425889	0.825692201107451	-0.530990850801839	0.0166718823652256	0.0999773792806027	Ly86	lymphocyte antigen 86 [Source:RGD Symbol;Acc:1309936]	no
ENSRNOG00000000138	0.00515291443218652	0.977028304775683	0.999971625125007	-0.00714246945692756	0.977541292214697	0.992898481647145	0.0160017433202502	0.947935038200353	0.990959442924249	-0.0231442127771777	0.927286633790098	0.954805550361557	Glis1	GLIS family zinc finger 1 [Source:RGD Symbol;Acc:1308030]	no
ENSRNOG00000000142	-0.036193733400066	0.698094513378788	0.999971625125007	0.0356002574795895	0.756667908248536	0.897599253193063	-0.0943278838620675	0.380472843471688	0.796422300080425	0.129928141341657	0.260243726534724	0.429869186377273	Plxdc2	plexin domain containing 2 [Source:RGD Symbol;Acc:1305962]	no
ENSRNOG00000000145	-0.0268644994835709	0.884376893302936	0.999971625125007	0.379267533264734	0.101311361182559	0.518451649515627	-0.522462002139529	0.0196802452932641	0.402721869892214	0.901729535404263	0.000107291658082832	0.00434875729733899	Pik3r3	phosphoinositide-3-kinase, regulatory subunit 3 (gamma) [Source:RGD Symbol;Acc:621042]	yes
ENSRNOG00000000146	-0.18158676085245	0.267042294138617	0.999971625125007	-0.0518140675900821	0.807735992066116	0.922498082539182	-0.339922643454977	0.0963270984636724	0.627768274253961	0.288108575864895	0.180814262115956	0.341589011225963	Nebl	nebulette [Source:RGD Symbol;Acc:1308315]	no
ENSRNOG00000000147	0.0362240951682274	0.441683850084644	0.999971625125007	-0.00185409504180783	0.974093748992016	0.992273575458759	0.064558711325589	0.221742750054065	0.718870288672228	-0.0664128063673968	0.244311561866847	0.413603964872039	Mast2	microtubule associated serine/threonine kinase 2 [Source:RGD Symbol;Acc:1304573]	no
ENSRNOG00000000150	-0.0224045658984095	0.773573744542976	0.999971625125007	-0.083792263431086	0.391502735621363	0.712380183680059	0.0211116555513222	0.814346473133761	0.959165710718146	-0.104903918982408	0.282853190334092	0.453646682561478	Dnajc1	DnaJ (Hsp40) homolog, subfamily C, member 1 [Source:RGD Symbol;Acc:2322144]	no
ENSRNOG00000000151	0.228760024836427	0.0461939823390056	0.999971625125007	0.268644493988289	0.0674669948707955	0.460283015698626	0.215493221625089	0.117826416858296	0.645438509891194	0.0531512723631997	0.715250058822785	0.817406369618656	Ldlrap1	low density lipoprotein receptor adaptor protein 1 [Source:RGD Symbol;Acc:1563417]	no
ENSRNOG00000000155	0.0853590382393302	0.544000819031141	0.999971625125007	0.266089214460227	0.103898920031611	0.519857900229428	-0.0531904038538483	0.730925450020934	0.930183403954354	0.319279618314075	0.0512707470500138	0.166922741685307	Cog3	component of oligomeric golgi complex 3 [Source:RGD Symbol;Acc:1304555]	no
ENSRNOG00000000156	-0.501921859863278	0.00124109496141969	0.167337151423344	-0.415559427969903	0.0430759567052289	0.406438946060587	-0.669613535387647	0.000675819868426356	0.0726762704025667	0.254054107417744	0.230376455921286	0.397945048942177	Megf6	multiple epidermal growth factor-like domains protein 6-like [Source:RGD Symbol;Acc:6492904]	no
ENSRNOG00000000157	0.00218154965403199	0.984953090977529	0.999971625125007	0.111757382507925	0.40967498880543	0.721336329186254	-0.0873265947451525	0.491201751322049	0.84312205486605	0.199083977253077	0.142139241695788	0.294960624618127	Atg12	autophagy related 12 [Source:RGD Symbol;Acc:1306306]	no
ENSRNOG00000000158	0.0189579762210322	0.796923067159148	0.999971625125007	-0.0109770679504805	0.905237125063811	0.963038160334601	0.0416876142716785	0.626079445452784	0.896967006242444	-0.052664682222159	0.56764802295468	0.705458885188585	Cdo1	cysteine dioxygenase type 1 [Source:RGD Symbol;Acc:69262]	no
ENSRNOG00000000161	0.144386907007379	0.432416337732617	0.999971625125007	0.464522705952495	0.0620630309164719	0.452934894935909	-0.0768976215305764	0.750772421956038	0.937293384752642	0.541420327483071	0.0298107266821856	0.1275895971731	Chm	choroideremia (Rab escort protein 1) [Source:RGD Symbol;Acc:2340]	no
ENSRNOG00000000164	0.0246754274515645	0.798486347248885	0.999971625125007	0.0235921111800116	0.846279173498224	0.94006058928461	0.0267573052632483	0.813531322502753	0.958692500742289	-0.00316519408323669	0.979243042575645	0.988114753429585	Lamp2	lysosomal-associated membrane protein 2 [Source:RGD Symbol;Acc:2990]	no
ENSRNOG00000000166	-0.0180425040428259	0.885355624931214	0.999971625125007	-0.218855724647901	0.124760371359432	0.53753682946451	0.114899364282015	0.377119671087681	0.794867130477184	-0.333755088929916	0.0186192704608043	0.105795111728637	Apex2	APEX nuclease (apurinic/apyrimidinic endonuclease) 2 [Source:RGD Symbol;Acc:1565983]	no
ENSRNOG00000000167	-1.21692870392237	8.16287426482937e-12	1.41471680869787e-08	-1.48538004109242	2.96113467830033e-09	4.36076433624362e-06	-1.37932805284562	9.12391343514743e-09	1.77836477742817e-05	-0.106051988246799	0.679067997084777	0.791589026680882	Alas2	aminolevulinate, delta-, synthase 2 [Source:RGD Symbol;Acc:2084]	yes
ENSRNOG00000000168	-0.0148784146534546	0.893730155235729	0.999971625125007	0.0240261568688014	0.862064829312609	0.946897150718615	-0.0465125309012089	0.719113994850887	0.927395957465047	0.0705386877700103	0.610051537524192	0.739628894835862	Gatm	glycine amidinotransferase (L-arginine:glycine amidinotransferase) [Source:RGD Symbol;Acc:71090]	no
ENSRNOG00000000169	0.0245800658003412	0.818453893526844	0.999971625125007	0.072961170100925	0.597987574079467	0.823155044021744	-0.011751780452249	0.927819927450368	0.987343471059979	0.084712950553174	0.540714256714545	0.68514596161516	Spata5l1	spermatogenesis associated 5-like 1 [Source:RGD Symbol;Acc:1595990]	no
ENSRNOG00000000170	0.0111578202753416	0.90748145104184	0.999971625125007	0.0931448617005141	0.411096660398269	0.722157075801015	-0.0532649624944312	0.614546800625309	0.892187067219491	0.146409824194945	0.196669977702416	0.360009355119075	Slc30a4	solute carrier family 30 (zinc transporter), member 4 [Source:RGD Symbol;Acc:619750]	no
ENSRNOG00000000172	0.00227016058750078	0.986617975990645	0.999971625125007	-0.0263892620079695	0.881670060571455	0.953734695956319	0.0239724718785323	0.885367547430158	0.977412463904437	-0.0503617338865018	0.776196443122449	0.859457615467414	Sqrdl	sulfide quinone reductase-like (yeast) [Source:RGD Symbol;Acc:1564504]	no
ENSRNOG00000000175	-0.0262602486501398	0.7581214296369	0.999971625125007	-0.0996415324362329	0.32540957017992	0.67669523654989	0.0254313997259635	0.786738952401151	0.948872166391232	-0.125072932162196	0.216918682591962	0.38287924078757	Mier2	mesoderm induction early response 1, family member 2 [Source:RGD Symbol;Acc:1307278]	no
ENSRNOG00000000177	0.109975041465923	0.531775442585032	0.999971625125007	0.0935280793491964	0.701297465326234	0.874523946013452	0.154062136366635	0.510868975116391	0.853619795219661	-0.0605340570174386	0.803393603323083	0.877765956511758	Ppap2c	phosphatidic acid phosphatase type 2c [Source:RGD Symbol;Acc:628893]	no
ENSRNOG00000000184	-0.011545313218924	0.94697087359903	0.999971625125007	-0.111147751902912	0.646221818829504	0.846790400913764	0.0595413419305041	0.796105374676417	0.952553031563027	-0.170689093833416	0.479930779522798	0.635155829136355	Tmprss6	transmembrane protease, serine 6 [Source:RGD Symbol;Acc:1307138]	no
ENSRNOG00000000185	0.0514679311802076	0.699103462439462	0.999971625125007	-0.159527770433949	0.276071830319451	0.646706931322315	0.200781394141187	0.139465665959977	0.667207598071407	-0.360309164575136	0.0135751194349006	0.089871929376805	Mpst	mercaptopyruvate sulfurtransferase [Source:RGD Symbol;Acc:620065]	no
ENSRNOG00000000186	-0.144864955482551	0.223080824726771	0.999971625125007	-0.344694539495726	0.00625606901890895	0.212997590812222	-0.0286786667665025	0.806422282610066	0.955222018591519	-0.316015872729224	0.0122183578305667	0.0854575803094098	Tst	thiosulfate sulfurtransferase [Source:RGD Symbol;Acc:3913]	no
ENSRNOG00000000187	-0.272446996315478	0.130986918003996	0.999971625125007	-0.229719917620308	0.368104223842938	0.701589499973297	-0.396381729631668	0.110392236095491	0.643470235843686	0.16666181201136	0.517831264331161	0.666666884647421	Csf2rb	colony stimulating factor 2 receptor, beta, low-affinity (granulocyte-macrophage) [Source:RGD Symbol;Acc:620189]	no
ENSRNOG00000000190	-0.0165457550896743	0.927617824674544	0.999971625125007	0.19650494557116	0.432963098659031	0.735892909672582	-0.220868176596346	0.367742858789315	0.790326019012571	0.417373122167506	0.0978586494654634	0.236173914121869	Ep300	E1A binding protein p300 [Source:RGD Symbol;Acc:620036]	no
ENSRNOG00000000196	-0.0440736090917274	0.803139074055381	0.999971625125007	0.0639527663812986	0.79279063188925	0.915484823180899	-0.15150515247328	0.520215221740962	0.858146715825353	0.215457918854579	0.377941027106765	0.546799516785619	Cyp19a1	cytochrome P450, family 19, subfamily a, polypeptide 1 [Source:RGD Symbol;Acc:2457]	no
ENSRNOG00000000204	-0.0836190446253198	0.521138800686392	0.999971625125007	0.0840601607740397	0.565090458314375	0.807141818634433	-0.239372607745869	0.0832358146374189	0.611342110685781	0.323432768519908	0.0280106655951108	0.125043234017379	Syncrip	synaptotagmin binding, cytoplasmic RNA interacting protein [Source:RGD Symbol;Acc:1305683]	no
ENSRNOG00000000207	0.0205395360781335	0.89609561398293	0.999971625125007	0.0110109585923886	0.958989541645501	0.98498953651678	0.031783978414941	0.875533207187589	0.975928999620277	-0.0207730198225524	0.922612326721633	0.952656885195429	RGD1565766	hypothetical gene supported by BC088468; NM_001009712 [Source:RGD Symbol;Acc:1565766]	no
ENSRNOG00000000216	0.0555693171289243	0.583896253533237	0.999971625125007	0.112843311987192	0.377527011400256	0.705050445131603	0.0141633664500681	0.905857916011771	0.983010267022614	0.0986799455371234	0.440033539321073	0.600762724573702	Klf11	Kruppel-like factor 11 [Source:RGD Symbol;Acc:1306646]	no
ENSRNOG00000000217	0.109583836458738	0.429802655934213	0.999971625125007	0.0236141312409979	0.89673301105274	0.959420352639088	0.185439055088545	0.273922314758922	0.750986053313946	-0.161824923847547	0.369617572863591	0.538932773270324	LOC100909835	glutathione S-transferase alpha-4-like [Source:RGD Symbol;Acc:6501756]	no
ENSRNOG00000000219	0.0443186210538915	0.590931587117201	0.999971625125007	-0.0306012477586087	0.753842094513747	0.896425362481492	0.0999118056063009	0.268474123151597	0.747693816082531	-0.13051305336491	0.180069897300833	0.340706126884403	Ano10	anoctamin 10 [Source:RGD Symbol;Acc:1308260]	no
ENSRNOG00000000221	-0.0584719207447972	0.751506572425807	0.999971625125007	0.251656175691251	0.307704171968932	0.668076755195951	-0.440214261212984	0.0668608250604174	0.584128320479039	0.691870436904235	0.00528543643639965	0.0564766020882446	Abhd5	abhydrolase domain containing 5 [Source:RGD Symbol;Acc:1303237]	no
ENSRNOG00000000230	0.00917068417397763	0.942510839818648	0.999971625125007	-0.195352134965198	0.156842587602469	0.561894245862752	0.148308436546174	0.245138867072557	0.737735917960106	-0.343660571511372	0.0124908256741586	0.086573598406275	Lmf1	lipase maturation factor 1 [Source:RGD Symbol;Acc:1310180]	no
ENSRNOG00000000231	-0.00176655079734118	0.987486543155058	0.999971625125007	-0.158578242107435	0.196033400405663	0.591851181999238	0.106153332526203	0.353011364285535	0.787099300056767	-0.264731574633638	0.030844268864081	0.129822146562252	Kctd17	potassium channel tetramerization domain containing 17 [Source:RGD Symbol;Acc:1311154]	no
ENSRNOG00000000233	0.100332801104991	0.542843399656359	0.999971625125007	0.339967308097344	0.0991193854604925	0.51570442145825	-0.083174745047112	0.677292294489155	0.913748440458619	0.423142053144456	0.0409478369379021	0.149510366604671	Grm6	glutamate receptor, metabotropic 6 [Source:RGD Symbol;Acc:2747]	no
ENSRNOG00000000236	-0.0431998374603233	0.62710131085993	0.999971625125007	-0.00592758606596939	0.957060901467629	0.983708044682045	-0.0740515945032077	0.470362272507411	0.836609139587709	0.0681240084372383	0.536389277668509	0.681882168254212	Zfp207	zinc finger protein 207 [Source:RGD Symbol;Acc:1308121]	no
ENSRNOG00000000237	0.00114762353372723	0.994979919148588	0.999971625125007	0.4815224488324	0.0279333907528252	0.367290834363041	-0.576715698367427	0.00612301524589857	0.259606805417024	1.05823814719983	1.49719989271811e-06	0.000200878874609352	RGD1310429	similar to Protein Njmu-R1 [Source:RGD Symbol;Acc:1310429]	yes
ENSRNOG00000000242	0.0247476663745213	0.797926417133717	0.999971625125007	0.177580098879575	0.0518537710189508	0.431973526766294	-0.0985479651239071	0.248649135458334	0.737735917960106	0.276128064003482	0.00255530805576591	0.037968669250136	Synrg	synergin, gamma [Source:RGD Symbol;Acc:620684]	no
ENSRNOG00000000244	0.0337227370736653	0.675606206066908	0.999971625125007	0.101441084288979	0.304125617763238	0.667090842921919	-0.0177989683085542	0.847065769002636	0.968248267286505	0.119240052597533	0.227575152225458	0.394904565016526	Coil	coilin [Source:RGD Symbol;Acc:62031]	no
ENSRNOG00000000245	0.290624637135367	0.0784333051150886	0.999971625125007	0.469193272977931	0.0288846856239743	0.368907277061769	0.215322084546051	0.295482299809315	0.761335690640454	0.25387118843188	0.234386705920217	0.40276953199359	Slc16a6	solute carrier family 16, member 6 [Source:RGD Symbol;Acc:735117]	no
ENSRNOG00000000246	0.0251147377532694	0.694867989109492	0.999971625125007	0.0446922386711641	0.579665556159993	0.813612484912748	0.0107654022515844	0.885776416872318	0.977419267446752	0.0339268364195797	0.674133406424497	0.788054618049797	Amz2	archaelysin family metallopeptidase 2 [Source:RGD Symbol;Acc:1304846]	no
ENSRNOG00000000247	0.0417824107962046	0.583916740607767	0.999971625125007	-0.0419010268304824	0.629878403298303	0.838954157777351	0.102811465310064	0.200434379729009	0.709228404927214	-0.144712492140547	0.0952069614346546	0.232474772817781	Mfsd11	major facilitator superfamily domain containing 11 [Source:RGD Symbol;Acc:1307394]	no
ENSRNOG00000000248	0.00702250527307649	0.908336687676338	0.999971625125007	0.0591502263688181	0.409430757793509	0.721336329186254	-0.0333155741953902	0.616895250348414	0.893566896301238	0.0924658005642083	0.19738830413604	0.360356003170672	Srsf2	serine/arginine-rich splicing factor 2 [Source:RGD Symbol;Acc:1359422]	no
ENSRNOG00000000249	-0.05359254503122	0.641092726883191	0.999971625125007	-0.266558941766252	0.0259007119659086	0.360473373537473	0.0829611830043449	0.444679222701811	0.824873081083672	-0.349520124770597	0.00336712225788047	0.0441422733985635	Mettl23	methyltransferase like 23 [Source:RGD Symbol;Acc:1306284]	no
ENSRNOG00000000250	-0.0154851531597648	0.878826709957063	0.999971625125007	-0.175807803515713	0.0981690550419234	0.513782007010343	0.0918677131419229	0.347073345788881	0.784109716548203	-0.267675516657636	0.0115828432752478	0.0832532563829365	Jmjd6	jumonji domain containing 6 [Source:RGD Symbol;Acc:1305395]	no
ENSRNOG00000000257	0.0508367487967856	0.475177226137747	0.999971625125007	0.131748356885366	0.0923886795646207	0.504902756173892	-0.0113895096668503	0.875806144596337	0.975948346508303	0.143137866552216	0.0675634706373947	0.192868024946808	Smpd3	sphingomyelin phosphodiesterase 3, neutral membrane [Source:RGD Symbol;Acc:619754]	no
ENSRNOG00000000258	0.0111795534643939	0.847150745813275	0.999971625125007	-0.0452246574204055	0.520259241387475	0.782967967313792	0.0519276544176472	0.422153150475732	0.813279919477405	-0.0971523118380528	0.16623462242924	0.324440242332078	Prmt7	protein arginine methyltransferase 7 [Source:RGD Symbol;Acc:1304869]	no
ENSRNOG00000000262	0.00246645005891168	0.976840117785946	0.999971625125007	-0.0874284554456848	0.36966707742969	0.702053568177953	0.0663675396446803	0.462240493401771	0.834689209331731	-0.153795995090365	0.114179877414088	0.259418533642019	Zfp821	zinc finger protein 821 [Source:RGD Symbol;Acc:1306674]	no
ENSRNOG00000000264	0.152614094564486	0.0643851714846162	0.999971625125007	0.0414635648215312	0.632256228871011	0.84027771804423	0.238306786935726	0.00287583323778976	0.189210412138631	-0.196843222114195	0.0223018595264061	0.113688017754995	Def8	differentially expressed in FDCP 8 homolog (mouse) [Source:RGD Symbol;Acc:1309008]	no
ENSRNOG00000000274	0.0221230224776034	0.677927154171457	0.999971625125007	-0.0190677935283946	0.766915148565697	0.902806055519118	0.0526301114270974	0.377101467132222	0.794867130477184	-0.0716979049554919	0.264795918052352	0.434949200379957	Phyhipl	phytanoyl-CoA 2-hydroxylase interacting protein-like [Source:RGD Symbol;Acc:1307967]	no
ENSRNOG00000000275	0.0468229808892318	0.552052022362223	0.999971625125007	0.0746784455539376	0.448550533640359	0.743468662302319	0.0270637086042576	0.767875376937139	0.942051986827758	0.04761473694968	0.628831550964628	0.753915276027606	Fam13c	family with sequence similarity 13, member C [Source:RGD Symbol;Acc:1310149]	no
ENSRNOG00000000277	0.13258285622371	0.462901303860644	0.999971625125007	0.291599509363118	0.291977550990143	NA	0.0676343462771581	0.806648765840429	0.955417714071387	0.22396516308596	0.418263935871465	NA	Tet1	tet methylcytosine dioxygenase 1 [Source:RGD Symbol;Acc:1310993]	no
ENSRNOG00000000279	0.155343642015537	0.0673106474791589	0.999971625125007	0.115494986803992	0.280392821566792	0.650162081358688	0.190621587609228	0.05453229222112	0.55576603438165	-0.0751266008052363	0.479451827555877	0.63489404759972	Rtn4ip1	reticulon 4 interacting protein 1 [Source:RGD Symbol;Acc:1563384]	no
ENSRNOG00000000281	0.116986865282859	0.210037467653805	0.999971625125007	0.069385352913353	0.544352895930024	0.796262575100036	0.158079063396419	0.137853559638467	0.667073218050729	-0.0886937104830656	0.437750572308953	0.59881784347021	Prodh	proline dehydrogenase (oxidase) 1 [Source:RGD Symbol;Acc:1590932]	no
ENSRNOG00000000283	-0.0445709550092215	0.586705655102673	0.999971625125007	-0.134631741877054	0.158408569848113	0.564193106276511	0.0169410540210814	0.84731761602088	0.968248267286505	-0.151572795898135	0.11213966915349	0.25649472697073	Dgcr14	DiGeorge syndrome critical region gene 14 [Source:RGD Symbol;Acc:1308218]	no
ENSRNOG00000000288	-0.18363113268673	0.0989631613058266	0.999971625125007	-0.256444765239429	0.0684399963912298	0.460490083278555	-0.144377549969484	0.268936762287439	0.748043334703538	-0.112067215269945	0.427995579672155	0.590839851367018	Scarf2	scavenger receptor class F, member 2 [Source:RGD Symbol;Acc:1306013]	no
ENSRNOG00000000299	0.0429091173425245	0.815960210881439	0.999971625125007	0.589086217762558	0.00203623916977074	0.117340495461484	-0.548779502818986	0.00285339713087709	0.189210412138631	1.13786572058154	3.55452011532242e-09	1.81198498494167e-06	Foxo3	forkhead box O3 [Source:RGD Symbol;Acc:1309196]	yes
ENSRNOG00000000302	-0.0190535148615886	0.823249465002911	0.999971625125007	0.0368462337309291	0.722267819483913	0.882003064485655	-0.0635506698005564	0.510638383203053	0.853508876544668	0.100396903531486	0.333350486885453	0.503272280804169	Sesn1	sestrin 1 [Source:RGD Symbol;Acc:1307517]	no
ENSRNOG00000000303	0.0440322653677564	0.732225476039256	0.999971625125007	0.0560970381796326	0.738897474804603	0.889948070224007	0.0387528151785379	0.80626312523984	0.955222018591519	0.0173442230010947	0.917800397632472	0.948797010390826	Cep57l1	centrosomal protein 57-like 1 [Source:RGD Symbol;Acc:1311358]	no
ENSRNOG00000000304	0.0440393130544224	0.609905786982259	0.999971625125007	0.15161412163193	0.101192363638026	0.518451649515627	-0.0396352756993108	0.64578762067105	0.903199635504802	0.191249397331241	0.0387994437670011	0.14617618751786	Cd164	CD164 molecule, sialomucin [Source:RGD Symbol;Acc:70942]	no
ENSRNOG00000000306	-0.00225921935174535	0.982090744052606	0.999971625125007	-0.0650693552600654	0.606470384785368	0.826954859921572	0.0432113637411067	0.712006858845788	0.925948214435205	-0.108280719001172	0.390658695184347	0.558071820001437	Smpd2	sphingomyelin phosphodiesterase 2, neutral membrane [Source:RGD Symbol;Acc:619753]	no
ENSRNOG00000000307	0.121679883926015	0.306773732109085	0.999971625125007	0.00874778447378664	0.951750555391938	0.980909942547803	0.212831368522658	0.111996283780355	0.643975845302077	-0.204083584048871	0.155079663812761	0.311038214410153	Mical1	microtubule associated monooxygenase, calponin and LIM domain containing 1 [Source:RGD Symbol;Acc:1309386]	no
ENSRNOG00000000308	0.0503817572812015	0.605253172595911	0.999971625125007	0.083507140100227	0.503897304316792	0.775595734689904	0.0271119400877341	0.816259766433995	0.959521266836938	0.0563952000124929	0.651350763010433	0.770184941827129	Zbtb24	zinc finger and BTB domain containing 24 [Source:RGD Symbol;Acc:1306951]	no
ENSRNOG00000000312	0.074680914154338	0.186258583077811	0.999971625125007	0.0752667960126482	0.302815698250447	0.665953896143007	0.075610640542669	0.264311391593398	0.745185916880883	-0.000343844530020777	0.996238178975578	0.997366932860663	Fig4	FIG4 homolog, SAC1 lipid phosphatase domain containing (S. cerevisiae) [Source:RGD Symbol;Acc:1311375]	no
ENSRNOG00000000314	0.0533152201108914	0.456515048810973	0.999971625125007	0.169443406392965	0.00604777221842063	0.210939928902492	-0.0377569996672564	0.512049346952577	0.854352890218964	0.207200406060221	0.0007996594368609	0.0179943738135049	Sec63	SEC63 homolog (S. cerevisiae) [Source:RGD Symbol;Acc:1304984]	no
ENSRNOG00000000316	-0.146959177975172	0.0937647875574003	0.999971625125007	-0.108817613268011	0.312928091256844	0.670123162522286	-0.183317576071103	0.0679767958067591	0.584128320479039	0.074499962803092	0.490164776156862	0.643168393543516	Sobp	sine oculis-binding protein homolog (Drosophila) [Source:RGD Symbol;Acc:1560479]	no
ENSRNOG00000000320	0.178672254883261	0.333267941150221	0.999971625125007	0.176604759983713	0.519829417795437	NA	0.258213811447478	0.340172146855479	0.782546020936209	-0.0816090514637651	0.765535801257916	NA	Timm10b	translocase of inner mitochondrial membrane 10 homolog B [Source:RGD Symbol;Acc:71097]	no
ENSRNOG00000000321	-0.234674533806823	0.0158662511585585	0.693226290115395	-0.350174860770821	0.00163736719805696	0.109375447212671	-0.168720402433628	0.102365208148295	0.631947741288634	-0.181454458337193	0.103192252671352	0.243494768899074	Cd24	CD24 molecule [Source:RGD Symbol;Acc:2298]	no
ENSRNOG00000000322	0.0254603294585851	0.757010616889765	0.999971625125007	-0.0526275893177921	0.593055411541738	0.8203252373799	0.0821110754292504	0.366011242791526	0.788872905753206	-0.134738664747043	0.170019963844268	0.328826003325832	Atg5	autophagy related 5 [Source:RGD Symbol;Acc:1359580]	no
ENSRNOG00000000323	0.0514997525009314	0.772375054656884	0.999971625125007	0.12365197362935	0.622070577027598	NA	0.00515471650713703	0.983097387593928	0.997195801606684	0.118497257122213	0.636603904946019	NA	Prdm1	PR domain containing 1, with ZNF domain [Source:RGD Symbol;Acc:1311765]	no
ENSRNOG00000000327	0.0374433469877201	0.753370439437056	0.999971625125007	0.229056446430454	0.0520177036571368	0.432320871527898	-0.121402955551842	0.270938924377982	0.749360435877822	0.350459401982296	0.00298239021552713	0.0413251601702272	Hace1	HECT domain and ankyrin repeat containing, E3 ubiquitin protein ligase 1 [Source:RGD Symbol;Acc:1306114]	yes
ENSRNOG00000000340	0.052892018461016	0.614478069110414	0.999971625125007	-0.117125300178816	0.264258225226356	0.637509741017496	0.173832797506444	0.0738762513691148	0.598678259612416	-0.290958097685259	0.00547175988703	0.0575911859174483	RGD1304704	similar to Hypothetical protein CGI-99 [Source:RGD Symbol;Acc:1304704]	no
ENSRNOG00000000341	-0.439223637067769	0.00138626701698539	0.175796690495431	-0.349944874420815	0.0414819009831556	0.400957071560324	-0.577954375668377	0.000374104112093699	0.052083976963188	0.228009501247563	0.191873926088931	0.354636315211642	Nid2	nidogen 2 (osteonidogen) [Source:RGD Symbol;Acc:1311685]	no
ENSRNOG00000000368	0.0939005756340467	0.538338113046065	0.999971625125007	0.298380582124827	0.0987387956760419	0.514824546770361	-0.0627654587458446	0.713925351345852	0.925967312979491	0.361146040870672	0.0458689406418713	0.157309332594088	Grik2	glutamate receptor, ionotropic, kainate 2 [Source:RGD Symbol;Acc:2733]	no
ENSRNOG00000000378	0.131034574976871	0.381667841349816	0.999971625125007	0.0487580160626927	0.804528535357683	0.921521992498313	0.211704811497697	0.252011376310057	0.737735917960106	-0.162946795435004	0.404628803080401	0.570539438150854	Ctnna3	catenin (cadherin associated protein), alpha 3 [Source:RGD Symbol;Acc:1562230]	no
ENSRNOG00000000379	0.0160748529528326	0.866438822620031	0.999971625125007	-0.103732357177346	0.336667514898905	0.685010037524205	0.100459572997157	0.312626685173389	0.766072371549858	-0.204191930174503	0.057825097526311	0.178391591566585	Dnajc12	DnaJ (Hsp40) homolog, subfamily C, member 12 [Source:RGD Symbol;Acc:1591898]	no
ENSRNOG00000000380	0.0217098088387017	0.901611840072705	0.999971625125007	0.259410103869899	0.251215867675907	0.628103873565682	-0.18942923688089	0.386935218432125	0.797354894449967	0.448839340750789	0.0483221204949149	0.161848116963413	Sirt1	sirtuin 1 [Source:RGD Symbol;Acc:1308542]	no
ENSRNOG00000000381	0.125959940699671	0.307151296051125	0.999971625125007	0.235729011719751	0.114177856978668	0.530874225130672	0.051309828565925	0.71443211611604	0.926014331768194	0.184419183153826	0.216141354361036	0.382321835139619	Herc4	HECT and RLD domain containing E3 ubiquitin protein ligase 4 [Source:RGD Symbol;Acc:1310971]	no
ENSRNOG00000000383	0.132070143895327	0.473047577314838	0.999971625125007	0.061537400118555	0.822597676765025	0.929785799659534	0.257504897049334	0.341895012365643	0.783023591600242	-0.195967496930779	0.474698188233215	0.630299517816372	Mypn	myopalladin [Source:RGD Symbol;Acc:1308510]	no
ENSRNOG00000000384	-0.288346260139852	0.117792517609698	0.999971625125007	-0.485141249399562	0.0708036517412238	NA	-0.25062327328803	0.337057466982417	0.781057673154529	-0.234517976111532	0.384557302667557	NA	Atoh7	atonal homolog 7 (Drosophila) [Source:RGD Symbol;Acc:1304957]	no
ENSRNOG00000000386	0.181410092863679	0.223823830179403	0.999971625125007	0.0399342947080318	0.836140507104366	0.934797843982222	0.310770177909481	0.0830990951307062	0.611342110685781	-0.27083588320145	0.154704836781664	0.310534288460422	Pbld1	phenazine biosynthesis-like protein domain containing 1 [Source:RGD Symbol;Acc:621263]	no
ENSRNOG00000000387	0.059810251657963	0.608398055714266	0.999971625125007	0.228390039799501	0.0639379758778076	0.458012399172713	-0.0737920600338192	0.524057615295824	0.859023252658823	0.30218209983332	0.0144050014158238	0.0923229636195981	Slc25a16	solute carrier family 25 (mitochondrial carrier), member 16 [Source:RGD Symbol;Acc:1311311]	no
ENSRNOG00000000389	0.0165768677730732	0.915983114838617	0.999971625125007	0.182082274341925	0.353921671398027	0.694219715670097	-0.121944100190032	0.51513676358841	0.856207213406591	0.304026374531957	0.122824043795958	0.270147672829675	Dna2	DNA replication helicase/nuclease 2 [Source:RGD Symbol;Acc:1306791]	no
ENSRNOG00000000390	-0.141807626008573	0.423998619348366	0.999971625125007	0.0734057791014164	0.790349284738438	NA	-0.525052736498545	0.0566052880398329	0.562149717743208	0.598458515599961	0.030544438806489	NA	LOC100910755	RUN and FYVE domain-containing protein 2-like [Source:RGD Symbol;Acc:6497270]	no
ENSRNOG00000000392	0.0675192085774685	0.332982059215469	0.999971625125007	0.00503490003263126	0.952286663409557	0.981261476766082	0.114309633754257	0.140733300071117	0.668633256553605	-0.109274733721626	0.192162324627952	0.354921885537747	Supv3l1	suppressor of var1, 3-like 1 (S. cerevisiae) [Source:RGD Symbol;Acc:1305565]	no
ENSRNOG00000000394	-0.0715134769304196	0.570094061364381	0.999971625125007	-0.212449538774184	0.157609336725507	0.563159241104575	0.0183791965808878	0.895523297533365	0.980128783493911	-0.230828735355072	0.124590027798778	0.272864001253061	Srgn	serglycin [Source:RGD Symbol;Acc:619969]	no
ENSRNOG00000000395	0.0361658407129431	0.493984412868521	0.999971625125007	0.0416252256878354	0.541944027630909	0.795527996842877	0.032573726912698	0.606897122674293	0.888875486424518	0.00905149877513735	0.894465249247386	0.935767812260231	LOC606294	hypothetical protein LOC606294 [Source:RGD Symbol;Acc:1593126]	no
ENSRNOG00000000396	-0.0250297606719884	0.736182133394634	0.999971625125007	0.00869859052315879	0.925200344006163	0.97101810975692	-0.0517142287992918	0.548416387119382	0.867201957184301	0.0604128193224506	0.514825636003706	0.664216779868892	Ddx50	DEAD (Asp-Glu-Ala-Asp) box polypeptide 50 [Source:RGD Symbol;Acc:1310934]	no
ENSRNOG00000000397	0.049829035401678	0.572740335887624	0.999971625125007	0.0672907105395441	0.54590232299117	0.797338293083303	0.0386311773369361	0.709727224933981	0.925238409697815	0.028659533202608	0.796884843237708	0.87306476322239	Ccar1	cell division cycle and apoptosis regulator 1 [Source:RGD Symbol;Acc:1560358]	no
ENSRNOG00000000398	0.207465678414334	0.0185094362537465	0.743158955759316	0.2113704692941	0.0609967611421442	0.449240433483749	0.213371355227581	0.0421784847109008	0.509564540203921	-0.00200088593348108	0.985736308399423	0.991500874400923	Zufsp	zinc finger with UFM1-specific peptidase domain [Source:RGD Symbol;Acc:1307672]	no
ENSRNOG00000000399	0.0390334345384813	0.696243305714237	0.999971625125007	0.153261246975898	0.168563266714127	0.572313510926102	-0.0506646388737803	0.625713816506659	0.896967006242444	0.203925885849678	0.0670688146495569	0.192284246023194	Kpna1	karyopherin alpha 1 [Source:RGD Symbol;Acc:735064]	no
ENSRNOG00000000406	0.184369037092979	0.316884947463118	0.999971625125007	0.216073757578921	0.433113285084335	NA	0.240964102485291	0.377482050967061	0.794962255812605	-0.0248903449063702	0.927904322914279	NA	Ros1	ROS proto-oncogene 1 , receptor tyrosine kinase [Source:RGD Symbol;Acc:3591]	no
ENSRNOG00000000407	0.119706104691764	0.448101468127671	0.999971625125007	0.317395507239521	0.109112836066405	0.526842087149049	-0.025453009856678	0.89387950280282	0.979498460098691	0.342848517096199	0.0839170061088023	0.2162200620074	Dcbld1	discoidin, CUB and LCCL domain containing 1 [Source:RGD Symbol;Acc:1307211]	no
ENSRNOG00000000408	0.0193546706085458	0.854282042479203	0.999971625125007	0.151589927533835	0.185126025578901	0.583725730162026	-0.0877432232967974	0.411511890122827	0.806017447894138	0.239333150830633	0.0365746332962844	0.142229833459816	Gopc	golgi associated PDZ and coiled-coil motif containing [Source:RGD Symbol;Acc:1309512]	no
ENSRNOG00000000410	-0.257370976514784	0.0413332400561725	0.999971625125007	-0.381838273482439	0.153342812675091	NA	-1.22385267918637	5.09803145293551e-06	0.00248417513892573	0.842014405703931	0.00128499381586288	NA	Nepn	nephrocan [Source:RGD Symbol;Acc:1307755]	no
ENSRNOG00000000411	0.0493655538929723	0.469194815060254	0.999971625125007	0.10036695703404	0.220696588482887	0.609223142229125	0.0111962030096427	0.883183163365607	0.97704319027337	0.0891707540243969	0.276511041555313	0.447372722750747	Nus1	nuclear undecaprenyl pyrophosphate synthase 1 homolog (S. cerevisiae) [Source:RGD Symbol;Acc:1307879]	no
ENSRNOG00000000412	0.222020196856583	0.0466864058497148	0.999971625125007	0.334113731460401	0.0109881206172089	0.263265823188782	0.152183383202972	0.215789076001676	0.717402369795255	0.181930348257429	0.165550167260723	0.323580875515945	Slc35f1	solute carrier family 35, member F1 [Source:RGD Symbol;Acc:1559576]	no
ENSRNOG00000000413	0.361412080043811	0.0447550143075866	0.999971625125007	0.264165460420264	0.295421811255719	0.660813852243527	0.55293241374003	0.0222080538351168	0.420255077003612	-0.288766953319767	0.245222229257327	0.414193376650517	Pln	phospholamban [Source:RGD Symbol;Acc:619894]	no
ENSRNOG00000000414	-0.199676665985702	0.279859699071273	0.999971625125007	-0.442863052898754	0.102204480044476	NA	-0.105673675140764	0.688508888778326	0.918314161018773	-0.33718937775799	0.214225560005052	NA	Cep85l	centrosomal protein 85-like [Source:RGD Symbol;Acc:2319745]	no
ENSRNOG00000000415	0.0645016139906257	0.517943429263834	0.999971625125007	-0.0845871713691277	0.449544830377829	0.744206120007881	0.170039470507533	0.0956544733030412	0.627768274253961	-0.254626641876661	0.0216547641107508	0.11211415762652	Asf1a	anti-silencing function 1A histone chaperone [Source:RGD Symbol;Acc:1311941]	no
ENSRNOG00000000417	0.0390586875769659	0.442864125285988	0.999971625125007	0.0119912153251463	0.851917932473154	0.941989033502182	0.0595676663953603	0.316633672983447	0.769404529037071	-0.0475764510702139	0.458505572959175	0.61651951547133	Numa1	nuclear mitotic apparatus protein 1 [Source:RGD Symbol;Acc:1308777]	no
ENSRNOG00000000418	0.0377299343046185	0.775548122346269	0.999971625125007	-0.0901742904863391	0.579502710247435	0.813612484912748	0.132543871797592	0.381541392592965	0.796422300080425	-0.222718162283931	0.169733911715476	0.328368598142887	Zbtb12	zinc finger and BTB domain containing 12 [Source:RGD Symbol;Acc:1302958]	no
ENSRNOG00000000419	-0.0771557669002074	0.491076148122446	0.999971625125007	-0.170576311307904	0.212214741012025	0.602826806279081	-0.0162438612933897	0.898355958320402	0.981372086162746	-0.154332450014514	0.259191302093486	0.428451174600532	Cfb	complement component 2 [Source:RGD Symbol;Acc:2231]	no
ENSRNOG00000000420	0.0290262550111392	0.819031279343268	0.999971625125007	-0.113677915837249	0.444700002025753	0.741390418471614	0.132167900988655	0.341452939923106	0.783023591600242	-0.245845816825904	0.0980379190964528	0.236339501583191	Nelfe	negative elongation factor complex member E [Source:RGD Symbol;Acc:1303325]	no
ENSRNOG00000000421	0.0195411267922963	0.78727292899551	0.999971625125007	-0.033366904994273	0.703833659652651	0.875201913118082	0.0586090534147653	0.471105484026374	0.836694941196067	-0.0919759584090383	0.294225872168475	0.465576612908426	Skiv2l	superkiller viralicidic activity 2-like (S. cerevisiae) [Source:RGD Symbol;Acc:1303059]	no
ENSRNOG00000000422	-0.0132821562106465	0.911628626531816	0.999971625125007	-0.177524557520526	0.196679050220739	0.592392291965692	0.0975544423501613	0.441925901129529	0.823982013273372	-0.275078999870687	0.0448423815714816	0.155994993529768	Dxo	decapping exoribonuclease [Source:RGD Symbol;Acc:1303267]	no
ENSRNOG00000000423	0.236028977905548	0.122514462049552	0.999971625125007	0.188289314269303	0.356792497377692	0.695571185045133	0.309510119663803	0.107797709100838	0.641961976521272	-0.1212208053945	0.547968258573341	0.690607371288287	LOC100360835	serine/threonine kinase 19-like [Source:RGD Symbol;Acc:2321323]	no
ENSRNOG00000000428	0.149612528059761	0.373409966441346	0.999971625125007	0.218095618760603	0.413556574669593	NA	0.186095610554527	0.493173520310423	0.844049985721167	0.0320000082060763	0.904887950110274	NA	Cyp21a1	cytochrome P450, family 21, subfamily a, polypeptide 1 [Source:RGD Symbol;Acc:2461]	no
ENSRNOG00000000431	-0.018046200407282	0.853030910841058	0.999971625125007	-0.159784942595153	0.116364528939012	0.531096154187704	0.0787536199231856	0.404750425575288	0.80234434032486	-0.238538562518339	0.0190266208044874	0.106840282437246	Atf6b	activating transcription factor 6 beta [Source:RGD Symbol;Acc:1303317]	no
ENSRNOG00000000432	-0.0511333707708723	0.653153719192526	0.999971625125007	-0.0978394487093318	0.493409289914108	0.770548689586613	-0.0207250990307443	0.876500507607013	0.976033290913722	-0.0771143496785875	0.589448943620703	0.722715661308862	Fkbpl	FK506 binding protein-like [Source:RGD Symbol;Acc:1303227]	no
ENSRNOG00000000433	0.0241647935736957	0.801420829779719	0.999971625125007	-0.0720789688228025	0.513637387289276	0.780257871762987	0.0944030250258588	0.358180874631916	0.787987909072664	-0.166481993848661	0.131310383883315	0.28107672913979	Prrt1	proline-rich transmembrane protein 1 [Source:RGD Symbol;Acc:1359348]	no
ENSRNOG00000000435	0.0429095364652827	0.641789910400997	0.999971625125007	-0.00200960855275402	0.98598902033699	0.995374965701301	0.0780107973173306	0.463329439429509	0.835031894246918	-0.0800204058700846	0.483826234939722	0.638233089349101	Ppt2	palmitoyl-protein thioesterase 2 [Source:RGD Symbol;Acc:620375]	no
ENSRNOG00000000436	-0.0617464909469023	0.646137688708281	0.999971625125007	-0.218038750060908	0.200105649950575	0.595685270382816	0.0388044693724861	0.804437092322367	0.954393029033148	-0.256843219433394	0.130557062865592	0.280018815360372	Egfl8	EGF-like-domain, multiple 8 [Source:RGD Symbol;Acc:1549706]	no
ENSRNOG00000000437	-0.016861467173398	0.871827452123378	0.999971625125007	-0.146585874475097	0.207228702686268	0.599958327960638	0.0725465293761186	0.502807970710498	0.849018401551986	-0.219132403851215	0.0593361664110484	0.181291274691571	Agpat1	1-acylglycerol-3-phosphate O-acyltransferase 1 [Source:RGD Symbol;Acc:1303287]	no
ENSRNOG00000000438	0.0116255625812589	0.925328119355902	0.999971625125007	-0.137954602688785	0.33378658726289	0.682458984287274	0.116888621846159	0.380730739427891	0.796422300080425	-0.254843224534944	0.0740558662220169	0.202503909821872	Rnf5	ring finger protein 5, E3 ubiquitin protein ligase [Source:RGD Symbol;Acc:1588458]	no
ENSRNOG00000000439	-0.135637359118022	0.365658049363708	0.999971625125007	-0.460880653712041	0.00546582736872407	0.198476920397449	0.0373187606176764	0.804620394108099	0.954454532288533	-0.498199414329718	0.0026378313169469	0.0383641284390639	Ager	advanced glycosylation end product-specific receptor [Source:RGD Symbol;Acc:69258]	no
ENSRNOG00000000440	-0.0342631190859252	0.691531761776368	0.999971625125007	-0.182350319491464	0.0216043707369199	0.336666751695601	0.0652659765118361	0.373598192326306	0.794200819091137	-0.2476162960033	0.00179736223999677	0.0308578227058512	Pbx2	pre-B-cell leukemia homeobox 2 [Source:RGD Symbol;Acc:1303084]	no
ENSRNOG00000000441	0.0578472365003761	0.73269546228648	0.999971625125007	-0.0282912795900373	0.901394778580604	0.96142302053318	0.135983237682601	0.531566125436476	0.861124520204948	-0.164274517272638	0.470814519473291	0.627323086652083	Gpsm3	G-protein signaling modulator 3 [Source:RGD Symbol;Acc:1303014]	no
ENSRNOG00000000442	-0.125193327465443	0.151712331334352	0.999971625125007	-0.140732642884767	0.207456669259452	0.600085328172589	-0.118270936726225	0.253804508347895	0.737735917960106	-0.0224617061585426	0.84112759107873	0.902387242191543	Notch4	notch 4 [Source:RGD Symbol;Acc:1303282]	no
ENSRNOG00000000443	-0.204247223568332	0.129392865492603	0.999971625125007	-0.152397744451083	0.382888323126324	0.708029474041236	-0.270154968779802	0.101183883141392	0.629844427075339	0.117757224328719	0.504717782507598	0.655322246214313	LOC100909666	complement component 4A (Rodgers blood group) [Source:RGD Symbol;Acc:620005]	no
ENSRNOG00000000454	0.0760277220992621	0.666461074292946	0.999971625125007	-0.116718240109134	0.671231312922674	NA	0.271814093869892	0.326205802171651	0.775078807450952	-0.388532333979025	0.158144775569016	NA	RT1-DOb	RT1 class II, locus DOb [Source:RGD Symbol;Acc:1595814]	no
ENSRNOG00000000455	-0.244003555646029	0.182206407034492	0.999971625125007	-0.488994303843472	0.0596583087632593	0.449012620299965	-0.164081713681661	0.510844055998884	0.853619795219661	-0.324912590161811	0.212249496921734	0.378163036994309	Tap2	transporter 2, ATP-binding cassette, sub-family B (MDR/TAP) [Source:RGD Symbol;Acc:3818]	no
ENSRNOG00000000456	-0.15985276633193	0.298410099119902	0.999971625125007	-0.162223819782383	0.429993630600571	0.733479482622904	-0.183856885809713	0.345094552960966	0.783611382600895	0.0216330660273299	0.916629325132558	0.948350855948914	Psmb8	proteasome (prosome, macropain) subunit, beta type, 8 [Source:RGD Symbol;Acc:3426]	no
ENSRNOG00000000457	0.0670760207883729	0.690237413486808	0.999971625125007	0.112664046106794	0.621042628100471	0.834621658048229	0.0461243361653288	0.832497408614639	0.964076411335554	0.0665397099414651	0.770114477730072	0.8556213460052	Tap1	transporter 1, ATP-binding cassette, sub-family B (MDR/TAP) [Source:RGD Symbol;Acc:3817]	no
ENSRNOG00000000459	-0.214740394152809	0.158255602643349	0.999971625125007	-0.203003954050065	0.32303481850323	0.675209507087495	-0.257488772851462	0.18599017712675	0.700856653440649	0.0544848188013977	0.793110236850058	0.870765662625139	Psmb9	proteasome (prosome, macropain) subunit, beta type, 9 [Source:RGD Symbol;Acc:3427]	no
ENSRNOG00000000461	-0.111933343554832	0.217735657195978	0.999971625125007	-0.213775271118153	0.0400251124326687	0.39589017924074	-0.0460595824309416	0.633105698697285	0.899548324329481	-0.167715688687211	0.107408262564795	0.249927863769977	Brd2	bromodomain containing 2 [Source:RGD Symbol;Acc:1303324]	no
ENSRNOG00000000463	0.0554180179620348	0.524045422475324	0.999971625125007	0.0356107839646214	0.742279167064255	0.891558769081657	0.0725832550647548	0.471613505918132	0.836694941196067	-0.0369724711001334	0.73273893137678	0.830217726656705	Col11a2	collagen, type XI, alpha 2 [Source:RGD Symbol;Acc:2373]	no
ENSRNOG00000000464	0.0168018257569497	0.832628314898988	0.999971625125007	-0.070797166859381	0.428245131273018	0.731888962015889	0.0799711446187085	0.3344746565493	0.779241494034549	-0.15076831147809	0.0913476182597627	0.226260761056792	Rxrb	retinoid X receptor beta [Source:RGD Symbol;Acc:3611]	no
ENSRNOG00000000465	-0.0203312212607096	0.819827061581689	0.999971625125007	-0.0998210663900837	0.342509388947148	0.686918172290652	0.0357932221889089	0.714123720719235	0.925993513474145	-0.135614288578993	0.197074912689763	0.360221510702492	Slc39a7	solute carrier family 39 (zinc transporter), member 7 [Source:RGD Symbol;Acc:1593280]	no
ENSRNOG00000000466	-0.0171810379171867	0.892172505608681	0.999971625125007	-0.227750710914402	0.093758135447668	0.507348275520296	0.120722584126728	0.337781716729871	0.781690458440024	-0.34847329504113	0.0102025952341758	0.0782616645226301	Hsd17b8	hydroxysteroid (17-beta) dehydrogenase 8 [Source:RGD Symbol;Acc:1303158]	no
ENSRNOG00000000467	0.0810851828179429	0.495149610538509	0.999971625125007	-0.0349135419062105	0.803614339499284	0.921136768634741	0.171543917469819	0.190389446415931	0.704220709992903	-0.20645745937603	0.140893189949896	0.293124590480518	Ring1	ring finger protein 1 [Source:RGD Symbol;Acc:3576]	no
ENSRNOG00000000470	-0.0145984077005509	0.892658503310301	0.999971625125007	0.00341130574447292	0.979846180344022	0.994020763435107	-0.0295429078810672	0.814921285538612	0.95936889161885	0.0329542136255402	0.807228693280323	0.880359508001102	Vps52	vacuolar protein sorting 52 homolog (S. cerevisiae) [Source:RGD Symbol;Acc:3618]	no
ENSRNOG00000000471	0.161452898212566	0.265821209737179	0.999971625125007	0.165505159447381	0.39053026862388	0.711587596967406	0.180038385231018	0.322212045757681	0.773856024215594	-0.0145332257836369	0.939482774315183	0.962503261248623	B3galt4	UDP-Gal:betaGlcNAc beta 1,3-galactosyltransferase, polypeptide 4 [Source:RGD Symbol;Acc:620328]	no
ENSRNOG00000000473	0.0285272680996846	0.824282168176776	0.999971625125007	-0.143077587901705	0.324737057364746	0.676414923265888	0.150058611154506	0.269260192970054	0.748069700805327	-0.29313619905621	0.0435381013596756	0.153881065445638	Pfdn6	prefoldin subunit 6 [Source:RGD Symbol;Acc:1303006]	no
ENSRNOG00000000474	-0.00899180899530599	0.918408840717112	0.999971625125007	-0.0622432095752976	0.563481354158562	0.805998474856204	0.0294965353424559	0.768139416576132	0.94212645038313	-0.0917397449177535	0.394330422082278	0.561428626993744	Rgl2	ral guanine nucleotide dissociation stimulator-like 2 [Source:RGD Symbol;Acc:1302985]	no
ENSRNOG00000000476	0.0895371547766696	0.426253402965865	0.999971625125007	-0.0452631662324967	0.721453744720832	0.881872907177895	0.19226277153003	0.103838770872625	0.634429568611342	-0.237525937762527	0.0609888341444245	0.1831297063132	Zbtb22	zinc finger and BTB domain containing 22 [Source:RGD Symbol;Acc:1359627]	no
ENSRNOG00000000477	-0.0313422371708813	0.732510792466739	0.999971625125007	-0.141506454683919	0.169541469064468	0.573219537107227	0.0440963187418835	0.643841884407806	0.903094202500936	-0.185602773425802	0.0713941018737492	0.198814335957254	Daxx	death-domain associated protein [Source:RGD Symbol;Acc:621227]	no
ENSRNOG00000000479	0.0414560308767465	0.804527873751738	0.999971625125007	-0.028613865301745	0.901092564943905	0.961238092975778	0.10352351224572	0.635754395392391	0.90054029705836	-0.132137377547465	0.564628629152159	0.703476955328325	Kifc1	kinesin family member C1 [Source:RGD Symbol;Acc:1359118]	no
ENSRNOG00000000480	0.0531371713551678	0.639581455513543	0.999971625125007	-0.119571685375292	0.317438769442372	0.671278169974344	0.176700523866701	0.11177614688652	0.643975845302077	-0.296272209241993	0.0131078987080981	0.0886326415640191	Phf1	PHD finger protein 1 [Source:RGD Symbol;Acc:1303205]	no
ENSRNOG00000000481	-0.0200276602810289	0.874447901600724	0.999971625125007	-0.209925291736955	0.132529664462792	0.543406884723451	0.105702396251083	0.416777064355537	0.809644575656403	-0.315627687988038	0.0236436099546439	0.116129439663597	Cuta	cutA divalent cation tolerance homolog (E. coli) [Source:RGD Symbol;Acc:1303306]	no
ENSRNOG00000000483	-0.141455499226847	0.033075808471213	0.941453395135002	-0.153795507363711	0.0661324872310653	0.460283015698626	-0.135362763851885	0.0816608342340168	0.607798275995716	-0.0184327435118266	0.825736506471423	0.892902966204801	Syngap1	synaptic Ras GTPase activating protein 1 [Source:RGD Symbol;Acc:621090]	no
ENSRNOG00000000485	-0.0297261539907244	0.789750963059582	0.999971625125007	-0.180799881790144	0.155979716298592	0.561612526930762	0.070728149433785	0.54669465838671	0.867201957184301	-0.251528031223929	0.0479170502044429	0.161191011017687	Bak1	BCL2-antagonist/killer 1 [Source:RGD Symbol;Acc:621635]	no
ENSRNOG00000000486	0.30722788649033	0.0964913557321092	0.999971625125007	0.277972717870489	0.307810064041016	NA	0.457609136820158	0.086949028975226	0.617492799332662	-0.179636418949669	0.50685814042736	NA	Ggnbp1	gametogenetin binding protein 1 [Source:RGD Symbol;Acc:1359729]	no
ENSRNOG00000000487	0.180246268961269	0.210435020004717	0.999971625125007	0.164972479282512	0.370567135109519	0.702053568177953	0.219576233989458	0.206368006761447	0.712778067652881	-0.0546037547069458	0.766699225881658	0.853433403866255	Grm4	glutamate receptor, metabotropic 4 [Source:RGD Symbol;Acc:2745]	no
ENSRNOG00000000488	-0.0342479046694738	0.772727418525339	0.999971625125007	-0.189812858753205	0.156102350174508	0.561612526930762	0.0693720709551627	0.577932478340884	0.878985120720109	-0.259184929708368	0.0526738077294354	0.169415190305484	Hmga1	high mobility group AT-hook 1 [Source:RGD Symbol;Acc:628699]	no
ENSRNOG00000000489	0.030835045798526	0.776070400483964	0.999971625125007	-0.0976876143459084	0.422712344089718	0.72814656940126	0.123766112668894	0.276075147308598	0.751865317567334	-0.221453727014802	0.0691095344423635	0.19513799946721	Nudt3	nudix (nucleoside diphosphate linked moiety X)-type motif 3 [Source:RGD Symbol;Acc:1310183]	no
ENSRNOG00000000490	-0.0220270126997118	0.845577866143621	0.999971625125007	-0.20447734323205	0.0803720468891524	0.480441536318262	0.0992201175343554	0.361676522508469	0.788207130045361	-0.303697460766406	0.00937191404281032	0.0753059550715491	Rps10	ribosomal protein S10 [Source:RGD Symbol;Acc:621024]	no
ENSRNOG00000000491	-0.167912847637236	0.363228661952457	0.999971625125007	-0.178660538912869	0.509324261116463	NA	-0.220072522352779	0.408114416480586	0.804093648301986	0.0414119834399096	0.878839209420617	NA	Spdef	SAM pointed domain containing ets transcription factor [Source:RGD Symbol;Acc:1594842]	no
ENSRNOG00000000493	-0.0182029473447096	0.881972167479102	0.999971625125007	-0.215837626263053	0.103399142911416	0.51935632861889	0.111514015706755	0.362675259664984	0.788272643924017	-0.327351641969809	0.013307464823478	0.0890793630153419	Snrpc	small nuclear ribonucleoprotein polypeptide C [Source:RGD Symbol;Acc:1306065]	no
ENSRNOG00000000495	-0.0561294635198645	0.758823747595136	0.999971625125007	0.3243485673752	0.127572973182943	0.54025123184531	-0.521306428830023	0.0118538548769156	0.337005490777587	0.845654996205223	8.86097488385842e-05	0.00388885301690925	Uhrf1bp1	UHRF1 binding protein 1 [Source:RGD Symbol;Acc:1307264]	yes
ENSRNOG00000000498	-0.0232169496658076	0.75387047193351	0.999971625125007	-0.107914367614506	0.1974262401128	0.592681174735006	0.0362712541844202	0.638793894405651	0.901635460812007	-0.144185621798926	0.0847828774016984	0.217271283977902	Anks1a	ankyrin repeat and sterile alpha motif domain containing 1A [Source:RGD Symbol;Acc:1309183]	no
ENSRNOG00000000499	-0.213766427623867	0.214262638866663	0.999971625125007	-0.224706446527927	0.405820545433875	NA	-0.335843430667835	0.220504622947713	0.718870288672228	0.111136984139908	0.679566706392995	NA	Tcp11	t-complex protein 11 [Source:RGD Symbol;Acc:1359387]	no
ENSRNOG00000000500	-0.114974018471489	0.527499509374321	0.999971625125007	0.089325854414546	0.721955980856494	0.881941451681582	-0.359261384619859	0.144946570011267	0.674028260629168	0.448587239034405	0.0772503174240129	0.206885372224261	Scube3	signal peptide, CUB domain, EGF-like 3 [Source:RGD Symbol;Acc:1304880]	no
ENSRNOG00000000501	-0.0652121489364154	0.498975252367118	0.999971625125007	-0.188262928497619	0.0768457267243908	0.473947539322976	0.0163829483060715	0.868317350879326	0.974129957035256	-0.204645876803691	0.0544243933615629	0.172465048834264	Zfp523	zinc finger protein 523 [Source:RGD Symbol;Acc:1306239]	no
ENSRNOG00000000502	0.153181490202515	0.3545725279458	0.999971625125007	0.142643476207034	0.530778412568469	0.789421019343985	0.193469621956816	0.371796427379765	0.792538850599136	-0.050826145749782	0.821866188952373	0.890466499758666	Def6	differentially expressed in FDCP 6 homolog (mouse) [Source:RGD Symbol;Acc:1307945]	no
ENSRNOG00000000503	-0.079356777082002	0.47231714427656	0.999971625125007	-0.249030456309233	0.034359063957428	0.380490278868631	0.0282751353550418	0.795771552201425	0.95237013358015	-0.277305591664275	0.0184414074242116	0.105294390515314	Ppard	peroxisome proliferator-activated receptor delta [Source:RGD Symbol;Acc:3370]	no
ENSRNOG00000000504	0.0457424768060882	0.613910850388157	0.999971625125007	-0.0428298158554831	0.690339770806079	0.869088461461225	0.110853675420038	0.264263576867155	0.745185916880883	-0.153683491275521	0.151446103387232	0.306499718169854	Fance	Fanconi anemia, complementation group E [Source:RGD Symbol;Acc:1561045]	no
ENSRNOG00000000505	0.0163841874768177	0.8851102002211	0.999971625125007	-0.160640737963705	0.174162041638512	0.57554582606173	0.138679235458163	0.207434119073204	0.713460562517092	-0.299319973421868	0.0112899675887914	0.0820379552751324	Rpl10a	ribosomal protein L10A [Source:RGD Symbol;Acc:620497]	no
ENSRNOG00000000506	-0.13422400410857	0.297446188308756	0.999971625125007	-0.152237280522584	0.374190814923496	0.704007044579126	-0.13287853341337	0.406606457669304	0.803328675393861	-0.0193587471092145	0.910669585049762	0.945037165694452	Tead3	TEA domain family member 3 [Source:RGD Symbol;Acc:1311583]	no
ENSRNOG00000000511	0.057896268207953	0.53415005443797	0.999971625125007	0.171559188137718	0.0910470313553017	0.501527753555787	-0.0297827611349232	0.753347733268404	0.938122185233614	0.201341949272641	0.0474561791836257	0.160520704691608	Srpk1	SRSF protein kinase 1 [Source:RGD Symbol;Acc:1308272]	no
ENSRNOG00000000512	-0.307363303798613	0.02706494607877	0.883177884804716	-0.32825108489067	0.066007926629927	0.460283015698626	-0.33266306184003	0.0478198264878302	0.529643518239128	0.00441197694936031	0.980346018352857	0.988722619917106	Slc26a8	solute carrier family 26 (anion exchanger), member 8 [Source:RGD Symbol;Acc:1308898]	no
ENSRNOG00000000513	0.0861623314283275	0.175410683598062	0.999971625125007	0.0750473148301182	0.353010418326503	0.693361008372772	0.0962222350983029	0.199454058746001	0.707799732871496	-0.0211749202681848	0.793056575249522	0.870765662625139	Mapk14	mitogen activated protein kinase 14 [Source:RGD Symbol;Acc:70496]	no
ENSRNOG00000000517	-0.092814245944132	0.51987665905857	0.999971625125007	0.073242868854308	0.665178796973924	0.855860083508765	-0.256129972778979	0.109470139352171	0.643093976873609	0.329372841633287	0.0526173552221933	0.169392865221023	Kctd20	potassium channel tetramerization domain containing 20 [Source:RGD Symbol;Acc:1309887]	no
ENSRNOG00000000519	-0.0234371885681246	0.692784001660859	0.999971625125007	-0.0405354625701248	0.596168904363023	0.82205812093503	-0.0108076706254483	0.878644712940338	0.976680370165768	-0.0297277919446764	0.697673550828737	0.804293749907288	Stk38	serine/threonine kinase 38 [Source:RGD Symbol;Acc:1309455]	no
ENSRNOG00000000520	-0.0312405994305027	0.636959214640284	0.999971625125007	-0.0392516694017241	0.640219641578298	0.843335345577181	-0.0259292094227626	0.739449444159774	0.932640555106638	-0.0133224599789615	0.873989653291928	0.92331092497459	LOC100910660	serine/arginine-rich splicing factor 3-like [Source:RGD Symbol;Acc:6497369]	no
ENSRNOG00000000521	-0.407208491709308	0.00232700938959338	0.252060364297761	-0.624653535304094	6.21251175066671e-05	0.0149920695417091	-0.32150793219315	0.0263341491397487	0.448842286991526	-0.303145603110943	0.053250748497626	0.170685712354906	Cdkn1a	cyclin-dependent kinase inhibitor 1A [Source:RGD Symbol;Acc:69328]	yes
ENSRNOG00000000522	-0.0873434088873154	0.116583419979399	0.999971625125007	-0.169659694205266	0.00137454676725025	0.104104244875056	-0.0308537743758082	0.528875284224203	0.860470106073944	-0.138805919829458	0.00887240803049505	0.0734281187350174	Cpne5	copine V [Source:RGD Symbol;Acc:1308021]	no
ENSRNOG00000000523	0.12650830538433	0.237128821109385	0.999971625125007	-0.0623725857680948	0.540548643009126	0.794914900004142	0.265967568253063	0.00445368802189607	0.222584478607133	-0.328340154021158	0.00116701295708549	0.0235130375713745	Ppil1	peptidylprolyl isomerase (cyclophilin)-like 1 [Source:RGD Symbol;Acc:1309119]	no
ENSRNOG00000000524	-0.00109345378498455	0.991599789988804	0.999971625125007	-0.175184163188293	0.0887956803473885	0.498994420812764	0.116997132362402	0.219176939324824	0.718322436688093	-0.292181295550694	0.00447385534489034	0.0516519849661817	RGD735065	similar to GI:13385412-like protein splice form I [Source:RGD Symbol;Acc:735065]	no
ENSRNOG00000000525	-0.0298406337226031	0.799038200880794	0.999971625125007	-0.164415369783795	0.238338051653328	0.621481110746551	0.0617473325125722	0.632257820394576	0.899294086148509	-0.226162702296367	0.104237115080178	0.245348734376252	Pi16	peptidase inhibitor 16 [Source:RGD Symbol;Acc:1304760]	no
ENSRNOG00000000527	-0.0115269994272681	0.913394295846938	0.999971625125007	-0.139184816197788	0.241121983232562	0.622784423770044	0.0770693038143694	0.486323351802787	0.841264479710288	-0.216254120012158	0.068556060880441	0.194320365891652	Mtch1	mitochondrial carrier 1 [Source:RGD Symbol;Acc:1309262]	no
ENSRNOG00000000528	-0.0465305044309181	0.677896146587426	0.999971625125007	-0.158388858181326	0.269031384705457	0.642993555762675	0.0287569231830477	0.82663303735283	0.962858476982878	-0.187145781364374	0.190805019640204	0.353696465777799	Fgd2	FYVE, RhoGEF and PH domain containing 2 [Source:RGD Symbol;Acc:1309840]	no
ENSRNOG00000000529	-0.647683789959747	3.37405897417917e-06	0.0015769074195784	-0.570199445790492	0.00147003659516814	0.106469207827096	-0.803729252477986	2.39468447304788e-06	0.00133358267815127	0.233529806687494	0.209045691713656	0.374114447471347	Pim1	Pim-1 proto-oncogene, serine/threonine kinase [Source:RGD Symbol;Acc:3330]	no
ENSRNOG00000000531	-0.0262012206885249	0.846791964517563	0.999971625125007	-0.209183468550705	0.200746260916476	0.596055475139516	0.0920156582554894	0.541817899385667	0.864834323382199	-0.301199126806194	0.06457750483765	0.188206909871518	Ccdc167	coiled-coil domain containing 167 [Source:RGD Symbol;Acc:1588733]	no
ENSRNOG00000000532	-0.00477344939702008	0.930156519602633	0.999971625125007	-0.00642732498523735	0.927336501346847	0.971921397188922	-0.00350027154302987	0.957279658893716	0.992997782743992	-0.00292705344220748	0.966875694531212	0.97981271162296	Cmtr1	cap methyltransferase 1 [Source:RGD Symbol;Acc:1307801]	no
ENSRNOG00000000534	0.0244177527475293	0.738847439948168	0.999971625125007	-0.031422789059999	0.721988042837411	0.881941451681582	0.065680446016909	0.421959362120456	0.813279919477405	-0.097103235076908	0.270963476172927	0.442284472068469		TBC1 domain family, member 22B [Source:MGI Symbol;Acc:MGI:2681867]	no
ENSRNOG00000000536	-0.145290803830475	0.218045107121404	0.999971625125007	-0.184099978597126	0.22728955541015	0.613072113029417	-0.12823137197494	0.366858149861507	0.789670105270359	-0.0558686066221855	0.715276827737828	0.817406369618656	Mdga1	MAM domain containing glycosylphosphatidylinositol anchor 1 [Source:RGD Symbol;Acc:1307031]	no
ENSRNOG00000000539	-0.0460541506645424	0.492602399135795	0.999971625125007	-0.12236988820446	0.103045508383263	0.518960516846564	0.00709885379771231	0.918544537152924	0.985504261423773	-0.129468742002172	0.0845371223223741	0.217058314463531	Zfand3	zinc finger, AN1-type domain 3 [Source:RGD Symbol;Acc:1307113]	no
ENSRNOG00000000540	-0.0614653843953933	0.433635862918986	0.999971625125007	-0.0296091684435937	0.763737508065206	0.901243114890087	-0.0880446840379951	0.336750924857032	0.78069538675226	0.0584355155944014	0.554016911930219	0.695134470859064	Btbd9	BTB (POZ) domain containing 9 [Source:RGD Symbol;Acc:1306975]	no
ENSRNOG00000000541	0.0535526059402265	0.586951072222147	0.999971625125007	-0.0635983320810403	0.562173203235056	0.805810790814409	0.139824053915977	0.170545203413167	0.693550690167604	-0.203422385997017	0.0635458621596165	0.186914526645263	Glo1	glyoxalase 1 [Source:RGD Symbol;Acc:2702]	no
ENSRNOG00000000542	-0.155944589159736	0.390509901773842	0.999971625125007	0.0180004975150549	0.947689062064982	0.978474007058446	-0.480484147463608	0.077141204589887	0.601076061370111	0.498484644978663	0.0696914472410747	0.196154266666639	Dnah8	dynein, axonemal, heavy chain 8 [Source:RGD Symbol;Acc:619986]	no
ENSRNOG00000000546	0.137340049167934	0.271123819586888	0.999971625125007	0.163560124740841	0.309498963495608	0.668856882793216	0.129706861303109	0.390687527124454	0.798629079981064	0.0338532634377319	0.832760119786336	0.896839410713261	Nt5dc1	5'-nucleotidase domain containing 1 [Source:RGD Symbol;Acc:1305214]	no
ENSRNOG00000000547	0.0224488600681664	0.896187451343677	0.999971625125007	0.326067691750285	0.10367140619635	0.519857900229428	-0.267387023999078	0.159412453011596	0.687320589972896	0.593454715749363	0.00306957426161473	0.0418090072500963	Tspyl4	TSPY-like 4 [Source:RGD Symbol;Acc:1306653]	yes
ENSRNOG00000000549	0.0456802871167108	0.564770858197099	0.999971625125007	0.100733711243342	0.290232350176228	0.65761457172308	0.00443713877064238	0.960064234932333	0.993083266445809	0.0962965724726992	0.312002007923811	0.482617280450299	Tspyl1	TSPY-like 1 [Source:RGD Symbol;Acc:1307726]	no
ENSRNOG00000000551	0.0340945869050484	0.766962621769821	0.999971625125007	-0.126811124308261	0.313400439568435	0.670123162522286	0.148180986395031	0.205333581461473	0.712507046074289	-0.274992110703293	0.0286160935285615	0.126131594156154	RGD1305587	similar to RIKEN cDNA 2010107G23 [Source:RGD Symbol;Acc:1305587]	no
ENSRNOG00000000552	-0.070737712221043	0.672820928591083	0.999971625125007	-0.34375242596126	0.106034397929958	0.5220286802323	0.0866901682412809	0.661847709002063	0.908227697480346	-0.430442594202541	0.0424924741358588	0.152499557852469	Col13a1	collagen, type XIII, alpha 1 [Source:RGD Symbol;Acc:1595704]	no
ENSRNOG00000000555	-0.201508108210471	0.00539979491732724	0.416960401586486	-0.203503623302422	0.0311323541774539	0.37494442119059	-0.205347350677564	0.0187365343191693	0.396562254074684	0.00184372737514239	0.984578143049755	0.990632255976729	Eif4ebp2	eukaryotic translation initiation factor 4E binding protein 2 [Source:RGD Symbol;Acc:1310824]	no
ENSRNOG00000000557	-0.00105241686842922	0.978964188633518	0.999971625125007	0.000138352240066915	0.997936479341371	0.999148429578486	-0.0018064898559982	0.970915382732869	0.994644475589884	0.00194484209606512	0.971001603847811	0.982941667868241	Sar1a	secretion associated, Ras related GTPase 1A [Source:RGD Symbol;Acc:1359540]	no
ENSRNOG00000000558	0.0520901272740037	0.538579157289575	0.999971625125007	-0.0489675066776539	0.599875644394419	0.824253762264527	0.126298204192854	0.144382491914398	0.673453842782294	-0.175265710870508	0.0600808008219003	0.182248685084503	Ppa1	pyrophosphatase (inorganic) 1 [Source:RGD Symbol;Acc:1589773]	no
ENSRNOG00000000559	0.0317673679198922	0.860750857782765	0.999971625125007	-0.125336635017426	0.650155890561703	NA	0.170201022516005	0.537447449692952	0.863782527629582	-0.29553765753343	0.284798868453542	NA	Npffr1	neuropeptide FF receptor 1 [Source:RGD Symbol;Acc:621570]	no
ENSRNOG00000000560	0.0187841888232667	0.870878675076925	0.999971625125007	-0.12294437448977	0.359652813412506	0.696444626279976	0.11820130148815	0.341249533814571	0.783023591600242	-0.24114567597792	0.0715512174531727	0.199132481755271	Lrrc20	leucine rich repeat containing 20 [Source:RGD Symbol;Acc:1566140]	no
ENSRNOG00000000561	-0.0993577816402587	0.233464548288022	0.999971625125007	-0.155425715046937	0.140545988681217	0.548849892156997	-0.06239931390046	0.521041690775709	0.858458932822628	-0.0930264011464771	0.379119705923721	0.54790672580013	Pald1	phosphatase domain containing, paladin 1 [Source:RGD Symbol;Acc:1305933]	no
ENSRNOG00000000563	-0.131937095337528	0.465014385430247	0.999971625125007	-0.0516357837736145	0.83919263203142	0.936180406663857	-0.246997460294495	0.318707082624307	0.770263054353203	0.195361676520881	0.44554730740909	0.606302991171998	Adamts14	ADAM metallopeptidase with thrombospondin type 1 motif, 14 [Source:RGD Symbol;Acc:1308899]	no
ENSRNOG00000000564	0.0502569286505591	0.774777096885473	0.999971625125007	-0.146059875051474	0.595343010491692	NA	0.233416310559861	0.399205857844279	0.801361403476084	-0.379476185611334	0.167979523474763	NA	Tbata	thymus, brain and testes associated [Source:RGD Symbol;Acc:1561665]	no
ENSRNOG00000000565	0.0854523968685774	0.600931239708773	0.999971625125007	0.412351220306647	0.0160690633196392	0.301904083149052	-0.191079848316123	0.240182249415971	0.734040573527854	0.60343106862277	0.000443884385914043	0.0118853407088984	Sgpl1	sphingosine-1-phosphate lyase 1 [Source:RGD Symbol;Acc:628599]	yes
ENSRNOG00000000566	0.0407575694928718	0.747020198709	0.999971625125007	-0.155903693359766	0.267952475351547	0.641531589685794	0.179429488594878	0.165067063455606	0.689146528732499	-0.335333181954644	0.0165051201616868	0.0992553823153346	Pcbd1	pterin-4 alpha-carbinolamine dehydratase/dimerization cofactor of hepatocyte nuclear factor 1 alpha [Source:RGD Symbol;Acc:3263]	no
ENSRNOG00000000567	0.0390695071583454	0.660026802160093	0.999971625125007	0.0769461742914639	0.497396044395764	0.773040240668558	0.0113636879845697	0.91446077191382	0.984687784653518	0.0655824863068943	0.562810805743007	0.702268350528885	Unc5b	unc-5 homolog B (C. elegans) [Source:RGD Symbol;Acc:621756]	no
ENSRNOG00000000568	0.0300241383540982	0.789296346170349	0.999971625125007	-0.0607289000560953	0.663764455199411	0.855625964048649	0.0974201358651415	0.451102911086442	0.828244350340435	-0.158149035921237	0.255822053423271	0.425043578011468	Slc29a3	solute carrier family 29 (equilibrative nucleoside transporter), member 3 [Source:RGD Symbol;Acc:727811]	no
ENSRNOG00000000569	0.0591205764504431	0.566368505798577	0.999971625125007	-0.0858608007686703	0.438736605596676	0.738026583324806	0.164847729018395	0.10775199284081	0.641961976521272	-0.250708529787065	0.0233028095822959	0.115602721093064	MGC112715	hypothetical protein LOC690899 [Source:RGD Symbol;Acc:1590938]	no
ENSRNOG00000000571	-0.0190955867885277	0.81299801700908	0.999971625125007	-0.126879126043421	0.133786824974105	0.543406884723451	0.0561277609501771	0.475239099570547	0.837522974638737	-0.183006886993598	0.0305667094209365	0.129083112722972	Psap	prosaposin [Source:RGD Symbol;Acc:3423]	no
ENSRNOG00000000572	-0.0904339903142236	0.584591727902365	0.999971625125007	0.0694741363693984	0.797986360303317	NA	-0.354939740711887	0.195182637291218	0.705337701308687	0.424413877081286	0.116527501276187	NA	Chst3	carbohydrate (chondroitin 6) sulfotransferase 3 [Source:RGD Symbol;Acc:620355]	no
ENSRNOG00000000573	-0.0449615698789602	0.458260378321287	0.999971625125007	-0.137897799404365	0.0132340767265211	0.284316676351194	0.0197250665542314	0.701724973237032	0.923326641688387	-0.157622865958596	0.00462398445863945	0.0526967240024138	Spock2	sparc/osteonectin, cwcv and kazal-like domains proteoglycan (testican) 2 [Source:RGD Symbol;Acc:1308568]	no
ENSRNOG00000000575	-0.00224330422408595	0.984574168471388	0.999971625125007	-0.141389965758931	0.291213618492594	0.658434885619385	0.0939733709125714	0.450132925345187	0.827507982186689	-0.235363336671502	0.0784981805425611	0.208750980118601	Ascc1	activating signal cointegrator 1 complex subunit 1 [Source:RGD Symbol;Acc:1359255]	no
ENSRNOG00000000576	0.0769339246704249	0.528069024906408	0.999971625125007	-0.0913433776264628	0.511038092642476	0.778981507779076	0.199913998307752	0.119177583545206	0.647274371274219	-0.291257375934215	0.035048279164633	0.139289322952937	Anapc16	anaphase promoting complex subunit 16 [Source:RGD Symbol;Acc:2321124]	no
ENSRNOG00000000577	-0.0490804003706523	0.686599330226942	0.999971625125007	-0.166371654641125	0.251919295131138	0.628210411602654	0.0285621689926118	0.833297321263151	0.96425605121842	-0.194933823633737	0.179411352534864	0.339896807675398	Ddit4	DNA-damage-inducible transcript 4 [Source:RGD Symbol;Acc:621731]	no
ENSRNOG00000000579	0.0520577631230248	0.624771206703092	0.999971625125007	0.101899650158215	0.43825902280089	0.737953327576656	0.0167663997479286	0.89144449789926	0.978687182689796	0.0851332504102862	0.517210427091193	0.666061698471305	Marcks	myristoylated alanine rich protein kinase C substrate [Source:RGD Symbol;Acc:3028]	no
ENSRNOG00000000580	0.0287513277515532	0.870669838931687	0.999971625125007	0.0206108714846164	0.94009691509888	NA	0.0537886714709767	0.845782739939642	0.967938286276704	-0.0331777999863604	0.903748449492758	NA	Fam26d	family with sequence similarity 26, member D [Source:RGD Symbol;Acc:1595701]	no
ENSRNOG00000000581	-0.015810360672128	0.854468893265667	0.999971625125007	0.0564019044737115	0.5814181524233	0.814169698068507	-0.0734661286195151	0.441412089477516	0.823982013273372	0.129868033093227	0.205066642321421	0.369287130071754	Cdc40	cell division cycle 40 [Source:RGD Symbol;Acc:1307063]	no
ENSRNOG00000000582	0.0160387032680752	0.878004603244751	0.999971625125007	0.0105610338818975	0.936258643268952	0.975074382381141	0.021253278323402	0.863082627225509	0.971968442171952	-0.0106922444415045	0.935450684135715	0.960317381256657	LOC100911156	D-aspartate oxidase-like [Source:RGD Symbol;Acc:6494712]	no
ENSRNOG00000000583	-0.0112244296029371	0.796744837517012	0.999971625125007	0.010846458657535	0.847868740302933	0.940546726144549	-0.0280314555157207	0.592678990596079	0.883215049249884	0.0388779141732557	0.492150814900104	0.644816815014431	Cdk19	cyclin-dependent kinase 19 [Source:RGD Symbol;Acc:1305435]	no
ENSRNOG00000000585	0.0714290165775682	0.302388063153834	0.999971625125007	0.155292063099208	0.0355010402545127	0.382856621263882	0.00774478992766641	0.910209432101309	0.984205731547489	0.147547273171542	0.0457339381248369	0.157186460184621	Amd1	adenosylmethionine decarboxylase 1 [Source:RGD Symbol;Acc:2104]	no
ENSRNOG00000000586	0.0623058106533816	0.562177006874929	0.999971625125007	0.0104199766858626	0.937922503829152	0.975592470338173	0.104741306631998	0.400840791919622	0.801527374763102	-0.0943213299461352	0.480081470476472	0.635283527325794	Gtf3c6	general transcription factor IIIC, polypeptide 6, alpha [Source:RGD Symbol;Acc:1307434]	no
ENSRNOG00000000587	-0.0542862404596708	0.526540097581129	0.999971625125007	-0.116368795943391	0.268366357430656	0.641879571157916	-0.0117018954079461	0.904324465313492	0.982485169388329	-0.104666900535445	0.319656319553864	0.489681560259698	Rpf2	ribosome production factor 2 homolog (S. cerevisiae) [Source:RGD Symbol;Acc:1306906]	no
ENSRNOG00000000589	0.0681865018720178	0.710329787658653	0.999971625125007	0.096052676666677	0.71789991330229	NA	0.0689981054445893	0.790492960898451	0.950244545571885	0.0270545712220877	0.918819944494177	NA	RGD1310495	similar to KIAA1919 protein [Source:RGD Symbol;Acc:1310495]	no
ENSRNOG00000000593	0.0964604087100029	0.420161498421402	0.999971625125007	0.258987056314346	0.0483608109796791	0.422527481031422	-0.0268478881537778	0.827338618925586	0.96303343111729	0.285834944468124	0.0294171856842729	0.127466985346154	Rev3l	REV3-like, polymerase (DNA directed), zeta, catalytic subunit [Source:RGD Symbol;Acc:1307087]	no
ENSRNOG00000000595	-0.04432951852566	0.765852814465264	0.999971625125007	-0.0601096560532298	0.765331619049795	0.901848610205152	-0.0382367771827849	0.840329960671357	0.966779609494198	-0.0218728788704449	0.913685624706104	0.946906659618008	Traf3ip2	Traf3 interacting protein 2 [Source:RGD Symbol;Acc:1593240]	no
ENSRNOG00000000596	-0.025682084442818	0.648780385626429	0.999971625125007	-0.0138633529730368	0.847849408086762	0.940546726144549	-0.0350929821702696	0.600644741728959	0.88691794107762	0.0212296291972327	0.769014866848354	0.854933991377964	Fyn	FYN proto-oncogene, Src family tyrosine kinase [Source:RGD Symbol;Acc:2641]	no
ENSRNOG00000000598	0.212587423160076	0.141462472203714	0.999971625125007	0.288736058588871	0.129600916412847	0.541756767674147	0.180684634166262	0.317754361003735	0.769765590344001	0.108051424422609	0.567208230151399	0.705166296072286	Tube1	tubulin, epsilon 1 [Source:RGD Symbol;Acc:1306048]	no
ENSRNOG00000000599	-0.142135124044743	0.151434747489734	0.999971625125007	-0.0659204895022045	0.579433781861213	0.813612484912748	-0.212272317223034	0.0563522152050986	0.560756947337698	0.14635182772083	0.221181730512291	0.387600967482208	Lama4	laminin, alpha 4 [Source:RGD Symbol;Acc:1560062]	no
ENSRNOG00000000604	0.0277006108438997	0.552094343715648	0.999971625125007	0.0622461997568067	0.279548633730599	0.649213117207013	0.00162301502662998	0.975756322730015	0.995678839102751	0.0606231847301767	0.292292499371809	0.463801777789134	Hdac2	histone deacetylase 2 [Source:RGD Symbol;Acc:619976]	no
ENSRNOG00000000605	0.227312479435125	0.0403709998451317	0.999971625125007	0.369552565813859	0.00387595661402737	0.165276825005921	0.133116368745829	0.271264854585289	0.749597160435467	0.23643619706803	0.0627817387684064	0.185932710451888	Hs3st5	heparan sulfate (glucosamine) 3-O-sulfotransferase 5 [Source:RGD Symbol;Acc:1306379]	no
ENSRNOG00000000606	-0.00112702822180484	0.991946287699824	0.999971625125007	0.0759728387473487	0.591318846678283	0.819144967187815	-0.0619141607674997	0.641958378792228	0.902763218461824	0.137886999514848	0.331519219779892	0.501615319419751	Pcdh15	protocadherin 15 [Source:RGD Symbol;Acc:1590969]	no
ENSRNOG00000000609	-0.0570789292524658	0.533450897042942	0.999971625125007	0.0489992057607008	0.630056511622595	0.838954157777351	-0.14677647299796	0.122881787690806	0.649690688872084	0.195775678758661	0.0552946994738232	0.174038458044657	Ipmk	inositol polyphosphate multikinase [Source:RGD Symbol;Acc:620954]	no
ENSRNOG00000000610	0.0272322133557971	0.81308648379734	0.999971625125007	-0.160486377504803	0.174747060683239	0.57554582606173	0.157301178245306	0.152540852979989	0.681252739420749	-0.317787555750109	0.00715135380559608	0.0655175388912302	Cisd1	CDGSH iron sulfur domain 1 [Source:RGD Symbol;Acc:1309529]	no
ENSRNOG00000000611	-0.013960469197726	0.901609540314866	0.999971625125007	0.0716787965096636	0.610295352500461	0.82869117939157	-0.0832520309633887	0.529147995116916	0.860470106073944	0.154930827473052	0.272404669832003	0.443489926784593	Ube2d1	ubiquitin-conjugating enzyme E2D 1 [Source:RGD Symbol;Acc:1307886]	no
ENSRNOG00000000613	-0.00825548706512836	0.916910781545797	0.999971625125007	-0.0828878246754452	0.37819329741156	0.705241825244831	0.044711589591706	0.606624288519758	0.888875486424518	-0.127599414267151	0.174356875758015	0.33303444751358	Tfam	transcription factor A, mitochondrial [Source:RGD Symbol;Acc:620682]	no
ENSRNOG00000000614	-0.130014364580509	0.472700521014349	0.999971625125007	0.0792627214978043	0.741977958480624	0.891447097423491	-0.398569119687091	0.088207394638665	0.62179832938549	0.477831841184895	0.0488230896754061	0.162751818550763	Bicc1	BicC family RNA binding protein 1 [Source:RGD Symbol;Acc:1307459]	no
ENSRNOG00000000618	0.0653205369996005	0.67938345426043	0.999971625125007	0.299564541604466	0.109279132833678	0.526850932211231	-0.121134808501393	0.499767297381074	0.847972956263666	0.42069935010586	0.0251760306772902	0.119296595462832	Mdga2	MAM domain containing glycosylphosphatidylinositol anchor 2 [Source:RGD Symbol;Acc:735131]	no
ENSRNOG00000000622	0.0229585667065109	0.846530968883407	0.999971625125007	-0.174431848014502	0.15108161292078	0.558153901416628	0.158769476480495	0.16061371452949	0.689146528732499	-0.333201324494997	0.0060730204963095	0.0604292895330977	Hint1	histidine triad nucleotide binding protein 1 [Source:RGD Symbol;Acc:1593411]	no
ENSRNOG00000000632	-0.152002984508398	0.387484584243563	0.999971625125007	-0.233470704196787	0.392388166543904	NA	-0.169139812479012	0.540260677749953	0.86441410876662	-0.0643308917177753	0.813375803247462	NA	Cdk1	cyclin-dependent kinase 1 [Source:RGD Symbol;Acc:2319]	no
ENSRNOG00000000633	-0.168435785777588	0.0621870677477735	0.999971625125007	-0.189349916943151	0.105490007500358	0.521322685123161	-0.160148303061107	0.139474416292126	0.667207598071407	-0.0292016138820446	0.804244525080261	0.878188905537468	Rhobtb1	Rho-related BTB domain containing 1 [Source:RGD Symbol;Acc:1306871]	no
ENSRNOG00000000634	-0.0542630146082658	0.637321224505001	0.999971625125007	-0.0946361675033547	0.518563593887164	0.782395848439138	-0.0284946440768067	0.834934927512369	0.964661688688445	-0.066141523426548	0.652098744870874	0.770794324847817	RGD1306739	similar to RIKEN cDNA 1700040L02 [Source:RGD Symbol;Acc:1306739]	no
ENSRNOG00000000635	0.058792989570815	0.750274047309663	0.999971625125007	0.567420354551268	0.00854400438773331	0.238404703484247	-0.465466669245397	0.0256120684755077	0.443250814360257	1.03288702379667	1.9857954858981e-06	0.000248299371415976	Arid5b	AT rich interactive domain 5B (Mrf1 like) [Source:RGD Symbol;Acc:1311735]	yes
ENSRNOG00000000636	0.113037304938985	0.538571216022537	0.999971625125007	0.481709224382443	0.0455322184871787	0.415050910473911	-0.171409936766609	0.467022666207995	0.836221142391639	0.653119161149052	0.00694951506113357	0.0646761226385227	Rtkn2	rhotekin 2 [Source:RGD Symbol;Acc:1304834]	no
ENSRNOG00000000638	-0.080788883821055	0.617714808285016	0.999971625125007	0.181598848044363	0.308328025659995	0.668076755195951	-0.363876750501923	0.0303900518720488	0.4628942059567	0.545475598546286	0.00222227292877661	0.0354867534915726	Zfp365	zinc finger protein 365 [Source:RGD Symbol;Acc:1565986]	yes
ENSRNOG00000000639	-0.00572591967718508	0.96632874475697	0.999971625125007	0.230236828200841	0.0929145769248307	0.506161036811223	-0.211823687397585	0.106137912088808	0.640053135931562	0.442060515598426	0.00141647608120022	0.026479511960829	Ado	2-aminoethanethiol (cysteamine) dioxygenase [Source:RGD Symbol;Acc:1308233]	yes
ENSRNOG00000000640	-0.685218122794734	3.78578533756666e-05	0.0118101359390729	-0.782734544868954	0.0015440694206737	0.108389139127832	-0.656085687657449	0.00593797888748724	0.259606805417024	-0.126648857211505	0.608605659498975	0.738281110287335	Egr2	early growth response 2 [Source:RGD Symbol;Acc:621608]	no
ENSRNOG00000000641	0.044335523535146	0.580980534709848	0.999971625125007	0.00463641649213497	0.963521810181839	0.987050807547528	0.0747533084817726	0.425475244235034	0.814141058210441	-0.0701168919896377	0.487923563154705	0.641443091077392	LOC100363472	nuclear receptor-binding factor 2-like [Source:RGD Symbol;Acc:2322973]	no
ENSRNOG00000000645	-0.00126271959367194	0.994535017776526	0.999971625125007	0.388537299809676	0.0946983147649849	0.507592381859509	-0.428686379107736	0.0578598323306111	0.563676293255812	0.817223678917412	0.000483859657943778	0.012749653889437	Reep3	receptor accessory protein 3 [Source:RGD Symbol;Acc:1560401]	yes
ENSRNOG00000000648	0.113959278238267	0.390630697572962	0.999971625125007	0.286548613229484	0.0579381815175801	0.445309646001679	-0.0137002509612939	0.923115293728246	0.985756616000696	0.300248864190778	0.0469707539456942	0.159750532390039	Jmjd1c	jumonji domain containing 1C [Source:RGD Symbol;Acc:708458]	no
ENSRNOG00000000655	0.0299271195624883	0.868995995582539	0.999971625125007	0.12156073201979	0.634135780767139	0.841337322287257	-0.0377993543296476	0.878954344846909	0.976698874168914	0.159360086349438	0.53294333785418	0.678749142549602	Ptprc	protein tyrosine phosphatase, receptor type, C [Source:RGD Symbol;Acc:3451]	no
ENSRNOG00000000657	0.00155553028091518	0.993285397934913	0.999971625125007	0.496720832257157	0.0203913596222051	0.334325073683886	-0.583867419184917	0.00508718095481551	0.238928953700115	1.08058825144207	6.17568431994959e-07	0.000107700684179752	Nek7	NIMA-related kinase 7 [Source:RGD Symbol;Acc:1311160]	yes
ENSRNOG00000000658	0.0544543568040562	0.724704320046674	0.999971625125007	0.276048006649685	0.132255895402946	0.543406884723451	-0.126013453613042	0.474520112439276	0.83737618115179	0.402061460262728	0.0292638377831833	0.127341991714044	Acacb	acetyl-CoA carboxylase beta [Source:RGD Symbol;Acc:620500]	no
ENSRNOG00000000660	-0.0604539995228144	0.535511058493581	0.999971625125007	-0.197977394290912	0.0582931993647548	0.445309646001679	0.0303181840492738	0.754517933008955	0.938122185233614	-0.228295578340186	0.0289591523922142	0.126825313114553	Asphd2	aspartate beta-hydroxylase domain containing 2 [Source:RGD Symbol;Acc:1306020]	no
ENSRNOG00000000661	0.0161055283505354	0.821927291472257	0.999971625125007	-0.0513604812659239	0.543221754328252	0.796262575100036	0.0650157772761107	0.404849958401353	0.80234434032486	-0.116376258542035	0.167648487304659	0.326069878592226	Hps4	Hermansky-Pudlak syndrome 4 [Source:RGD Symbol;Acc:1308070]	no
ENSRNOG00000000662	0.129063822160572	0.214364330182901	0.999971625125007	0.020378845814646	0.870798306947553	0.949588701045239	0.21458561769082	0.0627791207247323	0.575977224589466	-0.194206771876174	0.117431753786655	0.262855818476697	Srrd	SRR1 domain containing [Source:RGD Symbol;Acc:1562579]	no
ENSRNOG00000000663	0.0369228172952048	0.565132670186855	0.999971625125007	-0.0445408039259034	0.525473180342548	0.786074665040646	0.0954114422236586	0.139634968599335	0.667207598071407	-0.139952246149562	0.0453844421602903	0.156707301893119	Tfip11	tuftelin interacting protein 11 [Source:RGD Symbol;Acc:1311449]	no
ENSRNOG00000000664	0.0807710893125334	0.440676559427545	0.999971625125007	0.0424980738077127	0.74563033867555	0.892413266101295	0.114412930527735	0.348819228868626	0.784315705452935	-0.0719148567200222	0.58240821772241	0.71708530355506	Tpst2	tyrosylprotein sulfotransferase 2 [Source:RGD Symbol;Acc:1305331]	no
ENSRNOG00000000665	-0.0103912093234702	0.854934107940169	0.999971625125007	-0.0780638155001629	0.210702907024643	0.601735903836376	0.0378428689660273	0.511001544860327	0.853658355368232	-0.11590668446619	0.06291150498058	0.185998011825252	Pitpnb	phosphatidylinositol transfer protein, beta [Source:RGD Symbol;Acc:620143]	no
ENSRNOG00000000692	-0.16464156752244	0.342271364845546	0.999971625125007	-0.465861194713508	0.0380476530045618	0.390885423016327	-0.0236403015591171	0.910784992153196	0.984231696022691	-0.442220893154391	0.0490684108076564	0.162995668382125	Ung	uracil-DNA glycosylase [Source:RGD Symbol;Acc:1307200]	no
ENSRNOG00000000693	-0.0703277889915735	0.358639576811622	0.999971625125007	-0.156635671633642	0.0669272968429956	0.460283015698626	-0.0114249880100211	0.885516918441345	0.977419267446752	-0.145210683623621	0.0894287605927949	0.223766054917293	Svop	SV2 related protein [Source:RGD Symbol;Acc:620277]	no
ENSRNOG00000000694	-0.181587080872764	0.324797689341718	0.999971625125007	-0.138502647912632	0.605858894914532	NA	-0.290362734917237	0.270885839329142	0.749360435877822	0.151860087004604	0.573544918233753	NA	Dao	D-amino-acid oxidase [Source:RGD Symbol;Acc:621138]	no
ENSRNOG00000000695	0.0219970294368564	0.869889796174654	0.999971625125007	0.112776486719262	0.505304113390694	0.776498634073074	-0.0487589823895835	0.760349599314015	0.939322714474999	0.161535469108846	0.340703595703633	0.509613526402884	Ssh1	slingshot protein phosphatase 1 [Source:RGD Symbol;Acc:1306038]	no
ENSRNOG00000000697	0.0203163274099319	0.800128997301475	0.999971625125007	-0.0882378357161949	0.291675517982138	0.658767511826767	0.0978020021483506	0.207410105443894	0.713460562517092	-0.186039837864545	0.0261014105510238	0.121045519749219	Coro1c	coronin, actin binding protein 1C [Source:RGD Symbol;Acc:1564490]	no
ENSRNOG00000000699	0.0107842485122079	0.905108193808731	0.999971625125007	-0.0999292764898014	0.321688981645691	0.674592645776609	0.0894297136262903	0.337451682243585	0.781213016811649	-0.189358990116092	0.0599455840120735	0.182020336883396	Selplg	selectin P ligand [Source:RGD Symbol;Acc:1307971]	no
ENSRNOG00000000700	0.0627927499548802	0.539240983894043	0.999971625125007	0.0130616160909989	0.918302917906351	0.968426708619571	0.103181082232651	0.383954748342757	0.797256581363275	-0.0901194661416525	0.478290403224876	0.633862714162834	Tmem119	transmembrane protein 119 [Source:RGD Symbol;Acc:1307573]	no
ENSRNOG00000000701	0.103979505548229	0.349899417840091	0.999971625125007	-0.0416176443406445	0.732225204470575	0.886458171308994	0.215360689379403	0.0573717289242675	0.562670788644375	-0.256978333720048	0.03448583306337	0.13800580658874	Iscu	iron-sulfur cluster assembly enzyme [Source:RGD Symbol;Acc:1309562]	no
ENSRNOG00000000702	0.00834774083976783	0.881537235588099	0.999971625125007	-0.0365230546625129	0.594501764953647	0.820983802808836	0.0411511053157413	0.515984203192607	0.856207213406591	-0.0776741599782542	0.257038281631509	0.42611449465216	Sart3	squamous cell carcinoma antigen recognized by T-cells 3 [Source:RGD Symbol;Acc:1311646]	no
ENSRNOG00000000703	-0.000233233799238927	0.997908878753286	0.999971625125007	0.0321563984527998	0.776125152824175	0.908267255726969	-0.0250947994091803	0.811828875542766	0.957697658975514	0.05725119786198	0.613032347963416	0.741750113192178	Ficd	FIC domain containing [Source:RGD Symbol;Acc:1359391]	no
ENSRNOG00000000704	-0.0717306257624126	0.668367351971495	0.999971625125007	-0.259291806011088	0.255318894646461	0.631227128570412	0.0439467997610196	0.836925594474396	0.965233450460415	-0.303238605772107	0.182674667961611	0.343525829903971	Cmklr1	chemokine-like receptor 1 [Source:RGD Symbol;Acc:69359]	no
ENSRNOG00000000705	-0.0158969683151013	0.877050034705954	0.999971625125007	-0.064112075520464	0.618326617916607	0.832948065333639	0.0185401442542632	0.876903653371532	0.976051684500269	-0.0826522197747272	0.520532344427193	0.669040140792149		WSC domain containing 2 [Source:EntrezGene;Acc:360824]	no
ENSRNOG00000000708	-0.0401523395028094	0.432886848535181	0.999971625125007	-0.0735591819221963	0.2454851404182	0.62479184966148	-0.0161208869131142	0.783500633751205	0.948092921161147	-0.0574382950090821	0.364572573925028	0.533877432657479	Sgsm1	small G protein signaling modulator 1 [Source:RGD Symbol;Acc:1308178]	no
ENSRNOG00000000711	-0.0886204773344773	0.475438424256846	0.999971625125007	0.0582947228159212	0.680284404051042	0.863979445313579	-0.22326453010319	0.093969030549622	0.626370195298863	0.281559252919111	0.0478459601337811	0.161059123463936	RGD1306556	similar to hypothetical protein A530094D01 [Source:RGD Symbol;Acc:1306556]	no
ENSRNOG00000000715	-0.0801763724745576	0.612929726157313	0.999971625125007	0.0277344111001132	0.914673455349046	NA	-0.252905988946039	0.337251719664651	0.781213016811649	0.280640400046152	0.274463867073714	NA	Pou1f1	POU class 1 homeobox 1 [Source:RGD Symbol;Acc:3367]	no
ENSRNOG00000000716	-0.0734432876383452	0.653030594890846	0.999971625125007	-0.0351450100334809	0.893597889194228	NA	-0.16503585432685	0.538295244877366	0.864042587882335	0.12989084429337	0.619899651809802	NA	Htr1f	5-hydroxytryptamine (serotonin) receptor 1F, G protein-coupled [Source:RGD Symbol;Acc:71083]	no
ENSRNOG00000000718	0.00619062225153591	0.955861311473946	0.999971625125007	-0.0166960312533995	0.905986935090382	0.963250736112704	0.0237980634137439	0.8569633681029	0.970030789262555	-0.0404940946671434	0.774469819031013	0.858432535278485	Cggbp1	CGG triplet repeat binding protein 1 [Source:RGD Symbol;Acc:1308129]	no
ENSRNOG00000000720	-0.045690664151486	0.772075688867355	0.999971625125007	0.0484241604416883	0.81641905298098	0.926598572376255	-0.133108705278605	0.504301202895368	0.849824589502692	0.181532865720293	0.386608303239792	0.554556818459048	MGC95208	similar to 4930453N24Rik protein [Source:RGD Symbol;Acc:1359320]	no
ENSRNOG00000000723	-0.2553360362473	0.100023724943288	0.999971625125007	-0.308382615151551	0.134348957050177	0.543406884723451	-0.260126405651705	0.181901013529959	0.697592007557164	-0.0482562094998453	0.815665047762758	0.886278450815511	LOC100364956	RT1 class I, locus CE5 [Source:RGD Symbol;Acc:1595868]	no
ENSRNOG00000000728	-0.103217422761158	0.567904396586225	0.999971625125007	-0.0978875066980952	0.702654437084212	0.874750484797865	-0.14007466413127	0.573290295562667	0.87780679119695	0.0421871574331752	0.869680774972564	0.921476456270394	Clic2	chloride intracellular channel 2 [Source:RGD Symbol;Acc:1306580]	no
ENSRNOG00000000729	-0.117040471852409	0.462095767791904	0.999971625125007	-0.319627726605016	0.11760705323357	0.531989790246926	-0.00264713805802229	0.988930789627523	0.998019403447154	-0.316980588546994	0.120728664836904	0.26740269447666	Tmlhe	trimethyllysine hydroxylase, epsilon [Source:RGD Symbol;Acc:620629]	no
ENSRNOG00000000763	0.0695199511223068	0.595955872962264	0.999971625125007	0.023874064300705	0.886370979641081	0.956264583156416	0.111369924436768	0.477056643586037	0.837532178394718	-0.0874958601360632	0.599831743695278	0.731251833235579	RT1-M3-1	RT1 class Ib, locus M3, gene 1 [Source:RGD Symbol;Acc:3494]	no
ENSRNOG00000000774	-0.0428744323247553	0.477799630347692	0.999971625125007	-0.0890315412945877	0.21809750019243	0.606564360246313	-0.00997378592412342	0.881813917778163	0.976955604037245	-0.0790577553704643	0.274124412111303	0.445250607613138	Gabbr1	gamma-aminobutyric acid (GABA) B receptor 1 [Source:RGD Symbol;Acc:621537]	no
ENSRNOG00000000775	0.325492352960987	0.0185337116162568	0.743158955759316	0.1629640777315	0.303345668580112	0.666279273602704	0.493142503367449	0.000879377700666123	0.0878983108108131	-0.330178425635949	0.0365291071321507	0.142148204911781	Mog	myelin oligodendrocyte glycoprotein [Source:RGD Symbol;Acc:3102]	no
ENSRNOG00000000777	-0.0111859474715857	0.94033356490346	0.999971625125007	-0.0291115132148063	0.880680640344647	0.953448836677323	0.000759718668145838	0.996692850201146	0.999811109546302	-0.0298712318829521	0.87759381900177	0.926085069828779	RT1-S3	RT1 class Ib, locus S3 [Source:RGD Symbol;Acc:735037]	no
ENSRNOG00000000778	-0.0278962876200468	0.867775442813348	0.999971625125007	-0.213989440230639	0.329781607397717	0.679292719383619	0.0947782049056248	0.64686344016598	0.903981889381991	-0.308767645136264	0.158772550815142	0.315270461068564	Znrd1as1	ZNRD1 antisense RNA 1 [Source:RGD Symbol;Acc:1564067]	no
ENSRNOG00000000779	-0.0449958606581742	0.753551867019281	0.999971625125007	-0.19207673579812	0.278890729941417	0.649151214615046	0.050151785779897	0.76268495183237	0.940354713578318	-0.242228521578017	0.171779797949716	0.330925790992084	Znrd1	zinc ribbon domain containing 1 [Source:RGD Symbol;Acc:1303114]	no
ENSRNOG00000000780	-0.0341980985624066	0.728510211889086	0.999971625125007	-0.154004973205346	0.161015730293727	0.56828167769593	0.0474856242318012	0.64206016114549	0.902763218461824	-0.201490597437147	0.0666108022018886	0.191629361258659	Ppp1r11	protein phosphatase 1, regulatory (inhibitor) subunit 11 [Source:RGD Symbol;Acc:1303163]	no
ENSRNOG00000000781	0.00220624458027834	0.985395046477328	0.999971625125007	-0.0736871271751505	0.620479736542963	0.834229907500551	0.0574969172357074	0.679338507934362	0.91476039328329	-0.131184044410858	0.377780132965353	0.546686088254481	Rnf39	ring finger protein 39 [Source:RGD Symbol;Acc:628854]	no
ENSRNOG00000000785	0.00112504027982989	0.985511380784477	0.999971625125007	-0.00780594855968752	0.922874835361574	0.970127011472318	0.00799047162486501	0.914679940582135	0.984687784653518	-0.0157964201845525	0.844633549860986	0.904701234027599	Trim39	tripartite motif-containing 39 [Source:RGD Symbol;Acc:1303115]	no
ENSRNOG00000000786	0.0525259997375677	0.673893377950793	0.999971625125007	-0.124989018813637	0.375518276670433	0.704208806860406	0.180875446911008	0.16504259836304	0.689146528732499	-0.305864465724645	0.0293323355050283	0.127341991714044	Rpp21	ribonuclease P/MRP 21 subunit [Source:RGD Symbol;Acc:1303090]	no
ENSRNOG00000000795	-0.0588924449133746	0.687258339284056	0.999971625125007	-0.365441975465863	0.016007213749804	0.301904083149052	0.120239550024944	0.39129362182636	0.799033400590222	-0.485681525490807	0.00133822669557201	0.0257528956598591	RT1-N3	RT1 class Ib, locus N3 [Source:RGD Symbol;Acc:1598370]	yes
ENSRNOG00000000796	0.0143830434483169	0.904710925810043	0.999971625125007	0.171452917813124	0.191808151332417	0.587333823650053	-0.116087006482537	0.345044805003393	0.783611382600895	0.287539924295661	0.0287202482835364	0.126398337142115	LOC100911178	E3 SUMO-protein ligase RanBP2-like [Source:RGD Symbol;Acc:6494852]	no
ENSRNOG00000000798	-0.0593670003219082	0.590740041633164	0.999971625125007	-0.215798652654453	0.0716809715787207	0.469329421511679	0.0426069694437212	0.702703675255982	0.923649870038483	-0.258405622098174	0.0310094230554417	0.13014531132895	Gnl1	guanine nucleotide binding protein-like 1 [Source:RGD Symbol;Acc:1303051]	no
ENSRNOG00000000799	0.00386013947430474	0.947568130117765	0.999971625125007	-0.0726212358537127	0.234719785435684	0.61859781288981	0.0584837387556774	0.30056171961048	0.762554327023466	-0.13110497460939	0.0317964436879651	0.131861722353032	Abcf1	ATP-binding cassette, subfamily F (GCN20), member 1 [Source:RGD Symbol;Acc:620286]	no
ENSRNOG00000000800	-0.0293666104376369	0.834761075736839	0.999971625125007	0.174641513576517	0.256463207689263	0.632659695935477	-0.214224789733525	0.140333628537037	0.667547977357543	0.388866303310042	0.0118176130995829	0.084287574664682	Man1a1	mannosidase, alpha, class 1A, member 1 [Source:RGD Symbol;Acc:1310891]	no
ENSRNOG00000000801	0.124507766059194	0.163014473277787	0.999971625125007	0.166516361897715	0.142797731615405	0.550439702582863	0.0970608596701416	0.360395727574467	0.788012381616835	0.0694555022275734	0.538931081205846	0.683539956966726	Msl3l2	male-specific lethal 3-like 2 (Drosophila) [Source:RGD Symbol;Acc:1308699]	no
ENSRNOG00000000802	0.136441018809872	0.435871665889284	0.999971625125007	0.404670350175883	0.0755425834223173	0.4722991278577	-0.0566933541762484	0.798587746337241	0.953057851688815	0.461363704352131	0.0432717546770992	0.153500300180096	Tbc1d32	TBC1 domain family, member 32 [Source:RGD Symbol;Acc:2323599]	no
ENSRNOG00000000803	-0.0524627277506833	0.590736026046408	0.999971625125007	0.0120433503831528	0.918668043786613	0.968734684728122	-0.106647105685188	0.332637892755689	0.778334733154179	0.118690456068341	0.314850959519053	0.48484194463408	Ppp1r10	protein phosphatase 1, regulatory subunit 10 [Source:RGD Symbol;Acc:620079]	no
ENSRNOG00000000804	0.0629448286524919	0.625128547495802	0.999971625125007	-0.105728539942495	0.470909712918292	0.756981628986086	0.187043330734327	0.171520310715492	0.694138646505752	-0.292771870676822	0.0455360413296698	0.156884505272536	Mrps18b	mitochondrial ribosomal protein S18B [Source:RGD Symbol;Acc:1302998]	no
ENSRNOG00000000805	-0.06273136890014	0.54492702156722	0.999971625125007	0.0626662225383186	0.575973837349385	0.812089765598575	-0.172097852032703	0.0994315498761111	0.62953511852804	0.234764074571021	0.0362211660563207	0.141615143041438	Gja1	gap junction protein, alpha 1 [Source:RGD Symbol;Acc:2690]	no
ENSRNOG00000000808	0.103962684872869	0.297977065185513	0.999971625125007	0.18096182848519	0.135284244960916	0.544073005697716	0.0500251251542776	0.658982857171413	0.907870794829406	0.130936703330913	0.279256103035186	0.450274986572793	Hsf2	heat shock transcription factor 2 [Source:RGD Symbol;Acc:68395]	no
ENSRNOG00000000809	0.0286557881775835	0.700299919637765	0.999971625125007	-0.0293821347540301	0.744462311213134	0.891906444888398	0.0715615804955108	0.390787891563902	0.798629079981064	-0.100943715249541	0.261944343747459	0.43176350354792	Atat1	alpha tubulin acetyltransferase 1 [Source:RGD Symbol;Acc:1303066]	no
ENSRNOG00000000811	0.131802356013597	0.433521494273476	0.999971625125007	-0.0672131420117811	0.75894851538184	0.898776235067093	0.306798951348328	0.134918927326557	0.662721733541653	-0.374012093360109	0.0847161896873372	0.217265553041015	Pkib	protein kinase (cAMP-dependent, catalytic) inhibitor beta [Source:RGD Symbol;Acc:3335]	no
ENSRNOG00000000812	0.0253552792727788	0.792287469734364	0.999971625125007	-0.0848860192996716	0.436077358768349	0.737482035043557	0.104626553124736	0.300809630273365	0.762562927142348	-0.189512572424408	0.0816765684121874	0.21272353950553	RGD1302996	hypothetical protein MGC:15854 [Source:RGD Symbol;Acc:1302996]	no
ENSRNOG00000000814	-0.261059845026472	0.0310123341855044	0.933634077004111	-0.401741646003732	0.00496485377245549	0.186728175627212	-0.19105828492235	0.152240196950312	0.681022481912016	-0.210683361081382	0.141193321517319	0.293503181209308	Fabp7	fatty acid binding protein 7, brain [Source:RGD Symbol;Acc:69312]	no
ENSRNOG00000000815	0.0642213285694819	0.569804302900511	0.999971625125007	-0.0774941216165246	0.554593493738016	0.801568401159025	0.16903101052043	0.161753308279174	0.689146528732499	-0.246525132136955	0.0586067255545556	0.18001704298959	Smpdl3a	sphingomyelin phosphodiesterase, acid-like 3A [Source:RGD Symbol;Acc:1359277]	no
ENSRNOG00000000816	-0.143537086446255	0.263779667954105	0.999971625125007	-0.317460207021246	0.0349745102355274	0.382856621263882	-0.0434870578426021	0.755591336400196	0.938122185233614	-0.273973149178644	0.0690436492539351	0.19503506547563	Ppp1r18	protein phosphatase 1, regulatory subunit 18 [Source:RGD Symbol;Acc:1309543]	no
ENSRNOG00000000818	-0.00692429272145077	0.960445831359945	0.999971625125007	-0.0633241388271589	0.730369052043527	0.885907514943251	0.0344674707514079	0.841243912466247	0.966922915899806	-0.0977916095785667	0.594127433768293	0.726878368919189	Nrm	nurim (nuclear envelope membrane protein) [Source:RGD Symbol;Acc:1302966]	no
ENSRNOG00000000821	-0.0583920686810085	0.525645998538621	0.999971625125007	-0.190090371808492	0.0474514274450456	0.419349283127811	0.0295377867546442	0.740441875177307	0.933212913000303	-0.219628158563136	0.0220028462259473	0.112858252275041	Tubb5	tubulin, beta 5 class I [Source:RGD Symbol;Acc:628596]	no
ENSRNOG00000000823	0.0830384909107083	0.497381519588705	0.999971625125007	0.236721719712307	0.0849831201637741	0.491219483057419	-0.0345670065566098	0.788469328284596	0.949258968481678	0.271288726268917	0.0484623928249978	0.162068857589767	Gcc2	GRIP and coiled-coil domain containing 2 [Source:RGD Symbol;Acc:1305732]	no
ENSRNOG00000000824	-0.111998476743438	0.459255648249186	0.999971625125007	0.109642732385615	0.517650299676474	0.781997592868717	-0.34157711048067	0.0357304767047719	0.48315874634683	0.451219842866285	0.0087097957411292	0.0725414617561351	Dse	dermatan sulfate epimerase [Source:RGD Symbol;Acc:1305079]	no
ENSRNOG00000000825	-0.0958573476373275	0.59936919236529	0.999971625125007	-0.0885977980903166	0.748670177232047	NA	-0.149074813000446	0.588950468513359	0.882213871603512	0.0604770149101291	0.826938657515479	NA	Fam26e	family with sequence similarity 26, member E [Source:RGD Symbol;Acc:1310405]	no
ENSRNOG00000000826	0.0823264817061639	0.442284769600748	0.999971625125007	-0.0768391586512639	0.489556243425474	0.76706211731425	0.199829261630789	0.0534210079513006	0.551286417594063	-0.276668420282052	0.0127847877132991	0.0875055165492531	Flot1	flotillin 1 [Source:RGD Symbol;Acc:70991]	no
ENSRNOG00000000827	-0.26110128218357	0.043317267955917	0.999971625125007	-0.375622262618262	0.0237202671908534	0.3470070875801	-0.207066802098092	0.178546658844881	0.694828553118272	-0.168555460520171	0.313945970052774	0.484197659264838	Ier3	immediate early response 3 [Source:RGD Symbol;Acc:1303321]	no
ENSRNOG00000000830	0.020427082794715	0.831940220614056	0.999971625125007	-0.0716123034066829	0.525219157990063	0.786074665040646	0.0874120665919287	0.4038582132232	0.80234434032486	-0.159024369998612	0.157901909271176	0.314144687102997	Ddr1	discoidin domain receptor tyrosine kinase 1 [Source:RGD Symbol;Acc:2252]	no
ENSRNOG00000000831	0.0189741732219605	0.854688481846974	0.999971625125007	-0.0648362807946251	0.604375489035781	0.826225403428409	0.0804217337067873	0.489258495265201	0.842347856037664	-0.145258014501412	0.245113559725186	0.41406259502901	Gtf2h4	general transcription factor II H, polypeptide 4 [Source:RGD Symbol;Acc:1303309]	no
ENSRNOG00000000833	0.0190150376349353	0.821794924779444	0.999971625125007	0.0268329984254897	0.80128355168251	0.920295684055458	0.0139335948392768	0.888308467994574	0.978402738888767	0.012899403586213	0.903679621378873	0.941518660535631	Vars2	valyl-tRNA synthetase 2, mitochondrial [Source:RGD Symbol;Acc:1303122]	no
ENSRNOG00000000836	0.0777905170145395	0.673606710126432	0.999971625125007	0.257057977274483	0.343073397046956	NA	-0.0476577841673115	0.858631182848037	0.970847865949163	0.304715761441795	0.261331781684827	NA	Ltb	lymphotoxin beta (TNF superfamily, member 3) [Source:RGD Symbol;Acc:1303162]	no
ENSRNOG00000000837	0.145092680985686	0.418562715132985	0.999971625125007	0.2023189108862	0.463288929895443	NA	0.173794276732453	0.53019482234222	0.860731688160566	0.0285246341537467	0.917698744780353	NA	Tnf	tumor necrosis factor [Source:RGD Symbol;Acc:3876]	no
ENSRNOG00000000838	-0.099935171243801	0.513550121553712	0.999971625125007	-0.0843103482421319	0.737495597129548	NA	-0.197202613520161	0.446062387494614	0.825768824433518	0.112892265278029	0.652184638033509	NA	Lta	lymphotoxin alpha [Source:RGD Symbol;Acc:3020]	no
ENSRNOG00000000839	0.0458374405816894	0.721639536547027	0.999971625125007	-0.123997554460554	0.399955905512087	0.716934754078605	0.16787368019149	0.220613426436474	0.718870288672228	-0.291871234652044	0.0470273138703936	0.159774288721546	Nfkbil1	nuclear factor of kappa light polypeptide gene enhancer in B-cells inhibitor-like 1 [Source:RGD Symbol;Acc:1303310]	no
ENSRNOG00000000840	0.0580906121230289	0.604765455292488	0.999971625125007	-0.101714129907837	0.396580431362904	0.714168075717925	0.174239085608035	0.119339488359502	0.647498787414502	-0.275953215515872	0.0214321385146798	0.111659419761622	Atp6v1g2	ATPase, H+ transporting, lysosomal V1 subunit G2 [Source:RGD Symbol;Acc:1303186]	no
ENSRNOG00000000841	-0.0449209794901557	0.55695805618066	0.999971625125007	-0.129324062156696	0.131037190077528	0.543406884723451	0.01359767754979	0.864172765726778	0.972055001309915	-0.142921739706486	0.0951430307162314	0.232404299504779	Ddx39b	DEAD (Asp-Glu-Ala-Asp) box polypeptide 39B [Source:RGD Symbol;Acc:70923]	no
ENSRNOG00000000842	-0.0608310292291659	0.613770008738392	0.999971625125007	-0.165295054347458	0.257282098369257	0.633113376083946	0.00772815303095278	0.954776353229734	0.992508556653661	-0.173023207378411	0.23568385153862	0.404264755829282	Ddah2	dimethylarginine dimethylaminohydrolase 2 [Source:RGD Symbol;Acc:1302955]	no
ENSRNOG00000000843	-0.0636908023177527	0.707082019659503	0.999971625125007	-0.111141307086179	0.677684690767331	NA	-0.0614655435935972	0.821665607571682	0.960437167830977	-0.049675763492582	0.852464594843452	NA	Ly6g6c	lymphocyte antigen 6 complex, locus G6C [Source:RGD Symbol;Acc:1302999]	no
ENSRNOG00000000845	0.114620125605911	0.2887946502977	0.999971625125007	0.0390254933399172	0.76434847726488	0.901470465097982	0.178354463000926	0.142064482091421	0.670463519749253	-0.139328969661008	0.28415463673415	0.454853327931694	Abhd16a	abhydrolase domain containing 16A [Source:RGD Symbol;Acc:1303164]	no
ENSRNOG00000000847	0.0379723321535554	0.739109484302105	0.999971625125007	-0.132763978791842	0.272224347348324	0.643781832447001	0.158759041756204	0.158284686661155	0.687000751666664	-0.291523020548046	0.0158272375187712	0.0969829894007367	Csnk2b	casein kinase 2, beta polypeptide [Source:RGD Symbol;Acc:619978]	no
ENSRNOG00000000848	0.220985288504261	0.100352008912837	0.999971625125007	0.171116714595553	0.314377662073548	0.670123162522286	0.285734038179833	0.0735404309621058	0.598678259612416	-0.11461732358428	0.498952689832974	0.650679962825325	Gpank1	G patch domain and ankyrin repeats 1 [Source:RGD Symbol;Acc:1303304]	no
ENSRNOG00000000850	0.285856276109716	0.113474948016917	0.999971625125007	0.269486904136228	0.29457389419869	NA	0.384573083799288	0.121458868127293	0.649078836694755	-0.11508617966306	0.650828508543881	NA	Apom	apolipoprotein M [Source:RGD Symbol;Acc:620773]	no
ENSRNOG00000000851	-0.0174456552386772	0.800974769810802	0.999971625125007	-0.101476533339768	0.174413164217166	0.57554582606173	0.0420863674903467	0.54347037472205	0.865658151204978	-0.143562900830115	0.0546249744899409	0.172834979690346	Bag6	BCL2-associated athanogene 6 [Source:RGD Symbol;Acc:71064]	no
ENSRNOG00000000852	-0.0504991535248627	0.357779121089894	0.999971625125007	-0.103439505046696	0.102495555520405	0.518960516846564	-0.012878476196854	0.826414020383193	0.962858476982878	-0.0905610288498419	0.152863468470245	0.308285515992792	Prrc2a	proline-rich coiled-coil 2A [Source:RGD Symbol;Acc:1303025]	no
ENSRNOG00000000853	0.0080162701737934	0.948749034802288	0.999971625125007	-0.170240985609755	0.227098839029669	0.613072113029417	0.129644440849306	0.319926770885974	0.771634669516626	-0.29988542645906	0.0328287904110301	0.134033453596258	Aif1	allograft inflammatory factor 1 [Source:RGD Symbol;Acc:61924]	no
ENSRNOG00000000857	-0.113880061446649	0.520340980882593	0.999971625125007	-0.12603747891127	0.646661613596616	NA	-0.172931073342665	0.532041265110468	0.861124520204948	0.0468935944313957	0.864478016679414	NA	Msh5	mutS homolog 5 [Source:RGD Symbol;Acc:1303008]	no
ENSRNOG00000000858	0.187645824171611	0.27752727722056	0.999971625125007	0.247056395686777	0.363113777745232	NA	0.256441196830368	0.351154121724217	0.785587692976431	-0.00938480114359014	0.9725060342973	NA	Sapcd1	suppressor APC domain containing 1 [Source:RGD Symbol;Acc:1359359]	no
ENSRNOG00000000860	0.254557600601788	0.160729196616369	0.999971625125007	0.312567088741144	0.22535717349312	0.612066388827421	0.291113357479192	0.244845759159002	0.737735917960106	0.0214537312619521	0.933305986877581	0.958768993185201	Vwa7	von Willebrand factor A domain containing 7 [Source:RGD Symbol;Acc:1303137]	no
ENSRNOG00000000861	-0.0345849430175317	0.849517771048826	0.999971625125007	0.225621600407142	0.408459384964013	NA	-0.338343407782887	0.211973651943039	0.715363016516205	0.563965008190029	0.0395288266251445	NA	Zic3	Zic family member 3 [Source:RGD Symbol;Acc:1561261]	no
ENSRNOG00000000866	0.0346677044125084	0.603306162094256	0.999971625125007	0.0501477719258597	0.559051250319206	0.803773467929225	0.02388228296961	0.764381469738499	0.940577671845992	0.0262654889562497	0.75939639044712	0.848018877640765	Rbmx	RNA binding motif protein, X-linked [Source:RGD Symbol;Acc:1565256]	no
ENSRNOG00000000867	0.0356981224780109	0.614964098590306	0.999971625125007	-0.00664464096593869	0.93942829357864	0.976027483192858	0.0677287711635542	0.403389432032042	0.80211079621053	-0.0743734121294929	0.394498107811301	0.561559222525076	Vars	valyl-tRNA synthetase [Source:RGD Symbol;Acc:3950]	no
ENSRNOG00000000869	-0.0270850240095709	0.880818484641569	0.999971625125007	0.304470331712671	0.171035572177828	0.573854533624753	-0.375660870601822	0.085725823064584	0.615434051126178	0.680131202314493	0.00260843560153538	0.0382435901136614	Arhgef6	Rac/Cdc42 guanine nucleotide exchange factor (GEF) 6 [Source:RGD Symbol;Acc:1359674]	yes
ENSRNOG00000000875	-0.0486730302668981	0.56525684421074	0.999971625125007	0.0331554361135724	0.731473946721818	0.886274402582592	-0.116204877196433	0.196455116058202	0.705618520432923	0.149360313310006	0.122489398474594	0.269590582428142	Fhl1	four and a half LIM domains 1 [Source:RGD Symbol;Acc:2615]	no
ENSRNOG00000000878	-0.00869352572736961	0.957700938113878	0.999971625125007	0.0310311366615097	0.905868493882759	NA	-0.049646024642367	0.853090786476815	0.9689793167229	0.0806771613038766	0.758231859633828	NA	Slc44a4	solute carrier family 44, member 4 [Source:RGD Symbol;Acc:1303167]	no
ENSRNOG00000000879	0.0304304029329128	0.868619153201037	0.999971625125007	0.481260837813672	0.0301482690744949	0.371016860086681	-0.43655145968204	0.0401927822529681	0.502990412255643	0.917812297495711	3.68829052437918e-05	0.00211621656320873	Slc9a6	solute carrier family 9, subfamily A (NHE6, cation proton antiporter 6), member 6 [Source:RGD Symbol;Acc:1563582]	yes
ENSRNOG00000000881	-0.0753424213418341	0.624424879333957	0.999971625125007	0.191944900466838	0.47983483958429	NA	-0.548602356115463	0.0448650983765118	0.518069794824731	0.740547256582301	0.00612378147647603	NA	Mmgt1	membrane magnesium transporter 1 [Source:RGD Symbol;Acc:1566339]	no
ENSRNOG00000000885	0.0198397633067957	0.910309163630079	0.999971625125007	0.255370043663581	0.256545649652165	0.632659695935477	-0.1959684814262	0.363159960425062	0.788272643924017	0.451338525089781	0.0451335712128611	0.156425425146089	Auts2	autism susceptibility candidate 2 [Source:RGD Symbol;Acc:2323959]	no
ENSRNOG00000000886	-0.0557866912968255	0.726776707529071	0.999971625125007	0.122154904820553	0.533854451887293	0.791466096791295	-0.22833035368649	0.221580252664433	0.718870288672228	0.350485258507043	0.0751997308406587	0.204154474672672	Caln1	calneuron 1 [Source:RGD Symbol;Acc:1305843]	no
ENSRNOG00000000888	0.0680950014135709	0.444728638804648	0.999971625125007	-0.019358191271257	0.850498353858603	0.941729399761622	0.134202096273915	0.159545004769793	0.687613393967769	-0.153560287545172	0.134468738475649	0.285531330745598	Sbds	Shwachman-Bodian-Diamond syndrome [Source:RGD Symbol;Acc:1311043]	no
ENSRNOG00000000891	0.128874836590652	0.479583499207981	0.999971625125007	0.553790379667445	0.0110642227470299	0.263344926276206	-0.213513797679891	0.312712952769778	0.766072371549858	0.767304177347336	0.000461169554236171	0.0122629987460342		Uncharacterized protein [Source:UniProtKB/TrEMBL;Acc:F1LYY5]	yes
ENSRNOG00000000893	0.00431363863889795	0.961840607162453	0.999971625125007	-0.104685463093467	0.301107463119945	0.664813979042438	0.0813122136979988	0.38487415929185	0.797256581363275	-0.185997676791466	0.0657131950647415	0.190366764210909	Tmem248	transmembrane protein 248 [Source:RGD Symbol;Acc:1303319]	no
ENSRNOG00000000894	0.0775975219152975	0.501450856078826	0.999971625125007	0.234863193996163	0.0589049459779816	0.446384307599868	-0.0448283412393441	0.699601111475087	0.922483396230162	0.279691535235507	0.0245138799627868	0.118130967100287	Fry	furry homolog (Drosophila) [Source:RGD Symbol;Acc:1307034]	no
ENSRNOG00000000895	0.0475202653320537	0.522336904915799	0.999971625125007	0.0640388984171055	0.49784534823434	0.773285157095739	0.0362634935797113	0.679628894227633	0.914835406396018	0.0277754048373942	0.768541704298012	0.854885601988701	Rabgef1	RAB guanine nucleotide exchange factor (GEF) 1 [Source:RGD Symbol;Acc:1307295]	no
ENSRNOG00000000897	-0.060479346621279	0.740329624361898	0.999971625125007	0.196432443340099	0.432926724045326	NA	-0.336583071278252	0.173831329927417	0.694654631070811	0.533015514618351	0.0356767197615423	NA	Rxfp2	relaxin/insulin-like family peptide receptor 2 [Source:RGD Symbol;Acc:1309449]	no
ENSRNOG00000000899	-0.0106152347833452	0.953002911990717	0.999971625125007	0.42249818388182	0.0242203706396695	0.351442765367889	-0.471057861037858	0.0109024871714979	0.323235215608326	0.893556044919677	3.1955175278047e-06	0.000365115425116582	B3galtl	beta 1,3-galactosyltransferase-like [Source:RGD Symbol;Acc:1588723]	yes
ENSRNOG00000000900	-0.0291651136462245	0.607490024235914	0.999971625125007	-0.0337464339297216	0.649215754538534	0.848079907975894	-0.0265581344377097	0.698760332791785	0.922218027988553	-0.00718829949201186	0.922913967410673	0.952789158143337	Tpst1	tyrosylprotein sulfotransferase 1 [Source:RGD Symbol;Acc:1308473]	no
ENSRNOG00000000901	0.0661937995074426	0.437773449874997	0.999971625125007	-0.0330073785436436	0.73031682563726	0.885907514943251	0.139304476188898	0.115526586373101	0.644877465591467	-0.172311854732542	0.0710753656401575	0.198280971625899	Crcp	CGRP receptor component [Source:RGD Symbol;Acc:620753]	no
ENSRNOG00000000902	0.0364744735869559	0.505268976638312	0.999971625125007	0.02846435961096	0.684986215330466	0.86671191388926	0.0429857149316272	0.509055445454966	0.852782720345862	-0.0145213553206672	0.836014786943614	0.898956675819459	Hsph1	heat shock 105/110 protein 1 [Source:RGD Symbol;Acc:1311609]	no
ENSRNOG00000000903	0.0565248852469035	0.500597443440474	0.999971625125007	0.0229402880017356	0.82985544670744	0.931418181714941	0.0832447098085684	0.399829155787448	0.801361403476084	-0.0603044218068328	0.570885974984529	0.707864801961309	Asl	argininosuccinate lyase [Source:RGD Symbol;Acc:619974]	no
ENSRNOG00000000904	-0.0766764828550912	0.65677516987538	0.999971625125007	0.0461656423931521	0.865602662143774	NA	-0.251478366230683	0.360567496550994	0.788012381616835	0.297644008623835	0.273681891843856	NA	Wdr95	WD40 repeat domain 95 [Source:RGD Symbol;Acc:1561029]	no
ENSRNOG00000000905	-0.183226444245417	0.28783781082912	0.999971625125007	-0.110254958336461	0.643588522449466	0.845082304644811	-0.290441935861257	0.207049733563953	0.7133877735505	0.180186977524796	0.454527743792875	0.613688703023327	Tex26	testis expressed 26 [Source:RGD Symbol;Acc:1560846]	no
ENSRNOG00000000906	-0.0634096090302124	0.624581158544024	0.999971625125007	-0.0977737263451077	0.555964188919592	0.802092421761592	-0.0444486441637056	0.775200840886153	0.945238247727384	-0.0533250821814021	0.748301312266069	0.840204972197801	Medag	mesenteric estrogen-dependent adipogenesis [Source:RGD Symbol;Acc:1307396]	no
ENSRNOG00000000907	0.0673721409923531	0.660800815096214	0.999971625125007	-0.0479689165626199	0.815194592010011	0.925789947084132	0.161618885327955	0.399078178146113	0.801361403476084	-0.209587801890574	0.303494738955172	0.474745576550436	Alox5ap	arachidonate 5-lipoxygenase activating protein [Source:RGD Symbol;Acc:2097]	no
ENSRNOG00000000909	0.00185826029732452	0.973660466998334	0.999971625125007	-0.0470128538257828	0.494589150082836	0.771300693634299	0.0372719281699813	0.556877292803505	0.872176338558161	-0.0842847819957641	0.220135095408379	0.386395252886063	Uspl1	ubiquitin specific peptidase like 1 [Source:RGD Symbol;Acc:1310835]	no
ENSRNOG00000000913	-0.0624067234162498	0.617618497044297	0.999971625125007	-0.15404377651749	0.340790000100206	0.686540362426818	-0.00282434179569596	0.984946795290162	0.997502951479879	-0.151219434721794	0.349818120766106	0.518448996157214	Gusb	glucuronidase, beta [Source:RGD Symbol;Acc:2772]	no
ENSRNOG00000000916	0.0619088201077022	0.736785278965477	0.999971625125007	0.188266986126415	0.493345353266723	NA	-0.0214620090834668	0.937228099394186	0.989049658490358	0.209728995209882	0.445511096210817	NA	LOC100910196	katanin p60 ATPase-containing subunit A-like 1-like [Source:RGD Symbol;Acc:6499844]	no
ENSRNOG00000000917	0.130560786599844	0.384687916719786	0.999971625125007	0.078259165369792	0.69162058993637	0.869874672520085	0.190462824084289	0.305595883758322	0.762726400185862	-0.112203658714497	0.56765648185727	0.705458885188585	Nupr1l	nuclear protein, transcriptional regulator, 1-like [Source:RGD Symbol;Acc:1560258]	no
ENSRNOG00000000918	0.0599583838936769	0.593793922036911	0.999971625125007	-0.110609692458732	0.35032420852576	0.691591256587678	0.182389147704328	0.0972030794362143	0.62829067093568	-0.29299884016306	0.0132028227714896	0.088782452061554	Zbed5	zinc finger, BED-type containing 5 [Source:RGD Symbol;Acc:1559988]	no
ENSRNOG00000000920	0.0582343078026353	0.655349487633969	0.999971625125007	0.0305425802888679	0.859760289578768	0.946062094359256	0.0843626260073727	0.601423609151307	0.886928846705605	-0.0538200457185049	0.754434923443087	0.84510484071287	Phkg1	phosphorylase kinase, gamma 1 [Source:RGD Symbol;Acc:3325]	no
ENSRNOG00000000921	0.0550685957935007	0.555942068770862	0.999971625125007	0.140684580822883	0.195567558851888	0.591252834174937	-0.00987467221740801	0.922339937894012	0.985756616000696	0.150559253040291	0.166034195133341	0.32432380130651	Ubl3	ubiquitin-like 3 [Source:RGD Symbol;Acc:1305431]	no
ENSRNOG00000000922	0.072138322937682	0.530760768529836	0.999971625125007	-0.0861118647298978	0.510914231830709	0.778981507779076	0.187242696962821	0.120125227222926	0.647512917964968	-0.273354561692719	0.0356327820400376	0.140210680229656	Sumf2	sulfatase modifying factor 2 [Source:RGD Symbol;Acc:1563253]	no
ENSRNOG00000000923	0.0301105593012433	0.619810586071887	0.999971625125007	0.0280587982579628	0.71709785185121	0.880321627660917	0.0321593121839931	0.654564864052394	0.906330439014616	-0.00410051392603034	0.957760460190904	0.973702319503739	Cct6a	chaperonin containing Tcp1, subunit 6A (zeta 1) [Source:RGD Symbol;Acc:1304763]	no
ENSRNOG00000000924	0.00768952746400975	0.922698536512291	0.999971625125007	-0.0497611851444756	0.603730154902372	0.826154809012696	0.0497346115195745	0.575899635571428	0.878239903908585	-0.0994957966640501	0.299011295386617	0.470564676924034	Slc7a1	solute carrier family 7 (cationic amino acid transporter, y+ system), member 1 [Source:RGD Symbol;Acc:3716]	no
ENSRNOG00000000925	-0.0848490464891689	0.406046244500231	0.999971625125007	-0.215701610926939	0.0694421084385322	0.463652363950663	0.000179868590758909	0.998684103837427	0.999811109546302	-0.215881479517698	0.0692322515535113	0.195318063450455	Psph	phosphoserine phosphatase [Source:RGD Symbol;Acc:1308764]	no
ENSRNOG00000000926	0.0776197776783118	0.468896725677685	0.999971625125007	-0.043976056999247	0.721719927287468	0.881941451681582	0.169141186013985	0.13944266145932	0.667207598071407	-0.213117243013232	0.0833005164627574	0.215592466041219	Mrps17	mitochondrial ribosomal protein S17 [Source:RGD Symbol;Acc:1307650]	no
ENSRNOG00000000931	-0.00722573791746311	0.919982202643434	0.999971625125007	-0.0287640713876365	0.75068474973016	0.894871041276001	0.00859917358316225	0.918491368657387	0.985504261423773	-0.0373632449707987	0.679785339585167	0.792009996117681	Sfswap	splicing factor, suppressor of white-apricot family [Source:RGD Symbol;Acc:1305004]	no
ENSRNOG00000000934	0.0434344248170383	0.813231728006388	0.999971625125007	0.265120448396488	0.331388152973092	NA	-0.144009987456759	0.594331460225072	0.883737757001614	0.409130435853247	0.13448879282969	NA	Piwil1	piwi-like RNA-mediated gene silencing 1 [Source:RGD Symbol;Acc:1306980]	no
ENSRNOG00000000936	0.0277478798920003	0.801940302441758	0.999971625125007	0.137912458815796	0.295914723879892	0.660813852243527	-0.0586510843727488	0.636711083378007	0.901004952600632	0.196563543188544	0.13726330463786	0.289190011853705	Stx2	syntaxin 2 [Source:RGD Symbol;Acc:2558]	no
ENSRNOG00000000937	0.160064593542576	0.18768661698596	0.999971625125007	0.190241483056489	0.230548174549354	0.615445217618758	0.150726259605479	0.3116174071609	0.765613220983583	0.0395152234510099	0.80175294576735	0.876551475971332	Slc46a3	solute carrier family 46, member 3 [Source:RGD Symbol;Acc:1307594]	no
ENSRNOG00000000938	0.00942090933875534	0.856635261240533	0.999971625125007	-0.00910967804378852	0.891105343586396	0.956774198303644	0.0233689771237743	0.704824131974729	0.923711807907177	-0.0324786551675629	0.625416767916013	0.75124830904104	Ran	RAN, member RAS oncogene family [Source:RGD Symbol;Acc:620367]	no
ENSRNOG00000000940	-0.00326814237176904	0.980633883312593	0.999971625125007	0.182789608765493	0.217977856976428	0.606564360246313	-0.164536882080848	0.239422513269332	0.733532411132065	0.347326490846341	0.0195991481038563	0.108075095600624	LOC100911280	FMS-related tyrosine kinase 1 [Source:RGD Symbol;Acc:2621]	no
ENSRNOG00000000942	-0.00940196348052528	0.959372116501916	0.999971625125007	0.496248604301545	0.0246385333888914	0.354185598195625	-0.643424240453241	0.00290407857283036	0.190265954563629	1.13967284475479	3.6162489970135e-07	7.128517757367e-05	Pan3	PAN3 poly(A) specific ribonuclease subunit [Source:RGD Symbol;Acc:1590880]	yes
ENSRNOG00000000949	0.0318154980384422	0.788642767634725	0.999971625125007	0.11193003189964	0.448485063980352	0.743468662302319	-0.0294174104481156	0.832178974601479	0.963982375080668	0.141347442347756	0.338978235962924	0.508237278218619	Flt3	fms-related tyrosine kinase 3 [Source:RGD Symbol;Acc:61308]	no
ENSRNOG00000000954	-0.0401473552780097	0.700089318329692	0.999971625125007	-0.149397402592918	0.217028843423802	0.605841545318746	0.0339604092040076	0.762949041151675	0.94043360954469	-0.183357811796925	0.129655517786377	0.27928721481239	Rpo1-3	RNA polymerase 1-3 [Source:RGD Symbol;Acc:1564358]	no
ENSRNOG00000000955	-0.0305962324745879	0.823246629461862	0.999971625125007	-0.0120559019241866	0.945898394421704	0.978225446290985	-0.0488500483945026	0.770308816566044	0.943155322094596	0.0367941464703159	0.836117406347855	0.898994086455299	Lnx2	ligand of numb-protein X 2 [Source:RGD Symbol;Acc:1308222]	no
ENSRNOG00000000956	-0.376982247139159	0.0112987923981709	0.586111212089654	-0.633185835994975	0.000343087083040232	0.0421044092464373	-0.283932130744722	0.0857120007270762	0.615434051126178	-0.349253705250253	0.049031912006789	0.162956108760778	Rasl11a	RAS-like family 11 member A [Source:RGD Symbol;Acc:1303231]	yes
ENSRNOG00000000957	0.0384659641778744	0.762640667549601	0.999971625125007	-0.177678313977703	0.178535955043634	0.577448223592531	0.18853007777409	0.126228376096972	0.653495968946036	-0.366208391751793	0.00554613641627684	0.0578416974132165	LOC100361811	ribosomal protein L21-like [Source:RGD Symbol;Acc:2319363]	no
ENSRNOG00000000958	-0.0949303586569943	0.606093026800724	0.999971625125007	0.191483918206721	0.444970374914914	NA	-0.441022429415958	0.0756188034503777	0.59914837510251	0.632506347622679	0.0129661635728469	NA			no
ENSRNOG00000000961	0.0256298974498256	0.753776759830589	0.999971625125007	-0.0188355501013676	0.854665239929945	0.943348858263781	0.0591065263935315	0.534497725566913	0.862037801541078	-0.0779420764948991	0.447547540961135	0.607656984445212	Glt1d1	glycosyltransferase 1 domain containing 1 [Source:RGD Symbol;Acc:1304896]	no
ENSRNOG00000000962	0.0190470007617204	0.797120513387438	0.999971625125007	-0.0492533734102794	0.579722942333433	0.813612484912748	0.068671370822833	0.402060705804784	0.801941735972951	-0.117924744233112	0.183714177044936	0.345040059877226	Slc15a4	solute carrier family 15 (oligopeptide transporter), member 4 [Source:RGD Symbol;Acc:708469]	no
ENSRNOG00000000963	-0.226802042828812	0.112730257738016	0.999971625125007	-0.296432056150294	0.116940839738856	0.531666515361789	-0.20560254525748	0.245823376485883	0.737735917960106	-0.0908295108928149	0.633396101260114	0.756786435238579	Tmem132c	transmembrane protein 132C [Source:RGD Symbol;Acc:1583824]	no
ENSRNOG00000000964	0.186780007445582	0.162969183893366	0.999971625125007	0.043084830199857	0.791853614992735	0.915175079622751	0.310728836271496	0.0397134973623136	0.500381138086247	-0.267644006071639	0.0970177597483957	0.234991481671279	Frg1l1	FSHD region gene 1-like 1 [Source:RGD Symbol;Acc:1592278]	no
ENSRNOG00000000967	0.111054292219009	0.103833238419709	0.999971625125007	0.0458207643258072	0.561640811886076	0.805451993154951	0.161524329290908	0.0270877733853097	0.449675141245646	-0.115703564965101	0.141661415451788	0.294107205576128	Aacs	acetoacetyl-CoA synthetase [Source:RGD Symbol;Acc:708522]	no
ENSRNOG00000000968	0.126055081590505	0.284546511831105	0.999971625125007	0.277563713393374	0.0340883566582742	0.38035599276979	0.0153096648523585	0.900647794447355	0.981372086162746	0.262254048541015	0.0452478675734624	0.156532530273314	Rnf6	ring finger protein (C3H2C3 type) 6 [Source:RGD Symbol;Acc:1306092]	no
ENSRNOG00000000974	-0.0330659269381629	0.793922544872605	0.999971625125007	-0.20536384122743	0.154014777162934	0.56064593697268	0.0803260192406114	0.549499516074928	0.867856371331546	-0.285689860468042	0.0471884356749573	0.159917035652233	Zfp358	zinc finger protein 358 [Source:RGD Symbol;Acc:1310416]	no
ENSRNOG00000000975	0.0164221202228898	0.828756982714267	0.999971625125007	-0.0674464690787244	0.430250806128473	0.73348898560558	0.0768538705300182	0.331537814565817	0.777953914862868	-0.144300339608743	0.0911272434735449	0.225900041335612	Mcoln1	mucolipin 1 [Source:RGD Symbol;Acc:1308953]	no
ENSRNOG00000000977	-0.0265894545964265	0.637959807263195	0.999971625125007	-0.0480282679322851	0.507157864389679	0.777483223464974	-0.0112611725698273	0.866543485668693	0.973347685638376	-0.0367670953624578	0.6117582838796	0.740606022544764	Pnpla6	patatin-like phospholipase domain containing 6 [Source:RGD Symbol;Acc:1564611]	no
ENSRNOG00000000979	-0.0206759618775961	0.85413421147007	0.999971625125007	0.15234182288414	0.196748971573334	0.592392291965692	-0.167529823869292	0.134992222583177	0.662721733541653	0.319871646753432	0.00727388153327592	0.0658964226824465	Bri3bp	Bri3 binding protein [Source:RGD Symbol;Acc:1561711]	no
ENSRNOG00000000981	0.0483357200943103	0.53341605639162	0.999971625125007	-0.0154786939487937	0.86689626250577	0.948714267047311	0.0962050884761676	0.261079970566476	0.743736231967346	-0.111683782424961	0.225864773106902	0.392620891037476	Scarb1	scavenger receptor class B, member 1 [Source:RGD Symbol;Acc:2302]	no
ENSRNOG00000000982	-0.0285159568542954	0.681793685745721	0.999971625125007	0.0144124794287006	0.869395552997195	0.949548039625134	-0.0619605080321034	0.44749700059482	0.826233477188685	0.076372987460804	0.385107116631911	0.553143115963788	Zkscan5	zinc finger with KRAB and SCAN domains 5 [Source:RGD Symbol;Acc:1311175]	no
ENSRNOG00000000983	-0.0148880677202965	0.890429317967302	0.999971625125007	-0.129477083855439	0.312916920952626	0.670123162522286	0.0641812607744225	0.588545506027189	0.882213871603512	-0.193658344629861	0.130520511462869	0.280018815360372	Zfp394	zinc finger protein 394 [Source:RGD Symbol;Acc:628654]	no
ENSRNOG00000000985	0.0606878986906264	0.558208817532265	0.999971625125007	-0.0496280506177288	0.682481788614626	0.865029513847017	0.142587305218719	0.204525605692078	0.712026740244825	-0.192215355836448	0.11195409714195	0.256300895523243	Cpsf4	cleavage and polyadenylation specific factor 4 [Source:RGD Symbol;Acc:620440]	no
ENSRNOG00000000986	0.055233881103241	0.320791852049518	0.999971625125007	0.00298264013505212	0.964327602794711	0.987575185245024	0.0939577039647734	0.126466458314554	0.653976516625257	-0.0909750638297213	0.171065921577331	0.330026532857732	Camsap3	calmodulin regulated spectrin-associated protein family, member 3 [Source:RGD Symbol;Acc:1597412]	no
ENSRNOG00000000987	0.0807526650426402	0.331613208986314	0.999971625125007	0.0200622474474928	0.84534716285981	0.939873441535435	0.127637380286694	0.179093845480804	0.695544292050354	-0.107575132839201	0.293144757634415	0.464309347237875	Ptcd1	pentatricopeptide repeat domain 1 [Source:RGD Symbol;Acc:1311473]	no
ENSRNOG00000000988	-0.0302982974963118	0.661462790526643	0.999971625125007	-0.120338468696187	0.110997410792481	0.527981268181381	0.0322341880024939	0.642852060137492	0.903068260436489	-0.152572656698681	0.0431305332843559	0.153443729048703	Xab2	XPA binding protein 2 [Source:RGD Symbol;Acc:621217]	no
ENSRNOG00000000989	-0.0194426722208786	0.848128766153541	0.999971625125007	-0.161391941583494	0.141000621209372	0.549550452478101	0.0767624993984032	0.449903016820275	0.827182848871425	-0.238154440981897	0.0296786156060355	0.127572330986994	Bud31	BUD31 homolog (S. cerevisiae) [Source:RGD Symbol;Acc:621103]	no
ENSRNOG00000000990	0.0146859045293593	0.898838721058248	0.999971625125007	-0.144130959219519	0.254944036823264	0.631028035879079	0.125711727299855	0.287006627660931	0.756678997168647	-0.269842686519375	0.0330086688560013	0.134490284973084	Pdap1	PDGFA associated protein 1 [Source:RGD Symbol;Acc:620442]	no
ENSRNOG00000000991	-0.121053266313396	0.240464109863501	0.999971625125007	-0.29414371606864	0.00615867582868499	0.212129478937086	-0.0151250971716315	0.877817983088801	0.9762581716299	-0.279018618897009	0.00940784233582359	0.0753059550715491	Arpc1b	actin related protein 2/3 complex, subunit 1B [Source:RGD Symbol;Acc:2155]	no
ENSRNOG00000000994	-0.0283718302391439	0.849356207759893	0.999971625125007	-0.137162869954746	0.48835297696286	0.766445276100148	0.0461376860851709	0.803048685997737	0.9542370169868	-0.183300556039917	0.353579306189816	0.52242513473055	Stxbp2	syntaxin binding protein 2 [Source:RGD Symbol;Acc:619967]	no
ENSRNOG00000000996	0.0175080845487612	0.788773104972609	0.999971625125007	-0.0659211483861829	0.339735559986537	0.685689646497792	0.0773488857312249	0.225985117506061	0.722904718379094	-0.143270034117408	0.0378227899663382	0.144259930421251	Arpc1a	actin related protein 2/3 complex, subunit 1A [Source:RGD Symbol;Acc:620834]	no
ENSRNOG00000000999	0.127194594026599	0.0816587105639579	0.999971625125007	0.145203868780524	0.114549620593526	0.530874225130672	0.117089709068211	0.171102917752341	0.694029153244366	0.0281141597123134	0.759624857965292	0.848018898215317	Smurf1	SMAD specific E3 ubiquitin protein ligase 1 [Source:RGD Symbol;Acc:1594738]	no
ENSRNOG00000001003	0.0473619610926747	0.628647121378701	0.999971625125007	-0.0750664774905773	0.48810283451274	0.766234154759191	0.136326739750117	0.174593096851349	0.694654631070811	-0.211393217240694	0.050498125076407	0.165341440158769	Trappc5	trafficking protein particle complex 5 [Source:RGD Symbol;Acc:1563971]	no
ENSRNOG00000001004	-0.0475291984077854	0.442295861640932	0.999971625125007	-0.0612352202078574	0.434573572006749	0.737399872569893	-0.0381977745451612	0.599477433433899	0.886789832040108	-0.0230374456626962	0.768834798074927	0.854901244286111	Ncor2	nuclear receptor co-repressor 2 [Source:RGD Symbol;Acc:1310293]	no
ENSRNOG00000001006	-0.231124963608162	0.0453668511275299	0.999971625125007	-0.289032143649885	0.0436676133711001	0.407824618486833	-0.208217202808224	0.120246064783723	0.647512917964968	-0.0808149408416613	0.572960877826259	0.709721820066283	Nptx2	neuronal pentraxin II [Source:RGD Symbol;Acc:1309447]	no
ENSRNOG00000001007	0.164603544419333	0.36037122240682	0.999971625125007	0.207170577546669	0.416435668129616	0.724811338856196	0.178011692206212	0.471180422374372	0.836694941196067	0.0291588853404569	0.908550468471705	0.944203217877589	Baiap2l1	BAI1-associated protein 2-like 1 [Source:RGD Symbol;Acc:1308452]	no
ENSRNOG00000001009	0.0161805171135832	0.891648986524281	0.999971625125007	-0.129050068643839	0.341205168196366	0.686658563509662	0.118831524507609	0.347069575060321	0.784109716548203	-0.247881593151448	0.0672883069363254	0.192414071226334	Bri3	brain protein I3 [Source:RGD Symbol;Acc:1309187]	no
ENSRNOG00000001010	0.0322195179714844	0.541834471415047	0.999971625125007	0.00772466324479694	0.907922691252522	0.964107278123283	0.0508133073233969	0.411702584129546	0.806105699973308	-0.0430886440786	0.518617516884963	0.667484615342134	Tecpr1	tectonin beta-propeller repeat containing 1 [Source:RGD Symbol;Acc:1306873]	no
ENSRNOG00000001011	0.368041314609376	0.0398042896336042	0.993387695527934	0.204466257487956	0.406923392473511	0.720075119338305	0.613445803977879	0.00869746341397901	0.296112548065884	-0.408979546489923	0.0905102559606891	0.224985546230865	Fam101a	family with sequence similarity 101, member A [Source:RGD Symbol;Acc:1588777]	no
ENSRNOG00000001019	-0.0108530274326572	0.892304332563541	0.999971625125007	0.0831584892542142	0.34713230378292	0.68890934551073	-0.0862553476995909	0.296363443620605	0.761554205883582	0.169413836953805	0.0561438130818318	0.175399715334867	Atp6v0a2	tectonic family member 2 [Source:RGD Symbol;Acc:1591895]	no
ENSRNOG00000001030	-0.11071951942611	0.0208453848497074	0.786983852157257	-0.152533392435843	0.00744435395395644	0.22526819019575	-0.0815533881258837	0.122540441658135	0.649690688872084	-0.0709800043099592	0.213152313470539	0.379210840636044	Tsc22d1	TSC22 domain family, member 1 [Source:RGD Symbol;Acc:3850]	no
ENSRNOG00000001031	-0.0313481691516414	0.864028566842025	0.999971625125007	-0.474010380448125	0.0487953194204508	0.424093058280102	0.217796749646439	0.333816160991636	0.778866190748514	-0.691807130094564	0.00385872819053984	0.0475754264534094	Ocm2	oncomodulin 2 [Source:RGD Symbol;Acc:3222]	yes
ENSRNOG00000001032	0.065572163230318	0.248658352239291	0.999971625125007	0.0788716993967704	0.282857041813172	0.652013434047649	0.0565292799590001	0.406680825246489	0.803328675393861	0.0223424194377704	0.760567900017464	0.848371042176817	Ccz1b	CCZ1 vacuolar protein trafficking and biogenesis associated [Source:RGD Symbol;Acc:1306410]	no
ENSRNOG00000001033	-0.0130801123555118	0.872235122947169	0.999971625125007	-0.102417875774506	0.27395496313043	0.645360586553149	0.0494026189439349	0.567367423097843	0.876110143430845	-0.151820494718441	0.104401443483879	0.245517518086467	Nufip1	nuclear fragile X mental retardation protein interacting protein 1 [Source:RGD Symbol;Acc:1359440]	no
ENSRNOG00000001034	0.0384828526992631	0.669468471192419	0.999971625125007	-0.0677728408912701	0.497468175466445	0.77306169511458	0.115882488248436	0.211522531959666	0.715363016516205	-0.183655329139707	0.0657591692851015	0.190421726206999	Evi5l	ecotropic viral integration site 5-like [Source:RGD Symbol;Acc:1561962]	no
ENSRNOG00000001035	-0.0122462196687009	0.896459546271128	0.999971625125007	-0.131963731448195	0.211531738180273	0.602415482991263	0.0700842078792184	0.471706611087073	0.836694941196067	-0.202047939327413	0.055290856724148	0.174038458044657	Gtf2h3	general transcription factor IIH, polypeptide 3 [Source:RGD Symbol;Acc:1305494]	no
ENSRNOG00000001036	-0.338966501676101	0.0104641484255151	0.562826852210982	-0.240442687881739	0.132924282799241	0.543406884723451	-0.470410870675733	0.00180550459811631	0.14147353366044	0.229968182793995	0.154194708512537	0.309838791180287	Rsph10b	radial spoke head 10 homolog B (Chlamydomonas) [Source:RGD Symbol;Acc:1311893]	no
ENSRNOG00000001037	-0.0871786480659738	0.380365040742904	0.999971625125007	0.0349647491510666	0.755585940621568	0.897022652458169	-0.193196419296014	0.0677159886391542	0.584128320479039	0.228161168447081	0.0442531543449545	0.155331384451278	Gpalpp1	GPALPP motifs containing 1 [Source:RGD Symbol;Acc:1307254]	no
ENSRNOG00000001039	0.0974786686476352	0.25590415933454	0.999971625125007	0.0272760106288089	0.791751094144294	0.915175079622751	0.152489539104168	0.110759578849769	0.643470235843686	-0.125213528475359	0.223572599923359	0.390305029957166	Eif2b1	eukaryotic translation initiation factor 2B, subunit 1 alpha [Source:RGD Symbol;Acc:620819]	no
ENSRNOG00000001040	0.0508657299972119	0.564823069138506	0.999971625125007	0.172486039072808	0.063343705193353	0.45690394207899	-0.0460929039774827	0.597018738464291	0.885575577637977	0.218578943050291	0.0188790343244818	0.106386381052134	Pms2	postmeiotic segregation increased 2 (S. cerevisiae) [Source:RGD Symbol;Acc:1305483]	no
ENSRNOG00000001043	0.0415224111995417	0.557551715530857	0.999971625125007	0.0846806036002494	0.341024564893926	0.686658563509662	0.00971505249283205	0.906612802385066	0.983010267022614	0.0749655511074174	0.399090451340036	0.565545262702965	Ddx55	DEAD (Asp-Glu-Ala-Asp) box polypeptide 55 [Source:RGD Symbol;Acc:2324094]	no
ENSRNOG00000001044	-0.045748880630113	0.642007691017241	0.999971625125007	-0.164067580045803	0.140445674561705	0.548776368496237	0.0338510553521905	0.742731989228196	0.934107077460473	-0.197918635397993	0.0752152679581117	0.204154474672672	Aimp2	aminoacyl tRNA synthetase complex-interacting multifunctional protein 2 [Source:RGD Symbol;Acc:1560787]	no
ENSRNOG00000001047	-0.00547991704432384	0.9344281169999	0.999971625125007	-0.0193310512236952	0.821678632227515	0.929622585705804	0.00447015933935887	0.955120148730453	0.992537723890685	-0.0238012105630541	0.781377415442874	0.863247167148441	Map2k7	mitogen activated protein kinase kinase 7 [Source:RGD Symbol;Acc:1560043]	no
ENSRNOG00000001048	0.124561915468971	0.499616729472938	0.999971625125007	0.536653904543123	0.0361730405542804	0.385632147582984	-0.195299850562881	0.439076495407821	0.823880566344302	0.731953755106004	0.00443226099293893	0.0513506881122487	Ankrd61	ankyrin repeat domain 61 [Source:RGD Symbol;Acc:1586393]	no
ENSRNOG00000001049	0.0352738399582887	0.744479708549693	0.999971625125007	-0.133995465454937	0.225792274275117	0.612133685260164	0.154593012992206	0.133384830608277	0.662721733541653	-0.288588478447143	0.00907466383114714	0.0741983926082814	Tpt1	tumor protein, translationally-controlled 1 [Source:RGD Symbol;Acc:621623]	no
ENSRNOG00000001050	-0.070207703557579	0.250485876753261	0.999971625125007	-0.0605610230556705	0.439195847078693	0.738250064322257	-0.0786269559775859	0.279030531859879	0.754312035126833	0.0180659329219154	0.817782495700235	0.887487857038477	Eif2ak1	eukaryotic translation initiation factor 2 alpha kinase 1 [Source:RGD Symbol;Acc:70883]	no
ENSRNOG00000001052	0.0808093989182484	0.396284570694461	0.999971625125007	0.135153385618015	0.257042264452113	0.632888384367138	0.0427744230202125	0.701261589784168	0.923233026807205	0.0923789625978019	0.437740318354806	0.59881784347021	Slc25a30	solute carrier family 25, member 30 [Source:RGD Symbol;Acc:1359702]	no
ENSRNOG00000001053	0.0290344362887201	0.47406304337872	0.999971625125007	0.0260033009570115	0.632523585841151	0.840363633394007	0.031671726115177	0.529266058239051	0.860478119708219	-0.00566842515816557	0.916923657472692	0.948387845619289	Tmed2	transmembrane emp24 domain trafficking protein 2 [Source:RGD Symbol;Acc:69243]	no
ENSRNOG00000001055	-0.106562782169978	0.251411788866485	0.999971625125007	-0.203223941184583	0.0580726697215337	0.445309646001679	-0.0439595155753246	0.659244017649661	0.90797641836569	-0.159264425609259	0.13759463329288	0.289661285227995	Rilpl1	Rab interacting lysosomal protein-like 1 [Source:RGD Symbol;Acc:1307973]	no
ENSRNOG00000001056	0.0453635873662176	0.705803666290335	0.999971625125007	-0.148242703555605	0.237394533709013	0.621332375548826	0.181534210769372	0.119896163760057	0.647512917964968	-0.329776914324977	0.00850266336342607	0.0718255578195341	Snapc2	small nuclear RNA activating complex, polypeptide 2 [Source:RGD Symbol;Acc:1304589]	no
ENSRNOG00000001057	-0.03732217303608	0.740246384529442	0.999971625125007	-0.157450319695419	0.227238955970155	0.613072113029417	0.0440554389383526	0.717523452196166	0.927108318701924	-0.201505758633772	0.122252358172338	0.269269783482459	Ctxn1	cortexin 1 [Source:RGD Symbol;Acc:2449]	no
ENSRNOG00000001058	0.0410567776145931	0.603670026447998	0.999971625125007	-0.0352553651143307	0.701885895572529	0.874523946013452	0.0973091344739117	0.253970782249077	0.737735917960106	-0.132564499588242	0.149410808694799	0.304052028011803	Timm44	translocase of inner mitochondrial membrane 44 homolog (yeast) [Source:RGD Symbol;Acc:3864]	no
ENSRNOG00000001059	0.0167951650570716	0.896359709547922	0.999971625125007	0.12902543788149	0.409078148139512	0.721295601835686	-0.0731713553953872	0.618840297566276	0.894139949406594	0.202196793276877	0.196348495973179	0.359756063379435	Usp42	ubiquitin specific peptidase 42 [Source:RGD Symbol;Acc:1305231]	no
ENSRNOG00000001060	0.0720552483681479	0.534682855321939	0.999971625125007	-0.0738170140438907	0.572124399463199	0.81031693902193	0.180472826838596	0.137425738791361	0.666318266471917	-0.254289840882486	0.0511542795833105	0.166666376990461	Snrnp35	small nuclear ribonucleoprotein 35 (U11/U12) [Source:RGD Symbol;Acc:1310724]	no
ENSRNOG00000001061	-0.169031072481377	0.0794991723481854	0.999971625125007	-0.314877905289197	0.00205562995168548	0.117796204118308	-0.0814724820089691	0.388455704587045	0.798036637582754	-0.233405423280228	0.0225059172665483	0.114288669521391	Rilpl2	Rab interacting lysosomal protein-like 2 [Source:RGD Symbol;Acc:1303140]	no
ENSRNOG00000001062	-0.064364380923622	0.59423683659341	0.999971625125007	-0.00439299397015051	0.976626120356937	0.992643802315025	-0.118567520584558	0.3990156559627	0.801361403476084	0.114174526614408	0.446896385278659	0.607195606512088	LOC100909949	N-lysine methyltransferase SETD8-like [Source:RGD Symbol;Acc:6501036]	no
ENSRNOG00000001064	-0.0229626657681687	0.794390339218332	0.999971625125007	0.0888150773734672	0.338457141355844	0.685676110728233	-0.114701481284298	0.184613127662835	0.699941911048372	0.203516558657765	0.028483001989248	0.125837188707368	Sbno1	strawberry notch homolog 1 (Drosophila) [Source:RGD Symbol;Acc:1310005]	no
ENSRNOG00000001065	-0.0543188389773736	0.532578295167099	0.999971625125007	0.0302426936835031	0.763020244227123	0.900861421431168	-0.124025914217362	0.184966724318564	0.700045177742566	0.154268607900865	0.124951300705566	0.273091941074805	Cyth3	cytohesin 3 [Source:RGD Symbol;Acc:620399]	no
ENSRNOG00000001068	-0.0166205112146802	0.886437136195539	0.999971625125007	0.134107626678676	0.287241523746161	0.655571159023556	-0.145575713190104	0.216320232070314	0.717756393946008	0.27968333986878	0.0265363173758707	0.121910693414139	Rac1	ras-related C3 botulinum toxin substrate 1 [Source:RGD Symbol;Acc:619755]	no
ENSRNOG00000001069	-0.0447191259755734	0.624444349312356	0.999971625125007	0.0595394399317199	0.569977774715032	0.809268626186683	-0.130663533657274	0.183884980428827	0.699884533161506	0.190202973588993	0.0712744707544482	0.198585628627172	Elavl1	ELAV like RNA binding protein 1 [Source:RGD Symbol;Acc:1308649]	no
ENSRNOG00000001070	-0.0590498833920123	0.613029521597783	0.999971625125007	-0.230416613510665	0.0694743922443048	0.463652363950663	0.0514544926417968	0.663621449134401	0.909183340034535	-0.281871106152462	0.0263465439997459	0.121414985495658	Cdk2ap1	cyclin-dependent kinase 2 associated protein 1 [Source:RGD Symbol;Acc:1308664]	no
ENSRNOG00000001072	0.039969873473951	0.804214834059959	0.999971625125007	0.442557168882748	0.000192494577469091	0.0311136967045773	-0.335343631688162	0.00358173770705983	0.213507875191542	0.77790080057091	1.16432843982468e-10	1.71055926583867e-07	Cers4	ceramide synthase 4 [Source:RGD Symbol;Acc:1309303]	yes
ENSRNOG00000001073	-0.0935691932352365	0.476102730860208	0.999971625125007	-0.00600771939517233	0.9708183427082	0.991074090093136	-0.176256749851916	0.255086095301878	0.739460398594942	0.170249030456744	0.302222223807458	0.47358532771745	LOC100910427	probable peptide chain release factor C12orf65 homolog, mitochondrial-like [Source:RGD Symbol;Acc:6498646]	no
ENSRNOG00000001074	0.164536231593435	0.223648238877908	0.999971625125007	0.26348959165011	0.130738279201368	0.543406884723451	0.104160151164952	0.529075904895951	0.860470106073944	0.159329440485158	0.358052979530522	0.527292687855283	Mphosph9	M-phase phosphoprotein 9 [Source:RGD Symbol;Acc:1598368]	no
ENSRNOG00000001079	0.0388388947933431	0.633893216361927	0.999971625125007	-0.0554954566505695	0.544601965541316	0.796262575100036	0.10749601461233	0.204230277753416	0.711916495122492	-0.1629914712629	0.0745188264179485	0.203182992253341	Daglb	diacylglycerol lipase, beta [Source:RGD Symbol;Acc:1310193]	no
ENSRNOG00000001080	0.00969417427405081	0.933935614428904	0.999971625125007	-0.153387688615757	0.232529062103337	0.618214389367714	0.122680837413532	0.30522967237872	0.762726400185862	-0.276068526029289	0.0315330252673093	0.131468611793934	Arl6ip4	ADP-ribosylation factor-like 6 interacting protein 4 [Source:RGD Symbol;Acc:1307657]	no
ENSRNOG00000001081	-0.0117100333270409	0.897633455940753	0.999971625125007	-0.0828046476349309	0.458413126931058	0.750029022722582	0.038907110405564	0.706423305528421	0.92394567691346	-0.121711758040495	0.275224893107598	0.44632701985172	Ogfod2	2-oxoglutarate and iron-dependent oxygenase domain containing 2 [Source:RGD Symbol;Acc:1310594]	no
ENSRNOG00000001082	0.0775715089296153	0.362932647563014	0.999971625125007	-0.0328084360243632	0.720351303792389	0.881419514444639	0.159413359156585	0.0600794605758976	0.569533026691924	-0.192221795180948	0.0354767018764582	0.139984580729555	Abcb9	ATP-binding cassette, subfamily B (MDR/TAP), member 9 [Source:RGD Symbol;Acc:620254]	no
ENSRNOG00000001083	0.160820962614459	0.0286839745301264	0.91122736195705	0.127147689369393	0.16711332831042	0.572313510926102	0.19004452257932	0.0258801530517843	0.445406962787736	-0.0628968332099266	0.492013945709558	0.644701219617843	Kdelr2	KDEL (Lys-Asp-Glu-Leu) endoplasmic reticulum protein retention receptor 2 [Source:RGD Symbol;Acc:1304618]	no
ENSRNOG00000001086	-0.0655064530930509	0.51110526704286	0.999971625125007	-0.198706084855108	0.0680386145270844	0.460488238833132	0.022025107138968	0.827603540902793	0.963113085377847	-0.220731191994076	0.0426321871054809	0.152700044914437	Vps37b	vacuolar protein sorting 37 homolog B (S. cerevisiae) [Source:RGD Symbol;Acc:1304576]	no
ENSRNOG00000001088	-0.126791408668664	0.41969627630054	0.999971625125007	-0.281872343171534	0.161765829657859	0.56886290960076	-0.0439754118611877	0.816798223155554	0.959521266836938	-0.237896931310346	0.237962737158043	0.40696233784422	Rfc3	replication factor C (activator 1) 3 [Source:RGD Symbol;Acc:1306832]	no
ENSRNOG00000001089	-0.0131541680605559	0.905782053452679	0.999971625125007	-0.106329386164678	0.435240621934078	0.737399872569893	0.0522498842169331	0.679598411544676	0.914835406396018	-0.158579270381611	0.243977425837756	0.413196626891594	Zdhhc4	zinc finger, DHHC-type containing 4 [Source:RGD Symbol;Acc:1308389]	no
ENSRNOG00000001090	0.0694568431813082	0.572889090898992	0.999971625125007	0.135686681346908	0.392821312560227	0.712462826595565	0.0233345874610159	0.876071700663903	0.975982827147714	0.112352093885892	0.478746478607179	0.634086722040526	Stard13	StAR-related lipid transfer (START) domain containing 13 [Source:RGD Symbol;Acc:1564816]	no
ENSRNOG00000001091	0.061569306888711	0.338247686841615	0.999971625125007	0.0146660629270715	0.850319505038052	0.941729399761622	0.0972494250224134	0.17690496255111	0.694654631070811	-0.0825833620953419	0.287344231202932	0.458133097601787	Hip1r	huntingtin interacting protein 1 related [Source:RGD Symbol;Acc:621615]	no
ENSRNOG00000001094	-0.0141905545896326	0.855569698961849	0.999971625125007	0.0150392940770862	0.878725844343631	0.952767698047324	-0.0368897627550626	0.687479924355045	0.918204122087272	0.0519290568321488	0.598785682920323	0.730312454350415	Zfp316	zinc finger protein 316 [Source:RGD Symbol;Acc:1311647]	no
ENSRNOG00000001098	0.0516073012312704	0.541838451891187	0.999971625125007	0.092232372632575	0.376548243986248	0.704327447573198	0.022304294379354	0.818386646418359	0.960058905928488	0.069928078253221	0.502505167558735	0.65353346286613	Pds5b	PDS5, regulator of cohesion maintenance, homolog B (S. cerevisiae) [Source:RGD Symbol;Acc:1310838]	no
ENSRNOG00000001099	0.00365117658698546	0.978019089042662	0.999971625125007	0.199100410776264	0.171413126507376	0.574121558425878	-0.165425165637012	0.23310899515284	0.730327612837898	0.364525576413277	0.0129921870819861	0.0882616338209346	Rbak	RB-associated KRAB zinc finger [Source:RGD Symbol;Acc:1562875]	no
ENSRNOG00000001101	-0.04201908611775	0.631713023938424	0.999971625125007	0.00477556666032371	0.964600188685213	0.987701707419176	-0.0803743121420304	0.422781698165358	0.813279919477405	0.0851498788023541	0.429269765360157	0.591738828677942	Rnf216	ring finger protein 216 [Source:RGD Symbol;Acc:1565135]	no
ENSRNOG00000001103	-0.0160638402493223	0.863938415908183	0.999971625125007	-0.0236603457186843	0.846132905131411	0.940037344896204	-0.0104711973521283	0.926297652101013	0.986526237792136	-0.013189148366556	0.913913954435588	0.946952925292593	Sdk1	sidekick cell adhesion molecule 1 [Source:RGD Symbol;Acc:1560686]	no
ENSRNOG00000001104	-0.103356918125749	0.4072309074208	0.999971625125007	0.00225151722203942	0.988075033256265	0.996192491311314	-0.202200779509221	0.153824498656885	0.682385606701795	0.20445229673126	0.176834158939364	0.336505375819431	Foxk1	forkhead box K1 [Source:RGD Symbol;Acc:1309643]	no
ENSRNOG00000001106	0.00529862003628028	0.954537597900387	0.999971625125007	-0.123754990112837	0.209926799138233	0.601107770565655	0.0954460460806665	0.296599184659861	0.761554205883582	-0.219201036193503	0.0262041436966107	0.12129804792819		density-regulated protein [Source:MGI Symbol;Acc:MGI:1915434]	no
ENSRNOG00000001107	-0.00721511649506543	0.952112631337978	0.999971625125007	0.0191946284504916	0.902548485822264	0.96188406406382	-0.0292391435486936	0.842347722015431	0.96692638614448	0.0484337719991852	0.75770070100352	0.847044963824279	Ap5z1	adaptor-related protein complex 5, zeta 1 subunit [Source:RGD Symbol;Acc:1593125]	no
ENSRNOG00000001108	-0.0183100164859021	0.818002274660944	0.999971625125007	-0.0282774645188427	0.78435100859957	0.911732378399848	-0.0117359316300196	0.902384304720744	0.981986074639582	-0.0165415328888231	0.872910671047292	0.92331092497459	N4bp2l2	NEDD4 binding protein 2-like 2 [Source:RGD Symbol;Acc:1359603]	no
ENSRNOG00000001110	0.141474531209175	0.0882133623239474	0.999971625125007	0.130795374134287	0.217340686928091	0.606411722352446	0.154112055214979	0.117645783297296	0.645227782878166	-0.0233166810806914	0.825020906420209	0.892545045801056	N4bp2l1	NEDD4 binding protein 2-like 1 [Source:RGD Symbol;Acc:1595713]	no
ENSRNOG00000001111	0.159999142536717	0.206415758772962	0.999971625125007	0.184272118769619	0.26595753917724	0.639194150178571	0.156211476108071	0.315493964447459	0.768369601567253	0.0280606426615486	0.864514451743671	0.918278132986907	Brca2	breast cancer 2, early onset [Source:RGD Symbol;Acc:2219]	no
ENSRNOG00000001113	-0.116491168518386	0.0615554447024135	0.999971625125007	-0.200361402148687	0.00188059010653927	0.114336427853539	-0.0600114856439111	0.314331430248871	0.766911978159207	-0.140349916504776	0.0295446832535682	0.12754551088941	Mmd2	monocyte to macrophage differentiation-associated 2 [Source:RGD Symbol;Acc:1306506]	no
ENSRNOG00000001114	-0.0298493511510486	0.596761484611408	0.999971625125007	-0.0102175895811575	0.887689381221552	0.956328331959977	-0.0451406778300048	0.501217827276788	0.848403124264759	0.0349230882488473	0.629734105174865	0.754519601336798	Wipi2	WD repeat domain, phosphoinositide interacting 2 [Source:RGD Symbol;Acc:1359154]	no
ENSRNOG00000001115	-0.137289374066087	0.199468313755774	0.999971625125007	-0.200718942223155	0.13437607880342	0.543406884723451	-0.100476358777347	0.420071035115864	0.812641975231634	-0.100242583445808	0.455776793537709	0.614721239599959	Slc29a4	solute carrier family 29 (equilibrative nucleoside transporter), member 4 [Source:RGD Symbol;Acc:1310545]	no
ENSRNOG00000001117	0.0153590518387985	0.914785406378308	0.999971625125007	0.20514576053516	0.213767920067177	0.602826806279081	-0.145318640024791	0.351884247544934	0.786526661783053	0.350464400559951	0.0341731592357159	0.137127173027605	LOC100909844	F-box and leucine-rich repeat protein 18 [Source:RGD Symbol;Acc:1596958]	no
ENSRNOG00000001120	0.0219662712100069	0.900970749972686	0.999971625125007	0.345254870369334	0.0992966412827413	0.51570442145825	-0.293010586040796	0.14245813833778	0.670729463302417	0.638265456410129	0.00234919247587404	0.0363316185241943	Med13l	mediator complex subunit 13-like [Source:RGD Symbol;Acc:1305884]	yes
ENSRNOG00000001123	-0.141639375608577	0.0497426598599346	0.999971625125007	-0.155711838044165	0.092997505907937	0.506404660354888	-0.134421074364117	0.117403272053611	0.645227782878166	-0.0212907636800476	0.81914464260209	0.888384182394902	RGD1562310	similar to hypothetical protein FLJ21415 [Source:RGD Symbol;Acc:1562310]	no
ENSRNOG00000001124	-0.00435159084922447	0.95178728294065	0.999971625125007	-0.099095362141269	0.189024691762293	0.585451800910739	0.0626594470127632	0.369859205411177	0.79152277265603	-0.161754809154032	0.0319431245668322	0.132263353682794	Rnft2	ring finger protein, transmembrane 2 [Source:RGD Symbol;Acc:1560195]	no
ENSRNOG00000001126	-0.0211672562583744	0.74041515590105	0.999971625125007	-0.0223397452150548	0.788228518915117	0.913694314299542	-0.020343719205654	0.791605468650639	0.950427397157943	-0.00199602600940078	0.980872871962592	0.989081637628743	Fbxw8	F-box and WD repeat domain containing 8 [Source:RGD Symbol;Acc:1306032]	no
ENSRNOG00000001128	-0.105053741756155	0.35023435161103	0.999971625125007	-0.161625379542703	0.247944126733908	0.62739679399751	-0.0717966496719312	0.582535790236059	0.880665489415742	-0.089828729870772	0.521072173002474	0.669453552248666	Tesc	tescalcin [Source:RGD Symbol;Acc:1566317]	no
ENSRNOG00000001129	0.0510591231829775	0.316604252633986	0.999971625125007	0.0246072501508931	0.702963961993463	0.874750484797865	0.0711917704731011	0.233297532598017	0.730492514351728	-0.046584520322208	0.469733734079795	0.626406168778912	Fbxo21	F-box protein 21 [Source:RGD Symbol;Acc:1307346]	no
ENSRNOG00000001130	-0.0973336388511068	0.523779528654215	0.999971625125007	0.0892101396676196	0.617986282892494	0.832905246436559	-0.28912708969677	0.0876947388473264	0.619304376289113	0.37833722936439	0.0350090182405096	0.139258561752615	Nos1	nitric oxide synthase 1, neuronal [Source:RGD Symbol;Acc:3184]	no
ENSRNOG00000001134	0.0182926115642645	0.829201121579374	0.999971625125007	-0.0731659373610791	0.470995528466552	0.756981628986086	0.0831664794470906	0.372123984602309	0.793020266762855	-0.15633241680817	0.122001379357978	0.268918390489048	Rfc5	replication factor C (activator 1) 5 [Source:RGD Symbol;Acc:1309280]	no
ENSRNOG00000001135	-0.0402367200543923	0.59885673355058	0.999971625125007	-0.132921583110039	0.110407670183301	0.52752100238265	0.024042710010777	0.755696561144151	0.938122185233614	-0.156964293120816	0.0593948207589221	0.181386855838422	Wsb2	WD repeat and SOCS box-containing 2 [Source:RGD Symbol;Acc:1359599]	no
ENSRNOG00000001136	-0.00432061081788717	0.969737228229611	0.999971625125007	-0.166968115781657	0.174849757549035	0.57554582606173	0.107052242438368	0.350999120875558	0.785587692976431	-0.274020358220025	0.0259545867132051	0.120744855141039	Pebp1	phosphatidylethanolamine binding protein 1 [Source:RGD Symbol;Acc:62017]	no
ENSRNOG00000001138	-0.0128926541880879	0.804270697717117	0.999971625125007	-0.0430696260481794	0.513859385807617	0.780305012208176	0.00914943113706227	0.880727502092355	0.976955604037245	-0.0522190571852417	0.428554034020837	0.591302848939431	Taok3	TAO kinase 3 [Source:RGD Symbol;Acc:1562861]	no
ENSRNOG00000001139	-0.0191238857351636	0.85049822403732	0.999971625125007	-0.158817447138574	0.145354497664063	0.552013900297849	0.0763763860458247	0.451447378074471	0.828498320866019	-0.235193833184399	0.0310015813437578	0.13014531132895	Suds3	suppressor of defective silencing 3 homolog (S. cerevisiae) [Source:RGD Symbol;Acc:1305986]	no
ENSRNOG00000001141	0.0734500808529045	0.677869269128335	0.999971625125007	0.421987018844808	0.0420475465653655	0.404132111803738	-0.232306924574617	0.24375475325605	0.737316754126399	0.654293943419424	0.00168840698271815	0.0297186535842581		serine/arginine repetitive matrix 4 [Source:MGI Symbol;Acc:MGI:1916205]	yes
ENSRNOG00000001142	-0.0169060643552271	0.83423439793849	0.999971625125007	-0.0377859505773737	0.714909542665973	0.879388499164252	-0.00172109072330908	0.985679923646089	0.997740660723783	-0.0360648598540646	0.727404224511344	0.826278333191066	Prkab1	protein kinase, AMP-activated, beta 1 non-catalytic subunit [Source:RGD Symbol;Acc:71057]	no
ENSRNOG00000001143	-0.0404604547731428	0.74234404856794	0.999971625125007	0.10283167084414	0.458295791860901	0.750000299459734	-0.166806801949255	0.198646636388164	0.706786423250498	0.269638472793395	0.0519257319952431	0.167949727084153	Cit	citron rho-interacting serine/threonine kinase [Source:RGD Symbol;Acc:70878]	no
ENSRNOG00000001145	-0.033966599843062	0.626452452802403	0.999971625125007	-0.13218358895483	0.0644666771156648	0.458883640435565	0.0337453887287938	0.609218141064191	0.88946989453314	-0.165928977683624	0.0202217847666393	0.109549064807842	Ccdc64	coiled-coil domain containing 64 [Source:RGD Symbol;Acc:1310292]	no
ENSRNOG00000001148	-0.0118026544205542	0.918428549191564	0.999971625125007	-0.170423086623452	0.177878977471716	0.576855387181339	0.0962630661005555	0.414666643109395	0.809169269215267	-0.266686152724007	0.0349782727988672	0.139258561752615	Rplp0	ribosomal protein, large, P0 [Source:RGD Symbol;Acc:621247]	no
ENSRNOG00000001149	-0.0133265297768223	0.862621205148624	0.999971625125007	0.0304288154752989	0.747659604994859	0.893712157702188	-0.0476710344823058	0.588061561554735	0.882213871603512	0.0780998499576046	0.409317174126592	0.57469171884257	Pxn	paxillin [Source:RGD Symbol;Acc:1305759]	no
ENSRNOG00000001151	0.22170943131573	0.099634448663175	0.999971625125007	0.0862465745123361	0.608209515519642	0.827443822721728	0.343766626100171	0.0269947288942929	0.449675141245646	-0.257520051587835	0.119530604677509	0.265681474827385	Sirt4	sirtuin 4 [Source:RGD Symbol;Acc:1310413]	no
ENSRNOG00000001152	0.229423045301039	0.185968719819085	0.999971625125007	0.365647655503959	0.179461223266917	NA	0.247890917443171	0.367605394715764	0.790303449579886	0.117756738060788	0.666430159933393	NA	Glp1r	glucagon-like peptide 1 receptor [Source:RGD Symbol;Acc:2703]	no
ENSRNOG00000001156	-0.035609704106632	0.715655229988944	0.999971625125007	-0.109064042751586	0.361087887874558	0.697674007241837	0.0155845302460106	0.888138936607012	0.978402738888767	-0.124648572997596	0.296445844527306	0.467659915267221	Msi1	musashi RNA-binding protein 1 [Source:RGD Symbol;Acc:628778]	no
ENSRNOG00000001157	0.163767743300323	0.344509986228412	0.999971625125007	0.153739066093372	0.573290905195603	NA	0.285574122902901	0.300720997669971	0.762562927142348	-0.131835056809529	0.629622906241154	NA	Umodl1	uromodulin-like 1 [Source:RGD Symbol;Acc:1566039]	no
ENSRNOG00000001158	0.113860954656371	0.0651201973826062	0.999971625125007	0.11773648367573	0.137125299347944	0.545804070270392	0.113203329575368	0.123524499881683	0.650910206199373	0.00453315410036179	0.954250825569553	0.971326352975874	Abcg1	ATP-binding cassette, subfamily G (WHITE), member 1 [Source:RGD Symbol;Acc:620294]	no
ENSRNOG00000001160	-0.0132793777304941	0.907227448807721	0.999971625125007	-0.123038774419803	0.370220168962336	0.702053568177953	0.06296799090639	0.621439306074584	0.89524234105885	-0.186006765326193	0.174978618019601	0.334046215319099	LOC100910137	TP53 regulated inhibitor of apoptosis 1 [Source:RGD Symbol;Acc:1586233]	no
ENSRNOG00000001161	0.0146482854425469	0.851213665325199	0.999971625125007	-0.0995132451501157	0.224183994935146	0.611757487637527	0.0939219064750478	0.211654637750939	0.715363016516205	-0.193435151625164	0.0177791859838606	0.102946846234202	Gatc	glutamyl-tRNA(Gln) amidotransferase, subunit C [Source:RGD Symbol;Acc:1309698]	no
ENSRNOG00000001163	-0.0203442396831309	0.835844076464423	0.999971625125007	-0.0561193180356643	0.650321368947614	0.848729740451921	0.00507937431372031	0.96480880577185	0.99349894845621	-0.0611986923493846	0.62104437993966	0.74782612989191	Srsf9	serine/arginine-rich splicing factor 9 [Source:RGD Symbol;Acc:1309495]	no
ENSRNOG00000001167	0.244872342078765	0.184926899065236	0.999971625125007	0.186088016598787	0.489640694096887	NA	0.394525264940343	0.133750089254981	0.662721733541653	-0.208437248341556	0.436560436112961	NA	Ubash3a	ubiquitin associated and SH3 domain containing, A [Source:RGD Symbol;Acc:1310305]	no
ENSRNOG00000001168	0.176759054777477	0.287140361686922	0.999971625125007	-0.0223579082763554	0.91480248841559	0.96727243450281	0.362102819495397	0.06633100603728	0.583814574314014	-0.384460727771752	0.0645979141144749	0.188206909871518	Rsph1	radial spoke head 1 homolog (Chlamydomonas) [Source:RGD Symbol;Acc:1307712]	no
ENSRNOG00000001169	0.0279482831956648	0.760417463097737	0.999971625125007	0.0650841824354038	0.574278136293738	0.811409751284538	0.000607920279186299	0.995512667981633	0.999811109546302	0.0644762621562175	0.577883855812378	0.713486038652749	Slc37a1	solute carrier family 37 (glucose-6-phosphate transporter), member 1 [Source:RGD Symbol;Acc:1308587]	no
ENSRNOG00000001170	0.00777318862405994	0.949822141162467	0.999971625125007	-0.146619884235016	0.29678099908845	0.661578496806451	0.115707210593145	0.378583101314636	0.795313782807554	-0.262327094828162	0.0619109906020801	0.184563263481775	Cox6a1	cytochrome c oxidase, subunit VIa, polypeptide 1 [Source:RGD Symbol;Acc:2384]	no
ENSRNOG00000001171	-0.00824648344637172	0.915523697039566	0.999971625125007	-0.114228239899218	0.176421862593923	0.575778073955454	0.0658857423617098	0.395932015186785	0.800602105781089	-0.180113982260928	0.0326347064419031	0.133458932175558	Coq5	coenzyme Q5 homolog, methyltransferase (S. cerevisiae) [Source:RGD Symbol;Acc:1310857]	no
ENSRNOG00000001172	-0.030849216588604	0.719230030189421	0.999971625125007	-0.176846428366649	0.0244370908502409	0.352820481622105	0.0677727239476149	0.352269121009611	0.786727643068298	-0.244619152314264	0.00184949306128285	0.0313869155368028	Rnf10	ring finger protein 10 [Source:RGD Symbol;Acc:1309282]	no
ENSRNOG00000001173	0.0871925989028379	0.524114892301217	0.999971625125007	-0.118213627522428	0.434922597635248	0.737399872569893	0.240542004888654	0.0898250159374944	0.62546772338305	-0.358755632411083	0.0177770154792558	0.102946846234202	Cabp1	calcium binding protein 1 [Source:RGD Symbol;Acc:620385]	no
ENSRNOG00000001174	0.00723232373774922	0.944911073237149	0.999971625125007	-0.0708421267805892	0.576393957427746	0.812089765598575	0.0640881495474933	0.587081443102244	0.882213871603512	-0.134930276328083	0.286916919407329	0.457672024289895	Pde9a	phosphodiesterase 9A [Source:RGD Symbol;Acc:621035]	no
ENSRNOG00000001175	0.011347940910728	0.857620573693146	0.999971625125007	-0.00393898271549703	0.961297821111042	0.985974479144335	0.0229540849491411	0.760162587323292	0.939240509043747	-0.0268930676646381	0.740272465664556	0.834789298071563	Unc119b	unc-119 homolog B (C. elegans) [Source:RGD Symbol;Acc:1309359]	no
ENSRNOG00000001177	0.0596397419771297	0.637488979781343	0.999971625125007	-0.121947908456167	0.390435739874437	0.711587596967406	0.190995641397094	0.146708537138381	0.677012790647757	-0.312943549853261	0.0269561577019939	0.122438969904807	Acads	acyl-CoA dehydrogenase, C-2 to C-3 short chain [Source:RGD Symbol;Acc:620514]	no
ENSRNOG00000001178	-0.0240482124019897	0.820595237913482	0.999971625125007	0.066034721450637	0.598535827774829	0.823693683036816	-0.0986511763397492	0.400024910074784	0.801361403476084	0.164685897790386	0.189578924569201	0.352044752240426	Sppl3	signal peptide peptidase like 3 [Source:RGD Symbol;Acc:1562826]	no
ENSRNOG00000001181	0.0519952586990304	0.60800871516912	0.999971625125007	0.13477584510558	0.280156502673943	0.649850311539691	-0.0103826429019274	0.929414341629812	0.987520127454187	0.145158488007507	0.245061101204702	0.41406259502901	Wdr4	WD repeat domain 4 [Source:RGD Symbol;Acc:1585179]	no
ENSRNOG00000001182	0.0139993795502038	0.909488332628515	0.999971625125007	-0.121585707966445	0.398417838479501	0.715726488371823	0.110573823785341	0.41100824633636	0.805930164148233	-0.232159531751786	0.106669097927556	0.248775686069299	Ndufv3	NADH dehydrogenase (ubiquinone) flavoprotein 3 [Source:RGD Symbol;Acc:621020]	no
ENSRNOG00000001184	-0.0140845630057578	0.932775167915229	0.999971625125007	0.16321165030374	0.445525680359614	0.741647496544376	-0.17561653363063	0.392955337629882	0.799602320196105	0.338828183934371	0.115063996057653	0.260472248306755	Pknox1	PBX/knotted 1 homeobox 1 [Source:RGD Symbol;Acc:1305003]	no
ENSRNOG00000001185	0.0991772017781475	0.297053467020527	0.999971625125007	-0.0509238153597824	0.581622457077896	0.814369749219357	0.210553517922065	0.0141683521721322	0.359259513081381	-0.261477333281847	0.00464080317921271	0.0527523201863511	RGD1311899	similar to RIKEN cDNA 2210016L21 gene [Source:RGD Symbol;Acc:1311899]	no
ENSRNOG00000001187	-0.232170461103836	0.188016773449886	0.999971625125007	-0.559637336546681	0.042005314752552	NA	-0.163528037903303	0.554576553620065	0.870621058643115	-0.396109298643378	0.149882943394922	NA	Oasl	2'-5'-oligoadenylate synthetase-like [Source:RGD Symbol;Acc:1308586]	no
ENSRNOG00000001189	-0.572426512780806	0.00048940721282877	0.0898091024200372	-0.559509380915311	0.00947806415099477	0.24875695496492	-0.723801980459738	0.000427967362934358	0.0560781100019785	0.164292599544427	0.448554012184195	0.608571489148257	Sik1	salt-inducible kinase 1 [Source:RGD Symbol;Acc:69407]	no
ENSRNOG00000001190	0.0755687672181198	0.255556583629785	0.999971625125007	0.0738629476798797	0.384520102904576	0.708049481987101	0.0784863848727646	0.319484554548362	0.770925821583504	-0.00462343719288488	0.956525191971746	0.972819589809202	Git2	G protein-coupled receptor kinase interacting ArfGAP 2 [Source:RGD Symbol;Acc:1359708]	no
ENSRNOG00000001191	0.0447001693164184	0.617293129931893	0.999971625125007	-0.0573661064328675	0.570317962920825	0.809441851847841	0.119011581107033	0.203479201865744	0.711453949228619	-0.1763776875399	0.0803515175264889	0.21117930724852	Tchp	trichoplein, keratin filament binding [Source:RGD Symbol;Acc:1310813]	no
ENSRNOG00000001192	0.0457059128684023	0.694259158254291	0.999971625125007	-0.111146464141374	0.389228968490622	0.710095078922878	0.158318122795699	0.186683851676297	0.701072428191134	-0.269464586937072	0.0364683138644975	0.142148204911781	Gltp	glycolipid transfer protein [Source:RGD Symbol;Acc:1564442]	no
ENSRNOG00000001193	0.0282140746889897	0.86561570100484	0.999971625125007	0.05274408151474	0.842320716725002	NA	0.0228727996944143	0.932614927245383	0.988337755315014	0.0298712818203258	0.910339130033356	NA	Hsf2bp	heat shock transcription factor 2 binding protein [Source:RGD Symbol;Acc:1565879]	no
ENSRNOG00000001194	-0.0553176767477214	0.733309031597903	0.999971625125007	0.114776485120382	0.57384366330465	0.811017691772215	-0.221465321131063	0.255779667934362	0.740095075542867	0.336241806251446	0.100893275679684	0.24003759100412	Rrp1b	ribosomal RNA processing 1B [Source:RGD Symbol;Acc:1305633]	no
ENSRNOG00000001195	0.00149195740459818	0.993166356486817	0.999971625125007	0.0508426792344053	0.834497158499579	0.934157545502823	-0.0370331342037852	0.874638149567223	0.975928999620277	0.0878758134381906	0.718436051994951	0.819391741944848	Trpv4	transient receptor potential cation channel, subfamily V, member 4 [Source:RGD Symbol;Acc:69337]	no
ENSRNOG00000001198	-0.000946059801966232	0.993381215542868	0.999971625125007	-0.0727276116757553	0.616911886586788	0.832164851189084	0.0509857271262724	0.705216759403443	0.923711807907177	-0.123713338802028	0.393839779197443	0.560863052915322	Fam222a	family with sequence similarity 222, member A [Source:RGD Symbol;Acc:1565883]	no
ENSRNOG00000001199	-0.115788424998217	0.390069208559601	0.999971625125007	-0.132245796607542	0.439992580318096	0.738865232780888	-0.11781819814241	0.464424588872825	0.835267890922025	-0.0144275984651323	0.93290036954911	0.958723850353098	Pop5	processing of precursor 5, ribonuclease P/MRP subunit (S. cerevisiae) [Source:RGD Symbol;Acc:1311819]	no
ENSRNOG00000001201	-0.119933171913994	0.332182058220866	0.999971625125007	-0.374740258954839	0.00154763348447473	0.108389139127832	0.0276450752536314	0.800443039059498	0.953654855109811	-0.40238533420847	0.000673254596112264	0.0161361960522097	Cstb	cystatin B (stefin B) [Source:RGD Symbol;Acc:2435]	yes
ENSRNOG00000001203	0.0637714247561097	0.536913913320455	0.999971625125007	-0.0434634276868563	0.714643494298291	0.879388499164252	0.144631498541277	0.191199809421526	0.704542745537134	-0.188094926228134	0.113265011353916	0.258073656607325	Rrp1	ribosomal RNA processing 1 [Source:RGD Symbol;Acc:1307286]	no
ENSRNOG00000001204	-0.109711922554648	0.0799185764170075	0.999971625125007	-0.163392952893267	0.0304893446834865	0.372577592024584	-0.0732697555641487	0.293458532426303	0.759538859357487	-0.0901231973291185	0.233606236029882	0.401845172269962	Ankrd13a	ankyrin repeat domain 13a [Source:RGD Symbol;Acc:1308577]	no
ENSRNOG00000001205	-0.0392211839083493	0.450660653007966	0.999971625125007	-0.0788306858726085	0.210850242491915	0.601796233395901	-0.0107454818772788	0.853967636122247	0.969135178315443	-0.0680852039953297	0.279889049733864	0.450722733467337	Agpat3	1-acylglycerol-3-phosphate O-acyltransferase 3 [Source:RGD Symbol;Acc:1305787]	no
ENSRNOG00000001210	-0.0241294957939175	0.718386023491829	0.999971625125007	-0.0381278470879066	0.657214361758063	0.852867761556948	-0.014047514554769	0.85992251921098	0.971468456113387	-0.0240803325331376	0.779381634165843	0.86176058890749	Pwp2	PWP2 periodic tryptophan protein homolog (yeast) [Source:RGD Symbol;Acc:1582817]	no
ENSRNOG00000001211	0.0303371152630675	0.782230765196416	0.999971625125007	-0.113355735988325	0.348550095564208	0.690478663081695	0.132896764559212	0.237925550680858	0.733010667101765	-0.246252500547537	0.041591915160243	0.150823322444285	RGD1303003	homolog of zebrafish ES1 [Source:RGD Symbol;Acc:1303003]	no
ENSRNOG00000001214	-0.205533325962128	0.0091542296290399	0.529871863355115	-0.282696307046023	0.00202322450352504	0.117340495461484	-0.158211535422101	0.0628832376898274	0.575977224589466	-0.124484771623922	0.174322897373693	0.333017538453578	Pfkl	phosphofructokinase, liver [Source:RGD Symbol;Acc:3311]	no
ENSRNOG00000001215	0.020267180252845	0.859040318964233	0.999971625125007	-0.0891628286186098	0.509558625874327	0.778206141607888	0.0996657078633254	0.428909275369328	0.816701813983914	-0.188828536481935	0.162104705840317	0.319532387151631	RGD1309594	similar to RIKEN cDNA 1810043G02; DNA segment, Chr 10, Johns Hopkins University 13, expressed [Source:RGD Symbol;Acc:1309594]	no
ENSRNOG00000001216	0.0898721535509689	0.204441585974861	0.999971625125007	0.0964789875800643	0.292932430341855	0.659444991700333	0.0868613686830136	0.307468369129131	0.763599847974351	0.00961761889705072	0.916122649801594	0.948333227887877	Trpm2	transient receptor potential cation channel, subfamily M, member 2 [Source:RGD Symbol;Acc:1311889]	no
ENSRNOG00000001217	-0.0861821529972283	0.633085845931677	0.999971625125007	-0.171831204669235	0.500433805188903	0.774846247584341	-0.0488876635025241	0.842530267460135	0.96699355663962	-0.122943541166711	0.630051093961987	0.754694731077467	Lrrc3	leucine rich repeat containing 3 [Source:RGD Symbol;Acc:628861]	no
ENSRNOG00000001222	0.000876708005216423	0.993022760309048	0.999971625125007	-0.109738138806881	0.340001679106981	0.685974556906269	0.0788051280959468	0.460442306772711	0.833917857243748	-0.188543266902828	0.100803930634011	0.239995562533353	Ube2g2	ubiquitin-conjugating enzyme E2G 2 [Source:RGD Symbol;Acc:1304860]	no
ENSRNOG00000001223	-0.0655223923435646	0.438778404004333	0.999971625125007	-0.184405453192428	0.0382781553005584	0.390885423016327	0.0140861950419943	0.864208201318499	0.972055001309915	-0.198491648234422	0.0257188357289603	0.120196561619055	Pttg1ip	pituitary tumor-transforming 1 interacting protein [Source:RGD Symbol;Acc:1305983]	no
ENSRNOG00000001224	-0.188621504772949	0.14192190282477	0.999971625125007	-0.266235626989585	0.108306396700472	0.5259361541926	-0.151382773934603	0.327016839146579	0.775078807450952	-0.114852853054982	0.490640537151243	0.643601512213239	Itgb2	integrin, beta 2 [Source:RGD Symbol;Acc:1305581]	no
ENSRNOG00000001225	0.0710842960895226	0.555760292236461	0.999971625125007	-0.10765786046216	0.409500644053574	0.721336329186254	0.201371938259045	0.0966023689160617	0.62829067093568	-0.309029798721205	0.017619540265913	0.102470112630281	Fam207a	family with sequence similarity 207, member A [Source:RGD Symbol;Acc:1311257]	no
ENSRNOG00000001227	0.133341361721884	0.0459766430697033	0.999971625125007	0.211524168737511	0.00348317840907481	0.15491961957677	0.0763288002614576	0.256695516764717	0.740512676802331	0.135195368476053	0.061663339759083	0.184324804455974	Adarb1	adenosine deaminase, RNA-specific, B1 [Source:RGD Symbol;Acc:2033]	no
ENSRNOG00000001228	0.0557878575230369	0.573692844999069	0.999971625125007	-0.0633094949145133	0.56838361131164	0.808647100077767	0.14334718519038	0.163526963567079	0.689146528732499	-0.206656680104893	0.0620346753256611	0.184742164859276	Pofut2	protein O-fucosyltransferase 2 [Source:RGD Symbol;Acc:1307334]	no
ENSRNOG00000001229	-0.433232686170373	4.65231838220586e-05	0.0133946638525174	-0.302343240503981	0.00634554934663247	0.213610777990167	-0.588747472647567	1.53639541956011e-08	2.35208041280888e-05	0.286404232143586	0.0111468689080546	0.0814366476094269	Col18a1	collagen, type XVIII, alpha 1 [Source:RGD Symbol;Acc:70936]	no
ENSRNOG00000001232	-0.109932684790723	0.262822841276108	0.999971625125007	-0.108457100660294	0.395123174929922	0.713786038513546	-0.115754200223204	0.329193527568343	0.776803068307077	0.00729709956290931	0.954630407450781	0.971563496917196	Slc19a1	solute carrier family 19 (folate transporter), member 1 [Source:RGD Symbol;Acc:3695]	no
ENSRNOG00000001235	-0.00408915706725845	0.959605430205607	0.999971625125007	-0.125874749819574	0.113856922620221	0.530874225130672	0.0808660538144974	0.273124043185771	0.750568231301157	-0.206740803634071	0.00937577069547998	0.0753059550715491	Gna12	guanine nucleotide binding protein (G protein) alpha 12 [Source:RGD Symbol;Acc:71018]	no
ENSRNOG00000001236	0.000198875251309596	0.998125668342773	0.999971625125007	-0.0647185235805967	0.529584678727717	0.78901925942639	0.0471953868517129	0.620507541766282	0.89463240413102	-0.11191391043231	0.276472214752734	0.447364514019379	Brat1	BRCA1-associated ATM activator 1 [Source:RGD Symbol;Acc:1565146]	no
ENSRNOG00000001237	-0.0632927759799485	0.283184244739135	0.999971625125007	-0.0973017279524256	0.185182690660331	0.583725730162026	-0.0393834772470176	0.562631113589908	0.874035414113179	-0.057918250705408	0.430580516142104	0.592864550275031	Cabin1	calcineurin binding protein 1 [Source:RGD Symbol;Acc:620263]	no
ENSRNOG00000001238	-0.00660735170974707	0.932197759015025	0.999971625125007	0.0121245456831274	0.901020559578499	0.961238092975778	-0.0211452398821922	0.815598958025547	0.95936889161885	0.0332697855653197	0.732965127791	0.830219126795872	Rsrc2	arginine/serine-rich coiled-coil 2 [Source:RGD Symbol;Acc:1564882]	no
ENSRNOG00000001239	0.0601118481989258	0.547138529933485	0.999971625125007	-0.0786866660639821	0.459363690519232	0.750652237055085	0.160902311921636	0.102911076779023	0.632515735205087	-0.239588977985618	0.0240420854781258	0.116960220609398	Ddt	D-dopachrome tautomerase [Source:RGD Symbol;Acc:61923]	no
ENSRNOG00000001241	-0.0397286397034367	0.699387769147508	0.999971625125007	-0.047078410572632	0.717828318964898	0.880853304283006	-0.0365839180591077	0.763353691671202	0.940500483109123	-0.0104944925135242	0.935841951838888	0.960530226365126	Iqce	IQ motif containing E [Source:RGD Symbol;Acc:1311349]	no
ENSRNOG00000001242	-0.240555452125211	0.137336164509306	0.999971625125007	-0.389559023281431	0.0621112653679514	0.452934894935909	-0.189632252642759	0.338437055220038	0.782155087305332	-0.199926770638672	0.33870021643916	0.507995801425817	Gstt3	glutathione S-transferase, theta 3 [Source:RGD Symbol;Acc:1562732]	no
ENSRNOG00000001243	0.0739700835605367	0.523305227556456	0.999971625125007	0.257147050751907	0.0279292134821157	0.367290834363041	-0.0709041942615699	0.519664785347654	0.858146715825353	0.328051245013477	0.00513461497094198	0.0553286071746869	Zcchc8	zinc finger, CCHC domain containing 8 [Source:RGD Symbol;Acc:1309774]	no
ENSRNOG00000001245	0.0163262026683052	0.851414039035793	0.999971625125007	-0.106135726197016	0.244448173771258	0.624141031624784	0.102690810396862	0.22341204821248	0.720509631391355	-0.208826536593878	0.0218185562357856	0.112298438369178	Pcbp3	poly(rC) binding protein 3 [Source:RGD Symbol;Acc:1307430]	no
ENSRNOG00000001247	0.0047107802488346	0.972470213283311	0.999971625125007	0.209191089150082	0.152454555555869	0.559080116135424	-0.174253076854238	0.203930780298983	0.711703817636985	0.38344416600432	0.00877938123804592	0.0729084705069302	Clip1	CAP-GLY domain containing linker protein 1 [Source:RGD Symbol;Acc:67404]	no
ENSRNOG00000001249	-0.0341298930863945	0.824161147227871	0.999971625125007	-0.141082970081037	0.469078882239775	0.755979025438469	0.0366902992123841	0.842176731805557	0.966922915899806	-0.177773269293421	0.36160236825842	0.530637865872683	Col6a1	collagen, type VI, alpha 1 [Source:RGD Symbol;Acc:1565398]	no
ENSRNOG00000001250	-0.16724450061108	0.115537413426253	0.999971625125007	-0.204228736913228	0.12607735411322	0.538520545090756	-0.150918082282087	0.225428191960279	0.722380147397582	-0.0533106546311417	0.690225347733909	0.798645693986482	Lfng	LFNG O-fucosylpeptide 3-beta-N-acetylglucosaminyltransferase [Source:RGD Symbol;Acc:620587]	no
ENSRNOG00000001251	0.384708932116658	0.0180689843102039	0.738565273459092	0.497601473882135	0.0570391031117901	NA	0.572434412067645	0.0324652545240911	0.470318818257114	-0.07483293818551	0.777169423386829	NA	Grifin	galectin-related inter-fiber protein [Source:RGD Symbol;Acc:71055]	no
ENSRNOG00000001252	-0.0237228246282524	0.825055653948437	0.999971625125007	-0.188378890946748	0.102602304862452	0.518960516846564	0.0849643016313178	0.423331850313074	0.813279919477405	-0.273343192578066	0.0175752199433094	0.102347084854404	Chst12	carbohydrate (chondroitin 4) sulfotransferase 12 [Source:RGD Symbol;Acc:1308214]	no
ENSRNOG00000001253	-0.0289927258032235	0.644766800235454	0.999971625125007	-0.124551233757622	0.0377751439965911	0.390885423016327	0.0376629887790627	0.495845323891493	0.845828261179307	-0.162214222536684	0.00678464332642308	0.0640598099050499	Eif3b	eukaryotic translation initiation factor 3, subunit B [Source:RGD Symbol;Acc:1309018]	no
ENSRNOG00000001254	-0.116050327491739	0.229590983307562	0.999971625125007	-0.109734241558512	0.368931429467346	0.702053568177953	-0.127038535205765	0.264394503958468	0.745185916880883	0.0173042936472527	0.887588683971232	0.932068159950421	Col6a2	collagen, type VI, alpha 2 [Source:RGD Symbol;Acc:1305585]	no
ENSRNOG00000001255	0.0431632994549081	0.783617073861035	0.999971625125007	0.320827884552446	0.0570219692330219	0.444451591642739	-0.200239772445382	0.212565850190829	0.715475808133339	0.521067656997828	0.00210107223052387	0.0340019674522141	Mlxip	MLX interacting protein [Source:RGD Symbol;Acc:1560774]	yes
ENSRNOG00000001256	-0.0027402548951317	0.971542778656884	0.999971625125007	0.0410506879564835	0.661871910578362	0.854514933061135	-0.0367784214457631	0.67361497658061	0.912728391538187	0.0778291094022466	0.407183098327175	0.572848400937096	Atxn2	ataxin 2 [Source:RGD Symbol;Acc:1306637]	no
ENSRNOG00000001258	-0.0715001711515329	0.519762966468126	0.999971625125007	-0.239679120665615	0.0466646676405655	0.417901016829767	0.0360915290620946	0.74590588117139	0.935098671768553	-0.27577064972771	0.0220022438841418	0.112858252275041	Snx8	sorting nexin 8 [Source:RGD Symbol;Acc:1305791]	no
ENSRNOG00000001259	-0.112865804146172	0.35340723631992	0.999971625125007	0.0106434408895992	0.939418587179203	0.976027483192858	-0.230324896086451	0.0790507070984611	0.605667555010672	0.24096833697605	0.0856772419924336	0.218378108724561	Cux2	cut-like homeobox 2 [Source:RGD Symbol;Acc:1305967]	no
ENSRNOG00000001260	0.129994794313574	0.452035442296051	0.999971625125007	0.0548770179289995	0.817798580984699	0.927211351621384	0.218924398667	0.335100146910325	0.779252482881738	-0.164047380738	0.488321426863527	0.641638960211083	Nudt1	nudix (nucleoside diphosphate linked moiety X)-type motif 1 [Source:RGD Symbol;Acc:621080]	no
ENSRNOG00000001261	-0.155964016797934	0.377937118014962	0.999971625125007	-0.308259375188787	0.20233652691153	0.597356475256598	-0.0940839939662951	0.684612819041446	0.916789197221827	-0.214175381222492	0.376235399784032	0.5450457961239	Ftcd	formimidoyltransferase cyclodeaminase [Source:RGD Symbol;Acc:70915]	no
ENSRNOG00000001262	-0.254787425356381	0.158130916379694	0.999971625125007	-0.500072759736513	0.0458358146211697	0.415532070443901	-0.175848679537984	0.461996174666758	0.834558571135986	-0.324224080198529	0.197026849518018	0.360221510702492	Spatc1l	spermatogenesis and centriole associated 1-like [Source:RGD Symbol;Acc:1562578]	no
ENSRNOG00000001265	0.0446118674052686	0.6813428802561	0.999971625125007	-0.142352093463576	0.19854127609762	0.594547237550352	0.17465152373388	0.0843320794403769	0.612330388910265	-0.317003617197456	0.00394885419063752	0.0483716390413213	Mad1l1	MAD1 mitotic arrest deficient-like 1 (yeast) [Source:RGD Symbol;Acc:1596881]	no
ENSRNOG00000001267	-0.167744768272961	0.2151620303438	0.999971625125007	-0.0859099333584599	0.607393133908453	0.827216499690058	-0.25924466779119	0.0993877604946233	0.62953511852804	0.17333473443273	0.30073814738388	0.472216965457404	Lss	lanosterol synthase (2,3-oxidosqualene-lanosterol cyclase) [Source:RGD Symbol;Acc:620955]	no
ENSRNOG00000001269	0.029533980516754	0.62718623510176	0.999971625125007	0.0891421189232864	0.199779900173665	0.595249703621643	-0.0160756349935499	0.803449325952385	0.954310278761086	0.105217753916836	0.13027976961447	0.279994821869659	Ppp1cc	protein phosphatase 1, catalytic subunit, gamma isozyme [Source:RGD Symbol;Acc:3377]	no
ENSRNOG00000001270	-0.0791984015805687	0.668013193105212	0.999971625125007	-0.170041665423692	0.535581178303755	NA	-0.0425395728214227	0.875127604654764	0.975928999620277	-0.12750209260227	0.642424811474307	NA	Hvcn1	hydrogen voltage-gated channel 1 [Source:RGD Symbol;Acc:1310788]	no
ENSRNOG00000001271	0.0341481767892067	0.843120665454966	0.999971625125007	0.260890160274561	0.245248028186281	0.624464126806308	-0.15681067174917	0.472635519749683	0.836756203469793	0.417700832023731	0.0645948651047338	0.188206909871518	Card6	caspase recruitment domain family, member 6 [Source:RGD Symbol;Acc:1305805]	no
ENSRNOG00000001272	0.0849979714150283	0.188152799362789	0.999971625125007	0.140017407858476	0.0684446555046592	0.460490083278555	0.0443408893518758	0.535059479849012	0.862255319273009	0.0956765185066	0.212637596975091	0.378569465519095	Mcm3ap	minichromosome maintenance complex component 3 associated protein [Source:RGD Symbol;Acc:1306834]	no
ENSRNOG00000001273	0.0682686693317988	0.562106020363216	0.999971625125007	-0.0290390235208346	NA	NA	0.390204764591831	NA	NA	-0.419243788112666	NA	NA	Psmg3	proteasome (prosome, macropain) assembly chaperone 3 [Source:RGD Symbol;Acc:2319950]	no
ENSRNOG00000001274	0.0128143819092206	0.887192239703207	0.999971625125007	-0.130861048850427	0.139295595433059	0.547928776962079	0.112914377607381	0.168176846477653	0.693540106293627	-0.243775426457808	0.00582912594511008	0.059338890381328	Vps29	vacuolar protein sorting 29 homolog (S. cerevisiae) [Source:RGD Symbol;Acc:1308332]	no
ENSRNOG00000001276	0.187078854170597	0.00947566329235342	0.537459621942286	0.190890993566053	0.0390601041510309	0.394708454740028	0.189285635559975	0.0276139935819266	0.449675141245646	0.00160535800607849	0.986063751203497	0.991500874400923	Pcnt	pericentrin [Source:RGD Symbol;Acc:1595865]	no
ENSRNOG00000001277	-0.200909944686987	0.0671713259242273	0.999971625125007	-0.330651513900313	0.00993997993856185	0.256506328056334	-0.127513264362099	0.283613225804381	0.754879148532957	-0.203138249538214	0.114082393024417	0.25935643861846	Mafk	v-maf avian musculoaponeurotic fibrosarcoma oncogene homolog K [Source:RGD Symbol;Acc:628633]	no
ENSRNOG00000001278	0.0580205093487269	0.340587026810025	0.999971625125007	0.0262232027610771	0.736794647871107	0.889360868227916	0.0822005878680075	0.253240594682856	0.737735917960106	-0.0559773851069304	0.471166270587197	0.627323086652083	Gpn3	GPN-loop GTPase 3 [Source:RGD Symbol;Acc:1303034]	no
ENSRNOG00000001283	0.0321768667816857	0.638465604670428	0.999971625125007	0.000526369501526427	0.995090907097906	0.998470053326179	0.05636818800433	0.477352066149226	0.837532178394718	-0.0558418185028036	0.513558481569885	0.663136018746414	Anapc7	anaphase promoting complex subunit 7 [Source:RGD Symbol;Acc:1311927]	no
ENSRNOG00000001285	0.0424133221618546	0.624128961126802	0.999971625125007	0.138900199511003	0.146330634870851	0.55403737883521	-0.0326313676696865	0.713743156344245	0.925967312979491	0.17153156718069	0.0728462265518407	0.200657679929612	Atp2a2	ATPase, Ca++ transporting, cardiac muscle, slow twitch 2 [Source:RGD Symbol;Acc:2174]	no
ENSRNOG00000001287	-0.171615846003482	0.264017580121634	0.999971625125007	-0.386496675448486	0.0522169161586285	0.432320871527898	-0.0571597255898635	0.7557027597505	0.938122185233614	-0.329336949858622	0.0989214099540037	0.23756194374531	Gper1	G protein-coupled estrogen receptor 1 [Source:RGD Symbol;Acc:619845]	no
ENSRNOG00000001288	0.0738083016669044	0.58722202581015	0.999971625125007	0.244666510679819	0.122031050929783	0.536008565234989	-0.058864452586897	0.694779610292529	0.920777101947376	0.303530963266716	0.055574184177364	0.174492193879347	Gpr146	G protein-coupled receptor 146 [Source:RGD Symbol;Acc:1560731]	no
ENSRNOG00000001289	0.0745317058593654	0.654898074368973	0.999971625125007	-0.0944410890762874	0.657367516334091	0.852867761556948	0.212828361348489	0.292532071245992	0.759538859357487	-0.307269450424776	0.148673077939491	0.303019904043384	LOC498154	hypothetical protein LOC498154 [Source:RGD Symbol;Acc:1566418]	no
ENSRNOG00000001291	0.0477988983115034	0.65435569762161	0.999971625125007	-0.115531941921779	0.291760373267495	0.658767511826767	0.164517451019923	0.106753751682329	0.641961976521272	-0.280049392941702	0.0105789603808984	0.0795904250538009	Adap1	ArfGAP with dual PH domains 1 [Source:RGD Symbol;Acc:621418]	no
ENSRNOG00000001293	0.0709185452819967	0.311896891041938	0.999971625125007	0.012497891414003	0.880668062506759	0.953448836677323	0.115228663411264	0.135081749740517	0.662721733541653	-0.102730771997261	0.216341159450914	0.382381424646971	Get4	golgi to ER traffic protein 4 homolog (S. cerevisiae) [Source:RGD Symbol;Acc:1311660]	no
ENSRNOG00000001294	-0.138409650010011	0.246068955799485	0.999971625125007	0.0369821005524384	0.759864456937412	0.899074112995288	-0.306964071194382	0.00702370171438127	0.275870480686013	0.343946171746821	0.00479622915915916	0.0533290526233092	Ift81	intraflagellar transport 81 [Source:RGD Symbol;Acc:727862]	no
ENSRNOG00000001295	-0.0275553639312239	0.79468040455816	0.999971625125007	-0.189719180957231	0.0838809297653816	0.488255530571088	0.0811983299983744	0.426922127027387	0.815209004009067	-0.270917510955605	0.0135656309514977	0.089871929376805	S100b	S100 calcium binding protein B [Source:RGD Symbol;Acc:3615]	no
ENSRNOG00000001296	0.0114371177133355	0.945232988007895	0.999971625125007	0.258167083012448	0.192418234971079	0.588268459755827	-0.215551398346385	0.253493552285589	0.737735917960106	0.473718481358834	0.0170762983746454	0.100988387455044	P2rx7	purinergic receptor P2X, ligand-gated ion channel, 7 [Source:RGD Symbol;Acc:3241]	no
ENSRNOG00000001297	-0.0208468269691499	0.814601603400019	0.999971625125007	-0.115563285410334	0.254952561360509	0.631028035879079	0.0454329264213496	0.629772755841452	0.898048922760783	-0.160996211831683	0.112620942847063	0.257225224279678	Prmt2	protein arginine methyltransferase 2 [Source:RGD Symbol;Acc:1565519]	no
ENSRNOG00000001299	0.0872876355165018	0.49411792876859	0.999971625125007	0.262991945854141	0.0612960883675574	0.44984405051141	-0.0488847733381268	0.710619619773328	0.925311579305986	0.311876719192267	0.0265269046509082	0.121909706741726	Sun1	Sad1 and UNC84 domain containing 1 [Source:RGD Symbol;Acc:1359142]	no
ENSRNOG00000001300	-0.220521342064211	0.0698241525098964	0.999971625125007	-0.169141804382629	0.26425676158001	0.637509741017496	-0.284010417470567	0.0456432355547331	0.52102120937405	0.114868613087938	0.449997650665676	0.610030567855464	P2rx4	purinergic receptor P2X, ligand-gated ion channel 4 [Source:RGD Symbol;Acc:62073]	no
ENSRNOG00000001302	0.270639089240703	0.12616347403985	0.999971625125007	0.354948446693601	0.143163921940976	0.550780005223191	0.29123180684371	0.21215511330674	0.715363016516205	0.0637166398498904	0.79233216010399	0.870271852989002	Adora2a	adenosine A2a receptor [Source:RGD Symbol;Acc:2049]	no
ENSRNOG00000001303	0.0186601978519716	0.857868519187138	0.999971625125007	0.153277966638218	0.173953816465687	0.57554582606173	-0.0899262988332198	0.394573351769214	0.800478932405265	0.243204265471438	0.0313414478169401	0.130999542530976	Specc1l	sperm antigen with calponin homology and coiled-coil domains 1-like [Source:RGD Symbol;Acc:1309570]	no
ENSRNOG00000001304	-0.0466002481713634	0.440936517611194	0.999971625125007	-0.00295038480519151	0.967992608400092	0.989798953227498	-0.0812021109505197	0.234489720104455	0.731675735249236	0.0782517261453281	0.288055343122827	0.459101192610623	Bcr	breakpoint cluster region [Source:RGD Symbol;Acc:1307993]	no
ENSRNOG00000001309	-0.065286363599171	0.580874204379386	0.999971625125007	0.0768236313838574	0.556965550442113	0.802742649582402	-0.192891995146933	0.114896249405571	0.644877465591467	0.269715626530791	0.0394036663265468	0.147031586005645	Camkk2	calcium/calmodulin-dependent protein kinase kinase 2, beta [Source:RGD Symbol;Acc:620092]	no
ENSRNOG00000001311	-0.180456388188985	0.017457589550343	0.72421138778258	-0.123805404280601	0.174904259460139	0.57554582606173	-0.231032693076743	0.00653504540835897	0.269275689709809	0.107227288796141	0.242724224753695	0.412074660546365	Rab36	RAB36, member RAS oncogene family [Source:RGD Symbol;Acc:1596098]	no
ENSRNOG00000001312	0.0254607861667533	0.706884025796804	0.999971625125007	-0.0506908529725977	0.507294018147359	0.777483223464974	0.0806526757527035	0.252753763503886	0.737735917960106	-0.131343528725301	0.085104013338582	0.217670511923884	Pdgfa	platelet-derived growth factor alpha polypeptide [Source:RGD Symbol;Acc:3282]	no
ENSRNOG00000001313	0.0088553453567362	0.904769357084069	0.999971625125007	0.000303337163959181	0.997414517835327	0.998997356562338	0.0155013122673258	0.858519853536318	0.970847865949163	-0.0151979751033666	0.871006553651753	0.922409398932358	Gnaz	guanine nucleotide binding protein (G protein), alpha z polypeptide [Source:RGD Symbol;Acc:2717]	no
ENSRNOG00000001314	-0.0288795790473268	0.695406733429872	0.999971625125007	-0.0883766254055792	0.316219725557811	0.671044392679447	0.0133939444813025	0.86983335442081	0.974458567338292	-0.101770569886882	0.24837334194907	0.417494010677613	Fam20c	family with sequence similarity 20, member C [Source:RGD Symbol;Acc:1311980]	no
ENSRNOG00000001315	-0.119654017187468	0.514964444434917	0.999971625125007	-0.150106354422855	0.586701397452496	NA	-0.14788199439774	0.589984283239617	0.882213871603512	-0.00222436002511488	0.993578047721087	NA	Rtdr1	rhabdoid tumor deletion region gene 1 [Source:RGD Symbol;Acc:1305601]	no
ENSRNOG00000001316	-0.0562274563075729	0.437666621358835	0.999971625125007	-0.149383785992261	0.0522621646738878	0.432320871527898	0.00789655524308236	0.911874832432507	0.984345051029427	-0.157280341235344	0.0409911247039932	0.149586004082248	Anapc5	anaphase-promoting complex subunit 5 [Source:RGD Symbol;Acc:1306125]	no
ENSRNOG00000001317	0.0513471148043121	0.639490043724928	0.999971625125007	0.106771484606459	0.434015338172233	0.737100699858832	0.0117748445969982	0.92655962003611	0.986605036548966	0.0949966400094612	0.486320868169771	0.640216208454722	Zfp68	zinc finger protein 68 [Source:RGD Symbol;Acc:1310463]	no
ENSRNOG00000001323	0.156034357734991	0.138704392438054	0.999971625125007	0.252051910163916	0.0472018560198883	0.418707341749711	0.0914220222846883	0.443127014579567	0.824106746676273	0.160629887879228	0.204589351208944	0.368778357258716	Zfp157	zinc finger protein 157 [Source:RGD Symbol;Acc:1359435]	no
ENSRNOG00000001324	0.155139638820094	0.30773049744456	0.999971625125007	0.0665502849718085	0.744516987964154	0.891906444888398	0.243632971869827	0.201985820485181	0.709228404927214	-0.177082686898019	0.379716587586538	0.548530098296673	Asmt	acetylserotonin O-methyltransferase [Source:RGD Symbol;Acc:708472]	no
ENSRNOG00000001325	0.0177407018814125	0.877742978556697	0.999971625125007	0.0472388640022385	0.746295391269935	0.892783525014634	-0.0037343291334997	0.97821134734823	0.996056809574533	0.0509731931357382	0.727045192270293	0.826153718994381	Il3ra	interleukin 3 receptor, alpha [Source:RGD Symbol;Acc:628728]	no
ENSRNOG00000001329	0.0534766338609386	0.771613281981026	0.999971625125007	0.14290545770407	0.591467588202094	0.819240402762102	-0.00309063957536924	0.990548077558748	0.998525320444791	0.145996097279439	0.583503442253682	0.71788309882394	Gjc3	gap junction protein, gamma 3 [Source:RGD Symbol;Acc:727930]	no
ENSRNOG00000001331	0.0486609502875518	0.402054949547884	0.999971625125007	0.0213912782879575	0.771473531654792	0.904806520326782	0.0694210025267458	0.308423171423597	0.764226040148133	-0.0480297242387883	0.513553135773554	0.663136018746414	Rnf34	ring finger protein 34, E3 ubiquitin protein ligase [Source:RGD Symbol;Acc:628636]	no
ENSRNOG00000001335	0.227732384889836	0.20593892581402	0.999971625125007	0.726942442776291	0.000217831146684884	0.033571325792575	-0.104465856611093	0.588738810075352	0.882213871603512	0.831408299387383	2.58272332472438e-05	0.00169389785592304	Zkscan1	zinc finger with KRAB and SCAN domains 1 [Source:RGD Symbol;Acc:1560616]	yes
ENSRNOG00000001336	-0.04007404598237	0.813862643893383	0.999971625125007	-0.215569445063671	0.336649620180605	0.685010037524205	0.0715100648711711	0.736962134328377	0.932071264671689	-0.287079509934842	0.200290933768682	0.363899175227629	Orai1	ORAI calcium release-activated calcium modulator 1 [Source:RGD Symbol;Acc:1311873]	no
ENSRNOG00000001337	-0.0678989677258903	0.640659497787468	0.999971625125007	0.116122685322659	0.486518473288969	0.765091082058241	-0.245733094138646	0.118579865892619	0.646961458664663	0.361855779461305	0.0305392501244277	0.129071180213382		SET domain containing 1B [Source:MGI Symbol;Acc:MGI:2652820]	no
ENSRNOG00000001338	0.231966397280899	0.207864702568476	0.999971625125007	-0.0332110610540848	0.898310710827446	0.960333131255603	0.527403739921053	0.0333880353735441	0.473412987226856	-0.560614800975137	0.02889856397666	0.126729222931634	Hpd	4-hydroxyphenylpyruvate dioxygenase [Source:RGD Symbol;Acc:61974]	no
ENSRNOG00000001339	-0.043915465209132	0.656251790456383	0.999971625125007	-0.150184772019679	0.188736369165673	0.585451800910739	0.0281585521066499	0.790540027838185	0.950244545571885	-0.178343324126329	0.118448642459453	0.264251524517352	Psmd9	proteasome (prosome, macropain) 26S subunit, non-ATPase, 9 [Source:RGD Symbol;Acc:621110]	no
ENSRNOG00000001341	0.0881889178429954	0.625857911633165	0.999971625125007	0.395034237124489	0.0901752556508532	0.500213761635719	-0.16705689796908	0.462698235274566	0.834932168955057	0.562091135093569	0.0164635946187914	0.0991406102123859	Zfp113	zinc finger protein 3 [Source:RGD Symbol;Acc:6489147]	no
ENSRNOG00000001342	-0.0100253383096755	0.949276821517655	0.999971625125007	0.069276241962849	0.738476078370566	0.889877438196516	-0.0773915555524153	0.695324981785751	0.920956825989312	0.146667797515264	0.480499362820771	0.635709578241815		WD repeat domain 66 [Source:MGI Symbol;Acc:MGI:1918495]	no
ENSRNOG00000001343	0.0352213476189435	0.613360288413904	0.999971625125007	0.0896306217917829	0.282752873186499	0.652013434047649	-0.00603552734454212	0.938022897805874	0.989176700085981	0.095666149136325	0.251678407443647	0.421151855417167	Bcl7a	B-cell CLL/lymphoma 7A [Source:RGD Symbol;Acc:1585128]	no
ENSRNOG00000001344	-0.0881615336458725	0.410482663829532	0.999971625125007	-0.242950018427381	0.0356124468213629	0.382997973707784	0.0101416206700606	0.924795797570778	0.986321083898341	-0.253091639097442	0.0285861616548004	0.126082822417845	Aldh2	aldehyde dehydrogenase 2 family (mitochondrial) [Source:RGD Symbol;Acc:69219]	no
ENSRNOG00000001345	0.0591571333658996	0.618451973914135	0.999971625125007	-0.0749344017324744	0.585756717021861	0.81662138712609	0.159091179951561	0.21447942152644	0.715775597698081	-0.234025581684036	0.0883144604054596	0.222110030021625	Mapkapk5	mitogen-activated protein kinase-activated protein kinase 5 [Source:RGD Symbol;Acc:1564113]	no
ENSRNOG00000001346	0.0102343053666286	0.929851249055267	0.999971625125007	-0.138443342775013	0.287928070845528	0.655591590961455	0.114542891506946	0.345995274744701	0.783944248633264	-0.25298623428196	0.05207695286678	0.168184194272978	Cops6	COP9 signalosome subunit 6 [Source:RGD Symbol;Acc:1309919]	no
ENSRNOG00000001347	-0.0126298791526271	0.936705906466958	0.999971625125007	0.108115090521296	0.595495024342329	0.821580409620664	-0.118488077159603	0.540496916492695	0.86441410876662	0.226603167680899	0.266412364356532	0.437062690578224			no
ENSRNOG00000001348	0.0417189934515254	0.727607296672512	0.999971625125007	-0.121503338130896	0.358666240230868	0.695571185045133	0.158838071357574	0.198311369410401	0.706786423250498	-0.28034140948847	0.0340838835747941	0.136810355209062	Erp29	endoplasmic reticulum protein 29 [Source:RGD Symbol;Acc:619781]	no
ENSRNOG00000001349	-0.0555229332718393	0.622321965417522	0.999971625125007	-0.149344239878467	0.276733805849546	0.647142765416393	0.00666128176643552	0.958405169223824	0.992997782743992	-0.156005521644902	0.25584212447391	0.425043578011468	Mcm7	minichromosome maintenance complex component 7 [Source:RGD Symbol;Acc:1303018]	no
ENSRNOG00000001350	-0.0287549625978778	0.842047399410074	0.999971625125007	0.164722001953538	0.314724757264364	0.670123162522286	-0.20403132525652	0.188003847712859	0.702502755184904	0.368753327210058	0.0249481888525864	0.118983525563683	Naa25	N(alpha)-acetyltransferase 25, NatB auxiliary subunit [Source:RGD Symbol;Acc:1305685]	no
ENSRNOG00000001351	0.00643419757266102	0.931076153392266	0.999971625125007	-0.0395814960987919	0.662222756555524	0.854718124003011	0.0403466152886473	0.631469789574819	0.898853300995304	-0.0799281113874391	0.377551499433321	0.546474563010728	Trafd1	TRAF type zinc finger domain containing 1 [Source:RGD Symbol;Acc:620171]	no
ENSRNOG00000001352	0.0247036563999375	0.877469802926147	0.999971625125007	0.288435903439665	0.108568078909835	0.5259361541926	-0.214484619128893	0.20598208035337	0.712507046074289	0.502920522568558	0.00516123108015738	0.0555251272211087	Hectd4	HECT domain containing E3 ubiquitin protein ligase 4 [Source:RGD Symbol;Acc:1309762]	no
ENSRNOG00000001353	-0.0707158497817859	0.531437237938347	0.999971625125007	0.0675791902475969	0.589580942565589	0.818766325729706	-0.193099282502687	0.10073043580913	0.629844427075339	0.260678472750284	0.0383624273623511	0.145397658639005	Ap4m1	adaptor-related protein complex 4, mu 1 subunit [Source:RGD Symbol;Acc:1310233]	no
ENSRNOG00000001355	-0.00502242417386123	0.942218428747836	0.999971625125007	-0.0927960121243738	0.213749234369204	0.602826806279081	0.0568101887952414	0.409772377579575	0.805443172015418	-0.149606200919615	0.0447837873120628	0.155991618288652	Taf6	TAF6 RNA polymerase II, TATA box binding protein (TBP)-associated factor [Source:RGD Symbol;Acc:1311608]	no
ENSRNOG00000001357	0.0388609769945166	0.756515484115934	0.999971625125007	-0.0990285514158643	0.513033112856842	0.77987623326122	0.139998873549783	0.31776958282847	0.769765590344001	-0.239027424965647	0.112757948522151	0.257382782398297	Mblac1	metallo-beta-lactamase domain containing 1 [Source:RGD Symbol;Acc:1306932]	no
ENSRNOG00000001360	-0.157181934038959	0.378822238516158	0.999971625125007	-0.160452890520125	0.559727122213689	NA	-0.238849303809745	0.388154935230162	0.798036637582754	0.07839641328962	0.775302135740877	NA	Stag3	stromal antigen 3 [Source:RGD Symbol;Acc:621333]	no
ENSRNOG00000001367	0.0253802963553283	0.850242512274258	0.999971625125007	0.00926435708891549	0.95872378057297	0.984853904550301	0.0415569181108878	0.804228068321491	0.954393029033148	-0.0322925610219723	0.85650844480359	0.912993640616598	Gpc2	glypican 2 [Source:RGD Symbol;Acc:621363]	no
ENSRNOG00000001368	-0.0290871401205551	0.723578028339605	0.999971625125007	-0.128438263122907	0.152834788286229	0.559353048685875	0.0401284094365453	0.630680458099996	0.898480076975032	-0.168566672559453	0.0606033129399032	0.182912319302204	Rph3a	rabphilin 3A [Source:RGD Symbol;Acc:620073]	no
ENSRNOG00000001369	-0.198634364188057	0.281229908260644	0.999971625125007	-0.400229050725661	0.144268124033457	NA	-0.147194596068067	0.585636672226506	0.881853087452973	-0.253034454657594	0.356462329530936	NA	Oas1a	2'-5' oligoadenylate synthetase 1A [Source:RGD Symbol;Acc:621760]	no
ENSRNOG00000001370	0.145928311013574	0.401058919556667	0.999971625125007	0.187310477652239	0.492219587898765	NA	0.202794538393615	0.462015292968717	0.834558571135986	-0.0154840607413762	0.954792298685454	NA	Oas1h	2 ' -5 ' oligoadenylate synthetase 1H [Source:RGD Symbol;Acc:1359732]	no
ENSRNOG00000001372	-0.16787007747591	0.306103849072541	0.999971625125007	-0.25197195003714	0.25267596412987	0.629133785309019	-0.140838205929389	0.500515271776016	0.848403124264759	-0.11113374410775	0.61488334330137	0.743140004663871	Oas1b	2-5 oligoadenylate synthetase 1B [Source:RGD Symbol;Acc:708393]	no
ENSRNOG00000001374	-0.0247206604312813	0.574106412299479	0.999971625125007	-0.0448794141295749	0.429582709194372	0.73327030255943	-0.00994135493167029	0.850087583473385	0.96850645017631	-0.0349380591979046	0.538680245875829	0.683287202491936	Rasal1	RAS protein activator like 1 (GAP1 like) [Source:RGD Symbol;Acc:1311820]	no
ENSRNOG00000001375	-0.248225744165491	0.0619971174724987	0.999971625125007	-0.382235336640758	0.0227509096547609	0.34110922688258	-0.183642036500089	0.238713815232513	0.733010667101765	-0.198593300140669	0.239251486953501	0.408130609565927	Gal3st4	galactose-3-O-sulfotransferase 4 [Source:RGD Symbol;Acc:1561105]	no
ENSRNOG00000001376	0.204950487449241	0.114875865795783	0.999971625125007	-0.0184176332211909	0.887596205802137	0.956328331959977	0.388447710879513	0.00133820039214706	0.114024911009558	-0.406865344100704	0.00172837163867316	0.0301418917091764	Mettl7a	methyltransferase like 7A [Source:RGD Symbol;Acc:1308407]	yes
ENSRNOG00000001377	0.0321095690089507	0.733133286705771	0.999971625125007	-0.0299532433997655	0.793511445019859	0.915972887327401	0.0789940993418333	0.457915203275729	0.832587659127618	-0.108947342741599	0.340653212750799	0.509613526402884	Ddx54	DEAD (Asp-Glu-Ala-Asp) box polypeptide 54 [Source:RGD Symbol;Acc:1562539]	no
ENSRNOG00000001378	0.0215339837977044	0.836373719125526	0.999971625125007	0.0154671152618783	0.909188904628987	0.964957538593257	0.0278436350099376	0.825451899661078	0.962266108807953	-0.0123765197480593	0.927184109825121	0.954774158311099	Iqcd	IQ motif containing D [Source:RGD Symbol;Acc:1560757]	no
ENSRNOG00000001379	0.0966762287157655	0.554360604710005	0.999971625125007	0.121180648746942	0.588616024771322	0.817998789296591	0.0943202231409928	0.65902581457539	0.907870794829406	0.0268604256059496	0.904175226024962	0.941753428148503	Cyp3a9	cytochrome P450, family 3, subfamily a, polypeptide 62 [Source:RGD Symbol;Acc:1595919]	no
ENSRNOG00000001380	0.0319157227828539	0.692148690211965	0.999971625125007	-0.0770253862326622	0.363555706550731	0.698925876621067	0.109926340692929	0.160965301520451	0.689146528732499	-0.186951726925591	0.0271899887094978	0.122702114523556	Tpcn1	two pore segment channel 1 [Source:RGD Symbol;Acc:708494]	no
ENSRNOG00000001383	-0.330574968451612	0.0160279551559941	0.69639009616489	-0.361504916765504	0.042750007650203	0.40617104042709	-0.348078637404207	0.0378739985224771	0.493583274809	-0.0134262793612962	0.940436517007105	0.963136783378393	Slc24a6	solute carrier family 24 (sodium/lithium/calcium exchanger), member 6 [Source:RGD Symbol;Acc:1565818]	no
ENSRNOG00000001385	0.08643660774668	0.396917638036705	0.999971625125007	-0.045117152248545	0.68446397641448	0.866418152575721	0.185223485601655	0.0726125746107921	0.597144397487532	-0.2303406378502	0.0377577605048612	0.14413633575214	Plbd2	phospholipase B domain containing 2 [Source:RGD Symbol;Acc:708461]	no
ENSRNOG00000001387	-0.0121273403857121	0.917272495830452	0.999971625125007	-0.221412585384785	0.0670129967363751	0.460283015698626	0.124025744240646	0.261959933130302	0.74408784026518	-0.34543832962543	0.00410867105353441	0.0492371845782505	LOC100910540	7SK snRNA methylphosphate capping enzyme-like [Source:RGD Symbol;Acc:6497906]	no
ENSRNOG00000001388	0.0911239702436797	0.586859053674464	0.999971625125007	-0.0213579260391037	0.925229191800222	0.97101810975692	0.193723793092326	0.367887139320494	0.790326019012571	-0.21508171913143	0.341477385513255	0.510310211702862	Sds	serine dehydratase [Source:RGD Symbol;Acc:67376]	no
ENSRNOG00000001389	-0.039151852321067	0.82671877348218	0.999971625125007	-0.151922304929274	0.545936699089405	0.797338293083303	0.0327375396708642	0.892073680784567	0.97889548940702	-0.184659844600139	0.462599240793517	0.620293025694268	Irs3	insulin receptor substrate 3 [Source:RGD Symbol;Acc:69317]	no
ENSRNOG00000001391	-0.0464057516546582	0.706726859978571	0.999971625125007	-0.133043534198367	0.392380227653495	0.712462826595565	0.0115931067789113	0.936195121701933	0.989049658490358	-0.144636640977278	0.352337820573843	0.521308938812873	Sdsl	serine dehydratase-like [Source:RGD Symbol;Acc:1309192]	no
ENSRNOG00000001396	-0.0101651076794274	0.921249312389153	0.999971625125007	-0.0820128319523377	0.514793800881436	0.781050054479316	0.0411208805669756	0.725369345874843	0.928197295849782	-0.123133712519313	0.327754578468648	0.498114801401613	Mospd3	motile sperm domain containing 3 [Source:RGD Symbol;Acc:1304973]	no
ENSRNOG00000001397	-0.138365784222775	0.145945403504131	0.999971625125007	-0.136315439081672	0.267732413699329	0.64151933321588	-0.147264272395975	0.197983521219429	0.706786423250498	0.010948833314303	0.929501800680549	0.95626925919584	Rbm19	RNA binding motif protein 19 [Source:RGD Symbol;Acc:1308928]	no
ENSRNOG00000001402	0.036414121939425	0.65306545885248	0.999971625125007	0.00883679251809742	0.931726689727583	0.973581329693222	0.0580084429658343	0.543957826284148	0.866033733433604	-0.0491716504477369	0.632882827378967	0.756514158917824	Lrch4	leucine-rich repeats and calponin homology (CH) domain containing 4 [Source:RGD Symbol;Acc:1306145]	no
ENSRNOG00000001404	-0.0666755329997964	0.551491037630645	0.999971625125007	-0.270532420561826	0.0141560480008855	0.288557133398872	0.060331765652095	0.554068117591874	0.870621058643115	-0.330864186213921	0.00267602796397738	0.0385522550375611	Agfg2	ArfGAP with FG repeats 2 [Source:RGD Symbol;Acc:1306590]	yes
ENSRNOG00000001407	0.167266063164904	0.280121484606532	0.999971625125007	0.150961849817615	0.470686785305254	0.756981628986086	0.205683111193409	0.298624700967145	0.761921882494613	-0.0547212613757934	0.791900865216609	0.870014428678792	Tfr2	transferrin receptor 2 [Source:RGD Symbol;Acc:1310152]	no
ENSRNOG00000001408	0.0531231010030999	0.554804696647331	0.999971625125007	-0.0712200866164431	0.449589437370085	0.744206120007881	0.143389024661912	0.100642356595163	0.629844427075339	-0.214609111278355	0.0225379283971958	0.114330635677189	Actl6b	actin-like 6B [Source:RGD Symbol;Acc:1307763]	no
ENSRNOG00000001409	0.0243459140813888	0.808144518547952	0.999971625125007	-0.118424515406635	0.260902769213964	0.634699645144944	0.125402589865965	0.200692961830205	0.709228404927214	-0.2438271052726	0.0205972047223053	0.110301152076539	Gnb2	guanine nucleotide binding protein (G protein), beta polypeptide 2 [Source:RGD Symbol;Acc:69319]	no
ENSRNOG00000001410	0.0546796291866683	0.432825133494444	0.999971625125007	0.11216069727368	0.175791851467737	0.575634848441704	0.0114728740669359	0.881670589072513	0.976955604037245	0.100687823206744	0.224160395921189	0.390975376699493	Gigyf1	GRB10 interacting GYF protein 1 [Source:RGD Symbol;Acc:1309933]	no
ENSRNOG00000001414	-0.111237141855682	0.502799338432982	0.999971625125007	-0.321797467446716	0.14509332319194	0.551927271959731	0.00769731587591535	0.970256394400486	0.994508402984349	-0.329494783322632	0.135633837550059	0.28717106755407	Serpine1	serpin peptidase inhibitor, clade E (nexin, plasminogen activator inhibitor type 1), member 1 [Source:RGD Symbol;Acc:3249]	no
ENSRNOG00000001415	-0.0151635184684445	0.893644965828253	0.999971625125007	-0.169043142739312	0.17556449183398	0.57554582606173	0.0895345507299464	0.441584829048722	0.823982013273372	-0.258577693469259	0.038226009096829	0.145225438562551	Ap1s1	adaptor-related protein complex 1, sigma 1 subunit [Source:RGD Symbol;Acc:1305911]	no
ENSRNOG00000001416	-0.0162263649617944	0.901525027492061	0.999971625125007	-0.144761408179561	0.357202169022546	0.695571185045133	0.0724549846981813	0.622950814438763	0.896040391504366	-0.217216392877742	0.16703443706122	0.325474041283359	LOC100909521	neurosecretory protein VGF-like [Source:RGD Symbol;Acc:6503411]	no
ENSRNOG00000001417	-0.0264733988808116	0.777274565544159	0.999971625125007	-0.0321677937380626	0.785647887951374	0.912242088469617	-0.0235106195049784	0.830979544036917	0.963744131055088	-0.00865717423308423	0.94167919539341	0.963859452910979	Plod3	procollagen-lysine, 2-oxoglutarate 5-dioxygenase 3 [Source:RGD Symbol;Acc:631339]	no
ENSRNOG00000001418	0.0318768060760575	0.8231922621322	0.999971625125007	-0.233555030210391	0.121001074550076	0.535726930411328	0.210477789977547	0.13421800942236	0.662721733541653	-0.444032820187937	0.00315929111548626	0.0425109080656395	Znhit1	zinc finger, HIT-type containing 1 [Source:RGD Symbol;Acc:2322870]	yes
ENSRNOG00000001419	0.177497862363537	0.33563185383936	0.999971625125007	0.200956186887217	0.4545700978248	NA	0.22618573089726	0.389784380176019	0.79819300655003	-0.0252295440100427	0.924886159285444	NA	Cldn15	claudin 15 [Source:RGD Symbol;Acc:1310678]	no
ENSRNOG00000001420	-0.00445639885951222	0.971885722785358	0.999971625125007	-0.191476086199523	0.168420381404792	0.572313510926102	0.121879661434773	0.347925096420686	0.784109716548203	-0.313355747634296	0.0241525951150641	0.117216585739678	Fis1	fission 1 (mitochondrial outer membrane) homolog (S. cerevisiae) [Source:RGD Symbol;Acc:1306668]	no
ENSRNOG00000001422	-0.389884073661287	0.0342393502520163	0.960090771711076	-0.338947999738648	0.217576502183575	NA	-0.631407884918573	0.0208730137326429	0.412708144049235	0.292459885179926	0.289890686726045	NA	Col26a1	collagen, type XXVI, alpha 1 [Source:RGD Symbol;Acc:1591401]	no
ENSRNOG00000001424	-0.076242729803569	0.237988082213043	0.999971625125007	-0.111928223638008	0.166942829697652	0.572313510926102	-0.0515862953921523	0.49125653348957	0.84312205486605	-0.0603419282458558	0.456780810981857	0.615447068533082	Cux1	cut-like homeobox 1 [Source:RGD Symbol;Acc:620618]	no
ENSRNOG00000001425	0.077353002617344	0.595346091283318	0.999971625125007	-0.00527815649970494	0.977704858482166	0.992988520637749	0.149188406884963	0.399817208540017	0.801361403476084	-0.154466563384668	0.411566049549626	0.576505645818087	Sh2b2	SH2B adaptor protein 2 [Source:RGD Symbol;Acc:69284]	no
ENSRNOG00000001426	0.0880615308124046	0.349317822181631	0.999971625125007	0.000288774329168141	0.997942274842312	0.999148429578486	0.15496239025394	0.134614249967805	0.662721733541653	-0.154673615924771	0.16527850146752	0.323296626024639	Prkrip1	Prkr interacting protein 1 (IL11 inducible) [Source:RGD Symbol;Acc:1595708]	no
ENSRNOG00000001427	-0.285069603832508	0.0261347091089772	0.868408394518581	-0.250898175527681	0.121589602437271	0.536008565234989	-0.343848067803383	0.0238962465973723	0.433776685905502	0.0929498922757024	0.567948874137262	0.705557632188141	Orai2	ORAI calcium release-activated calcium modulator 2 [Source:RGD Symbol;Acc:1310213]	no
ENSRNOG00000001428	-0.0195125710044804	0.875922426411017	0.999971625125007	-0.0741221586094738	0.645252635207719	0.846247617953999	0.0191283013324428	0.898686607234097	0.981372086162746	-0.0932504599419166	0.562266398363289	0.701810582394525	Alkbh4	alkB, alkylation repair homolog 4 (E. coli) [Source:RGD Symbol;Acc:1308608]	no
ENSRNOG00000001429	-0.244494865825385	0.0171805237385326	0.720883516537543	-0.318276069192609	0.0125225528365009	0.277061685847943	-0.206529154868529	0.080742143548	0.607787152932497	-0.111746914324081	0.382922041911594	0.551481605886916	Lrwd1	leucine-rich repeats and WD repeat domain containing 1 [Source:RGD Symbol;Acc:1359442]	no
ENSRNOG00000001430	0.0680641730249448	0.5542642585795	0.999971625125007	-0.101412922395413	0.414863682550864	0.723786132490345	0.190845553215955	0.0974569497695044	0.62829067093568	-0.292258475611368	0.0183895229021451	0.105148721546605	Polr2j	polymerase (RNA) II (DNA directed) polypeptide J [Source:RGD Symbol;Acc:1310198]	no
ENSRNOG00000001431	0.162852054297169	0.224395984253906	0.999971625125007	0.158270039876115	0.372354404805741	0.703083877410755	0.182569190533556	0.27294044086969	0.750568231301157	-0.0242991506574408	0.890034088752912	0.933342179945494	Rasa4	RAS p21 protein activator 4 [Source:RGD Symbol;Acc:1565457]	no
ENSRNOG00000001432	0.00885378122982159	0.936303409675485	0.999971625125007	-0.152233991326232	0.224311227061909	0.611757487637527	0.118795725623564	0.300526277560798	0.762554327023466	-0.271029716949797	0.0296968194880436	0.127572330986994	Dtx2	deltex 2, E3 ubiquitin ligase [Source:RGD Symbol;Acc:1561790]	no
ENSRNOG00000001435	-0.104916977032926	0.528428536344671	0.999971625125007	-0.117421830966745	0.60983012730628	0.828314050760138	-0.117634415457451	0.591932687648388	0.882916242443209	0.000212584490706762	0.99926646359024	0.999492695526756	Ssc4d	scavenger receptor cysteine rich family, 4 domains [Source:RGD Symbol;Acc:1306970]	no
ENSRNOG00000001436	0.0200021736188336	0.689271492869654	0.999971625125007	0.0403676227384652	0.525090604724318	0.786074665040646	0.00473452748520877	0.935958912384682	0.989049658490358	0.0356330952532564	0.574809429955681	0.711073187847422	Ywhag	tyrosine 3-monooxygenase/tryptophan 5-monooxygenase activation protein, gamma [Source:RGD Symbol;Acc:62002]	no
ENSRNOG00000001439	-0.0128194555967606	0.867731666397789	0.999971625125007	-0.0780023948492072	0.395504425108446	0.713786038513546	0.0338508237536355	0.690500527574909	0.918840649127458	-0.111853218602843	0.222801835662069	0.389416957084918	Srrm3	LOC360791 [Source:RGD Symbol;Acc:1307391]	no
ENSRNOG00000001440	-0.0136726040460445	0.885786691479853	0.999971625125007	-0.136339964381303	0.187639190950991	0.585451800910739	0.071442129393455	0.457879574681212	0.832587659127618	-0.207782093774758	0.044605364734322	0.155783795570146	Mdh2	malate dehydrogenase 2, NAD (mitochondrial) [Source:RGD Symbol;Acc:619719]	no
ENSRNOG00000001441	-0.0296475079293528	0.783512571773906	0.999971625125007	-0.212040712736154	0.0532948824281843	0.43362208207683	0.0897550866740705	0.374924570827084	0.794200819091137	-0.301795799410225	0.00585993587447854	0.0594061125796584	Tmem120a	transmembrane protein 120A [Source:RGD Symbol;Acc:1311474]	no
ENSRNOG00000001442	-0.0999589908711769	0.226959054989364	0.999971625125007	-0.224548998262546	0.00741822849639909	0.225024785684151	-0.0184089728930379	0.812566025151787	0.95836225580092	-0.206140025369509	0.0139934143553946	0.090968864648413	Por	P450 (cytochrome) oxidoreductase [Source:RGD Symbol;Acc:68335]	no
ENSRNOG00000001443	-0.0749398311756096	0.416233381302839	0.999971625125007	-0.160456654839036	0.139896709011595	0.547928776962079	-0.0177901406689696	0.860116752215943	0.971468456113387	-0.142666514170067	0.189447989494431	0.352017896082881	Rhbdd2	rhomboid domain containing 2 [Source:RGD Symbol;Acc:1308231]	no
ENSRNOG00000001448	0.0330154521891164	0.596399972030755	0.999971625125007	0.0862127801435734	0.24695217147406	0.626273069988074	-0.00740805245464818	0.914802706844301	0.984687784653518	0.0936208325982216	0.208782018842329	0.373743500504622	Hip1	huntingtin interacting protein 1 [Source:RGD Symbol;Acc:620305]	no
ENSRNOG00000001449	0.041623141390678	0.418204861961964	0.999971625125007	0.0158911562725514	0.807215914540372	0.922194727287396	0.0612034969825215	0.310218684070518	0.764781018294321	-0.0453123407099702	0.486154552933786	0.640060836851535	Pom121	POM121 transmembrane nucleoporin [Source:RGD Symbol;Acc:620680]	no
ENSRNOG00000001450	0.01739864781026	0.854983415741753	0.999971625125007	-0.0896959022885105	0.416380911798184	0.724811338856196	0.0936473033576007	0.358150969242173	0.787987909072664	-0.183343205646111	0.0958015702931777	0.233410664092974	Nsun5	NOP2/Sun domain family, member 5 [Source:RGD Symbol;Acc:1309268]	no
ENSRNOG00000001452	-0.0155639296347403	0.876734571223358	0.999971625125007	-0.0539995358005565	0.671783732463537	0.859027649789843	0.0120689337359554	0.918823994738572	0.985504261423773	-0.0660684695365119	0.604073997882278	0.734995633308621	Fzd9	frizzled class receptor 9 [Source:RGD Symbol;Acc:628817]	no
ENSRNOG00000001453	0.0283077848749432	0.713290545755438	0.999971625125007	0.130427875848945	0.0968625083108451	0.511801015681694	-0.0524751512862607	0.472633022932866	0.836756203469793	0.182903027135206	0.0199599545058489	0.109085023059622	Baz1b	bromodomain adjacent to zinc finger domain, 1B [Source:RGD Symbol;Acc:1597089]	no
ENSRNOG00000001454	0.000424576972137997	0.99550779404714	0.999971625125007	-0.0875134332308351	0.289507762067813	0.657424727449119	0.0632550051950291	0.409579108532	0.805266981057821	-0.150768438425864	0.0679922039861205	0.193571967663553	Eif4h	eukaryotic translation initiation factor 4H [Source:RGD Symbol;Acc:1359222]	no
ENSRNOG00000001455	0.00856145395814962	0.935003164498884	0.999971625125007	0.122081334295248	0.310190055115107	0.669695225687511	-0.0821869751370808	0.466237170146888	0.83611687108688	0.204268309432329	0.0902546691282233	0.22485627530554	Kif13a	kinesin family member 13A [Source:RGD Symbol;Acc:1307825]	no
ENSRNOG00000001456	0.0718227851489213	0.56968890757832	0.999971625125007	0.237290926389103	0.0938485493875939	0.507348275520296	-0.0564664823754125	0.671526694346714	0.911473753607821	0.293757408764515	0.0382533123114294	0.145274900107646	Nup153	nucleoporin 153 [Source:RGD Symbol;Acc:3216]	no
ENSRNOG00000001457	0.0756622416190224	0.550848907406901	0.999971625125007	-0.0375026093294151	0.807749369053605	0.922498082539182	0.164427256880935	0.253041987416978	0.737735917960106	-0.20192986621035	0.189094506113732	0.351504466524461	Rfc2	replication factor C (activator 1) 2 [Source:RGD Symbol;Acc:621198]	no
ENSRNOG00000001460	0.0278138780624648	0.773272275106893	0.999971625125007	-0.132313971049037	0.177038312526666	0.575778073955454	0.136628299707825	0.12769896091362	0.654142541894244	-0.268942270756861	0.00581717424287294	0.0593320900554179	LOC100910929	vacuolar protein sorting 37 homolog C (S. cerevisiae) [Source:RGD Symbol;Acc:1309258]	no
ENSRNOG00000001465	0.0723516002542809	0.68952026665664	0.999971625125007	0.608453431331888	0.0166619218469253	0.306891283983602	-0.457721207888279	0.0677702848621739	0.584128320479039	1.06617463922017	3.13016906018514e-05	0.00188960472063647		iduronate 2-sulfatase [Source:MGI Symbol;Acc:MGI:96417]	yes
ENSRNOG00000001469	-0.22972125098629	0.0565010942306555	0.999971625125007	-0.335056282982783	0.0231090371627232	0.343017079823167	-0.177145082950533	0.197941962405311	0.706786423250498	-0.15791120003225	0.285365622880814	0.456214824513665	Eln	elastin [Source:RGD Symbol;Acc:67394]	no
ENSRNOG00000001470	0.123846641327318	0.198821636188601	0.999971625125007	-0.00142428620563848	0.988970640342825	0.996413292824311	0.220530510688615	0.0212739510472332	0.416338823585147	-0.221954796894254	0.0310458389784129	0.130256900860995	Limk1	LIM domain kinase 1 [Source:RGD Symbol;Acc:62055]	no
ENSRNOG00000001474	0.196898825304811	0.251304104474207	0.999971625125007	0.0410245189433316	0.855862613838889	0.943962976102242	0.366529413837207	0.087192474769709	0.617492799332662	-0.325504894893876	0.147175026812542	0.301213373281877	Wbscr28	Williams-Beuren syndrome chromosome region 28 [Source:RGD Symbol;Acc:1561903]	no
ENSRNOG00000001478	0.0377824726549606	0.811381384774726	0.999971625125007	-0.0992727315830422	0.634598806086909	0.841458297260237	0.142434693082434	0.467005442217027	0.836221142391639	-0.241707424665476	0.244953427538605	0.414003153353311	Gtf2ird1	GTF2I repeat domain containing 1 [Source:RGD Symbol;Acc:620856]	no
ENSRNOG00000001479	0.00656176077911769	0.878760879272652	0.999971625125007	0.02185129468954	0.696405430019459	0.872698363134244	-0.00494006596462556	0.924195912253735	0.986207042557549	0.0267913606541655	0.632400042895635	0.756141648041384	Gtf2i	general transcription factor II I [Source:RGD Symbol;Acc:727961]	no
ENSRNOG00000001480	0.169196458838683	0.198662608246767	0.999971625125007	0.0397146178223838	0.805073618606243	0.921545753674684	0.280981491431106	0.05975227631736	0.569533026691924	-0.241266873608723	0.129999611100454	0.279664802065478	Ncf1	neutrophil cytosolic factor 1 [Source:RGD Symbol;Acc:61307]	no
ENSRNOG00000001482	0.0138191693674873	0.871974486679073	0.999971625125007	-0.0117503541491266	0.913734632991633	0.96714892394754	0.0333899000705243	0.740276943022685	0.933194298019578	-0.0451402542196509	0.677062712213977	0.790163848319088	Gtf2ird2	GTF2I repeat domain containing 2 [Source:RGD Symbol;Acc:1307435]	no
ENSRNOG00000001483	-0.00966859361531089	0.907255475614588	0.999971625125007	-0.120523170723695	0.192449980496549	0.588268459755827	0.066680285613928	0.432025352164073	0.819135617253695	-0.187203456337622	0.042387612656105	0.152416011433537	Wbscr16	Williams-Beuren syndrome chromosome region 16 [Source:RGD Symbol;Acc:1307558]	no
ENSRNOG00000001484	0.00214121594269136	0.979221680171563	0.999971625125007	0.059039598259417	0.551102808176304	0.800122315649988	-0.0422079589653054	0.647169180051704	0.903981889381991	0.101247557224722	0.306883924119549	0.478159396652524	Gatsl2	GATS protein-like 2 [Source:RGD Symbol;Acc:1304672]	no
ENSRNOG00000001487	0.0140084939976148	0.864329583754477	0.999971625125007	0.0998567693819238	0.27897731390126	0.649151214615046	-0.05364523566688	0.53221169157335	0.861136962405649	0.153502005048804	0.0962677511848063	0.234030222707891	Fam120b	family with sequence similarity 120B [Source:RGD Symbol;Acc:1310304]	no
ENSRNOG00000001488	0.00592696552872143	0.958166170867644	0.999971625125007	-0.186334364062619	0.0986350002371032	0.514824546770361	0.136251423299542	0.194116074135994	0.704780702819976	-0.322585787362161	0.00422825172334507	0.0501712160619656	Psmb1	proteasome (prosome, macropain) subunit, beta type 1 [Source:RGD Symbol;Acc:621092]	no
ENSRNOG00000001489	-0.00332444435476054	0.965303818305566	0.999971625125007	-0.0633248668968368	0.511469649677	0.779023340327883	0.0397251443859025	0.653878102025571	0.906235411908188	-0.103050011282739	0.284228517900272	0.454865291651191	Tbp	TATA box binding protein [Source:RGD Symbol;Acc:67398]	no
ENSRNOG00000001490	0.0678716702756293	0.54033183028321	0.999971625125007	-0.0789116331828072	0.526920789840162	0.787351538730722	0.175237301011183	0.128163208285108	0.655229149767112	-0.25414893419399	0.0406405223723532	0.14931214812062	Pdcd2	programmed cell death 2 [Source:RGD Symbol;Acc:61887]	no
ENSRNOG00000001492	-0.0524161487196942	0.485005961643525	0.999971625125007	-0.0396284515016402	0.673269751936307	0.859406560946141	-0.063742879123904	0.465755312925292	0.83582950793464	0.0241144276222638	0.797525193426433	0.873442316449673	Slc8a2	solute carrier family 8 (sodium/calcium exchanger), member 2 [Source:RGD Symbol;Acc:620194]	no
ENSRNOG00000001493	0.121860183216981	0.259391455996765	0.999971625125007	-0.0606859472870744	0.563275024162497	0.805908459284835	0.257985674684852	0.00776642289996645	0.284596513334876	-0.318671621971926	0.00229198935946482	0.0360785648395712	Kptn	kaptin (actin binding protein) [Source:RGD Symbol;Acc:1310341]	no
ENSRNOG00000001494	0.0972286021749328	0.280555068523203	0.999971625125007	-0.0201767603269474	0.832847568837481	0.933414652238456	0.18603461690794	0.0362339886660347	0.48486804295421	-0.206211377234887	0.0309071771516724	0.129921892156126	Napa	N-ethylmaleimide-sensitive factor attachment protein, alpha [Source:RGD Symbol;Acc:620855]	no
ENSRNOG00000001499	0.0379528913634018	0.836042232311243	0.999971625125007	-0.134220253288689	0.610569816432867	NA	0.176925563023416	0.485934643701196	0.841067698882535	-0.311145816312105	0.235754869548133	NA	Mia	melanoma inhibitory activity [Source:RGD Symbol;Acc:620883]	no
ENSRNOG00000001500	0.0701761130812035	0.520744055653625	0.999971625125007	-0.060952141707125	0.619853950376267	0.833980738837381	0.168258809282736	0.14129025902825	0.669647115205927	-0.229210950989861	0.0618389243038162	0.184389899375204	Rab4b	RAB4B, member RAS oncogene family [Source:RGD Symbol;Acc:620931]	no
ENSRNOG00000001501	0.0657506991240229	0.450906526466998	0.999971625125007	-0.0443021821022371	0.655519109591397	0.852134799209224	0.146582103018783	0.107893924036355	0.641961976521272	-0.19088428512102	0.0530890259254631	0.170290888096827	Snrpa	small nuclear ribonucleoprotein polypeptide A [Source:RGD Symbol;Acc:1307416]	no
ENSRNOG00000001506	-0.00592954874945298	0.951126336139607	0.999971625125007	-0.152124140616599	0.12396638650324	0.53753682946451	0.0946314542433684	0.302571623486519	0.762726400185862	-0.246755594859967	0.0125384455086354	0.0865995605896062	Tmem35	transmembrane protein 35 [Source:RGD Symbol;Acc:1303093]	no
ENSRNOG00000001514	0.0835647423830044	0.582920734699197	0.999971625125007	0.0874360539125285	0.670948334626161	0.858869511886884	0.0934511590111577	0.63103925377694	0.898611423209482	-0.00601510509862919	0.976558038563149	0.986156208999313	Cdca7	cell division cycle associated 7 [Source:RGD Symbol;Acc:1309363]	no
ENSRNOG00000001515	0.0509939760592247	0.754294530930321	0.999971625125007	0.334122811487985	0.068854804656048	0.461220319879385	-0.187528702711667	0.287588004523095	0.757047595417995	0.521651514199653	0.00475894758044634	0.0533290526233092	Zak	sterile alpha motif and leucine zipper containing kinase AZK [Source:RGD Symbol;Acc:1561394]	no
ENSRNOG00000001516	0.0461877503379066	0.778654609934463	0.999971625125007	0.320450469275017	0.0883896986347329	0.498336432910088	-0.196563374734819	0.268849481504113	0.748043334703538	0.517013844009835	0.00599020095398092	0.0597847315090836	Rapgef4	Rap guanine nucleotide exchange factor (GEF) 4 [Source:RGD Symbol;Acc:621886]	no
ENSRNOG00000001517	0.000995596412033728	0.990406416093853	0.999971625125007	-0.0185048302008306	0.860446731747027	0.946347288089539	0.0155648752205479	0.873444995617595	0.975786158231505	-0.0340697054213785	0.746096350591659	0.838844192697878	Pdk1	pyruvate dehydrogenase kinase, isozyme 1 [Source:RGD Symbol;Acc:69427]	no
ENSRNOG00000001518	-0.0893909345452041	0.621752201931486	0.999971625125007	0.302881646982074	0.120102467168601	0.534563497526309	-0.598472127070341	0.00143474108108075	0.119172848889426	0.901353774052415	4.80684169854289e-06	0.0005096790389799	Itga6	integrin, alpha 6 [Source:RGD Symbol;Acc:621633]	yes
ENSRNOG00000001519	-0.0472486512015439	0.729596313765506	0.999971625125007	-0.0757209127615269	0.674843081365479	0.860449273729491	-0.030892049125737	0.855197832617225	0.969559268498895	-0.0448288636357899	0.80409751432569	0.878138747047686	Dlx2	distal-less homeobox 2 [Source:RGD Symbol;Acc:1304853]	no
ENSRNOG00000001520	-0.017096470862624	0.816586019691801	0.999971625125007	-0.0496165926524413	0.592029792583979	0.819608709916822	0.00649338821251954	0.939674182267372	0.989176700085981	-0.0561099808649609	0.544460158606035	0.687853869236906	Dlx1	distal-less homeobox 1 [Source:RGD Symbol;Acc:1309593]	no
ENSRNOG00000001522	-0.0406543880051195	0.704776752151871	0.999971625125007	-0.155466669906345	0.250087306516503	0.628048294883313	0.0369802148315826	0.765061893618793	0.940895189462721	-0.192446884737928	0.153655054935311	0.3090556262092	Metap1d	methionyl aminopeptidase type 1D (mitochondrial) [Source:RGD Symbol;Acc:1307413]	no
ENSRNOG00000001524	0.00547248625648569	0.942256868492172	0.999971625125007	-0.0432282554544484	0.646864062046845	0.847046137723217	0.0410716681924005	0.637418531199019	0.901247914787966	-0.0842999236468489	0.370916830219434	0.540049751640718	Hat1	histone acetyltransferase 1 [Source:RGD Symbol;Acc:1305716]	no
ENSRNOG00000001525	-0.0913527430279224	0.301409099112314	0.999971625125007	0.000535469171764768	0.995694262283108	0.998724461933695	-0.17049861978665	0.0653163677657414	0.582372199435186	0.171034088958415	0.0855107501193784	0.218095747806337	Igsf11	immunoglobulin superfamily, member 11 [Source:RGD Symbol;Acc:1308758]	no
ENSRNOG00000001527	0.113692942800296	0.439561926238275	0.999971625125007	0.320324164219474	0.196996352556688	NA	0.0194620958387605	0.938946049509809	0.989176700085981	0.300862068380714	0.225875641905102	NA	Cd80	Cd80 molecule [Source:RGD Symbol;Acc:2314]	no
ENSRNOG00000001528	0.00297084639809435	0.974688757849082	0.999971625125007	-0.0940703952099898	0.378653883320261	0.705241825244831	0.0723705179553401	0.466916587145059	0.836221142391639	-0.16644091316533	0.119288592142828	0.265301507748728	Gap43	growth associated protein 43 [Source:RGD Symbol;Acc:62071]	no
ENSRNOG00000001531	0.0634422292819098	0.608747893493313	0.999971625125007	-0.00269882397375582	0.986554731067126	0.995506184975811	0.117307710874721	0.430852187837799	0.818473528720097	-0.120006534848477	0.451339271131708	0.610942459145522	Chac2	ChaC, cation transport regulator homolog 2 (E. coli) [Source:RGD Symbol;Acc:1309120]	no
ENSRNOG00000001544	-0.104319800932205	0.549633295093835	0.999971625125007	0.0261610322935435	0.92403680558727	NA	-0.308027540593208	0.264420809215797	0.745185916880883	0.334188572886752	0.221830130997924	NA	Cyyr1	cysteine/tyrosine-rich 1 [Source:RGD Symbol;Acc:1359578]	no
ENSRNOG00000001547	-0.214668474661894	0.234274645888741	0.999971625125007	-0.1867625195603	0.498944281618595	NA	-0.357893794070972	0.195979422571189	0.705337701308687	0.171131274510673	0.535193875680777	NA	Agps	alkylglycerone phosphate synthase [Source:RGD Symbol;Acc:620364]	no
ENSRNOG00000001548	-0.164222481622817	0.0735653988270943	0.999971625125007	-0.141521036265499	0.227699522324811	0.613072113029417	-0.18894094365494	0.0837704000238026	0.612050144930525	0.047419907389441	0.688102497444646	0.797770337747668	Nfe2l2	nuclear factor, erythroid 2-like 2 [Source:RGD Symbol;Acc:620360]	no
ENSRNOG00000001549	-0.0120206367000046	0.886879534871787	0.999971625125007	-0.0459791539185058	0.673117290262578	0.859406277347097	0.0123247781079377	0.902569775924962	0.982034135141363	-0.0583039320264435	0.592458938557158	0.725520515539472	Gabpa	GA binding protein transcription factor, alpha subunit [Source:RGD Symbol;Acc:1310802]	no
ENSRNOG00000001551	0.0936787033531113	0.436591022874435	0.999971625125007	-0.100371995820363	0.419339353658309	0.72651796964297	0.236878827250031	0.040696068428956	0.503843856790446	-0.337250823070394	0.00660401791055525	0.0634347572878743	Atp5j	ATP synthase, H+ transporting, mitochondrial Fo complex, subunit F6 [Source:RGD Symbol;Acc:621376]	no
ENSRNOG00000001554	-0.00824813460510264	0.963933842960432	0.999971625125007	-0.0808911277768282	0.758188724247336	NA	0.0449502847247717	0.859781866597094	0.971468456113387	-0.1258414125016	0.631582156386505	NA	RGD1563888	similar to DNA segment, Chr 16, ERATO Doi 472, expressed [Source:RGD Symbol;Acc:1563888]	no
ENSRNOG00000001555	-0.128563431723343	0.0546830141717434	0.999971625125007	-0.112763168514477	0.193318788751861	0.589428853489113	-0.14340006628428	0.0743601351112385	0.598678259612416	0.0306368977698022	0.725611513464778	0.825144768135816	Btg3	BTG family, member 3 [Source:RGD Symbol;Acc:2226]	no
ENSRNOG00000001556	-0.0125288231391637	0.901788745508507	0.999971625125007	0.083135179014122	0.480445243774031	0.761521981623063	-0.0903914116067242	0.41123275361865	0.805930164148233	0.173526590620846	0.141115359260213	0.293433161536689	Hnrnpa3-ps1	heterogeneous nuclear ribonucleoprotein A3, pseudogene 1 [Source:RGD Symbol;Acc:2321074]	no
ENSRNOG00000001557	-0.114919018025332	0.530227147473104	0.999971625125007	0.063681641955969	0.815863216796863	0.926126333969307	-0.380439822186636	0.160206926333402	0.688373271511917	0.444121464142605	0.105269887952248	0.246682944319594	Cxadr	coxsackie virus and adenovirus receptor [Source:RGD Symbol;Acc:619794]	no
ENSRNOG00000001559	0.00394999592101079	0.954108921307896	0.999971625125007	-0.0317099921414598	0.715324424004948	0.879485269312201	0.0304023600099521	0.705196834731284	0.923711807907177	-0.0621123521514119	0.474527082053118	0.630135451911835	Mtx2	metaxin 2 [Source:RGD Symbol;Acc:1306473]	no
ENSRNOG00000001573	0.11255733563088	0.384641541869564	0.999971625125007	0.263629965733442	0.0808980205407512	0.481248816987036	0.00294822341740009	0.983450874767633	0.997318493045541	0.260681742316042	0.0843522427608985	0.216877715917158	Usp25	ubiquitin specific peptidase 25 [Source:RGD Symbol;Acc:1309003]	no
ENSRNOG00000001575	0.234018158982023	0.00660751847060375	0.460107469216416	0.26258572602047	0.0174806102730527	0.31179194386774	0.22120715289515	0.0318648889207031	0.466543861915984	0.0413785731253201	0.70455842225284	0.808806692765735	Grik1	glutamate receptor, ionotropic, kainate 1 [Source:RGD Symbol;Acc:2732]	no
ENSRNOG00000001582	-0.0106728654029434	0.951146762651928	0.999971625125007	0.424268790574237	0.116341682010318	0.531096154187704	-0.566820446981792	0.0350886522226668	0.481211393234866	0.99108923755603	0.000269409538999074	0.00854704188425592	LOC100911490	BTB and CNC homology 1, basic leucine zipper transcription factor 1 [Source:RGD Symbol;Acc:1306693]	yes
ENSRNOG00000001584	-0.255882840094853	0.0868757197082995	0.999971625125007	-0.467709462863667	0.0130217627298247	0.281844420095063	-0.159238126276148	0.361293361719773	0.788012381616835	-0.308471336587519	0.103285962057665	0.243672506427963	Map3k7cl	MAP3K7 C-terminal like [Source:RGD Symbol;Acc:1359474]	no
ENSRNOG00000001585	0.0747630849845436	0.537786950290455	0.999971625125007	0.112686037315599	0.465129551653886	0.753689316413607	0.0521432396802033	0.718656818391344	0.927343542418475	0.0605427976353956	0.694440744532166	0.801961978568382	Nrip1	nuclear receptor interacting protein 1 [Source:RGD Symbol;Acc:1311850]	no
ENSRNOG00000001592	-0.00733069158634679	0.878280624868661	0.999971625125007	0.0236664395362738	0.690695690316467	0.869453953789957	-0.0311085514542184	0.572829898375039	0.877741475290016	0.0547749909904921	0.357289507561079	0.526402304714822	Cct8	chaperonin containing Tcp1, subunit 8 (theta) [Source:RGD Symbol;Acc:1305452]	no
ENSRNOG00000001593	0.0644818990871542	0.712070712084459	0.999971625125007	0.429796764917079	0.0271370521536419	0.364201414783005	-0.261306598228804	0.162021073103981	0.689146528732499	0.691103363145883	0.000411359732141233	0.0112881198546582	Lnp	limb and neural patterns [Source:RGD Symbol;Acc:1312042]	yes
ENSRNOG00000001596	-0.0236801407051995	0.832354555013021	0.999971625125007	-0.139577805791012	0.283428010662187	0.652493268406717	0.0562031211717718	0.643600295970374	0.903094202500936	-0.195780926962784	0.132404388716957	0.282604585464565	Atp5g3	ATP synthase, H+ transporting, mitochondrial Fo complex, subunit C3 (subunit 9) [Source:RGD Symbol;Acc:620052]	no
ENSRNOG00000001597	0.032869465866701	0.853064674376067	0.999971625125007	0.438966404343229	0.101624972494462	0.518451649515627	-0.415289112603473	0.114394201344473	0.644877465591467	0.854255516946702	0.00145247381484096	0.0268218960991088	Atf2	activating transcription factor 2 [Source:RGD Symbol;Acc:621862]	yes
ENSRNOG00000001598	-0.154378805305375	0.122881637267996	0.999971625125007	-0.0979276141118626	0.429461161464494	0.733231770456061	-0.208178786912602	0.0723366009823012	0.596796094770911	0.110251172800739	0.376597416150802	0.54539140665021	Usp16	ubiquitin specific peptidase 16 [Source:RGD Symbol;Acc:1307192]	no
ENSRNOG00000001599	0.0462879424319882	0.480523620181821	0.999971625125007	0.0474176670470698	0.578254406503637	0.813003490378615	0.0457705934262079	0.562429026130652	0.874035414113179	0.00164707362086196	0.984557906127412	0.990632255976729	Rwdd2b	RWD domain containing 2B [Source:RGD Symbol;Acc:1305062]	no
ENSRNOG00000001602	0.0163929288676489	0.885714915173513	0.999971625125007	0.130806633797733	0.326916088115448	0.678119666490157	-0.0751606884169085	0.548168983120323	0.867201957184301	0.205967322214641	0.123248925922184	0.270902365534433	Ltn1	listerin E3 ubiquitin protein ligase 1 [Source:RGD Symbol;Acc:1311238]	no
ENSRNOG00000001603	0.168602882380216	0.179699832584964	0.999971625125007	0.0096864443659174	0.94738302765394	0.978462919701186	0.298449860918253	0.0275330559414304	0.449675141245646	-0.288763416552336	0.0467514759553314	0.15941447448211	N6amt1	N-6 adenine-specific DNA methyltransferase 1 (putative) [Source:RGD Symbol;Acc:1311843]	no
ENSRNOG00000001606	-0.013989230150211	0.93920721247685	0.999971625125007	0.170667037863795	0.534281879048569	NA	-0.202324003823504	0.457976092028399	0.832600000773284	0.372991041687299	0.175106383695604	NA	Adamts5	ADAM metallopeptidase with thrombospondin type 1 motif, 5 [Source:RGD Symbol;Acc:735196]	no
ENSRNOG00000001607	-0.764343204311993	7.03513010581928e-07	0.000406422071816923	-0.765046118242645	0.000148959042879093	0.0266779244664009	-0.906691231662668	2.15769889371934e-06	0.00124611106850984	0.141645113420023	0.489114407320721	0.642107998675598	Adamts1	ADAM metallopeptidase with thrombospondin type 1 motif, 1 [Source:RGD Symbol;Acc:621241]	yes
ENSRNOG00000001608	0.108850543286088	0.211695764133015	0.999971625125007	0.204032677156962	0.0410619111466469	0.399209084359825	0.0390711649422024	0.675903582165734	0.913210688563408	0.16496151221476	0.0981435248679586	0.236508050654531	Nxpe3	neurexophilin and PC-esterase domain family, member 3 [Source:RGD Symbol;Acc:1584648]	no
ENSRNOG00000001609	-0.213047972869283	0.101629260470134	0.999971625125007	-0.108194004680564	0.508843181202207	0.778206141607888	-0.324063954433239	0.0367471843875856	0.487782697113013	0.215869949752675	0.194128819591732	0.357309175790699	Cep97	centrosomal protein 97 [Source:RGD Symbol;Acc:1307400]	no
ENSRNOG00000001611	0.0223133763053035	0.85941122491673	0.999971625125007	-0.171435561120245	0.207057837628887	0.599958327960638	0.156429090614579	0.217741832791532	0.718322436688093	-0.327864651734824	0.0157985189547052	0.0968769067207152	Rpl24	ribosomal protein L24 [Source:RGD Symbol;Acc:621191]	no
ENSRNOG00000001613	0.11273040530061	0.298899398368322	0.999971625125007	0.1757276381576	0.189839861456637	0.585693092119709	0.0717953535932365	0.566998338771113	0.875973951893189	0.103932284564363	0.437661903482138	0.59881784347021	Zbtb11	zinc finger and BTB domain containing 11 [Source:RGD Symbol;Acc:1308275]	no
ENSRNOG00000001616	0.0712844210198042	0.581791337803788	0.999971625125007	0.0854305032973104	0.609186805041908	0.827864443148308	0.0677689195183254	0.665937656110492	0.910060844765351	0.017661583778985	0.915690757710695	0.948095094344001	Senp7	SUMO1/sentrin specific peptidase 7 [Source:RGD Symbol;Acc:1305510]	no
ENSRNOG00000001620	0.0537792175098208	0.754680268544564	0.999971625125007	0.304820578264109	0.152760654400339	0.559353048685875	-0.160216583645277	0.432904073361697	0.819804859840774	0.465037161909386	0.0295527587099274	0.12754551088941	Prdm15	PR domain containing 15 [Source:RGD Symbol;Acc:1310055]	no
ENSRNOG00000001621	-0.0505795053122115	0.728322282033543	0.999971625125007	0.191492203704009	0.211496886159395	0.602415482991263	-0.277595028939937	0.058327490650007	0.565961768329533	0.469087232643945	0.00248426606073546	0.0373739640964674	C2cd2	C2 calcium-dependent domain containing 2 [Source:RGD Symbol;Acc:735112]	no
ENSRNOG00000001623	0.0617117875172002	0.516992532255343	0.999971625125007	0.203843209476774	0.0464693806483252	0.417260172712658	-0.0502049935598038	0.60410613664705	0.887490765850523	0.254048203036577	0.0133923591532411	0.0893318209446688	Zfp295	zinc finger protein 295 [Source:RGD Symbol;Acc:1310841]	no
ENSRNOG00000001627	-0.235867679856076	0.187027372695029	0.999971625125007	-0.181898804048578	0.510680295177414	0.778890291401777	-0.462987023104029	0.0940677087772739	0.626370195298863	0.281088219055451	0.309412344774079	0.480598994214889	Abi3bp	ABI family, member 3 (NESH) binding protein [Source:RGD Symbol;Acc:1562717]	no
ENSRNOG00000001628	0.282241109338288	0.0715897624662143	0.999971625125007	0.0971451288951844	0.603112106154211	0.825790067661974	0.47811215466918	0.00670199231153333	0.270736181641812	-0.380967025773996	0.0413665260076041	0.150335052290865	Pcp4	Purkinje cell protein 4 [Source:RGD Symbol;Acc:3271]	no
ENSRNOG00000001629	0.00410368763558154	0.936822954536756	0.999971625125007	-0.0141720154723354	0.832115862810885	0.932955574094682	0.0178338124814859	0.773140057265086	0.944276095632058	-0.0320058279538213	0.631983382612501	0.755984454255062	Wrb	tryptophan rich basic protein [Source:RGD Symbol;Acc:735104]	no
ENSRNOG00000001632	0.0630331245137169	0.659544336634414	0.999971625125007	0.306973735548164	0.0393013797143417	0.39492076325541	-0.138747179292547	0.325917655481644	0.775078807450952	0.445720914840711	0.00286928283755391	0.0402558434921976	Brwd1	bromodomain and WD repeat domain containing 1 [Source:RGD Symbol;Acc:1309030]	yes
ENSRNOG00000001633	-0.00752215278502715	0.906969366700446	0.999971625125007	-0.0282597858371469	0.730334047264889	0.885907514943251	0.00739899780750197	0.922388579041306	0.985756616000696	-0.0356587836446489	0.663579448612939	0.780116791023232	LOC102546978	protein TFG-like [Source:RGD Symbol;Acc:7530145]	no
ENSRNOG00000001640	-0.00329829558088185	0.985762922024465	0.999971625125007	0.376511063676155	0.0800193448670224	0.479031796236457	-0.422288209607995	0.0396815054827919	0.500381138086247	0.79879927328415	0.000208115113497364	0.00701872191932331	Tomm70a	translocase of outer mitochondrial membrane 70 homolog A (S. cerevisiae) [Source:RGD Symbol;Acc:1303049]	yes
ENSRNOG00000001642	0.0759806064773898	0.680462831954148	0.999971625125007	0.466891232632295	0.0524455290486741	0.432347348841779	-0.282567181106041	0.224775935500852	0.722070696799503	0.749458413738336	0.00188945489518077	0.0318611134614834	Tbc1d23	TBC1 domain family, member 23 [Source:RGD Symbol;Acc:1307925]	yes
ENSRNOG00000001643	0.0208155912818297	0.852150567524705	0.999971625125007	-0.188384035036874	0.0748089177200886	0.4722991278577	0.162331425947217	0.0947394264087836	0.626370195298863	-0.350715460984091	0.000869754617031138	0.0190905327088874	Psmg1	proteasome (prosome, macropain) assembly chaperone 1 [Source:RGD Symbol;Acc:1305454]	yes
ENSRNOG00000001644	0.257107900492314	0.147351433072881	0.999971625125007	0.590769709754763	0.0328292281972497	NA	0.144121153356051	0.602434174815139	0.887274363904464	0.446648556398712	0.106591093227474	NA	Tmem30c	transmembrane protein 30C [Source:RGD Symbol;Acc:1306090]	no
ENSRNOG00000001645	-0.21100779420303	0.0584995035110528	0.999971625125007	-0.260007046746724	0.0677467528817038	0.460283015698626	-0.190064488332527	0.151236720332741	0.681022481912016	-0.0699425584141969	0.625029370597117	0.751113215544445	Filip1l	filamin A interacting protein 1-like [Source:RGD Symbol;Acc:1565927]	no
ENSRNOG00000001647	-0.0523217362196597	0.501627826933962	0.999971625125007	-0.00938496203699165	0.921478467028562	0.969844937472337	-0.0874903760262637	0.323277294043959	0.774105947820233	0.078105413989272	0.41238096383222	0.577281083083254	Ets2	v-ets avian erythroblastosis virus E26 oncogene homolog 2 [Source:RGD Symbol;Acc:1584977]	no
ENSRNOG00000001651	0.0951109142797018	0.604523258840199	0.999971625125007	0.720256972297429	0.00117513883292631	0.0961437659975633	-0.502097498101999	0.0231883017866975	0.42904510332519	1.22235447039943	6.47651921538738e-08	1.84542156696259e-05	Dcbld2	discoidin, CUB and LCCL domain containing 2 [Source:RGD Symbol;Acc:620543]	yes
ENSRNOG00000001652	0.0106152073372206	0.942326073712793	0.999971625125007	0.175968157808063	0.338255255168887	0.685676110728233	-0.127292230661338	0.470176059187162	0.836609139587709	0.303260388469401	0.101285184038958	0.240707923707609	Erg	v-ets avian erythroblastosis virus E26 oncogene [Source:RGD Symbol;Acc:621108]	no
ENSRNOG00000001653	-0.0539720425480914	0.665771039184138	0.999971625125007	-0.0622139653053589	0.701910154576866	0.874523946013452	-0.0525054824400857	0.730122003605982	0.930077435985246	-0.00970848286527321	0.952460519926883	0.970100033129248	St3gal6	ST3 beta-galactoside alpha-2,3-sialyltransferase 6 [Source:RGD Symbol;Acc:1303279]	no
ENSRNOG00000001654	0.0723092575677969	0.571943613680988	0.999971625125007	0.258629599849867	0.0610999491372295	0.449240433483749	-0.0742468480699208	0.567830111460796	0.876256880489416	0.332876447919788	0.0160881660218413	0.0981733666912912	Cpox	coproporphyrinogen oxidase [Source:RGD Symbol;Acc:1311817]	no
ENSRNOG00000001657	0.00988344999366925	0.850407997102731	0.999971625125007	0.0139971453352945	0.837477519047437	0.935360835717092	0.00683037961812292	0.914007015191936	0.984687784653518	0.00716676571717158	0.916348705174375	0.948350855948914	Cldnd1	claudin domain containing 1 [Source:RGD Symbol;Acc:1359273]	no
ENSRNOG00000001658	-0.0533672819532021	0.7203613064889	0.999971625125007	0.199628814550747	0.197783166271567	0.593215226468285	-0.295386444777416	0.0460206772245039	0.522271048007052	0.495015259328164	0.00157747574454715	0.0285226754893912	Kcnj6	potassium inwardly-rectifying channel, subfamily J, member 6 [Source:RGD Symbol;Acc:2959]	yes
ENSRNOG00000001662	0.0107929926482247	0.94468290129039	0.999971625125007	0.320830277600931	0.0321644392285998	0.375524049501071	-0.279723522523203	0.0477297381364168	0.529643518239128	0.600553800124134	6.39688921888048e-05	0.0030943200623008	Dyrk1a	dual-specificity tyrosine-(Y)-phosphorylation regulated kinase 1A [Source:RGD Symbol;Acc:2528]	yes
ENSRNOG00000001679	-0.0627007673948208	0.714376508344602	0.999971625125007	-0.0630953698906566	0.815213222436074	NA	-0.102740862276324	0.707704397072204	0.924533735216728	0.0396454923856677	0.883111183621353	NA	Gabrr3	gamma-aminobutyric acid (GABA) A receptor, rho 3 [Source:RGD Symbol;Acc:621564]	no
ENSRNOG00000001680	-0.0455343518136912	0.719821044723719	0.999971625125007	0.0206300096493133	0.900275822520737	0.961085198049425	-0.102521537256958	0.509211247399668	0.852860470537382	0.123151546906272	0.456825732626261	0.615447068533082			no
ENSRNOG00000001681	-0.0324057813726511	0.697130382764425	0.999971625125007	-0.141570150589064	0.125510137421217	0.537831025341356	0.0436390262625535	0.607455658018999	0.888875486424518	-0.185209176851618	0.0447322513894909	0.155991618288652	Dscr3	Down syndrome critical region gene 3 [Source:RGD Symbol;Acc:1306879]	no
ENSRNOG00000001682	-0.00597711596526081	0.966942591537407	0.999971625125007	0.213861128522022	0.170768106381277	0.573739012008774	-0.205176977371716	0.161372973599704	0.689146528732499	0.419038105893738	0.00728829043231776	0.0658964226824465	Ttc3	tetratricopeptide repeat domain 3 [Source:RGD Symbol;Acc:1308654]	no
ENSRNOG00000001684	-0.0579890536721756	0.716677764394889	0.999971625125007	-0.185855069486362	0.473191597719193	NA	0.00318479792931837	0.990478817902273	0.998525320444791	-0.189039867415681	0.465653589776621	NA	Ripply3	ripply transcriptional repressor 3 [Source:RGD Symbol;Acc:1308788]	no
ENSRNOG00000001686	0.0517907305169255	0.774565904567177	0.999971625125007	0.38338831335831	0.0896303011903732	0.499720935181863	-0.248887616509033	0.253924472106537	0.737735917960106	0.632275929867344	0.00530506787383918	0.0564766020882446	Hlcs	holocarboxylase synthetase (biotin-(proprionyl-CoA-carboxylase (ATP-hydrolysing)) ligase) [Source:RGD Symbol;Acc:1565360]	no
ENSRNOG00000001687	0.160723954932241	0.126474649552583	0.999971625125007	0.242011800867411	0.0657289500491264	0.460283015698626	0.107238372754198	0.385977639661319	0.797256581363275	0.134773428113213	0.302506070485739	0.47370220442084	Crybg3	beta-gamma crystallin domain containing 3 [Source:RGD Symbol;Acc:1305628]	no
ENSRNOG00000001688	0.095244866816436	0.58219689875442	0.999971625125007	0.181268429275666	0.449562513940733	0.744206120007881	0.0465450830727615	0.840544641153388	0.966792578735163	0.134723346202904	0.573504685152244	0.709967560361801	Sim2	single-minded family bHLH transcription factor 2 [Source:RGD Symbol;Acc:1308016]	no
ENSRNOG00000001689	0.0768823911224969	0.413706939108283	0.999971625125007	0.119467567325046	0.308598949725217	0.668261659496982	0.0478315084537904	0.662244826830201	0.9082639585177	0.0716360588712555	0.541124386868226	0.685366714822757	Arl6	ADP-ribosylation factor-like 6 [Source:RGD Symbol;Acc:1305535]	no
ENSRNOG00000001692	-0.0486053388633206	0.786970647829866	0.999971625125007	-0.157956031537443	0.536097293505729	0.793339967693264	0.0205419130555899	0.933286047626363	0.988588756616533	-0.178497944593033	0.484212623629434	0.638582498864131	Chaf1b	chromatin assembly factor 1, subunit B (p60) [Source:RGD Symbol;Acc:1307634]	no
ENSRNOG00000001699	-0.0240747219541804	0.81034133822948	0.999971625125007	-0.14415997972487	0.212292902975908	0.602826806279081	0.0578373388368703	0.587611708738912	0.882213871603512	-0.20199731856174	0.0800299991830374	0.210810559270703	Setd4	SET domain containing 4 [Source:RGD Symbol;Acc:619899]	no
ENSRNOG00000001700	0.0385183729675689	0.670573439155916	0.999971625125007	-0.0838706245267645	0.385197573903845	0.708049481987101	0.12625837371917	0.157916322768296	0.686858917971002	-0.210128998245935	0.0292999341525624	0.127341991714044	Dfnb31	deafness, autosomal recessive 31 [Source:RGD Symbol;Acc:631330]	no
ENSRNOG00000001701	-0.0382558532659295	0.786128402163889	0.999971625125007	-0.00561740885822403	0.975551335581309	0.992398296246424	-0.0691278633780665	0.689419331150827	0.918314161018773	0.0635104545198424	0.729419987897108	0.827575117239194	Cbr3	carbonyl reductase 3 [Source:RGD Symbol;Acc:1309728]	no
ENSRNOG00000001704	0.230157334482241	0.207417279554116	0.999971625125007	0.0897939303320217	0.730989717318599	NA	0.413932442464291	0.0989904056074196	0.629468246136659	-0.324138512132269	0.209158229379103	NA	Runx1	runt-related transcription factor 1 [Source:RGD Symbol;Acc:2283]	no
ENSRNOG00000001706	-0.0177047777492296	0.869541427769789	0.999971625125007	0.109562431553148	0.356351434666431	0.695452862419226	-0.12471552528482	0.260416403651386	0.743576814161521	0.234277956837968	0.0486301843475524	0.162231176275474	Kalrn	kalirin, RhoGEF kinase [Source:RGD Symbol;Acc:621865]	no
ENSRNOG00000001707	0.11373379866728	0.312461465068613	0.999971625125007	0.112557156321284	0.424585639560232	0.729475514272474	0.123670663527125	0.348277193990094	0.784157983698615	-0.0111135072058402	0.937135791987762	0.961138883154515	Vwa5b2	von Willebrand factor A domain containing 5B2 [Source:RGD Symbol;Acc:1564491]	no
ENSRNOG00000001708	-0.0649890760573329	0.476006087072214	0.999971625125007	0.0106037993857202	0.921380140432149	0.969844937472337	-0.128671930547671	0.199092216952757	0.707711611244605	0.139275729933391	0.195659570008359	0.359041128453428	Dvl3	dishevelled segment polarity protein 3 [Source:RGD Symbol;Acc:1308834]	no
ENSRNOG00000001709	-0.000486459118986272	0.995947752162244	0.999971625125007	-0.150248125522484	0.115378469100176	0.530874225130672	0.102886280568163	0.246231763462235	0.737735917960106	-0.253134406090647	0.00798224818114319	0.069603103547942	Ap2m1	adaptor-related protein complex 2, mu 1 subunit [Source:RGD Symbol;Acc:620135]	no
ENSRNOG00000001710	-0.00117683988175993	0.987093312382561	0.999971625125007	-0.087745321231564	0.272433042989171	0.643781832447001	0.060296828406564	0.415236596395342	0.809378339658527	-0.148042149638128	0.0638819326743733	0.187284718526677	Abcf3	ATP-binding cassette, subfamily F (GCN20), member 3 [Source:RGD Symbol;Acc:1310468]	no
ENSRNOG00000001711	0.137618154900155	0.118754698488916	0.999971625125007	0.112270688411023	0.320639436550659	0.674067288595025	0.161715358782291	0.123017828441735	0.649690688872084	-0.0494446703712689	0.65953333281173	0.777156364961475	Hrasls	HRAS-like suppressor [Source:RGD Symbol;Acc:1309485]	no
ENSRNOG00000001712	-0.0307156105230389	0.805067102009796	0.999971625125007	-0.179254042695102	0.216819193376139	0.605806903502643	0.0685396845268088	0.612592298455419	0.891019360598383	-0.247793727221911	0.087579127851234	0.221001407838422	Alg3	ALG3, alpha-1,3- mannosyltransferase [Source:RGD Symbol;Acc:1306004]	no
ENSRNOG00000001714	0.0247889123174251	0.833001651636801	0.999971625125007	0.163852614018813	0.241105885192787	0.622784423770044	-0.0862395085518269	0.515208457721748	0.856207213406591	0.25009212257064	0.0750172742336627	0.203829223594294	Atp13a4	ATPase type 13A4 [Source:RGD Symbol;Acc:1306927]	no
ENSRNOG00000001715	0.141372669615816	0.174366427500786	0.999971625125007	0.132944609562974	0.31246910652242	0.670123162522286	0.156552936496192	0.20240654460987	0.709560532846606	-0.0236083269332181	0.857245887977621	0.913520785499971	Ece2	endothelin-converting enzyme 2 [Source:RGD Symbol;Acc:1303039]	no
ENSRNOG00000001717	0.0338618944624106	0.840804917631998	0.999971625125007	0.427431050331796	0.00646463778276962	0.214742629505836	-0.346909355666673	0.0193919833635906	0.399186051281574	0.774340405998469	8.79408719541283e-07	0.000138758132961907	Opa1	optic atrophy 1 [Source:RGD Symbol;Acc:708423]	yes
ENSRNOG00000001719	0.000637613511409044	0.988037051494449	0.999971625125007	-0.0195242047252595	0.721932939741832	0.881941451681582	0.0156690731858174	0.757813022446497	0.938588271881211	-0.0351932779110768	0.521157518643559	0.669453552248666	Psmd2	proteasome (prosome, macropain) 26S subunit, non-ATPase, 2 [Source:RGD Symbol;Acc:1305752]	no
ENSRNOG00000001720	-0.00209293375405023	0.984754628101859	0.999971625125007	-0.0114379810079762	0.934675061831162	0.974659301675901	0.00484924790244893	0.970307039759362	0.994508402984349	-0.0162872289104251	0.907082609321341	0.943546167429103	Hes1	hes family bHLH transcription factor 1 [Source:RGD Symbol;Acc:62081]	no
ENSRNOG00000001726	0.0216312602099809	0.785433370635803	0.999971625125007	0.0127919336474941	0.899843258246594	0.961085198049425	0.0292890264000342	0.756235314498145	0.938122185233614	-0.01649709275254	0.870951121499053	0.922409398932358	Tmem44	transmembrane protein 44 [Source:RGD Symbol;Acc:1563737]	no
ENSRNOG00000001727	0.0227287953491973	0.786641817877947	0.999971625125007	-0.0593404199828748	0.547579903433019	0.798352017976619	0.0820113133125157	0.368672615510368	0.790833103788976	-0.14135173329539	0.151165993148814	0.306287087059369	Lsg1	large 60S subunit nuclear export GTPase 1 [Source:RGD Symbol;Acc:1309089]	no
ENSRNOG00000001728	0.065361542932094	0.694292703900109	0.999971625125007	-0.027162051917256	0.904527004040834	0.962831084707546	0.148249155015086	0.489152950992666	0.842347856037664	-0.175411206932342	0.436306645810475	0.598058420986424	LOC100909474	protein FAM43A-like [Source:RGD Symbol;Acc:6503176]	no
ENSRNOG00000001729	-0.0212921096498849	0.820145701291507	0.999971625125007	0.0158010533276917	0.894300448232858	0.958597504316887	-0.0508974609020332	0.646508050130818	0.903882365793046	0.066698514229725	0.575698302258182	0.711516719333266	Xxylt1	xyloside xylosyltransferase 1 [Source:RGD Symbol;Acc:1308154]	no
ENSRNOG00000001730	0.0690750499963014	0.677806846673021	0.999971625125007	0.347628548099083	0.0758026020516353	0.472571819187382	-0.157820107929593	0.404383562886016	0.80234434032486	0.505448656028676	0.0103244435676299	0.0785986071484016	Acap2	ArfGAP with coiled-coil, ankyrin repeat and PH domains 2 [Source:RGD Symbol;Acc:1562939]	no
ENSRNOG00000001733	0.0564036936478292	0.737420391969399	0.999971625125007	0.306581687579425	0.131867112489644	0.543406884723451	-0.156564089283811	0.417967677463833	0.810819855025322	0.463145776863237	0.0229048008923367	0.115000031214382	Ppp1r2	protein phosphatase 1, regulatory (inhibitor) subunit 2 [Source:RGD Symbol;Acc:621099]	no
ENSRNOG00000001736	-0.120087323810651	0.0700860731526071	0.999971625125007	-0.131666873804842	0.121667102689659	0.536008565234989	-0.113844050519715	0.148565561207754	0.679872206573767	-0.0178228232851271	0.834563611199004	0.897916406548598	Bdh1	3-hydroxybutyrate dehydrogenase, type 1 [Source:RGD Symbol;Acc:620131]	no
ENSRNOG00000001738	-0.122340273409962	0.262302297609927	0.999971625125007	-0.0237506503345885	0.851371137922101	0.941989033502182	-0.213974036113609	0.0707437359619991	0.592430724448112	0.190223385779021	0.133742154236455	0.2845294562199	LOC680559	eukaryotic translation initiation factor 4 gamma, 1 [Source:RGD Symbol;Acc:1306144]	no
ENSRNOG00000001739	0.122512975747472	0.203550138178542	0.999971625125007	0.119379390140346	0.332069245609003	0.68141287835605	0.131072801462068	0.252889176908119	0.737735917960106	-0.0116934113217216	0.923998816784607	0.953047197310385	Mfi2	antigen p97 (melanoma associated) identified by monoclonal antibodies 133.2 and 96.5 [Source:RGD Symbol;Acc:1308155]	no
ENSRNOG00000001742	0.0445940820887254	0.669495919497989	0.999971625125007	-0.11037743434756	0.329232383479017	0.678827967427342	0.155130782443899	0.134866069711699	0.662721733541653	-0.265508216791459	0.0182480545164122	0.10485249511644	Clcn2	chloride channel, voltage-sensitive 2 [Source:RGD Symbol;Acc:2361]	no
ENSRNOG00000001746	0.0197462723963315	0.81738962197619	0.999971625125007	0.0603903693446485	0.568842297213938	0.809125972019052	-0.010873570870059	0.912319227764066	0.984620273984294	0.0712639402147074	0.501466248267937	0.652506740088674	Ncbp2	nuclear cap binding protein subunit 2 [Source:RGD Symbol;Acc:1596188]	no
ENSRNOG00000001747	-0.126667483878298	0.491732330509029	0.999971625125007	0.226969505450708	0.323319917190243	0.67534173050289	-0.611279507742545	0.00746025948548418	0.280339057478747	0.838249013193253	0.000378277386048031	0.0107359496245837	Pak2	p21 protein (Cdc42/Rac)-activated kinase 2 [Source:RGD Symbol;Acc:61953]	yes
ENSRNOG00000001748	-0.0234310059532244	0.87995990468499	0.999971625125007	-0.107027911808253	0.670950361433824	NA	0.0308980672110182	0.905753256894125	0.983010267022614	-0.137925979019271	0.584354215957174	NA	LOC100912534	DNA-directed RNA polymerases I, II, and III subunit RPABC3-like [Source:RGD Symbol;Acc:6486461]	no
ENSRNOG00000001750	0.0163038650815344	0.827945136695189	0.999971625125007	-0.0113634348305806	0.904433118208649	0.962831084707546	0.0373247983028671	0.670643484528541	0.911093496297734	-0.0486882331334477	0.606662657987038	0.736733266351494	Chrd	chordin [Source:RGD Symbol;Acc:620181]	no
ENSRNOG00000001752	-0.22274409027339	0.0371870824316502	0.97990427140756	-0.285587652291784	0.0390636441774082	0.394708454740028	-0.191252955290381	0.134589170775214	0.662721733541653	-0.0943346970014033	0.49958305023101	0.651143057111005	Nrros	negative regulator of reactive oxygen species [Source:RGD Symbol;Acc:1310771]	no
ENSRNOG00000001753	-0.116879662457035	0.475797189764869	0.999971625125007	0.160933236657211	0.358753932470841	0.695571185045133	-0.432553459392254	0.00973963209904636	0.313505465999866	0.593486696049466	0.000797321963930745	0.0179888502713135	Fbxo45	F-box protein 45 [Source:RGD Symbol;Acc:1311861]	yes
ENSRNOG00000001754	-0.0128086582715084	0.902344193900732	0.999971625125007	-0.0822345305796646	0.531859901730802	0.790149474474672	0.0365402013101942	0.764108862357426	0.940577671845992	-0.118774731889859	0.365891733721716	0.535090923397067	Wdr53	WD repeat domain 53 [Source:RGD Symbol;Acc:1559546]	no
ENSRNOG00000001756	0.0645566064432102	0.718147799774789	0.999971625125007	0.574698047721708	0.0283669457971037	0.368907277061769	-0.447702452195125	0.0849661487021286	0.613963724668296	1.02240049991683	0.00010823303257118	0.00434912244691013	LOC100911374	UBX domain-containing protein 7-like [Source:RGD Symbol;Acc:6493076]	yes
ENSRNOG00000001757	0.449654973686521	0.0149610817679722	0.666751295476656	0.299805690383392	0.262311474160434	0.635250697252214	0.829931089349021	0.00137832065266169	0.116805184439966	-0.530125398965629	0.0449393757469112	0.156197313695284	Tm4sf19	transmembrane 4 L six family member 19 [Source:RGD Symbol;Acc:1560486]	no
ENSRNOG00000001758	0.0833189031034454	0.398215239097251	0.999971625125007	-0.0386322326474292	0.728924327254937	0.885296591796715	0.17359875054503	0.0910948137253035	0.62546772338305	-0.212230983192459	0.0555487186258859	0.174492193879347	Tctex1d2	Tctex1 domain containing 2 [Source:RGD Symbol;Acc:1563597]	no
ENSRNOG00000001762	0.0238819488366113	0.748856918205454	0.999971625125007	0.110751432724488	0.176599387636892	0.575778073955454	-0.0434687082017429	0.569273316199351	0.876709019209528	0.154220140926231	0.0601633891254237	0.182330728938396	Pcyt1a	phosphate cytidylyltransferase 1, choline, alpha [Source:RGD Symbol;Acc:70515]	no
ENSRNOG00000001764	0.11478109038517	0.0841142914328775	0.999971625125007	0.0819358635834241	0.325430469123962	0.67669523654989	0.141363294347077	0.0669690657478491	0.584128320479039	-0.0594274307636531	0.474056677320028	0.629855787467644	Vps8	vacuolar protein sorting 8 homolog (S. cerevisiae) [Source:RGD Symbol;Acc:1309443]	no
ENSRNOG00000001765	0.227463247641004	0.173517277379347	0.999971625125007	0.234371434300895	0.37749165605843	NA	0.372425472251579	0.169863548491898	0.693550690167604	-0.138054037950684	0.605466489469239	NA	Slc51a	solute carrier family 51, alpha subunit [Source:RGD Symbol;Acc:1311100]	no
ENSRNOG00000001766	-0.129499471159215	0.227603235538223	0.999971625125007	-0.0736655224683344	0.575315616098295	0.811955959272232	-0.183519670473424	0.135356833550699	0.662721733541653	0.10985414800509	0.404132656610817	0.570144131298625	Tfrc	transferrin receptor [Source:RGD Symbol;Acc:70488]	no
ENSRNOG00000001767	-0.0999825187547881	0.586094083447617	0.999971625125007	0.272308589400181	0.211264660025735	0.602042959359512	-0.598493016995795	0.00481357169781366	0.23094776456618	0.870801606395976	8.15121240817202e-05	0.00364987058303756	RGD1562339	RGD1562339 [Source:RGD Symbol;Acc:1562339]	yes
ENSRNOG00000001769	-0.0161122528261073	0.826711194109125	0.999971625125007	-0.108607396396282	0.16715490717488	0.572313510926102	0.0490700534255309	0.501029637763312	0.848403124264759	-0.157677449821813	0.0448631190661525	0.156026182131405	Tnk2	tyrosine kinase, non-receptor, 2 [Source:RGD Symbol;Acc:1305957]	no
ENSRNOG00000001770	0.273102086975434	0.104203083544126	0.999971625125007	0.304645584852683	0.185879541375842	0.584407983591154	0.307771098317224	0.162295646547386	0.689146528732499	-0.00312551346454114	0.989062121872024	0.993710533906292	Ehhadh	enoyl-CoA, hydratase/3-hydroxyacyl CoA dehydrogenase [Source:RGD Symbol;Acc:621441]	no
ENSRNOG00000001773	0.0587003480988147	0.547960616202613	0.999971625125007	0.165337215953757	0.133238780403507	0.543406884723451	-0.0230518125232474	0.822457373517849	0.96093045296447	0.188389028477004	0.087188279809023	0.220527295032462	Senp2	Sumo1/sentrin/SMT3 specific peptidase 2 [Source:RGD Symbol;Acc:708378]	no
ENSRNOG00000001774	0.130309974761661	0.480461165850606	0.999971625125007	0.655265000336178	0.00287709299433862	0.141168166585611	-0.303210493569008	0.158962532399409	0.687001875749442	0.958475493905185	1.5452892985085e-05	0.00120242341336629	Lrch3	leucine-rich repeats and calponin homology (CH) domain containing 3 [Source:RGD Symbol;Acc:1306200]	yes
ENSRNOG00000001781	0.108260965487508	0.55213209538902	0.999971625125007	0.539067961538034	0.0117588937409175	0.273220153234506	-0.246269931858585	0.242578905264245	0.73616928087569	0.785337893396618	0.000283176217458695	0.00881036992065151	Lmln	leishmanolysin-like (metallopeptidase M8 family) [Source:RGD Symbol;Acc:1311465]	yes
ENSRNOG00000001782	-0.00970717240686725	0.939053101394042	0.999971625125007	0.107342563689959	0.481022485476357	0.761907201256746	-0.107437316251272	0.453361449943178	0.829552756388324	0.214779879941231	0.159338630455799	0.315935936409454	Osbpl11	oxysterol binding protein-like 11 [Source:RGD Symbol;Acc:1307294]	no
ENSRNOG00000001783	0.0559064929414139	0.521713097829432	0.999971625125007	0.107912679452537	0.311210778708512	0.670123162522286	0.0179824230104959	0.856294842773805	0.96995145413556	0.0899302564420412	0.398627323021102	0.565191114604374	Tra2b	transformer 2 beta homolog (Drosophila) [Source:RGD Symbol;Acc:619886]	no
ENSRNOG00000001785	-0.116286209242815	0.158144272948416	0.999971625125007	-0.0950871496465489	0.354000522534369	0.694219715670097	-0.136963218013633	0.151430799081348	0.681022481912016	0.0418760683670837	0.683331928335532	0.794602682765322	Etv5	ets variant 5 [Source:RGD Symbol;Acc:1309590]	no
ENSRNOG00000001786	0.0325555754916373	0.643308794224081	0.999971625125007	0.0911280129088629	0.275024780422139	0.64619366064794	-0.0118595514924981	0.878655308964625	0.976680370165768	0.102987564401361	0.21748443495876	0.383520316783317	Snx4	sorting nexin 4 [Source:RGD Symbol;Acc:1309763]	no
ENSRNOG00000001789	0.0415830018946908	0.797683278052257	0.999971625125007	0.251939242177639	0.202529430971921	0.597356475256598	-0.133877422659082	0.476735364766973	0.837532178394718	0.385816664836721	0.0513904978787613	0.167025419049804	Zfp148	zinc finger protein 148 [Source:RGD Symbol;Acc:62063]	no
ENSRNOG00000001792	-0.117882029762127	0.503580480751239	0.999971625125007	-0.189184584991629	0.445048489745512	0.7414368555267	-0.0945022183676748	0.69082919061649	0.91908375067089	-0.0946823666239547	0.703080177847847	0.807856495638957	Slc12a8	solute carrier family 12, member 8 [Source:RGD Symbol;Acc:628730]	no
ENSRNOG00000001793	-0.173487703610989	0.329735593838781	0.999971625125007	0.149615758961558	0.444193948810099	0.740707166087535	-0.639333501923656	0.000647725500347678	0.0711266459642348	0.788949260885214	6.43580421656949e-05	0.00310182360314226	Heg1	heart development protein with EGF-like domains 1 [Source:RGD Symbol;Acc:1564641]	yes
ENSRNOG00000001795	0.0563741272356753	0.575047639153873	0.999971625125007	-0.093934985266545	0.37881224532819	0.705241825244831	0.162888495588197	0.0966849961890692	0.62829067093568	-0.256823480854742	0.0155571283763271	0.0963551041368358	Itgb5	integrin, beta 5 [Source:RGD Symbol;Acc:628869]	no
ENSRNOG00000001796	-0.130773175470274	0.422777063532169	0.999971625125007	0.121272098034144	0.503869633711589	0.775595734689904	-0.423889862522329	0.0135932747375998	0.352700257650026	0.545161960556473	0.00273463595082578	0.0391413227778023	Dgkg	diacylglycerol kinase, gamma [Source:RGD Symbol;Acc:2499]	yes
ENSRNOG00000001797	-0.0802660240345209	0.330022663174412	0.999971625125007	-0.189736364160099	0.0372587014915805	0.390376940371073	-0.00811566942297324	0.922902000788931	0.985756616000696	-0.181620694737126	0.0462404776756283	0.158323764172766	Umps	uridine monophosphate synthetase [Source:RGD Symbol;Acc:1311908]	no
ENSRNOG00000001803	-0.00746005218705118	0.917454408338624	0.999971625125007	-0.103909561552793	0.170674859595006	0.573739012008774	0.0602401461586999	0.389682787302051	0.79819300655003	-0.164149707711493	0.0302577147452831	0.128454756961557	Dnajb11	DnaJ (Hsp40) homolog, subfamily B, member 11 [Source:RGD Symbol;Acc:1307373]	no
ENSRNOG00000001804	-0.0412859812735223	0.780880785383254	0.999971625125007	0.17172797358276	0.305767142301119	0.667450805474084	-0.238283646727346	0.13576417711932	0.662796122048076	0.410011620310105	0.0152263114819716	0.0954589631151777		inositol 1,4,5-trisphosphate receptor, type 2 [Source:EntrezGene;Acc:81678]	no
ENSRNOG00000001807	-0.044364085051826	0.67913481658717	0.999971625125007	0.0770973449442694	0.549878098807456	0.799686630959983	-0.145640618503049	0.232420510529123	0.729348565240615	0.222737963447318	0.0870051974180253	0.220406515018828	Sspn	sarcospan [Source:RGD Symbol;Acc:1559723]	no
ENSRNOG00000001808	-0.0520070668224584	0.521575107114649	0.999971625125007	0.00130280346845404	0.989620231694851	0.99648687203692	-0.0953214474144456	0.307237268229879	0.763467184489598	0.0966242508828997	0.33631225644241	0.505842333963652	Asun	asunder, spermatogenesis regulator [Source:RGD Symbol;Acc:1592236]	no
ENSRNOG00000001811	0.0110293713704186	0.857891807441368	0.999971625125007	0.0447383440180198	0.558370328683137	0.803544010463224	-0.0146200810724737	0.836852116346809	0.965233450460415	0.0593584250904935	0.43757848109764	0.59881784347021	Fgfr1op2	FGFR1 oncogene partner 2 [Source:RGD Symbol;Acc:1303233]	no
ENSRNOG00000001813	0.0585278598887054	0.727867728337055	0.999971625125007	0.342491477737185	0.0809927959376028	0.481380501056945	-0.189320722683135	0.308899463594889	0.764226040148133	0.53181220042032	0.0067666099613419	0.0640542104066432	Dnm1l	dynamin 1-like [Source:RGD Symbol;Acc:620416]	no
ENSRNOG00000001815	0.0948645110348475	0.111404050687038	0.999971625125007	0.115349210457799	0.124221729410356	0.53753682946451	0.0809322556687008	0.245331890305466	0.737735917960106	0.034416954789098	0.646404911989439	0.766250845497543	Eif4a2	eukaryotic translation initiation factor 4A2 [Source:RGD Symbol;Acc:1309225]	no
ENSRNOG00000001816	-0.101451545273997	0.450859395160718	0.999971625125007	-0.272778806767767	0.0910062228614369	0.501527753555787	0.00218410416899352	0.988369350033651	0.998006938127696	-0.27496291093676	0.0884518042954189	0.222284756153626	Rfc4	replication factor C (activator 1) 4 [Source:RGD Symbol;Acc:1310142]	no
ENSRNOG00000001817	-0.0484688022884405	0.452701864982187	0.999971625125007	-0.0559909231197412	0.499028137206658	0.773852688725523	-0.0434657525707097	0.571355676292209	0.877312698514498	-0.0125251705490315	0.879926904004027	0.927586986850344	Tm7sf3	transmembrane 7 superfamily member 3 [Source:RGD Symbol;Acc:1306752]	no
ENSRNOG00000001818	0.0232919014877974	0.886088573502735	0.999971625125007	0.160913902325593	0.45598593025907	0.748477474770966	-0.0887924250488061	0.669335266323857	0.911093496297734	0.2497063273744	0.249399970796151	0.418741729532833	Fgd4	FYVE, RhoGEF and PH domain containing 4 [Source:RGD Symbol;Acc:708357]	no
ENSRNOG00000001820	0.0319934242285289	0.750509600205576	0.999971625125007	-0.0101545686004991	0.937798717010475	0.975592470338173	0.0642240622778329	0.593921823071103	0.883538227734296	-0.074378630878332	0.566257809232676	0.704711831321116	Med21	mediator complex subunit 21 [Source:RGD Symbol;Acc:1309836]	no
ENSRNOG00000001823	0.043962721179394	0.608252411777696	0.999971625125007	0.0779398954592653	0.469445900603922	0.75638657507955	0.0195961557961375	0.845240730011554	0.967938286276704	0.0583437396631278	0.587997741129929	0.721537085541717	St6gal1	ST6 beta-galactosamide alpha-2,6-sialyltranferase 1 [Source:RGD Symbol;Acc:3676]	no
ENSRNOG00000001825	0.128886204501265	0.365993396606962	0.999971625125007	-0.0232070749836859	0.896405208182522	0.959315627831242	0.253867317936692	0.124509468634009	0.651263645516416	-0.277074392920378	0.116427083722237	0.261947306748431		Uncharacterized protein [Source:UniProtKB/TrEMBL;Acc:F1M7L9]	no
ENSRNOG00000001827	-0.0930696126586407	0.506747285574007	0.999971625125007	-0.307840176702382	0.0547475936418035	0.438865121761087	0.0347512547313512	0.816614836070874	0.959521266836938	-0.342591431433733	0.0325030347072641	0.133295012447881	Masp1	mannan-binding lectin serine peptidase 1 [Source:RGD Symbol;Acc:620213]	no
ENSRNOG00000001828	0.0143904222508731	0.885871031837579	0.999971625125007	0.148885973396689	0.165409896230237	0.571517926130229	-0.09436951861076	0.349481408839078	0.784607397666939	0.243255492007449	0.023952200536255	0.116800024248537	Stk38l	serine/threonine kinase 38 like [Source:RGD Symbol;Acc:1564793]	no
ENSRNOG00000001829	0.0796758602124018	0.138365417729987	0.999971625125007	0.0434734871462986	0.51285095286951	0.779790790412528	0.10740170957123	0.0806256479414592	0.607787152932497	-0.0639282224249318	0.334846988204988	0.504684906972585	Ube2v2	ubiquitin-conjugating enzyme E2 variant 2 [Source:RGD Symbol;Acc:727838]	no
ENSRNOG00000001830	0.102720541257125	0.572665983175868	0.999971625125007	0.246210440730709	0.340805225693729	NA	0.014011786439035	0.955810770489461	0.99280291395165	0.232198654291674	0.368792375538802	NA	Arntl2	aryl hydrocarbon receptor nuclear translocator-like 2 [Source:RGD Symbol;Acc:620230]	no
ENSRNOG00000001833	0.13048839704621	0.214305288520339	0.999971625125007	0.135397501932426	0.315227576509745	0.670220678957777	0.134152324426995	0.28637909999637	0.756353202276998	0.00124517750543118	0.992597022807005	0.995225125976552	Mcm4	minichromosome maintenance complex component 4 [Source:RGD Symbol;Acc:3060]	no
ENSRNOG00000001834	0.1835095768768	0.0852432754823304	0.999971625125007	0.113997984865702	0.381923870483807	0.707772274332664	0.247567728690772	0.0412825656371084	0.505796643175477	-0.133569743825071	0.303289445615625	0.47459248077798	Mzt2b	mitotic spindle organizing protein 2B [Source:RGD Symbol;Acc:1308126]	no
ENSRNOG00000001837	0.110999386314813	0.384275660665274	0.999971625125007	-0.0243255370828613	0.870383215135488	0.949548039625134	0.220239164356602	0.114624057761197	0.644877465591467	-0.244564701439463	0.100802372269273	0.239995562533353	Sst	somatostatin [Source:RGD Symbol;Acc:3761]	no
ENSRNOG00000001840	0.0928865358955047	0.529272354562163	0.999971625125007	0.243339236263398	0.32544033554304	NA	0.0323994993829926	0.898647337577168	0.981372086162746	0.210939736880405	0.394346002291294	NA	Rep15	RAB15 effector protein [Source:RGD Symbol;Acc:1562899]	no
ENSRNOG00000001842	0.0614380406957862	0.614496496111061	0.999971625125007	-0.16021963090696	0.182468523260181	0.580901995072583	0.217390672720709	0.0505540485813979	0.540294228601602	-0.37761030362767	0.00162333780408845	0.0289904597150045	Mrps35	mitochondrial ribosomal protein S35 [Source:RGD Symbol;Acc:1306720]	yes
ENSRNOG00000001843	-0.0906669923452884	0.382723657778511	0.999971625125007	-0.0420495635229192	0.744048314963403	0.891906444888398	-0.134891022837852	0.262360709610842	0.744231373818875	0.0928414593149332	0.471915757778457	0.627674004374879	Bcl6	B-cell CLL/lymphoma 6 [Source:RGD Symbol;Acc:1309345]	no
ENSRNOG00000001844	-0.0575349365970131	0.747952654767387	0.999971625125007	0.317265453487142	0.108780866497605	0.526299496705069	-0.481675062801374	0.0129623130852561	0.347806479560195	0.798940516288516	7.52183707828626e-05	0.00343773891846917	Klhl42	kelch-like family, member 42 [Source:RGD Symbol;Acc:1560924]	yes
ENSRNOG00000001845	0.0939813266566061	0.313439515516144	0.999971625125007	0.000991497694102974	0.992647463096383	0.997465933620451	0.166337328231073	0.0957785609116776	0.627768274253961	-0.16534583053697	0.12354461782193	0.271237429950614	Top3b	topoisomerase (DNA) III beta [Source:RGD Symbol;Acc:1309468]	no
ENSRNOG00000001847	0.0642841940098532	0.515500718254679	0.999971625125007	-0.0524255221039562	0.638187791684162	0.842989223091546	0.150237471303191	0.145787299146272	0.675232761741775	-0.202662993407147	0.0683671610827349	0.194087986707188	Ccdc91	coiled-coil domain containing 91 [Source:RGD Symbol;Acc:1359502]	no
ENSRNOG00000001849	0.00451219786085188	0.973442896837897	0.999971625125007	0.237501658356507	0.0750923666663738	0.4722991278577	-0.2032036731347	0.103532874112573	0.634429568611342	0.440705331491207	0.000962728317288097	0.0206058185473949	Mapk1	mitogen activated protein kinase 1 [Source:RGD Symbol;Acc:70500]	yes
ENSRNOG00000001851	0.0966781326854178	0.478912198296572	0.999971625125007	0.373207200436223	0.00178885721348168	0.110380687349211	-0.12813654577318	0.255981698879176	0.740156300275951	0.501343746209403	2.88024674891476e-05	0.00178834056205504	Far2	fatty acyl CoA reductase 2 [Source:RGD Symbol;Acc:1565966]	yes
ENSRNOG00000001852	0.180130919798297	0.108841026517099	0.999971625125007	0.321660517382532	0.0118080438295677	0.273220153234506	0.0828364819330202	0.491088100404701	0.84312205486605	0.238824035449511	0.0608321264496058	0.183034961172094	Ergic2	ERGIC and golgi 2 [Source:RGD Symbol;Acc:1310606]	no
ENSRNOG00000001854	-0.123472433974881	0.473324676893204	0.999971625125007	0.135019877901908	0.506140741966063	0.777153544256047	-0.432795611237414	0.026297820640966	0.448842286991526	0.567815489139322	0.0055467630460388	0.0578416974132165	Tmtc1	transmembrane and tetratricopeptide repeat containing 1 [Source:RGD Symbol;Acc:1564868]	no
ENSRNOG00000001858	-0.17859972093814	0.229200417064366	0.999971625125007	0.00220266303681155	0.990340471606559	0.996732676032602	-0.373196494274732	0.0332173902092993	0.473412987226856	0.375399157311543	0.0432795880161865	0.153500300180096	Ypel1	yippee-like 1 (Drosophila) [Source:RGD Symbol;Acc:2321291]	no
ENSRNOG00000001859	0.0842151597297096	0.451298129463985	0.999971625125007	-0.111038204632935	0.352481694464588	0.692733152199533	0.221677947771668	0.0406966269027589	0.503843856790446	-0.332716152404602	0.00481105570840902	0.053405135979274	Sdf2l1	stromal cell-derived factor 2-like 1 [Source:RGD Symbol;Acc:1585844]	no
ENSRNOG00000001860	0.0481491791723458	0.776088502171957	0.999971625125007	0.171596774386177	0.452718355324892	0.746123984267113	-0.0450251662347261	0.838062113611804	0.965560997306698	0.216621940620903	0.344026018820341	0.51301989800234	Ccdc116	coiled-coil domain containing 116 [Source:RGD Symbol;Acc:1310080]	no
ENSRNOG00000001861	-0.0174689114472104	0.86743892304621	0.999971625125007	-0.127524528173351	0.296524024159553	0.661526580745787	0.0589821448503436	0.603230635189195	0.887490765850523	-0.186506673023695	0.126537183385952	0.275163876718196	Ydjc	YdjC homolog (bacterial) [Source:RGD Symbol;Acc:1359227]	no
ENSRNOG00000001862	0.00521993699857622	0.896999945844214	0.999971625125007	-0.0131477632574499	0.803537068984003	0.921127859567028	0.018927842127782	0.69867347223326	0.922218027988553	-0.0320756053852319	0.543779032033435	0.687386484556142	Ube2l3	ubiquitin-conjugating enzyme E2L 3 [Source:RGD Symbol;Acc:1308361]	no
ENSRNOG00000001863	0.188425555198616	0.225431783760106	0.999971625125007	0.415739382535007	0.0247436081180432	0.355164634158987	0.0400792730604827	0.820743968841465	0.960324641615213	0.375660109474524	0.0422209544134938	0.152146962968039	Hic2	hypermethylated in cancer 2 [Source:RGD Symbol;Acc:1305338]	no
ENSRNOG00000001864	-0.0188494141136489	0.829700344839266	0.999971625125007	-0.000431172451481291	0.99694490868008	0.998997356562338	-0.0333025541608101	0.750663521083821	0.937271185810801	0.0328713817093288	0.770706712375045	0.855953307006774	Tmem191c	transmembrane protein 191C [Source:RGD Symbol;Acc:1587016]	no
ENSRNOG00000001866	-0.0251783217599105	0.754265267238698	0.999971625125007	0.078147066238634	0.346350445772772	0.688512671090296	-0.109776314507402	0.154790039587778	0.683150681864109	0.187923380746036	0.0236120969136978	0.116127197495906	Pi4ka	phosphatidylinositol 4-kinase, catalytic, alpha [Source:RGD Symbol;Acc:621213]	no
ENSRNOG00000001867	-0.0127914251363248	0.799201678631031	0.999971625125007	-0.00723999706442011	0.912886211237821	0.966791357870242	-0.0170605136347645	0.780657898082172	0.94702553008259	0.00982051657034441	0.882125945147712	0.928899104268456	Snap29	synaptosomal-associated protein 29 [Source:RGD Symbol;Acc:620225]	no
ENSRNOG00000001868	0.0136694513401408	0.93160158190297	0.999971625125007	0.364147217053158	0.00918753960122775	0.245013380029522	-0.322554358764621	0.0152946159590332	0.362391550777511	0.686701575817779	1.09127866279593e-06	0.000161896369857965	LOC100911248	v-crk avian sarcoma virus CT10 oncogene homolog-like [Source:RGD Symbol;Acc:1308531]	yes
ENSRNOG00000001869	0.166649136673877	0.349279390473369	0.999971625125007	0.06959359796114	0.780362284102884	0.909810507153032	0.287310006112163	0.228971061830702	0.725920660136125	-0.217716408151023	0.379011693988563	0.54790672580013	Rab44	RAB44, member RAS oncogene family [Source:RGD Symbol;Acc:1560150]	no
ENSRNOG00000001870	0.0353134184182456	0.566456061532183	0.999971625125007	-0.02824836311294	0.688841859130101	0.868878089393135	0.0821307634952975	0.208041793521001	0.713460562517092	-0.110379126608238	0.117136344970038	0.262694605115547	Lztr1	leucine-zipper-like transcription regulator 1 [Source:RGD Symbol;Acc:1309100]	no
ENSRNOG00000001872	-0.130543512112925	0.387748571131693	0.999971625125007	0.050652384583281	0.848367451839121	NA	-0.548028702588928	0.0399733015451779	0.501854823666633	0.598681087172209	0.0219418864775072	NA	LOC100361946	nucleotide-binding oligomerization domain containing 2-like [Source:RGD Symbol;Acc:2319134]	no
ENSRNOG00000001873	-0.0314519634687028	0.831606098910109	0.999971625125007	0.0046903307838243	0.980924714291553	0.994366407533704	-0.0643041350468827	0.729264577402293	0.929802721875445	0.068994465830707	0.725690377526751	0.825144768135816	P2rx6	purinergic receptor P2X, ligand-gated ion channel, 6 [Source:RGD Symbol;Acc:3243]	no
ENSRNOG00000001874	0.0126315772515337	0.908472711987448	0.999971625125007	0.001225556971932	0.992917278532372	0.997508194471921	0.022171506325663	0.863551126316878	0.972017087465464	-0.020945949353731	0.879392246356194	0.927244616802307	Slc7a4	solute carrier family 7, member 4 [Source:RGD Symbol;Acc:1305905]	no
ENSRNOG00000001875	0.049417821545565	0.498139300470764	0.999971625125007	0.0771810736404068	0.404304573572756	0.718703435908437	0.0298733379557957	0.72852120550723	0.929563836332513	0.047307735684611	0.608878347573955	0.738490176559288	Smpd4	sphingomyelin phosphodiesterase 4, neutral membrane [Source:RGD Symbol;Acc:1310674]	no
ENSRNOG00000001876	-0.0393909404407942	0.800397052645215	0.999971625125007	-0.164655608508088	0.425325076815551	0.729742209464507	0.0431144542778883	0.82364660576643	0.961492926055177	-0.207770062785976	0.313700951153617	0.484174912457514	Ccdc74a	coiled-coil domain containing 74A [Source:RGD Symbol;Acc:1588214]	no
ENSRNOG00000001877	0.00270729691775371	0.967783952395301	0.999971625125007	-0.0280041362775546	0.737739635454717	0.889730052101627	0.0254665725711513	0.742701116420548	0.934107077460473	-0.0534707088487059	0.522478673617688	0.670531735493785	Med15	mediator complex subunit 15 [Source:RGD Symbol;Acc:1307560]	no
ENSRNOG00000001878	-0.0129891338135536	0.839200307898	0.999971625125007	-0.10094247464448	0.127696342686061	0.540251679143307	0.0488614399776009	0.424086168784758	0.813279919477405	-0.149803914622081	0.0236445181544211	0.116129439663597	Klhl22	kelch-like family member 22 [Source:RGD Symbol;Acc:1306288]	no
ENSRNOG00000001880	0.105391620267488	0.409524499840396	0.999971625125007	-0.0458524390518057	0.754957862095338	0.896774646371357	0.224485763811326	0.102352397666613	0.631947741288634	-0.270338202863132	0.065578125717411	0.190232540656285	Dgcr6	DiGeorge syndrome critical region gene 6 [Source:RGD Symbol;Acc:1309390]	no
ENSRNOG00000001884	0.00493965314994607	0.952904217765872	0.999971625125007	-0.0940914376708065	0.30955346707013	0.668865610131644	0.0752857910028235	0.380430330715527	0.796422300080425	-0.16937722867363	0.0671563892753376	0.192364481468409	RGD1565297	similar to hypothetical protein A [Source:RGD Symbol;Acc:1565297]	no
ENSRNOG00000001885	0.0381853957907234	0.657944999328874	0.999971625125007	-0.0419078435411405	0.682247224782443	0.864980363235747	0.0972116622330681	0.304606662534498	0.762726400185862	-0.139119505774209	0.173087847962657	0.331662040898809	Trmt2a	tRNA methyltransferase 2 homolog A (S. cerevisiae) [Source:RGD Symbol;Acc:1310418]	no
ENSRNOG00000001886	0.00844095647477018	0.931903452661415	0.999971625125007	0.123350167870181	0.262080771464936	0.635250697252214	-0.08447075764654	0.411740259928145	0.806105699973308	0.207820925516721	0.0593198669303839	0.181283264075469	Dgcr8	DiGeorge syndrome critical region gene 8 [Source:RGD Symbol;Acc:1306365]	no
ENSRNOG00000001888	-0.0291535397117298	0.705421701680546	0.999971625125007	-0.0813298212034508	0.386337039510746	0.708314006005663	0.00785856661008086	0.928076268538839	0.987343471059979	-0.0891883878135317	0.342086221534761	0.510989606696914	Arvcf	armadillo repeat gene deleted in velo-cardio-facial syndrome [Source:RGD Symbol;Acc:1306655]	no
ENSRNOG00000001889	-0.0439629792376834	0.690293841090211	0.999971625125007	-0.161464091360911	0.209732585181326	0.601107711390654	0.0351364698175814	0.769354698039343	0.942606097786397	-0.196600561178493	0.126586580320429	0.275189184466096	Comt	catechol-O-methyltransferase [Source:RGD Symbol;Acc:2379]	no
ENSRNOG00000001890	-0.0357799804914016	0.784616177017979	0.999971625125007	-0.180327821353189	0.249892788818989	0.628048294883313	0.0604484215480175	0.679306686605904	0.91476039328329	-0.240776242901206	0.124169624097378	0.272248833380752	Txnrd2	thioredoxin reductase 2 [Source:RGD Symbol;Acc:61960]	no
ENSRNOG00000001891	0.090772996275531	0.412278410281162	0.999971625125007	0.0746449905201147	0.606223032513071	0.826954859921572	0.109357505401569	0.417131438844992	0.809960872813941	-0.034712514881454	0.809357994828583	0.881632720746733	Gnb1l	guanine nucleotide binding protein (G protein), beta polypeptide 1-like [Source:RGD Symbol;Acc:1594165]	no
ENSRNOG00000001892	-0.339451278553569	0.035566245056885	0.966836983628466	-0.42305835032	0.0574570338820583	0.444451591642739	-0.337827791539975	0.107988601578612	0.641961976521272	-0.0852305587800251	0.705985231452164	0.809786178842572	Tbx1	T-box 1 [Source:RGD Symbol;Acc:1307734]	no
ENSRNOG00000001908	-0.0633419497656417	0.684288106281759	0.999971625125007	-0.14525904520439	0.491898085495784	0.769185609386635	-0.0132127353580718	0.94697062834978	0.990881291629185	-0.132046309846318	0.532373945539167	0.678401838040453	Klhl6	kelch-like family member 6 [Source:RGD Symbol;Acc:1307521]	no
ENSRNOG00000001911	0.0287096852806924	0.760809310057813	0.999971625125007	0.0857302611361233	0.459272235366888	0.750652237055085	-0.0143729814670515	0.894280569975351	0.979695200747433	0.100103242603175	0.387705821411252	0.555530049403755	Map6d1	MAP6 domain containing 1 [Source:RGD Symbol;Acc:1560102]	no
ENSRNOG00000001915	0.108813554675552	0.547069162628864	0.999971625125007	0.328178299741665	0.235506072022568	NA	-0.0281144370184636	0.918867058760345	0.985504261423773	0.356292736760128	0.197814693753681	NA	Chodl	chondrolectin [Source:RGD Symbol;Acc:1309885]	no
ENSRNOG00000001925	-0.284543775202834	0.11167945855023	0.999971625125007	-0.382789075032633	0.131044171460598	0.543406884723451	-0.292099781556935	0.231212195089204	0.727459999601686	-0.0906892934756984	0.722537777110501	0.822504372758843	Leprel1	leprecan-like 1 [Source:RGD Symbol;Acc:1304568]	no
ENSRNOG00000001926	-0.0553801898303936	0.76389594286582	0.999971625125007	0.0650835334337813	0.806276208220567	0.921875850910576	-0.188537353508193	0.469005691434878	0.836314138634946	0.253620886941975	0.340683105015857	0.509613526402884	Cldn1	claudin 1 [Source:RGD Symbol;Acc:68422]	no
ENSRNOG00000001928	-0.171987872625713	0.0967982070040046	0.999971625125007	-0.213360953941187	0.100578234226071	0.517372644091883	-0.152202556668253	0.208551098336046	0.713791630218546	-0.0611583972729338	0.638653971205285	0.75999437209241	Il1rap	interleukin 1 receptor accessory protein [Source:RGD Symbol;Acc:2893]	no
ENSRNOG00000001930	0.0835938051513436	0.504326872008915	0.999971625125007	0.108091521869887	0.511865232236164	0.779441841458883	0.0722596713846719	0.640480129296861	0.902413179373448	0.0358318504852156	0.827138391703472	0.893908369507323	Ccdc50	coiled-coil domain containing 50 [Source:RGD Symbol;Acc:727841]	no
ENSRNOG00000001931	0.0311655734714724	0.758793900602396	0.999971625125007	-0.00683304344308748	0.956842295581882	0.983708044682045	0.0612304420530219	0.602895500058601	0.887468095196239	-0.0680634854961094	0.589631583250618	0.722869758675556	Fgf12	fibroblast growth factor 12 [Source:RGD Symbol;Acc:620163]	no
ENSRNOG00000001953	0.0539212931183629	0.721936059910984	0.999971625125007	-0.0832353994502514	0.667691601288986	0.857517876306611	0.160688902042225	0.376319191860896	0.79425354069937	-0.243924301492477	0.206537532503481	0.370676838971042	Bace2	beta-site APP-cleaving enzyme 2 [Source:RGD Symbol;Acc:1303241]	no
ENSRNOG00000001956	0.161832350431572	0.309569974257723	0.999971625125007	0.415688506224031	0.0260898045227128	0.360473373537473	-0.0133195417838015	0.940558608254389	0.989176700085981	0.429008048007832	0.0217256648082648	0.112261973243174	Dzip3	DAZ interacting zinc finger protein 3 [Source:RGD Symbol;Acc:1563278]	no
ENSRNOG00000001958	0.0411097273350813	0.608218305254232	0.999971625125007	-0.0505737339474682	0.573672008375258	0.811017691772215	0.107914300296838	0.194281708657099	0.704780702819976	-0.158488034244306	0.0772697544191325	0.206895621226502	Ift57	intraflagellar transport 57 [Source:RGD Symbol;Acc:1305947]	no
ENSRNOG00000001959	-0.198805795160032	0.262197210005778	0.999971625125007	-0.381654448226004	0.1218432798057	0.536008565234989	-0.125911904198137	0.592314665056297	0.883063636315407	-0.255742544027867	0.301401552284437	0.472842126778588	Mx1	myxovirus (influenza virus) resistance 1 [Source:RGD Symbol;Acc:3127]	no
ENSRNOG00000001960	0.486256337727993	0.00576468145729704	0.428178577956758	0.821488661446561	0.000287092091341069	0.0376744413726191	0.393351379740515	0.0721004646905849	0.595162808851398	0.428137281706046	0.0563984541553091	0.175800825817137	Sult1d1	sulfotransferase family 1D, member 1 [Source:RGD Symbol;Acc:620491]	yes
ENSRNOG00000001963	-0.268130658009794	0.0497091175479083	0.999971625125007	-0.444967405269829	0.00685862474565363	0.219820208999074	-0.185181919118841	0.228054228666757	0.725576328831003	-0.259785486150988	0.115328441153976	0.260713484403001	Mx2	myxovirus (influenza virus) resistance 2 [Source:RGD Symbol;Acc:628821]	no
ENSRNOG00000001964	0.0326928379671983	0.788625225362198	0.999971625125007	0.232705786500125	0.0528162421951628	0.432382009916423	-0.133646009016297	0.237280751807441	0.733010667101765	0.366351795516422	0.00237537134819405	0.0365302623022563	Cd47	Cd47 molecule [Source:RGD Symbol;Acc:2308]	yes
ENSRNOG00000001966	-0.147201450080822	0.378147872148162	0.999971625125007	-0.268045058691902	0.23443826547995	0.61859781288981	-0.0927020066080051	0.664335745046756	0.909401042271448	-0.175343052083897	0.437736107855594	0.59881784347021	Zbtb20	zinc finger and BTB domain containing 20 [Source:RGD Symbol;Acc:1560387]	no
ENSRNOG00000001971	-0.0580675850956161	0.746860063311755	0.999971625125007	-0.0503083401411131	0.844005111563576	0.939090307980493	-0.0816522153454159	0.741702722319356	0.93360634275904	0.0313438752043028	0.902632097617214	0.941187563099735	Bbx	bobby sox homolog (Drosophila) [Source:RGD Symbol;Acc:1309769]	no
ENSRNOG00000001974	0.0660818488650813	0.653611462399692	0.999971625125007	0.409132000146001	0.119585793382015	NA	-0.211133782921683	0.427134517815883	0.815301475764146	0.620265783067685	0.0178047404769028	NA	LOC100911172	GRAM domain-containing protein 1C-like [Source:RGD Symbol;Acc:6494789]	no
ENSRNOG00000001976	-0.181518444719917	0.299937525264036	0.999971625125007	-0.0139229331010342	0.959776272839781	NA	-0.512167978835358	0.0641229721423499	0.577724453105568	0.498245045734324	0.0702353397584334	NA	Tmprss2	transmembrane protease, serine 2 [Source:RGD Symbol;Acc:620766]	no
ENSRNOG00000001979	-0.0290963951165605	0.655121833478103	0.999971625125007	-0.108089687240986	0.13368591381655	0.543406884723451	0.0262007749398935	0.693503910798836	0.92009517284941	-0.134290462180879	0.0622741133332917	0.185229151283539	Rcan1	regulator of calcineurin 1 [Source:RGD Symbol;Acc:631338]	no
ENSRNOG00000001982	0.0149260750027326	0.929379063782325	0.999971625125007	0.300578491128979	0.123520212336655	0.53711840364502	-0.247815157662827	0.187347128410583	0.701899032509902	0.548393648791806	0.00529872985129263	0.0564766020882446	Cblb	Cbl proto-oncogene B, E3 ubiquitin protein ligase [Source:RGD Symbol;Acc:620535]	no
ENSRNOG00000001989	0.0186419219929135	0.911901881319696	0.999971625125007	0.296700317958253	0.131060838421179	0.543406884723451	-0.240639707547659	0.196882608857712	0.70590722463056	0.537340025505913	0.00630277054551535	0.061514669226996	Alcam	activated leukocyte cell adhesion molecule [Source:RGD Symbol;Acc:619972]	no
ENSRNOG00000001991	0.0202871465432837	0.85581118909781	0.999971625125007	-0.171513544197039	0.118926513422255	0.532593259929007	0.152008665431132	0.137251912160141	0.666318266471917	-0.323522209628171	0.0032528616214064	0.0433300783217291	Atp5o	ATP synthase, H+ transporting, mitochondrial F1 complex, O subunit [Source:RGD Symbol;Acc:621379]	yes
ENSRNOG00000001992	0.0570174800768415	0.581021518420223	0.999971625125007	0.202380188360251	0.0583422896565688	0.445309646001679	-0.0581571304510621	0.559221683195775	0.873062341526749	0.260537318811313	0.0148123351439311	0.0938073303871368	Atp6v1a	ATPase, H+ transporting, lysosomal V1 subunit A [Source:RGD Symbol;Acc:1596464]	no
ENSRNOG00000001996	-0.0415024984410349	0.524093686012645	0.999971625125007	0.0248009140903915	0.738024031464179	0.889730052101627	-0.0943665614014033	0.171237408975791	0.694029153244366	0.119167475491795	0.108813863328612	0.251835611191122	Ythdc1	YTH domain containing 1 [Source:RGD Symbol;Acc:621706]	no
ENSRNOG00000002001	-0.0772261801091385	0.420205715024456	0.999971625125007	0.0500564155523163	0.612904190434312	0.830192349516236	-0.188297698022654	0.0414663602291312	0.506508050326639	0.23835411357497	0.0162839425116092	0.0985963335079345	Itsn1	intersectin 1 (SH3 domain protein) [Source:RGD Symbol;Acc:2935]	no
ENSRNOG00000002004	-0.266494108218782	0.0532627232398047	0.999971625125007	-0.164208452684159	0.32617525758293	0.677213546125229	-0.39569068079236	0.0119765787289003	0.338303505565633	0.2314822281082	0.167629882095543	0.326069878592226	Prdm8	PR domain containing 8 [Source:RGD Symbol;Acc:1311628]	no
ENSRNOG00000002010	-0.0668801907128613	0.58267724867053	0.999971625125007	-0.229220191525955	0.0996970282938909	0.515884324452964	0.0363407853862618	0.778701333517795	0.94636695614721	-0.265560976912216	0.0563517676829075	0.175696619352918	Mrps6	mitochondrial ribosomal protein S6 [Source:RGD Symbol;Acc:2322928]	no
ENSRNOG00000002011	-0.0129064944894241	0.936409274369943	0.999971625125007	-0.00198477520526799	0.993926510936528	NA	-0.0324890796363365	0.903147974891554	0.982084245878243	0.0305043044310685	0.906815492476951	NA	Gnrhr	gonadotropin releasing hormone receptor [Source:RGD Symbol;Acc:70513]	no
ENSRNOG00000002012	0.00994046784092817	0.934166996795468	0.999971625125007	0.123825185940822	0.393002338905481	0.712462826595565	-0.0820828449022573	0.548063016133196	0.867201957184301	0.205908030843079	0.156754323875172	0.312894850699026	Donson	downstream neighbor of SON [Source:RGD Symbol;Acc:1306823]	no
ENSRNOG00000002013	0.0357500277247573	0.628350453636217	0.999971625125007	0.125072915297532	0.112114280356485	0.530209228379185	-0.0337965601104719	0.644376274765213	0.903094202500936	0.158869475408004	0.0436646704146907	0.154163969546167	Sidt1	SID1 transmembrane family, member 1 [Source:RGD Symbol;Acc:1559616]	no
ENSRNOG00000002014	-0.121282845319198	0.428862933468859	0.999971625125007	-0.168105084525234	0.502339118073943	NA	-0.174667534285287	0.49945854115123	0.847971636684262	0.00656244976005354	0.979028510801318	NA	Stap1	signal transducing adaptor family member 1 [Source:RGD Symbol;Acc:1311584]	no
ENSRNOG00000002021	0.12611733292164	0.165319426114903	0.999971625125007	0.183980976369308	0.0951885514336128	0.508030602691183	0.0873344467863932	0.395371849918473	0.800512894985002	0.0966465295829152	0.380527080197951	0.549177641138588	Son	Son DNA binding protein [Source:RGD Symbol;Acc:1309013]	no
ENSRNOG00000002024	0.0563441843257379	0.75039449877483	0.999971625125007	0.389206208326627	0.0663509180812957	0.460283015698626	-0.248415351285514	0.219110453270673	0.718322436688093	0.637621559612141	0.00265782065682351	0.0384234499749661	Epha5	EPH receptor A5 [Source:RGD Symbol;Acc:620831]	yes
ENSRNOG00000002026	0.151327000778847	0.412319718709855	0.999971625125007	0.539244941506704	0.028825637070436	0.368907277061769	-0.128766308712434	0.591629905212337	0.882717932444357	0.668011250219138	0.00686475370728889	0.0645021083692197	Dnajc28	DnaJ (Hsp40) homolog, subfamily C, member 28 [Source:RGD Symbol;Acc:1359589]	no
ENSRNOG00000002028	0.042961869590608	0.509584235739245	0.999971625125007	-0.000105445427644643	0.998936781744515	0.999540095518783	0.0755523003768555	0.303365068520345	0.762726400185862	-0.0756577458045001	0.338747065021728	0.508005612106584	Tmem50b	transmembrane protein 50B [Source:RGD Symbol;Acc:1307561]	no
ENSRNOG00000002029	0.0509772888788998	0.766340784586855	0.999971625125007	0.0575808736798708	0.831109982842249	NA	0.0791201952499112	0.772887958527502	0.944276095632058	-0.0215393215700403	0.936477577784463	NA			no
ENSRNOG00000002032	-0.00115644416446409	0.990562709076906	0.999971625125007	-0.153887743229675	0.12107847826235	0.535726930411328	0.1034913261374	0.259939551289845	0.743167844382574	-0.257379069367074	0.00942653351426709	0.0753979662607183	Ifngr2	interferon gamma receptor 2 [Source:RGD Symbol;Acc:1307532]	no
ENSRNOG00000002035	0.00949682485270812	0.9237999106786	0.999971625125007	0.0762160489460937	0.531659296848143	0.790122436150181	-0.0421511368816204	0.711441443416117	0.925693126434206	0.118367185827714	0.331927599834336	0.502016295198389	Paqr3	progestin and adipoQ receptor family member III [Source:RGD Symbol;Acc:1310426]	no
ENSRNOG00000002036	0.0481931988441541	0.748959119959861	0.999971625125007	0.220459036020371	0.225664762853881	0.612133685260164	-0.0897702331050583	0.602183597934486	0.887274363904464	0.310229269125429	0.0885348745838985	0.222284756153626	Paxbp1	PAX3 and PAX7 binding protein 1 [Source:RGD Symbol;Acc:1584739]	no
ENSRNOG00000002039	0.0441484924177141	0.784862234244417	0.999971625125007	-0.0117229451034892	0.95713738827672	0.983708044682045	0.0945128595640736	0.647341344348736	0.903981889381991	-0.106235804667563	0.625250573844291	0.751226095037282	Evi5	ecotropic viral integration site 5 [Source:RGD Symbol;Acc:2322879]	no
ENSRNOG00000002040	0.127474068538574	0.254291208449504	0.999971625125007	0.243431963755022	0.0725516637545107	0.471225229010268	0.0454702210143174	0.722364323488394	0.928171120563778	0.197961742740705	0.143307776340529	0.296179832779879		BMP2 inducible kinase [Source:MGI Symbol;Acc:MGI:2155456]	no
ENSRNOG00000002041	-0.00642680687678737	0.937603435313795	0.999971625125007	0.0716691313351165	0.450830054229735	0.745102967321334	-0.0682756466849007	0.441103229699312	0.823982013273372	0.139944778020017	0.141578470229877	0.294073798058056	Boc	BOC cell adhesion associated, oncogene regulated [Source:RGD Symbol;Acc:1304550]	no
ENSRNOG00000002044	0.0969725263884473	0.317856905701531	0.999971625125007	0.132891053555208	0.287323504360017	0.655571159023556	0.0741824253459397	0.525031544268708	0.859023252658823	0.0587086282092686	0.636842219993086	0.759353551381282	Gtpbp8	GTP-binding protein 8 (putative) [Source:RGD Symbol;Acc:1310025]	no
ENSRNOG00000002045	0.0367780889932391	0.687018875820809	0.999971625125007	-0.118248099096813	0.169626139010123	0.573219537107227	0.147292140309246	0.0627000413573118	0.575977224589466	-0.265540239406058	0.00196256075352396	0.0325962158235672	Anxa3	annexin A3 [Source:RGD Symbol;Acc:2119]	no
ENSRNOG00000002050	-0.10593797737401	0.326777462205767	0.999971625125007	-0.259065705819018	0.0275700540800314	0.36602817524047	-0.0101055828004865	0.926422349771708	0.986526237792136	-0.248960123018532	0.0342360353075272	0.137296342501048	Igfbp7	insulin-like growth factor binding protein 7 [Source:RGD Symbol;Acc:1306201]	no
ENSRNOG00000002051	0.0917523893414223	0.619511338110264	0.999971625125007	0.476921411248736	0.0468528245625608	0.418134325189276	-0.234030893698974	0.310556954549781	0.764889368550739	0.710952304947711	0.00305136024383626	0.0417883267148037	Synj1	synaptojanin 1 [Source:RGD Symbol;Acc:69434]	yes
ENSRNOG00000002052	-0.407645297296212	0.000176068970087937	0.0387670513413518	-0.420657253172015	0.00269814686372961	0.138074280045839	-0.425027951319956	0.00113938162542996	0.100945327757554	0.00437069814794063	0.975447304267413	0.985471526623616	Ccdc80	coiled-coil domain containing 80 [Source:RGD Symbol;Acc:69421]	no
ENSRNOG00000002053	0.0182193365737862	0.919541229718914	0.999971625125007	0.40227480693437	0.0682069182675537	0.460488238833132	-0.352015513543393	0.109263099684292	0.643093976873609	0.754290320477762	0.000804765608646466	0.0180479921776654	Fras1	Fraser extracellular matrix complex subunit 1 [Source:RGD Symbol;Acc:1306516]	yes
ENSRNOG00000002054	0.10591863306165	0.178467068661123	0.999971625125007	0.0544443361669266	0.575818391990697	0.812089765598575	0.146973750652564	0.102499955549125	0.631947741288634	-0.0925294144856379	0.339229286594763	0.50846726813099	Glmn	glomulin, FKBP associated protein [Source:RGD Symbol;Acc:1588600]	no
ENSRNOG00000002055	0.0410677907136624	0.545336982552799	0.999971625125007	0.0380416463228321	0.664590814870954	0.855860083508765	0.0448297114693517	0.58152028193168	0.88019128112143	-0.00678806514651958	0.938230053100982	0.961993804547452	Noa1	nitric oxide associated 1 [Source:RGD Symbol;Acc:1359460]	no
ENSRNOG00000002057	0.0233947300752762	0.899169653882493	0.999971625125007	0.059546582901638	0.828187139573353	NA	0.00402926025104599	0.988148474959976	0.998006938127696	0.055517322650592	0.83964532062751	NA	Slc10a6	solute carrier family 10 (sodium/bile acid cotransporter), member 6 [Source:RGD Symbol;Acc:727800]	no
ENSRNOG00000002061	-0.0949661478424383	0.451145083105773	0.999971625125007	0.0582740948469876	0.68233198148863	0.865005077250148	-0.237119181069222	0.0772749924156446	0.601553394238687	0.29539327591621	0.0391826151195544	0.146826796945031	Ptpn13	protein tyrosine phosphatase, non-receptor type 13 [Source:RGD Symbol;Acc:1563360]	no
ENSRNOG00000002069	0.0149200771158645	0.923421210080362	0.999971625125007	0.249709752485084	0.15581229641008	0.561612526930762	-0.193864153218581	0.244358249131887	0.737603947093898	0.443573905703666	0.0118749053073219	0.0844295288198098	Slc35a5	solute carrier family 35, member A5 [Source:RGD Symbol;Acc:1564361]	no
ENSRNOG00000002072	-0.0972687360204637	0.592682695216812	0.999971625125007	-0.356792370887804	0.157046854157495	0.562415294515925	0.0386059910542874	0.872641996444097	0.975280006490309	-0.395398361942092	0.116583460258831	0.262097565974079	Eva1c	eva-1 homolog C [Source:RGD Symbol;Acc:1307569]	no
ENSRNOG00000002075	0.0029588382335208	0.984511555320168	0.999971625125007	0.160312249521906	0.399646369816193	0.716670678601519	-0.129910974762421	0.474355818525857	0.83737618115179	0.290223224284327	0.128966495180766	0.278429437270905	Cnot6l	CCR4-NOT transcription complex, subunit 6-like [Source:RGD Symbol;Acc:1309128]	no
ENSRNOG00000002079	0.11098820556061	0.266485269858405	0.999971625125007	0.215340551413645	0.0591387664551238	0.446878683350177	0.0351375237429554	0.741221774184116	0.933585120782291	0.180203027670689	0.114252249240633	0.259475550280218	Mapk10	mitogen activated protein kinase 10 [Source:RGD Symbol;Acc:3663]	no
ENSRNOG00000002080	0.082575869931177	0.309439677595933	0.999971625125007	0.0637163613041787	0.5417915376995	0.795527996842877	0.0989140666127728	0.306850602955069	0.763467184489598	-0.0351977053085941	0.734967044515655	0.83192358216827	Urb1	URB1 ribosome biogenesis 1 homolog (S. cerevisiae) [Source:RGD Symbol;Acc:1304621]	no
ENSRNOG00000002089	0.0805641798888255	0.456412305379887	0.999971625125007	0.143294002812673	0.28121542123316	0.650868471809771	0.0372160834153972	0.764751520917155	0.940661865241082	0.106077919397276	0.424862428219302	0.588230087080187	Ccng2	cyclin G2 [Source:RGD Symbol;Acc:1305002]	no
ENSRNOG00000002091	0.12400570805889	0.355174969919482	0.999971625125007	0.287540061755849	0.0673795420379849	0.460283015698626	0.00710667563295903	0.961846990667465	0.993191813286407	0.28043338612289	0.0744033786749704	0.203038182866209	Gtf3c3	general transcription factor IIIC, polypeptide 3 [Source:RGD Symbol;Acc:1309185]	no
ENSRNOG00000002092	-0.0173830295403252	0.920706373545473	0.999971625125007	0.322555088222214	0.0978669716021496	0.513307812273403	-0.36138064227085	0.0555612773468439	0.55824390600966	0.683935730493063	0.000524546001276491	0.0136273161294969	Hunk	hormonally upregulated Neu-associated kinase [Source:RGD Symbol;Acc:1565091]	yes
ENSRNOG00000002093	0.0191921148440407	0.916647311641885	0.999971625125007	0.346228358093271	0.144650783956464	0.551836081934319	-0.306932989996217	0.18274987730523	0.69876662458185	0.653161348089488	0.00617049276141923	0.0608574729695389	Tgfbr3	transforming growth factor, beta receptor III [Source:RGD Symbol;Acc:61821]	no
ENSRNOG00000002094	-0.0459352148015401	0.421216495543838	0.999971625125007	-0.0819502364759851	0.253637797369143	0.630124717212863	-0.0202375328946793	0.760298005695961	0.939322714474999	-0.0617127035813059	0.39029873839531	0.557954627638301	Atg3	autophagy related 3 [Source:RGD Symbol;Acc:708464]	no
ENSRNOG00000002095	0.0767719872989532	0.595506162343182	0.999971625125007	0.104267413473126	0.581149639799478	0.814042661377883	0.0662011114575651	0.710785877783421	0.925311579305986	0.0380663020155605	0.840143991024555	0.901714183904725	Arhgap24	Rho GTPase activating protein 24 [Source:RGD Symbol;Acc:1306669]	no
ENSRNOG00000002097	-0.0615918699922516	0.536653845104682	0.999971625125007	-0.206084014749771	0.0510819881348016	0.430060708324484	0.0335711037052027	0.732174933854834	0.930844169881649	-0.239655118454973	0.0232665217572748	0.115602721093064	Rasl11b	RAS-like family 11 member B [Source:RGD Symbol;Acc:1303099]	no
ENSRNOG00000002099	0.0292929765759214	0.732049367141055	0.999971625125007	0.135102045874058	0.138076898354917	0.546848129741818	-0.0542796705985243	0.522003114064126	0.858885498624215	0.189381716472583	0.0376941347627125	0.144059418150228	Wdfy3	WD repeat and FYVE domain containing 3 [Source:RGD Symbol;Acc:1307097]	no
ENSRNOG00000002100	0.0698454684802054	0.228097766725894	0.999971625125007	0.122882032352213	0.0688663809447188	0.461220319879385	0.0300440927123002	0.632011099205505	0.899188608955783	0.0928379396399131	0.169128571293535	0.327512930335729	LOC100910272	signal recognition particle 72 kDa protein-like [Source:RGD Symbol;Acc:6499144]	no
ENSRNOG00000002101	0.0899120491618039	0.253768850167818	0.999971625125007	0.0017059637663798	0.984905974282595	0.995365224125157	0.156010942615304	0.0605903783829567	0.570913353339314	-0.154304978848924	0.0854502921043384	0.218093235422858	Paics	phosphoribosylaminoimidazole carboxylase, phosphoribosylaminoimidazole succinocarboxamide synthetase [Source:RGD Symbol;Acc:620066]	no
ENSRNOG00000002104	-0.0212618536980124	0.772681405954369	0.999971625125007	-0.0473100500329606	0.610860127877733	0.828778803858273	-0.00256410080016807	0.976267502039229	0.995809456354922	-0.0447459492327925	0.63037151597346	0.75485254978559	Scaf4	SR-related CTD-associated factor 4 [Source:RGD Symbol;Acc:727896]	no
ENSRNOG00000002105	-0.0590153040900017	0.610194218036841	0.999971625125007	0.0642741481169695	0.635301543203702	0.84152375111152	-0.166436300967935	0.192565117750815	0.704561502884182	0.230710449084904	0.0907612567654173	0.225355881822563	Cdc7	cell division cycle 7 [Source:RGD Symbol;Acc:1308351]	no
ENSRNOG00000002106	0.127248392059598	0.143814742064379	0.999971625125007	0.242476186859942	0.00800189318420072	0.234121616475489	0.0423722331660303	0.618720122858488	0.894139949406594	0.200103953693912	0.0285796672995601	0.126082822417845	Usp46	ubiquitin specific peptidase 46 [Source:RGD Symbol;Acc:1564808]	no
ENSRNOG00000002112	0.0893488639301912	0.479873716226423	0.999971625125007	0.209165470983692	0.167202173607626	0.572313510926102	0.00228158365008909	0.987201931042562	0.998006938127696	0.206883887333603	0.171886438825048	0.331034998574134	Zfp644	zinc finger protein 644 [Source:RGD Symbol;Acc:1306805]	no
ENSRNOG00000002115	0.104618779929361	0.392963689462893	0.999971625125007	-0.0540209390734981	0.692529223889973	0.870356754545582	0.227144334430983	0.075124692549784	0.598678259612416	-0.281165273504481	0.0395057230367014	0.147081138519225	Sod1	superoxide dismutase 1, soluble [Source:RGD Symbol;Acc:3731]	no
ENSRNOG00000002116	-0.1558828594955	0.346490736853269	0.999971625125007	-0.105865619577696	0.62647369320137	0.837317872287866	-0.237810680610634	0.251301807174082	0.737735917960106	0.131945061032938	0.544436965814971	0.687853869236906	Rplp2	ribosomal protein, large P2 [Source:RGD Symbol;Acc:621775]	no
ENSRNOG00000002121	0.0451564350195311	0.469697755752036	0.999971625125007	0.0545023045150544	0.498462999058084	0.77338965755791	0.0388938487724225	0.602608441860498	0.887380624603905	0.0156084557426319	0.846114742467778	0.905994893897878	Lrrc8d	leucine rich repeat containing 8 family, member D [Source:RGD Symbol;Acc:1309601]	no
ENSRNOG00000002122	0.0182375607162088	0.86002014320435	0.999971625125007	0.000970496468035991	0.994215307855185	0.998358185492281	0.0320696780596291	0.796692067157872	0.952607602245972	-0.0310991815915931	0.816028580628975	0.886528098988233	Lrrc8c	leucine rich repeat containing 8 family, member C [Source:RGD Symbol;Acc:1306585]	no
ENSRNOG00000002125	0.0115898485947177	0.838070380804794	0.999971625125007	-0.0347513732882724	0.606533409220918	0.826954859921572	0.0456917763761941	0.465108009972867	0.835449713009282	-0.0804431496644666	0.233069587688604	0.40123448697555	Ccni	cyclin I [Source:RGD Symbol;Acc:1309209]	no
ENSRNOG00000002126	-0.0178556251534134	0.874218770254614	0.999971625125007	0.100177753810397	0.449057282754657	0.743812368038042	-0.116130044842565	0.351057113491619	0.785587692976431	0.216307798652962	0.103596949212723	0.244275745395025	Ncam2	neural cell adhesion molecule 2 [Source:RGD Symbol;Acc:1303131]	no
ENSRNOG00000002128	0.0863849379514192	0.449387154847102	0.999971625125007	0.24525113019119	0.044898342922095	0.413049744339357	-0.0357009906137495	0.755562809979735	0.938122185233614	0.280952120804939	0.0216786226366763	0.112185575591911	Ppat	phosphoribosyl pyrophosphate amidotransferase [Source:RGD Symbol;Acc:620237]	no
ENSRNOG00000002129	-0.0446052173062346	0.730204412507746	0.999971625125007	0.119902589193348	0.428288123539704	0.731888962015889	-0.188415172042742	0.191655493746764	0.704542745537134	0.30831776123609	0.0438817056398011	0.154600777923956	Lrrc8b	leucine rich repeat containing 8 family, member B [Source:RGD Symbol;Acc:1563429]	no
ENSRNOG00000002134	-0.0296985743418959	0.791479066956491	0.999971625125007	-0.0161251139912425	0.933872600408505	NA	-0.073866129216706	0.718107408312071	0.927305405890809	0.0577410152254635	0.765792550367024	NA	Mpa2l	macrophage activation 2 like [Source:RGD Symbol;Acc:1561523]	no
ENSRNOG00000002135	0.12308093448052	0.239089181598619	0.999971625125007	0.247415278979067	0.0342360569921804	0.38035599276979	0.0328208077631568	0.763690851096317	0.940577671845992	0.214594471215911	0.0662210846476871	0.190987233316429	Sgcb	sarcoglycan, beta (dystrophin-associated glycoprotein) [Source:RGD Symbol;Acc:1594202]	no
ENSRNOG00000002137	0.0819702344608519	0.296749131779705	0.999971625125007	0.0868020038313178	0.39291626665072	0.712462826595565	0.0811539230367575	0.38964856936699	0.79819300655003	0.00564808079456032	0.955486518970172	0.972133584711552	Aasdh	aminoadipate-semialdehyde dehydrogenase [Source:RGD Symbol;Acc:1311135]	no
ENSRNOG00000002139	0.0707219664933789	0.527909107505376	0.999971625125007	0.233023624826034	0.0463503711385938	0.417260172712658	-0.0567553708486415	0.603961783890217	0.887490765850523	0.289778995674676	0.0132957210423938	0.0890620277479095	RGD1311575	hypothetical LOC289568 [Source:RGD Symbol;Acc:1311575]	no
ENSRNOG00000002141	0.0239089628623661	0.694240248765287	0.999971625125007	0.0509552071698644	0.502897410567812	0.775595734689904	0.00367251551663814	0.958528087335732	0.992997782743992	0.0472826916532263	0.534169220538523	0.679818038267366	Cd200	Cd200 molecule [Source:RGD Symbol;Acc:3104]	no
ENSRNOG00000002142	0.0705381802722221	0.200455096612993	0.999971625125007	0.0605842132991063	0.391984406244456	0.712462826595565	0.0788405953829877	0.229652191140352	0.725920660136125	-0.0182563820838814	0.796259953116996	0.872777821585566	Cds1	CDP-diacylglycerol synthase 1 [Source:RGD Symbol;Acc:621185]	no
ENSRNOG00000002144	0.0169477944152374	0.905941975973646	0.999971625125007	0.211899074382004	0.192946601370035	0.588973002236346	-0.149825234908735	0.328803914146446	0.776748145197153	0.361724309290739	0.0264805151013039	0.121738726032841	Exoc1	exocyst complex component 1 [Source:RGD Symbol;Acc:1304939]	no
ENSRNOG00000002145	0.0382809630460606	0.825069671526811	0.999971625125007	0.330594639538837	0.116645609237997	0.531096154187704	-0.217467778164203	0.28896174053492	0.758253332001247	0.548062417703041	0.0099573633314984	0.0775090354587842	Tmprss7	transmembrane protease, serine 7 [Source:RGD Symbol;Acc:1304655]	no
ENSRNOG00000002146	0.047036791318852	0.687599649843907	0.999971625125007	0.223886286389087	0.0640332711383007	0.458012399172713	-0.0945331757112857	0.406173914685743	0.803039271099725	0.318419462100373	0.00862217271843236	0.0721919611736337	Pkd2	polycystic kidney disease 2 (autosomal dominant) [Source:RGD Symbol;Acc:1559992]	no
ENSRNOG00000002149	-0.046747835257758	0.780322974546692	0.999971625125007	0.030167947835952	0.909992025622044	NA	-0.151729658469983	0.575612549455272	0.878059722525539	0.181897606305935	0.494046268384986	NA	Nkx6-1	NK6 homeobox 1 [Source:RGD Symbol;Acc:69318]	no
ENSRNOG00000002151	0.127652561256187	0.275317256199409	0.999971625125007	-0.00121838063230484	0.992732868215698	0.997465933620451	0.231726487644267	0.0637066380474508	0.576539528191469	-0.232944868276572	0.0815570320439127	0.21253576537751	Tagln3	transgelin 3 [Source:RGD Symbol;Acc:69301]	no
ENSRNOG00000002152	0.0619981598446696	0.593833772481214	0.999971625125007	0.227535967666353	0.0643939400956643	0.458883640435565	-0.069069920531889	0.548326707829151	0.867201957184301	0.296605888198242	0.0159739994098422	0.0975665383308981	Dcun1d4	DCN1, defective in cullin neddylation 1, domain containing 4 [Source:RGD Symbol;Acc:1310422]	no
ENSRNOG00000002153	0.131546656987407	0.476375693021884	0.999971625125007	0.444282056543796	0.0846733541479812	0.491142510230785	-0.0828963522165103	0.742936742458215	0.934107077460473	0.527178408760307	0.0410837172493203	0.149730182380169	Cep135	centrosomal protein 135 [Source:RGD Symbol;Acc:1310726]	no
ENSRNOG00000002154	-0.0393829999624699	0.770713932533213	0.999971625125007	-0.167778161102562	0.333391207651899	0.682221849182557	0.0462439345701078	0.773215177067076	0.94429387969979	-0.21402209567267	0.216299193614019	0.382381424646971	Mepe	matrix extracellular phosphoglycoprotein [Source:RGD Symbol;Acc:71036]	no
ENSRNOG00000002158	-0.191550189542205	0.291672394679166	0.999971625125007	-0.228466678422319	0.408518202022529	0.720992287588937	-0.276750391930935	0.31460301958276	0.767220031960271	0.0482837135086156	0.861370630024955	0.915746076068881	Ibsp	integrin-binding sialoprotein [Source:RGD Symbol;Acc:2855]	no
ENSRNOG00000002159	0.0599234144224847	0.712797702364786	0.999971625125007	0.213925029049415	0.306726272667763	0.668076755195951	-0.057936142052991	0.772117250022491	0.943996733940253	0.271861171102406	0.19456001783598	0.35765582196922	Agpat9	1-acylglycerol-3-phosphate O-acyltransferase 9 [Source:RGD Symbol;Acc:1565703]	no
ENSRNOG00000002161	-0.0619522313049973	0.706223693257699	0.999971625125007	-0.00687512165594088	0.975532004350208	0.992398296246424	-0.119087086982349	0.57900153125276	0.879035774524815	0.112211965326408	0.618282342626613	0.745448391628593	Tlr6	toll-like receptor 6 [Source:RGD Symbol;Acc:1303030]	no
ENSRNOG00000002163	0.0179973850260677	0.880376881576313	0.999971625125007	0.177379738943911	0.174843755229292	0.57554582606173	-0.113177473998993	0.356975270101712	0.787881170423826	0.290557212942904	0.0266145171284964	0.121974000698856	Klf3	Kruppel-like factor 3 (basic) [Source:RGD Symbol;Acc:1593290]	no
ENSRNOG00000002164	-0.0681126776833848	0.649411583101374	0.999971625125007	0.130113338692587	0.615881306063841	NA	-0.377353344197686	0.150988973524212	0.681022481912016	0.507466682890273	0.0481505676789903	NA	Nmu	neuromedin U [Source:RGD Symbol;Acc:68388]	no
ENSRNOG00000002165	0.26549678628018	0.111675041381871	0.999971625125007	0.217415167686491	0.343642489443339	0.68765124035326	0.355669597131083	0.102218747197272	0.631947741288634	-0.138254429444592	0.540164464683253	0.68477664418095	Fam175a	family with sequence similarity 175, member A [Source:RGD Symbol;Acc:1305287]	no
ENSRNOG00000002167	-0.247664732784806	0.179951915368286	0.999971625125007	-0.362164258254026	0.186060507105194	NA	-0.265594177598096	0.325398808600236	0.774841048019004	-0.0965700806559299	0.724976211407283	NA	Dmp1	dentin matrix acidic phosphoprotein 1 [Source:RGD Symbol;Acc:2508]	no
ENSRNOG00000002169	0.01948565442497	0.915777065076171	0.999971625125007	-0.0458817002817595	0.867688108754304	NA	0.0816693331382289	0.764331646885883	0.940577671845992	-0.127551033419988	0.643061778031387	NA	Pdcl2	phosducin-like 2 [Source:RGD Symbol;Acc:1559712]	no
ENSRNOG00000002171	-0.142576681824697	0.439733981308917	0.999971625125007	0.117645092157976	0.636208342302494	0.842066572718423	-0.524647154863772	0.0310155020633528	0.4628942059567	0.642292247021747	0.0105097806230826	0.0795044151947205	Phldb2	pleckstrin homology-like domain, family B, member 2 [Source:RGD Symbol;Acc:1591402]	no
ENSRNOG00000002174	0.160656133538945	0.362428458236466	0.999971625125007	0.0322384683020699	0.895148341165714	0.958696467380735	0.299776772703944	0.197695643871568	0.706786423250498	-0.267538304401874	0.269466801994094	0.440601158848967	Cwh43	cell wall biogenesis 43 C-terminal homolog (S. cerevisiae) [Source:RGD Symbol;Acc:1310958]	no
ENSRNOG00000002175	0.172101279014314	0.337551338114703	0.999971625125007	0.612361607805109	0.0248040265779634	NA	-0.0976916881069998	0.718812781668105	0.927391006499318	0.710053295912109	0.00933793783036574	NA	LOC100911602	circadian locomoter output cycles protein kaput-like [Source:RGD Symbol;Acc:6492097]	no
ENSRNOG00000002176	0.00682322431250256	0.962240609293024	0.999971625125007	0.195312456663947	0.249103818868507	0.628048294883313	-0.153752081199964	0.342356238053355	0.783023591600242	0.349064537863911	0.0408128826255545	0.149372588399785	Pvrl3	poliovirus receptor-related 3 [Source:RGD Symbol;Acc:1309516]	no
ENSRNOG00000002177	0.207598920242003	0.188943338054302	0.999971625125007	0.425174001779607	0.0270660024409059	0.364201414783005	0.0734321575872229	0.688867940259069	0.918314161018773	0.351741844192384	0.0669817661562076	0.192159378492289	Gnpda2	glucosamine-6-phosphate deaminase 2 [Source:RGD Symbol;Acc:1305521]	no
ENSRNOG00000002178	0.0170480451690543	0.897639581689817	0.999971625125007	-0.174961334168424	0.243171947553826	0.623404447365263	0.14920761708725	0.284861904212962	0.755802564640585	-0.324168951255674	0.030267420799252	0.128454817570697	Mrps18c	mitochondrial ribosomal protein S18C [Source:RGD Symbol;Acc:1307997]	no
ENSRNOG00000002180	-0.0123236072131622	0.929487012435936	0.999971625125007	0.200196631350009	0.181878508533343	0.580679026343664	-0.19884809318783	0.161490279916781	0.689146528732499	0.399044724537839	0.00811995575531592	0.0701583090139755	Tbc1d1	TBC1 (tre-2/USP6, BUB2, cdc16) domain family, member 1 [Source:RGD Symbol;Acc:1304562]	no
ENSRNOG00000002181	0.0521956174761797	0.581756974040066	0.999971625125007	0.0204856339036733	0.866716556390279	0.948714267047311	0.0780788613571256	0.49020355340302	0.842347856037664	-0.0575932274534523	0.635816700968001	0.758516161532843	Helq	helicase, POLQ-like [Source:RGD Symbol;Acc:1560216]	no
ENSRNOG00000002182	-0.0123701717029094	0.840986466162844	0.999971625125007	0.0135066069802705	0.861305069545227	0.946803669068195	-0.0324244925017464	0.651491364767221	0.905492761048701	0.0459310994820169	0.552572983825602	0.693988448773708	Sept11	septin 11 [Source:RGD Symbol;Acc:1307405]	no
ENSRNOG00000002185	0.0363226417317799	0.633220529076006	0.999971625125007	0.0381803448242861	0.697272626251274	0.873069489580019	0.036209521203473	0.691000559877241	0.91908375067089	0.00197082362081312	0.98395657232328	0.990457994195546	Pgm2	phosphoglucomutase 2 [Source:RGD Symbol;Acc:1306061]	no
ENSRNOG00000002186	0.0412606043961881	0.688235563219713	0.999971625125007	-0.0595028493056155	0.619452971068302	0.833779798775188	0.115937854670172	0.298462235070986	0.761921882494613	-0.175440703975788	0.142777602115133	0.295683490380309	Nudt9	nudix (nucleoside diphosphate linked moiety X)-type motif 9 [Source:RGD Symbol;Acc:1359522]	no
ENSRNOG00000002188	0.0606753860979102	0.66572588027263	0.999971625125007	-0.0680399505976693	0.707143706521935	0.87650637671764	0.159588452032558	0.342146825885063	0.783023591600242	-0.227628402630227	0.20559256410891	0.36998378732077	Hpse	heparanase [Source:RGD Symbol;Acc:61969]	no
ENSRNOG00000002190	-0.0115558213874673	0.950100238369998	0.999971625125007	0.422141242790798	0.0770682327336541	0.474436765746332	-0.536718810587888	0.0210110925671287	0.413147498611901	0.958860053378686	6.70347752693014e-05	0.00317208997441528	LOC364157	similar to T05C3.2 [Source:RGD Symbol;Acc:1597126]	yes
ENSRNOG00000002191	-0.0392320498426973	0.724793955714271	0.999971625125007	-0.126186727420276	0.370513888433272	0.702053568177953	0.0202910760488044	0.876150042609742	0.975982827147714	-0.14647780346908	0.29816832748797	0.469711216384695	LOC498368	similar to RIKEN cDNA 0610040J01 [Source:RGD Symbol;Acc:1561612]	no
ENSRNOG00000002192	0.0910078996816606	0.598449239222032	0.999971625125007	0.255600481718671	0.267903164926012	0.641531589685794	-0.0239657809549848	0.914226318498272	0.984687784653518	0.279566262673656	0.225910989936778	0.392620891037476	Rell1	RELT-like 1 [Source:RGD Symbol;Acc:1307468]	no
ENSRNOG00000002194	-0.0198911454092782	0.818820797842338	0.999971625125007	-0.0872844425379368	0.401185564257218	0.71787680149388	0.0279111339671686	0.772641407501091	0.944219698298232	-0.115195576505105	0.267778354323594	0.438814825445712	Coq2	coenzyme Q2 4-hydroxybenzoate polyprenyltransferase [Source:RGD Symbol;Acc:1306722]	no
ENSRNOG00000002196	-0.0385183930430864	0.659111497786549	0.999971625125007	0.0534067134204173	0.592042688150268	0.819608709916822	-0.113410588067963	0.223018936916118	0.719986394064808	0.16681730148838	0.0951411132973302	0.232404299504779	Ociad2	OCIA domain containing 2 [Source:RGD Symbol;Acc:2319541]	no
ENSRNOG00000002198	-0.0922611911344246	0.617157938062434	0.999971625125007	0.102489766171336	0.692983793990979	0.870653610696287	-0.338505704225314	0.182081669387396	0.697592007557164	0.440995470396649	0.0904548245905209	0.224974337609826		Uncharacterized protein [Source:UniProtKB/TrEMBL;Acc:M0R6L7]	no
ENSRNOG00000002199	0.0448247267235271	0.680183466000522	0.999971625125007	-0.104799258761287	0.394637273483079	0.713674774559248	0.152200920851138	0.177777959604541	0.694654631070811	-0.257000179612425	0.0356848109161679	0.140232674435643	Tmem165	transmembrane protein 165 [Source:RGD Symbol;Acc:1306983]	no
ENSRNOG00000002201	-0.0179275927794304	0.920160569151015	0.999971625125007	0.165295580488506	0.550043036443137	NA	-0.209314497654857	0.449612616521245	0.827168943681083	0.374610078143363	0.175359185954718	NA		transformer 2 beta homolog (Drosophila) [Source:MGI Symbol;Acc:MGI:106016]	no
ENSRNOG00000002202	0.175589764593456	0.298947988075334	0.999971625125007	0.47621645452111	0.0172890850676095	0.310080559521105	-0.0322216048740473	0.866698327859918	0.973381376139419	0.508438059395157	0.011104013062978	0.0813787422655337	Sowahb	sosondowah ankyrin repeat domain family member B [Source:RGD Symbol;Acc:1311994]	no
ENSRNOG00000002203	0.0357549288442259	0.789524307880323	0.999971625125007	0.147510401150398	0.370572413080803	0.702053568177953	-0.0505039767746489	0.745351050310824	0.935058861744438	0.198014377925047	0.22999538917675	0.397906133422352	Lin54	lin-54 DREAM MuvB core complex component [Source:RGD Symbol;Acc:1311361]	no
ENSRNOG00000002204	0.0659623214280275	0.707975365099461	0.999971625125007	-0.0851004225734018	0.727008319267996	0.884745961213665	0.194188190921288	0.401901822409974	0.801941735972951	-0.279288613494689	0.249137738813129	0.418432940242212	Ccdc158	coiled-coil domain containing 158 [Source:RGD Symbol;Acc:1308523]	no
ENSRNOG00000002205	0.0583613701277266	0.489393393013606	0.999971625125007	-0.0717073393647437	0.380491040997525	0.706269737825351	0.15252080041569	0.0443245044498236	0.518069794824731	-0.224228139780433	0.0060684755753354	0.0604292895330977	Ociad1	OCIA domain containing 1 [Source:RGD Symbol;Acc:1359549]	no
ENSRNOG00000002207	0.0521715299754956	0.518110160720247	0.999971625125007	0.050714076940582	0.626756496979623	0.837317872287866	0.0544373436011483	0.573824126151872	0.878031772095781	-0.00372326666056632	0.971446733576162	0.983166998077157	Guf1	GUF1 GTPase homolog (S. cerevisiae) [Source:RGD Symbol;Acc:1310774]	no
ENSRNOG00000002208	-0.0770094449290752	0.574291982316051	0.999971625125007	0.0755453333705942	0.637191833961045	0.842783247605456	-0.220837948383973	0.143991138602751	0.672634459027169	0.296383281754568	0.0653177309657984	0.189648435667128	Shroom3	shroom family member 3 [Source:RGD Symbol;Acc:1310470]	no
ENSRNOG00000002209	0.188257389514814	0.0302487674955528	0.923794641650343	0.238708093365421	0.0260695036321214	0.360473373537473	0.157405753105456	0.115668707727507	0.644877465591467	0.0813023402599657	0.446990156385879	0.607195606512088	LOC289641	ArfGAP with RhoGAP domain, ankyrin repeat and PH domain 2 [Source:RGD Symbol;Acc:1306452]	no
ENSRNOG00000002210	0.108217861706565	0.368147607254257	0.999971625125007	-0.0310023620755806	0.823563756566878	0.930034759318877	0.216951361675902	0.093476566321811	0.626370195298863	-0.247953723751482	0.0736363254576634	0.201981758612556	Hsd17b11	hydroxysteroid (17-beta) dehydrogenase 11 [Source:RGD Symbol;Acc:1303235]	no
ENSRNOG00000002212	-0.0353828135800314	0.831070023929768	0.999971625125007	-0.0481408856890835	0.828745531075017	0.931418181714941	-0.0335037463941098	0.874538014095565	0.975928999620277	-0.0146371392949738	0.947585779362374	0.966546245934194	Hsd17b13	hydroxysteroid (17-beta) dehydrogenase 13 [Source:RGD Symbol;Acc:1359553]	no
ENSRNOG00000002214	0.0192293984592434	0.692780481098321	0.999971625125007	0.0417012017195704	0.506818182098204	0.777483223464974	0.00228594048809568	0.968699563534847	0.994362433544333	0.0394152612314747	0.530393047611596	0.676881578925585	Klhl8	kelch-like family member 8 [Source:RGD Symbol;Acc:1304685]	no
ENSRNOG00000002215	-0.220765636658527	0.0149333047650073	0.666751295476656	-0.241854645159754	0.0352799391700434	0.382856621263882	-0.214893773021695	0.0442010617338481	0.518069794824731	-0.0269608721380586	0.815228152444582	0.885978861950045	Mylk	myosin light chain kinase [Source:RGD Symbol;Acc:1310915]	no
ENSRNOG00000002216	0.0103899734798396	0.904990061057186	0.999971625125007	-0.126785117835636	0.171301731096566	0.57410268381851	0.104388242068571	0.216910440293394	0.718322436688093	-0.231173359904207	0.0121739769452245	0.0853894518748554	Srd5a3	steroid 5 alpha-reductase 3 [Source:RGD Symbol;Acc:1308828]	no
ENSRNOG00000002217	-0.0212684226967012	0.90803904340645	0.999971625125007	-0.0916409368669164	0.739454759712933	NA	0.0239404371243189	0.930063572976911	0.987544894531824	-0.115581373991235	0.674833646691878	NA	Plac8	placenta-specific 8 [Source:RGD Symbol;Acc:1308102]	no
ENSRNOG00000002218	0.0822682960964881	0.520084975893073	0.999971625125007	0.122303024554267	0.463854767861479	0.752671921061437	0.0589286434433118	0.707631764544238	0.924516305365589	0.0633743811109549	0.703512249982392	0.808212824934266	Stbd1	starch binding domain 1 [Source:RGD Symbol;Acc:1311800]	no
ENSRNOG00000002225	-0.0307718078162593	0.858765520286801	0.999971625125007	0.334089080143812	0.0616455576475245	0.451658496992974	-0.429323375711105	0.0111000410031735	0.327795550537687	0.763412455854917	2.02227494717047e-05	0.00143332792244906	Scarb2	scavenger receptor class B, member 2 [Source:RGD Symbol;Acc:621882]	yes
ENSRNOG00000002227	-0.0480097876542476	0.772736175253021	0.999971625125007	0.235191721486879	0.202981722418977	0.59747416545121	-0.341756026293151	0.0516901439158139	0.543278272241847	0.57694774778003	0.00187118998706962	0.0316336123579346	Kit	v-kit Hardy-Zuckerman 4 feline sarcoma viral oncogene homolog [Source:RGD Symbol;Acc:620568]	yes
ENSRNOG00000002229	0.0177456250341103	0.789129486460515	0.999971625125007	0.0722909684647658	0.355981540948512	0.695178922017324	-0.0242057931410641	0.739420187425325	0.932640555106638	0.09649676160583	0.21801646846838	0.384155637223754	Adcy5	adenylate cyclase 5 [Source:RGD Symbol;Acc:71014]	no
ENSRNOG00000002232	0.00425739632940485	0.981012718965689	0.999971625125007	0.31056099376445	0.162540340013949	0.569392706378267	-0.291744134254407	0.179030150402465	0.69547013832228	0.602305128018857	0.00736593563120044	0.0662891697758199	Aff1	AF4/FMR2 family, member 1 [Source:RGD Symbol;Acc:1307940]	no
ENSRNOG00000002238	0.225015243942667	0.12129368874711	0.999971625125007	0.229502487109206	0.222746894452764	0.610789507557635	0.255715796473083	0.150061115973953	0.680826771707705	-0.0262133093638773	0.88886936516957	0.932563489745704	Sema5b	sema domain, seven thrombospondin repeats (type 1 and type 1-like), transmembrane domain (TM) and short cytoplasmic domain, (semaphorin) 5B [Source:RGD Symbol;Acc:1308914]	no
ENSRNOG00000002240	0.0279611272718784	0.618494933499531	0.999971625125007	0.0108425126978352	0.880289775172406	0.953389683138279	0.0411797424391727	0.536942964242375	0.863509883126142	-0.0303372297413375	0.673232228912681	0.787209524658904	Dirc2	disrupted in renal carcinoma 2 [Source:RGD Symbol;Acc:1310939]	no
ENSRNOG00000002241	0.18162200114956	0.143281127883875	0.999971625125007	0.134837778649698	0.397619888211262	0.715068385122398	0.233076915379168	0.117155221796777	0.645227782878166	-0.0982391367294698	0.534201363252951	0.679818038267366	Hspbap1	Hspb associated protein 1 [Source:RGD Symbol;Acc:620870]	no
ENSRNOG00000002244	-0.124241852355136	0.204698380313955	0.999971625125007	0.00114684976780449	0.991112452207438	0.997051733623015	-0.237338982079299	0.0136167225745729	0.352700257650026	0.238485831847104	0.0210565416088616	0.110703451996768	Pdgfra	platelet derived growth factor receptor, alpha polypeptide [Source:RGD Symbol;Acc:3284]	no
ENSRNOG00000002246	0.0424278659853671	0.675229013707348	0.999971625125007	0.197508037506024	0.04567049218447	0.415120520134693	-0.0824751751134731	0.370524746175519	0.791581372134376	0.279983212619497	0.00463212910755141	0.0526989177609325	Slc30a9	solute carrier family 30 (zinc transporter), member 9 [Source:RGD Symbol;Acc:1593180]	no
ENSRNOG00000002247	0.0512280213892741	0.636770890297837	0.999971625125007	0.0414940603142106	0.764260772473536	0.901470465097982	0.062057047317127	0.630832232167868	0.898480726725756	-0.0205629870029164	0.881683934563499	0.92884817333317	Nup54	nucleoporin 54 [Source:RGD Symbol;Acc:619926]	no
ENSRNOG00000002248	0.0441007654741961	0.760593185049862	0.999971625125007	0.302980461428741	0.0381318723569045	0.390885423016327	-0.176897876983602	0.200998577144008	0.709228404927214	0.479878338412343	0.00107171495599563	0.0221254050261153	Fryl	FRY-like [Source:RGD Symbol;Acc:1311309]	yes
ENSRNOG00000002251	-0.0344537428268463	0.494031061387215	0.999971625125007	-0.0902995952208524	0.118088127391283	0.532553811021272	0.00553524539464923	0.917208174566795	0.984999438227886	-0.0958348406155017	0.0971567513558801	0.235156242233535	Sec31a	SEC31 homolog A (S. cerevisiae) [Source:RGD Symbol;Acc:620233]	no
ENSRNOG00000002253	0.173734898957309	0.273133734787523	0.999971625125007	0.214288099496395	0.319147140508517	0.673308989990507	0.171138202257466	0.403487979286093	0.80211079621053	0.0431498972389282	0.839733706872022	0.901565860743765	Wdr5b	WD repeat domain 5B [Source:RGD Symbol;Acc:1308567]	no
ENSRNOG00000002254	0.174012069696916	0.0461485178010522	0.999971625125007	0.229575304677531	0.0339581922706343	0.379544451566004	0.138462203118745	0.170885766153013	0.693550690167604	0.0911131015587857	0.397630805885974	0.564435724056006	Tmem33	transmembrane protein 33 [Source:RGD Symbol;Acc:708371]	no
ENSRNOG00000002255	0.0337461453050253	0.758822027823707	0.999971625125007	-0.128557831495547	0.270955352386982	0.643781832447001	0.148332129128239	0.171040852421837	0.693999482647333	-0.276889960623786	0.0175571050048981	0.102286536147217	Fam162a	family with sequence similarity 162, member A [Source:RGD Symbol;Acc:1590883]	no
ENSRNOG00000002256	0.0775119640912577	0.503888877350441	0.999971625125007	0.0915124530435834	0.539295099843197	0.794146810534494	0.072599954087412	0.602864442142802	0.887468095196239	0.0189124989561713	0.898825973451424	0.938911710926801	Art3	ADP-ribosyltransferase 3 [Source:RGD Symbol;Acc:628833]	no
ENSRNOG00000002258	0.0995782215973859	0.132735197955298	0.999971625125007	0.0967878517270477	0.250002355412257	0.628048294883313	0.103800158510647	0.184005754146258	0.699884533161506	-0.00701230678359879	0.933507892030501	0.958902084861836	Tmem150c	transmembrane protein 150C [Source:RGD Symbol;Acc:1306105]	no
ENSRNOG00000002262	0.0936950904422968	0.177549777777696	0.999971625125007	0.0192416775172031	0.80538869800166	0.921545753674684	0.150378085803017	0.037527670057761	0.492844906124562	-0.131136408285814	0.0924153626526947	0.227968214516809	Enoph1	enolase-phosphatase 1 [Source:RGD Symbol;Acc:1309016]	no
ENSRNOG00000002267	0.0354084013924902	0.748843622627834	0.999971625125007	-0.0477118259240525	0.731626469758745	0.886297160239686	0.0974972972666866	0.448531810951434	0.826806540745445	-0.145209123190739	0.294533199089406	0.465901411805538	Chic2	cysteine-rich hydrophobic domain 2 [Source:RGD Symbol;Acc:1309278]	no
ENSRNOG00000002270	0.039507161429019	0.67527549305185	0.999971625125007	0.199096766359939	0.0150939775431757	0.294632663265465	-0.0897332401462212	0.239742671848527	0.734008930322813	0.28883000650616	0.000428075256919362	0.0116983700107407	Hnrnpdl	heterogeneous nuclear ribonucleoprotein D-like [Source:RGD Symbol;Acc:1309950]	yes
ENSRNOG00000002271	0.0262920359841981	0.785093668176016	0.999971625125007	0.149940016092721	0.150534180038228	0.558153901416628	-0.0717720916566472	0.462443409184687	0.834689209331731	0.221712107749368	0.0338879281729996	0.136478456397732	Slain2	SLAIN motif family, member 2 [Source:RGD Symbol;Acc:1311593]	no
ENSRNOG00000002272	-0.0445184960731372	0.584212717035411	0.999971625125007	0.0606682508114028	0.484568609260928	0.763761725192573	-0.13130569327645	0.105847113930616	0.639470766183684	0.191973944087853	0.0277842719558103	0.124535928475587	Lnx1	ligand of numb-protein X 1, E3 ubiquitin protein ligase [Source:RGD Symbol;Acc:1308159]	no
ENSRNOG00000002273	0.0665481676353955	0.437846597014234	0.999971625125007	0.0377505399067624	0.732911370656643	0.886458171308994	0.0896736094452764	0.380760391483143	0.796422300080425	-0.051923069538514	0.637065611089402	0.759390917292826	Naaa	N-acylethanolamine acid amidase [Source:RGD Symbol;Acc:1307267]	no
ENSRNOG00000002275	-0.0346158968285845	0.554554314784164	0.999971625125007	-0.00528518942281261	0.943272484540932	0.977492846763528	-0.0574607985103602	0.404611616938789	0.80234434032486	0.0521756090875476	0.483347312023791	0.637758613595155	Fip1l1	factor interacting with PAPOLA and CPSF1 [Source:RGD Symbol;Acc:1309336]	no
ENSRNOG00000002276	0.106630295510157	0.483995341448759	0.999971625125007	0.119005424133339	0.631222004892898	NA	0.173040688548491	0.500018630814724	0.84830709501621	-0.0540352644151524	0.828311257654039	NA	Phf6	PHD finger protein 6 [Source:RGD Symbol;Acc:2323526]	no
ENSRNOG00000002277	0.0742348918999064	0.467770770829126	0.999971625125007	0.160685261398024	0.184077289760957	0.582559789515693	0.0105486761021651	0.925576341783263	0.986335048051411	0.150136585295859	0.214549952432704	0.380627512603402	Ncor1	nuclear receptor co-repressor 1 [Source:RGD Symbol;Acc:3612]	no
ENSRNOG00000002278	-0.0840835693630466	0.272198086430527	0.999971625125007	-0.0360425543594907	0.704580738547024	0.875565402975457	-0.123944942767423	0.16151736213326	0.689146528732499	0.087902388407932	0.357499427423569	0.52665304113282	Tec	tec protein tyrosine kinase [Source:RGD Symbol;Acc:620973]	no
ENSRNOG00000002280	0.126013034846737	0.492481503488956	0.999971625125007	0.398085217742086	0.133902399526004	0.543406884723451	-0.11162286895124	0.667440195613918	0.910308972216228	0.509708086693325	0.0550093710543699	0.173511233687439	Sh3bgrl	SH3 domain binding glutamate-rich protein like [Source:RGD Symbol;Acc:1560520]	no
ENSRNOG00000002282	0.0502953599693185	0.777146731443635	0.999971625125007	0.212312906312657	0.381015795195888	0.706658171542524	-0.0762105875140311	0.74568440619458	0.935058861744438	0.288523493826688	0.234778644165223	0.403042269006233	Ppef2	protein phosphatase, EF hand calcium-binding domain 2 [Source:RGD Symbol;Acc:1307093]	no
ENSRNOG00000002286	0.0954870378729032	0.568570058491791	0.999971625125007	0.297180181681096	0.270419712218147	NA	-0.0265415391367261	0.922445308488817	0.985756616000696	0.323721720817822	0.229731563324557	NA	LOC100362518	MKL/myocardin-like 2 [Source:RGD Symbol;Acc:2324536]	no
ENSRNOG00000002291	-0.0213266197220012	0.901267814172888	0.999971625125007	0.128959033659827	0.582395691971203	0.814886253850384	-0.157364807154228	0.490005553960312	0.842347856037664	0.286323840814055	0.225660539177928	0.392525025248472	Brwd3	bromodomain and WD repeat domain containing 3 [Source:RGD Symbol;Acc:1559445]	no
ENSRNOG00000002292	0.0360972070825614	0.677891906111252	0.999971625125007	-0.0639730809911353	0.507130820073913	0.777483223464974	0.109028931997107	0.223567857088959	0.720713995366578	-0.173002012988243	0.0726918592624902	0.200491378116405	Hnrpd	heterogeneous nuclear ribonucleoprotein D [Source:RGD Symbol;Acc:620365]	no
ENSRNOG00000002294	0.0214131800653824	0.873454000585352	0.999971625125007	0.208431847655717	0.169410650902422	0.572989505637221	-0.133711770312895	0.353596034589854	0.787099300056767	0.342143617968612	0.024869538172929	0.118867962114677	Snx29	sorting nexin 29 [Source:RGD Symbol;Acc:1596162]	no
ENSRNOG00000002296	0.0307713780375776	0.798233633098173	0.999971625125007	0.197440543023779	0.130997232049388	0.543406884723451	-0.104661765104913	0.395713037551747	0.800512894985002	0.302102308128691	0.0212585562069211	0.111104457400052	Nfxl1	nuclear transcription factor, X-box binding-like 1 [Source:RGD Symbol;Acc:1359201]	no
ENSRNOG00000002301	-0.00776969026524512	0.935782274257101	0.999971625125007	0.0688923587822294	0.546603024886751	0.797959741364578	-0.0692156204280434	0.516113997551633	0.856207213406591	0.138107979210273	0.22707176874953	0.394134261787097	Uso1	USO1 vesicle transport factor [Source:RGD Symbol;Acc:621604]	no
ENSRNOG00000002303	-0.0168089719766051	0.828101828436814	0.999971625125007	-0.0313125572085338	0.75102130778654	0.894871041276001	-0.00648883062511811	0.943499877992337	0.990096617575432	-0.0248237265834157	0.801447133190498	0.876361711352765	Kcnj12	potassium inwardly-rectifying channel, subfamily J, member 12 [Source:RGD Symbol;Acc:621660]	no
ENSRNOG00000002305	0.11025364036673	0.235646903361934	0.999971625125007	0.243585515344385	0.0107462713950581	0.262928375720565	0.0106339584080711	0.905181389997291	0.982783964529939	0.232951556936314	0.0146917276529501	0.0934825531983683	Slc15a2	solute carrier family 15 (oligopeptide transporter), member 2 [Source:RGD Symbol;Acc:61972]	no
ENSRNOG00000002309	0.0717521246793841	0.686350712480446	0.999971625125007	0.011482636494836	0.963380283438618	0.987050807547528	0.138070590225051	0.565417483869922	0.875526795033138	-0.126587953730215	0.611399770975627	0.740606022544764	Hlx	H2.0-like homeobox [Source:RGD Symbol;Acc:1311961]	no
ENSRNOG00000002312	0.0429796890369905	0.807290837058099	0.999971625125007	0.366778199049287	0.0862087561006629	0.49416045302356	-0.242914152546754	0.245199042137773	0.737735917960106	0.609692351596042	0.00477581519604965	0.0533290526233092	Atp10d	ATPase, class V, type 10D [Source:RGD Symbol;Acc:1588541]	no
ENSRNOG00000002314	0.00743241340694493	0.903428880400545	0.999971625125007	-0.0430213475919423	0.554844013102204	0.801690019585371	0.0443093471648782	0.511593167044001	0.854189126642799	-0.0873306947568205	0.230443572080544	0.397945048942177	Marf1	meiosis arrest female 1 [Source:RGD Symbol;Acc:619770]	no
ENSRNOG00000002318	-0.0321029828962954	0.86000954221874	0.999971625125007	0.421745902513679	0.0243629422311879	0.352133518355686	-0.58424442781296	0.00106993743997793	0.0967197193867195	1.00599033032664	9.21654396656396e-08	2.44312147465677e-05	Limch1	LIM and calponin homology domains 1 [Source:RGD Symbol;Acc:1305269]	yes
ENSRNOG00000002319	0.0576611164970418	0.721310851391487	0.999971625125007	0.40649157512599	0.00848221101399615	0.238404703484247	-0.250703919187092	0.0889393526223551	0.622735215734344	0.657195494313082	2.36190569071368e-05	0.00159451054591491	Tsn	translin [Source:RGD Symbol;Acc:621107]	yes
ENSRNOG00000002320	0.013328245784629	0.809921170395024	0.999971625125007	-0.0198288643742509	0.777552361544523	0.908936035076942	0.0379167789133448	0.558545497002346	0.873062341526749	-0.0577456432875958	0.410060533843378	0.575430631610389	Commd8	COMM domain containing 8 [Source:RGD Symbol;Acc:1305402]	no
ENSRNOG00000002322	0.341383837416462	0.00911227499327551	0.529871863355115	0.141042852616648	0.302595705230481	0.665953896143007	0.531825470352312	2.61769743704568e-05	0.00907061247463408	-0.390782617735664	0.00383104558822539	0.0474992312687926	RGD1310587	similar to hypothetical protein FLJ14146 [Source:RGD Symbol;Acc:1310587]	no
ENSRNOG00000002323	0.104749989774867	0.528278191123857	0.999971625125007	0.396707738695699	0.0372344278133	0.390376940371073	-0.126648299502835	0.487664449681942	0.841352919486189	0.523356038198534	0.00616069958295407	0.0608449420808296	RGD1566265	similar to RIKEN cDNA 2610002M06 [Source:RGD Symbol;Acc:1566265]	no
ENSRNOG00000002327	0.30610175002739	0.0509837393180277	0.999971625125007	0.244591632053406	0.232575685049105	0.618214389367714	0.41172623238577	0.0334573919017505	0.473412987226856	-0.167134600332365	0.41086456816297	0.575951989210162	Gabrb1	gamma-aminobutyric acid (GABA) A receptor, beta 1 [Source:RGD Symbol;Acc:2649]	no
ENSRNOG00000002331	0.0217425561973833	0.904043109738354	0.999971625125007	0.193898071636175	0.483456794573541	NA	-0.129575577266181	0.639466713536439	0.902136951067556	0.323473648902355	0.242417894320076	NA	Aldh3a1	aldehyde dehydrogenase 3 family, member A1 [Source:RGD Symbol;Acc:2088]	no
ENSRNOG00000002332	0.112783700174091	0.492350065643745	0.999971625125007	0.399558842853921	0.0376965899506322	0.390885423016327	-0.108636091110006	0.560363273719897	0.873337783819526	0.508194933963927	0.00857576276271675	0.0720755609746657	Mospd1	motile sperm domain containing 1 [Source:RGD Symbol;Acc:1359486]	no
ENSRNOG00000002335	-0.0144159910396585	0.887674377956603	0.999971625125007	-0.198370121372505	0.0490411646536739	0.424664506989759	0.108708241063981	0.236742770066781	0.733010667101765	-0.307078362436486	0.00221332880262189	0.0353865620626665	LOC100911685	eukaryotic peptide chain release factor GTP-binding subunit ERF3B-like [Source:RGD Symbol;Acc:6491148]	no
ENSRNOG00000002336	0.00448604746019027	0.97993621186625	0.999971625125007	0.361801606310668	0.179904295568875	0.580211192350783	-0.425280082213718	0.108556227754515	0.64243541766572	0.787081688524386	0.00354112742942247	0.0453031881752562	Gabra4	gamma-aminobutyric acid (GABA) A receptor, alpha 4 [Source:RGD Symbol;Acc:621670]	yes
ENSRNOG00000002338	0.111995220328934	0.479085467327632	0.999971625125007	0.40509156006929	0.0180643732200431	0.31628164155674	-0.118387073290817	0.466744351755224	0.836221142391639	0.523478633360106	0.00229566003144826	0.0360785648395712	Dgke	diacylglycerol kinase, epsilon 64kDa [Source:RGD Symbol;Acc:1560914]	yes
ENSRNOG00000002339	-0.0647253177143204	0.598868776909066	0.999971625125007	0.108154862727194	0.403508217175937	0.718540630182704	-0.222632791886238	0.0661927114748827	0.583814574314014	0.330787654613432	0.0107381784088335	0.0801835177528494	Mark1	MAP/microtubule affinity-regulating kinase 1 [Source:RGD Symbol;Acc:619882]	no
ENSRNOG00000002341	0.185268599410536	0.301098263801785	0.999971625125007	0.527715334181006	0.056478417919812	NA	-0.00823704590143851	0.976220385518447	0.995809456354922	0.535952380082444	0.0527419119180046	NA	Trim25	tripartite motif-containing 25 [Source:RGD Symbol;Acc:1594396]	no
ENSRNOG00000002342	0.111781000661301	0.0402015814043363	0.998509978893054	0.102795742978951	0.147439883374876	0.555161424503015	0.120345670057293	0.0670248309748642	0.584128320479039	-0.0175499270783422	0.80385338400994	0.878123526882695	Aldh3a2	aldehyde dehydrogenase 3 family, member A2 [Source:RGD Symbol;Acc:61866]	no
ENSRNOG00000002343	0.064534575401424	0.531539369238543	0.999971625125007	-0.0726871226389237	0.512496646319633	0.779790790412528	0.165661374335563	0.109047338685543	0.642946422864213	-0.238348496974486	0.0317274552996373	0.131699246019854	Uchl1	ubiquitin carboxyl-terminal esterase L1 (ubiquitin thiolesterase) [Source:RGD Symbol;Acc:3928]	no
ENSRNOG00000002345	0.0541202342511515	0.624952674716277	0.999971625125007	0.143930571435821	0.277709429633976	0.64797384607906	-0.0131153258810595	0.915808984253027	0.984687784653518	0.157045897316881	0.236334302777839	0.405118319841887	Rasgef1b	RasGEF domain family, member 1B [Source:RGD Symbol;Acc:1562220]	no
ENSRNOG00000002347	-0.0736467448436199	0.502713650272681	0.999971625125007	0.0850925123688164	0.442200072505526	0.739516032432302	-0.216665535886849	0.0361752877149933	0.484835588675338	0.301758048255666	0.00652499795704008	0.0628962348528067	Rgl1	ral guanine nucleotide dissociation stimulator,-like 1 [Source:RGD Symbol;Acc:1308947]	no
ENSRNOG00000002349	-0.0206073152431378	0.910110269225101	0.999971625125007	0.370468864986219	0.117629034487357	0.531989790246926	-0.511751106594352	0.0250120934014033	0.441191823991042	0.882219971580571	0.000201760316891572	0.0068217633675533	Gabra2	gamma-aminobutyric acid (GABA) A receptor, alpha 2 [Source:RGD Symbol;Acc:61856]	yes
ENSRNOG00000002350	0.0536864162770875	0.767377473656197	0.999971625125007	-0.101241285555296	0.714258555073341	NA	0.202711758090121	0.461327935939741	0.833930733260884	-0.303953043645417	0.271401247374845	NA	Eaf2	ELL associated factor 2 [Source:RGD Symbol;Acc:628879]	no
ENSRNOG00000002352	0.065317201543045	0.55327470854964	0.999971625125007	-0.0445379068102961	0.732846977433752	0.886458171308994	0.148255484238936	0.220850864629241	0.718870288672228	-0.192793391049232	0.138318988980979	0.290597595359594	Tsen15	TSEN15 tRNA splicing endonuclease subunit [Source:RGD Symbol;Acc:1308584]	no
ENSRNOG00000002353	0.0103837272036984	0.934810685831561	0.999971625125007	0.190380760248594	0.163544017508073	0.570095922073518	-0.141315457989166	0.270853399075293	0.749360435877822	0.33169621823776	0.0154060179009684	0.0959095167963528	Rab3gap2	RAB3 GTPase activating protein subunit 2 [Source:RGD Symbol;Acc:1311518]	no
ENSRNOG00000002355	-0.135099510061525	0.464721250978296	0.999971625125007	-0.116465839778785	0.669979612605362	NA	-0.211178226372705	0.433826358703593	0.82045535612676	0.0947123865939202	0.72948664296227	NA	Slc47a1	solute carrier family 47 (multidrug and toxin extrusion), member 1 [Source:RGD Symbol;Acc:1311123]	no
ENSRNOG00000002358	0.0148823837745575	0.884175811570258	0.999971625125007	-0.0450912722447288	0.719051385102619	0.881381134065902	0.0596153089125868	0.609579931651166	0.889664907734616	-0.104706581157316	0.403236455476545	0.569593518159024	Scpep1	serine carboxypeptidase 1 [Source:RGD Symbol;Acc:620067]	no
ENSRNOG00000002360	-0.0565882229851311	0.757996008833902	0.999971625125007	0.224846038609175	0.398948534515187	0.716194484147947	-0.420151527435822	0.108640818239475	0.64243541766572	0.644997566044997	0.0157936584189066	0.0968769067207152	Gabrg1	gamma-aminobutyric acid (GABA) A receptor, gamma 1 [Source:RGD Symbol;Acc:621732]	no
ENSRNOG00000002361	-0.0236744663083929	0.897268693892735	0.999971625125007	0.304254016774491	0.197197950425033	0.592681174735006	-0.379105025243279	0.0985911343449292	0.628563729074851	0.68335904201777	0.00403165798118301	0.0488222370433437	Prkg2	protein kinase, cGMP-dependent, type II [Source:RGD Symbol;Acc:3401]	yes
ENSRNOG00000002364	0.0129604350195452	0.819264463361344	0.999971625125007	-0.0325953534938629	0.630059811843223	0.838954157777351	0.0465165066198878	0.458455948607671	0.832600000773284	-0.0791118601137507	0.242295204568238	0.41161805573253	Rnf112	ring finger protein 112 [Source:RGD Symbol;Acc:3986]	no
ENSRNOG00000002365	-0.099631463604919	0.25116046202004	0.999971625125007	-0.167858969120325	0.108139839632769	0.525783358214496	-0.0547957603021432	0.571999494459458	0.877434880368197	-0.113063208818182	0.279555880674441	0.450587242598204	Itm2a	integral membrane protein 2A [Source:RGD Symbol;Acc:1559423]	no
ENSRNOG00000002368	-0.0221108257604518	0.903019908895595	0.999971625125007	0.299808136981452	0.185432285842029	0.58387952852512	-0.37197875698137	0.0875382852978177	0.618479602468904	0.671786893962823	0.00309860982410133	0.0420357979617596	Iars2	isoleucyl-tRNA synthetase 2, mitochondrial [Source:RGD Symbol;Acc:1311857]	yes
ENSRNOG00000002369	-0.0388417994430461	0.686247770910914	0.999971625125007	-0.0285251311885063	0.812878201832911	0.924748476039953	-0.0487733198235037	0.664243825401218	0.909355045608533	0.0202481886349974	0.866618129933678	0.919849178677102	Rgs8	regulator of G-protein signaling 8 [Source:RGD Symbol;Acc:3571]	no
ENSRNOG00000002373	-0.00771981179146408	0.934862507805451	0.999971625125007	0.0849956330961944	0.43497738116871	0.737399872569893	-0.0823290413164937	0.417868143524456	0.810754051810547	0.167324674412688	0.1247860507542	0.272923154570325	Akap1	A kinase (PRKA) anchor protein 1 [Source:RGD Symbol;Acc:620826]	no
ENSRNOG00000002376	0.0603284171496923	0.419828689031899	0.999971625125007	0.13034616323216	0.131615948728341	0.543406884723451	0.00745965663787355	0.926105668571909	0.986525870340332	0.122886506594286	0.155160672711675	0.311072387856685	Clasp1	cytoplasmic linker associated protein 1 [Source:RGD Symbol;Acc:1310970]	no
ENSRNOG00000002378	0.0856288113947023	0.228294401707202	0.999971625125007	0.0228109272228091	0.784468870321301	0.911732378399848	0.133758535832278	0.0833939344790701	0.611647046252183	-0.110947608609469	0.182536251269487	0.343411706788614	Bpnt1	3'(2'), 5'-bisphosphate nucleotidase 1 [Source:RGD Symbol;Acc:621833]	no
ENSRNOG00000002381	-0.00814543644996538	0.963338506276857	0.999971625125007	-0.012024326375754	0.961435108231154	0.985984286946434	-0.0087970750877416	0.970727553017195	0.994643779729655	-0.00322725128801239	0.989648375075149	0.993997893464833	Bmp3	bone morphogenetic protein 3 [Source:RGD Symbol;Acc:2212]	no
ENSRNOG00000002382	-0.229552720421016	0.139126199789845	0.999971625125007	-0.438283454118021	0.0271763552348403	0.364201630214937	-0.132704827999616	0.472778594969089	0.836756203469793	-0.305578626118405	0.124962747092024	0.273091941074805	Mfap4	microfibril-associated glycoprotein 4-like [Source:RGD Symbol;Acc:6491265]	no
ENSRNOG00000002385	-0.325984541803501	0.0667823807015158	0.999971625125007	-0.334840723103778	0.172632793362907	0.5749902012066	-0.424356193647484	0.0730629543800299	0.597574823376426	0.0895154705437058	0.716372900047764	0.818162027364091	Prg4	proteoglycan 4 [Source:RGD Symbol;Acc:1308976]	no
ENSRNOG00000002387	0.0543186552525865	0.378794183090804	0.999971625125007	0.00170086406621755	0.98176080090896	0.994672310218878	0.0934794957101817	0.173540375431102	0.694654631070811	-0.0917786316439642	0.216015344157813	0.382202857993708	Tceal1	transcription elongation factor A (SII)-like 1 [Source:RGD Symbol;Acc:1549724]	no
ENSRNOG00000002388	-0.0911997894877184	0.256434109148876	0.999971625125007	-0.184523496695609	0.0400688509026846	0.396027255677988	-0.0290310708271902	0.727514009816026	0.929084844804365	-0.155492425868419	0.0837189749215139	0.216119378068858	Trim41	tripartite motif-containing 41 [Source:RGD Symbol;Acc:1308885]	no
ENSRNOG00000002389	-0.00137931583580494	0.98299377899979	0.999971625125007	-0.0207474463982266	0.798561813447117	0.918709277644602	0.0130110703711567	0.863152863974007	0.971968442171952	-0.0337585167693833	0.677945371953912	0.790648710437853	Morf4l2	mortality factor 4 like 2 [Source:RGD Symbol;Acc:1359471]	no
ENSRNOG00000002390	0.00143038171369541	0.989576106968402	0.999971625125007	-0.191064348294464	0.0712822070570168	0.468247993307514	0.131282388051419	0.18237964951971	0.698218972492225	-0.322346736345883	0.00233140413069431	0.0361974518894312	Gnb2l1	guanine nucleotide binding protein (G protein), beta polypeptide 2 like 1 [Source:RGD Symbol;Acc:69229]	yes
ENSRNOG00000002393	0.0145817040718172	0.756784298395669	0.999971625125007	0.0390566542888134	0.517183901577592	0.781719479362539	-0.00367046937230743	0.947666749191313	0.990893737364983	0.0427271236611208	0.478676639018302	0.634086722040526	Eprs	glutamyl-prolyl-tRNA synthetase [Source:RGD Symbol;Acc:1310952]	no
ENSRNOG00000002394	-0.0030870668644542	0.963963678767876	0.999971625125007	0.064328010040201	0.411684453891585	0.72241527647487	-0.0560182899799636	0.442279709429415	0.824064332118831	0.120346300020165	0.125047902675006	0.273180303618679	Tpr	translocated promoter region, nuclear basket protein [Source:RGD Symbol;Acc:1310664]	no
ENSRNOG00000002397	0.0378560514730623	0.80397417950064	0.999971625125007	0.278783438227957	0.102323671891916	0.518960516846564	-0.165313901237488	0.310036871972389	0.764781018294321	0.444097339465446	0.00963065150426873	0.0761886784500954	Slc30a10	solute carrier family 30, member 10 [Source:RGD Symbol;Acc:1305098]	no
ENSRNOG00000002403	0.108333028953562	0.55490548032599	0.999971625125007	0.276209613917789	0.28998558691483	NA	0.00269094955085142	0.991604133644472	0.998904764681788	0.273518664366937	0.294696066732677	NA	Fam129a	family with sequence similarity 129, member A [Source:RGD Symbol;Acc:71088]	no
ENSRNOG00000002407	0.115782327665268	0.311210686303649	0.999971625125007	0.190021255219378	0.185133775628669	0.583725730162026	0.0665613879144046	0.621270314862865	0.895107525714593	0.123459867304973	0.388153335829783	0.555870806384435	Pdxdc1	pyridoxal-dependent decarboxylase domain containing 1 [Source:RGD Symbol;Acc:1562597]	no
ENSRNOG00000002408	0.161474256943798	0.344243406005514	0.999971625125007	0.381073144157598	0.161505548767091	NA	0.0710273329871015	0.795830362377307	0.95237013358015	0.310045811170497	0.255111855532506	NA	Rbm47	RNA binding motif protein 47 [Source:RGD Symbol;Acc:1359713]	no
ENSRNOG00000002412	-0.0851372893115473	0.605132266653507	0.999971625125007	-0.261146374367148	0.238341196289644	0.621481110746551	0.0202705761601578	0.922164117336923	0.985756616000696	-0.281416950527305	0.203533026480777	0.367574156285082	Mapk7	mitogen-activated protein kinase 7 [Source:RGD Symbol;Acc:621505]	no
ENSRNOG00000002413	-0.0369285021456473	0.665630727511726	0.999971625125007	-0.0128219289513389	0.905413972044763	0.963038160334601	-0.0570743440439812	0.569973882278991	0.876845089425986	0.0442524150926423	0.682178003501815	0.794037108907917	Gpc4	glypican 4 [Source:RGD Symbol;Acc:1359399]	no
ENSRNOG00000002414	0.0551530929835955	0.746787452764329	0.999971625125007	0.328230857532732	0.118526955687314	0.532593259929007	-0.174621421548611	0.393193633910991	0.799774110823647	0.502852279081343	0.0176617782554188	0.102611118662242	Tfcp2l1	transcription factor CP2-like 1 [Source:RGD Symbol;Acc:1305456]	no
ENSRNOG00000002418	0.0249436740030548	0.868380735997623	0.999971625125007	0.218121998594769	0.218514106163843	0.607039606601462	-0.138661193611458	0.408467147405002	0.804294108790814	0.356783192206227	0.0445128326399962	0.155583619148341	Tgfb2	transforming growth factor, beta 2 [Source:RGD Symbol;Acc:70491]	no
ENSRNOG00000002419	0.330160571599248	0.000270804833951189	0.0548573220775408	0.300142987314688	0.00709434130913834	0.22260759950494	0.368456818631444	0.000388600526872212	0.0531530527677053	-0.0683138313167559	0.539866727423647	0.684530144960588	Plp1	proteolipid protein 1 [Source:RGD Symbol;Acc:3354]	no
ENSRNOG00000002420	0.0818610044244107	0.319904345972552	0.999971625125007	0.140139678076467	0.163983838180044	0.570342052328399	0.0398723876242511	0.671161961385628	0.911305160561311	0.100267290452216	0.318795779512967	0.489098189797994	Zc3h7a	zinc finger CCCH type containing 7 A [Source:RGD Symbol;Acc:1311225]	no
ENSRNOG00000002423	-0.153680666822377	0.107415804064499	0.999971625125007	-0.16415712490522	0.180257731518104	0.580309927991488	-0.153502985984266	0.177744754910542	0.694654631070811	-0.010654138920954	0.931050918577532	0.957342814183601	Fam114a2	family with sequence similarity 114, member A2 [Source:RGD Symbol;Acc:1305362]	no
ENSRNOG00000002425	-0.160940521963779	0.319218076767355	0.999971625125007	-0.217690233842803	0.325990006956994	0.677213546125229	-0.146409523541919	0.485240446970259	0.840892897266865	-0.071280710300884	0.749174671366984	0.840846904420189	Pctp	phosphatidylcholine transfer protein [Source:RGD Symbol;Acc:3276]	no
ENSRNOG00000002428	-0.262718013681662	0.155074485307993	0.999971625125007	-0.412875975040035	0.131449779736498	NA	-0.25843627156967	0.337439155478546	0.781213016811649	-0.154439703470365	0.573654363583497	NA	Lpar4	lysophosphatidic acid receptor 4 [Source:RGD Symbol;Acc:1563686]	no
ENSRNOG00000002433	-0.051432850973085	0.774681454689636	0.999971625125007	0.336957953903708	0.0861349473957145	0.49416045302356	-0.519232842185741	0.00538066105110908	0.248153966344317	0.856190796089449	1.35418311328816e-05	0.00108122548093502	G3bp2	GTPase activating protein (SH3 domain) binding protein 2 [Source:RGD Symbol;Acc:1309571]	yes
ENSRNOG00000002434	-0.249596264025525	0.025204216813557	0.850942367657709	-0.29474029399647	0.0371093389459524	0.390045343687274	-0.234626916430396	0.0749454530010836	0.598678259612416	-0.0601133775660739	0.672243175343035	0.786816588307716	Tmem100	transmembrane protein 100 [Source:RGD Symbol;Acc:1560541]	no
ENSRNOG00000002436	-0.0141740229083307	0.875174901250986	0.999971625125007	0.0931117862237205	0.339129985921143	0.685676110728233	-0.102010044034904	0.260505900152415	0.743604390376066	0.195121830258625	0.0452242488014569	0.156501878228331	Mmd	monocyte to macrophage differentiation-associated [Source:RGD Symbol;Acc:1592079]	no
ENSRNOG00000002440	-0.0314148331721744	0.735967784103852	0.999971625125007	-0.122311224854338	0.264374000300649	0.637556950506696	0.0319030017345687	0.7534077754465	0.938122185233614	-0.154214226588906	0.159134267423999	0.315743350364922	Ralb	v-ral simian leukemia viral oncogene homolog B [Source:RGD Symbol;Acc:619852]	no
ENSRNOG00000002443	-0.0357218205543942	0.842500846157035	0.999971625125007	0.313934731885554	0.134243832817328	0.543406884723451	-0.419590858651289	0.038661151463676	0.495766779487797	0.733525590536843	0.000532323543275411	0.013780109848774	Mfap3	microfibrillar-associated protein 3 [Source:RGD Symbol;Acc:1359463]	yes
ENSRNOG00000002449	0.0108911582371319	0.878963095342495	0.999971625125007	-0.11993116026352	0.052159146957802	0.432320871527898	0.10114243849383	0.0724916041122616	0.597144397487532	-0.22107359875735	0.000323332314578052	0.00963119686206396	Maged2	melanoma antigen, family D, 2 [Source:RGD Symbol;Acc:70899]	no
ENSRNOG00000002450	0.0157651598671598	0.875281940050563	0.999971625125007	-0.00180782684526136	0.988618843523949	0.996375153195931	0.0299026915292993	0.800145831855293	0.953654855109811	-0.0317105183745607	0.802337430562706	0.876936397153952	Rrp15	ribosomal RNA processing 15 homolog (S. cerevisiae) [Source:RGD Symbol;Acc:1306106]	no
ENSRNOG00000002452	0.00635525368272334	0.92266819265828	0.999971625125007	-0.0338509611093861	0.678625665953527	0.862782213577751	0.0359355709932414	0.634255008353329	0.899751988460951	-0.0697865321026275	0.392518463706537	0.559763257797121	Txndc11	thioredoxin domain containing 11 [Source:RGD Symbol;Acc:1307538]	no
ENSRNOG00000002453	-0.00843907888585738	0.941330048109039	0.999971625125007	0.086587839759413	0.527296698594942	0.787555412379886	-0.0860784534505543	0.502020977984452	0.848597142578233	0.172666293209967	0.207789994040792	0.372269340499683	Taf9b	TAF9B RNA polymerase II, TATA box binding protein (TBP)-associated factor [Source:RGD Symbol;Acc:621116]	no
ENSRNOG00000002454	-0.00110473886114538	0.99446058389636	0.999971625125007	0.23462037690868	0.201099446552933	0.596055475139516	-0.21835151165526	0.209231231851424	0.714323894693841	0.45297188856394	0.0137681793819894	0.0903830854526434	Rnf2	ring finger protein 2 [Source:RGD Symbol;Acc:1305491]	no
ENSRNOG00000002456	0.0105716488138955	0.950237532811819	0.999971625125007	0.334366578865713	0.0709041403626247	0.468247993307514	-0.305530161940287	0.0817661045076629	0.608146878739306	0.639896740806001	0.000562467036903074	0.0143089023169162	Hlf	hepatic leukemia factor [Source:RGD Symbol;Acc:1582828]	yes
ENSRNOG00000002458	0.0561646593742122	0.735743097843622	0.999971625125007	0.409144703731412	0.0160412432923202	0.301904083149052	-0.255522577776019	0.121169481105256	0.648976944615745	0.664667281507431	0.00011079790303487	0.00442387187782694	Cox11	cytochrome c oxidase assembly homolog 11 (yeast) [Source:RGD Symbol;Acc:1309822]	yes
ENSRNOG00000002461	-0.180013058991296	0.329908794583728	0.999971625125007	0.1022444643242	0.675960587387585	0.861294138169107	-0.649829741909867	0.00657924683669626	0.269275689709809	0.752074206234068	0.00236077406831596	0.0364257270098483	Nid1	nidogen 1 [Source:RGD Symbol;Acc:3178]	yes
ENSRNOG00000002462	-0.128658589483846	0.36906141482258	0.999971625125007	-0.287820384373515	0.117800505144604	0.53216086207304	-0.0371474190477808	0.827327498186065	0.96303343111729	-0.250672965325734	0.173829671655836	0.33242663027787	LOC100911746	B9 protein domain 1 [Source:RGD Symbol;Acc:1305522]	no
ENSRNOG00000002463	-0.0740863580899538	0.434001948376914	0.999971625125007	0.0562280884058578	0.560908241582786	0.804749711402711	-0.188458613184214	0.0373266631211729	0.491415912765493	0.244686701590072	0.0118178586646488	0.084287574664682	Snn	stannin [Source:RGD Symbol;Acc:3730]	no
ENSRNOG00000002467	-0.029890209884116	0.701763083286825	0.999971625125007	-0.130240593812871	0.116590293768971	0.531096154187704	0.0399587604556508	0.604099459375904	0.887490765850523	-0.170199354268522	0.0402829900872052	0.148680242443837	Pgk1	phosphoglycerate kinase 1 [Source:RGD Symbol;Acc:619878]	no
ENSRNOG00000002468	0.0326803965383012	0.857549844484599	0.999971625125007	0.62275887883378	0.00122222541998311	0.0968164752928145	-0.626061612133989	0.000701087818834109	0.0733695460340957	1.24882049096777	1.21391395406614e-10	1.71055926583867e-07	Tnr	tenascin R [Source:RGD Symbol;Acc:3886]	yes
ENSRNOG00000002469	-0.0277826136751798	0.855986570555482	0.999971625125007	0.166295896455539	0.360954375550647	0.697674007241837	-0.206809706875556	0.233347220803306	0.730492514351728	0.373105603331095	0.0415807784172845	0.150823322444285	Trim7	tripartite motif-containing 7 [Source:RGD Symbol;Acc:1307328]	no
ENSRNOG00000002470	0.1113285650765	0.524402002230107	0.999971625125007	-0.0159496792026533	0.947253869003397	0.978462649915615	0.234503920293891	0.306210411262185	0.762726400185862	-0.250453599496544	0.295431867750976	0.466760516768558	Ifi47	interferon gamma inducible protein 47 [Source:RGD Symbol;Acc:708470]	no
ENSRNOG00000002471	0.256223855194631	0.128424612198578	0.999971625125007	0.583689978461775	0.0327643640610582	0.376289055361937	0.196721541565566	0.475722174370389	0.837532178394718	0.386968436896209	0.157155831213567	0.313177475102183	Polq	polymerase (DNA directed), theta [Source:RGD Symbol;Acc:1309795]	no
ENSRNOG00000002473	-0.0612423269790876	0.721380282589834	0.999971625125007	0.201725871913508	0.329434429594184	0.678949452626545	-0.332642119736197	0.0960486417380342	0.627768274253961	0.534367991649705	0.0105703243025447	0.0795904250538009	RGD1307830	similar to cDNA sequence BC003331 [Source:RGD Symbol;Acc:1307830]	no
ENSRNOG00000002474	0.0155710295558981	0.856959569659471	0.999971625125007	0.0220369625554739	0.842870684605608	0.938140104700589	0.0113166040144035	0.912822862435001	0.984687784653518	0.0107203585410704	0.923150516545991	0.952789158143337	Tom1l1	target of myb1 (chicken)-like 1 [Source:RGD Symbol;Acc:1562626]	no
ENSRNOG00000002478	0.0665583999627299	0.324197822350904	0.999971625125007	0.119660568205407	0.141078460221053	0.549550452478101	0.0270856070199958	0.720373283617096	0.927863170635443	0.0925749611854114	0.254505582920857	0.423877481280854	Insig2	insulin induced gene 2 [Source:RGD Symbol;Acc:631417]	no
ENSRNOG00000002480	0.0612391483884308	0.7167652229442	0.999971625125007	-0.0695596090316751	0.761008007164136	0.899659972747405	0.169614370646578	0.432384372327567	0.819393580005469	-0.239173979678254	0.292958824395818	0.464217165701902	Gpr137b	G protein-coupled receptor 137B [Source:RGD Symbol;Acc:1307342]	no
ENSRNOG00000002488	-0.0221123642054868	0.866871818828554	0.999971625125007	-0.151070027763396	0.374233443606159	0.704007044579126	0.0662226641410383	0.672747258291726	0.911874770470644	-0.217292691904434	0.199702572472629	0.363124324498964	Galnt10	polypeptide N-acetylgalactosaminyltransferase 10 [Source:RGD Symbol;Acc:69409]	no
ENSRNOG00000002496	0.184323629606476	0.288173956902409	0.999971625125007	0.306756250854196	0.199958654258847	0.595428443843352	0.128293345086536	0.579417346425778	0.87908740736587	0.17846290576766	0.453683562000336	0.613188325207653	Stxbp5l	syntaxin binding protein 5-like [Source:RGD Symbol;Acc:1311561]	no
ENSRNOG00000002504	-0.070941250654893	0.677058330711427	0.999971625125007	-0.292379575014474	0.282371905084967	NA	0.040709899718717	0.882731956491358	0.97704319027337	-0.333089474733191	0.220822625839236	NA	Spata17	spermatogenesis associated 17 [Source:RGD Symbol;Acc:1565282]	no
ENSRNOG00000002506	0.0271038339396069	0.883020064193396	0.999971625125007	0.50553493256344	0.0166713237111961	0.306891283983602	-0.482179944105791	0.0171562400419181	0.379996095132995	0.987714876669231	3.16220373975638e-06	0.000364450855362879	Cdkl2	cyclin-dependent kinase-like 2 (CDC2-related kinase) [Source:RGD Symbol;Acc:1309625]	yes
ENSRNOG00000002509	0.0339503400517121	0.846972567681176	0.999971625125007	0.647641214116229	0.00294202309496179	0.142312314235852	-0.689014473209322	0.000970056509251909	0.092333991331912	1.33665568732555	9.54394828957839e-10	6.468851343789e-07	Gnl3l	guanine nucleotide binding protein-like 3 (nucleolar)-like [Source:RGD Symbol;Acc:1600217]	yes
ENSRNOG00000002511	-0.0832061073165374	0.570523506701886	0.999971625125007	0.00883588427519081	0.963537125738122	0.987050807547528	-0.169840800078182	0.356610528848538	0.787881170423826	0.178676684353373	0.359673711755493	0.528915497127183	Flt4	fms-related tyrosine kinase 4 [Source:RGD Symbol;Acc:621737]	no
ENSRNOG00000002512	-0.118890224546786	0.504606970065791	0.999971625125007	0.146548929797405	0.503682590293857	0.775595734689904	-0.452206945938028	0.0322556056378013	0.469114671492708	0.598755875735433	0.00669910047406316	0.0636781641209935	Gpatch2	G patch domain containing 2 [Source:RGD Symbol;Acc:1308865]	no
ENSRNOG00000002514	-0.0277616835920218	0.802782236613348	0.999971625125007	0.0303870743008756	0.829184442295918	0.931418181714941	-0.0755618975726772	0.567335053996229	0.876110143430845	0.105948971873553	0.453305579136599	0.612822536299111	Ccdc93	coiled-coil domain containing 93 [Source:RGD Symbol;Acc:1560504]	no
ENSRNOG00000002516	0.0383772469442656	0.518531308966482	0.999971625125007	0.0287780371106832	0.708678713006716	0.877424349574126	0.0459069375144032	0.519860277241766	0.858146715825353	-0.0171289004037199	0.823761464140227	0.891720823898845	Mtm1	myotubularin 1 [Source:RGD Symbol;Acc:1304582]	no
ENSRNOG00000002519	-0.0633671859592091	0.720513277882828	0.999971625125007	0.183090232706227	0.508145980183568	NA	-0.379145516674894	0.170421439782709	0.693550690167604	0.562235749381122	0.0422298405212556	NA	Magt1	magnesium transporter 1 [Source:RGD Symbol;Acc:620094]	no
ENSRNOG00000002520	0.0743111212333176	0.51650347065681	0.999971625125007	-0.113257186379954	0.344180093798992	0.6877114886847	0.207802973346455	0.0589402385502763	0.568464321138207	-0.321060159726409	0.00697182097097849	0.064792779528167	Litaf	lipopolysaccharide-induced TNF factor [Source:RGD Symbol;Acc:69294]	no
ENSRNOG00000002523	0.00510836250980848	0.91740164423142	0.999971625125007	0.00897782946604373	0.888647437044001	0.956405451123117	0.00225271720412621	0.969774700191055	0.994508402984349	0.00672511226191752	0.916469592772199	0.948350855948914	Epn2	epsin 2 [Source:RGD Symbol;Acc:619773]	no
ENSRNOG00000002524	0.168864079604692	0.0047028513693233	0.376179875172846	0.148072310593513	0.0519639258246796	0.432320871527898	0.187212064272527	0.00799658204371699	0.288245974474559	-0.0391397536790141	0.605595032775087	0.735867284581192	Gpr37	G protein-coupled receptor 37 [Source:RGD Symbol;Acc:619848]	no
ENSRNOG00000002525	-0.178217651619376	0.331547737653034	0.999971625125007	0.0537374288182341	0.825601419621783	0.930441671288533	-0.542596840375566	0.021435034244458	0.417671757687121	0.5963342691938	0.0148102807666311	0.0938073303871368	Ptgs2	prostaglandin-endoperoxide synthase 2 [Source:RGD Symbol;Acc:620349]	no
ENSRNOG00000002529	0.0443409945714388	0.666733715907878	0.999971625125007	0.160640955442193	0.166422697243979	0.572305386191899	-0.0463174525889712	0.669663729574226	0.911093496297734	0.206958408031164	0.0748548604714665	0.203596618241087	Rap2c	RAP2C, member of RAS oncogene family [Source:RGD Symbol;Acc:1588562]	no
ENSRNOG00000002536	0.0315574711979363	0.755104653473281	0.999971625125007	-0.0287897014092671	0.817910807022337	0.927211351621384	0.0774481791674429	0.505224044401007	0.85014916923032	-0.10623788057671	0.394823685022007	0.561781333470926	C1galt1c1	C1GALT1-specific chaperone 1 [Source:RGD Symbol;Acc:1311230]	no
ENSRNOG00000002537	0.0724941550959758	0.665418867448636	0.999971625125007	-0.016833548441477	0.949522540633251	NA	0.194874061954607	0.474166376133248	0.837146320544127	-0.211707610396084	0.427634907578097	NA	Wnk3	WNK lysine deficient protein kinase 3 [Source:RGD Symbol;Acc:1563131]	no
ENSRNOG00000002538	0.0844475720780196	0.647766545383499	0.999971625125007	0.410011320466006	0.114963938867875	0.530874225130672	-0.185335927202482	0.470597948012535	0.836655238202492	0.595347247668488	0.0226974142581585	0.114678512420193	Epb4.1l5	erythrocyte membrane protein band 4.1 like 5 [Source:RGD Symbol;Acc:1311366]	no
ENSRNOG00000002540	-0.154509163911898	0.403147475694019	0.999971625125007	-0.124356976698776	0.649142882174267	NA	-0.242313824910476	0.369647033834279	0.79143309744177	0.1179568482117	0.667108318593062	NA	Rhoh	ras homolog family member H [Source:RGD Symbol;Acc:1307623]	no
ENSRNOG00000002541	0.0149144899785306	0.934039881606092	0.999971625125007	0.423019817924463	0.0327327408263606	0.376289055361937	-0.412893357650566	0.030022937625175	0.459874708639159	0.835913175575029	2.77978446017043e-05	0.00176283556148798	Pds5a	PDS5, regulator of cohesion maintenance, homolog A (S. cerevisiae) [Source:RGD Symbol;Acc:1307094]	yes
ENSRNOG00000002542	0.0716441234740419	0.514516552601332	0.999971625125007	0.163936315315665	0.228988400175933	0.614737644247298	0.00358633875067909	0.977707891987841	0.996056809574533	0.160349976564986	0.239284598130631	0.408130609565927	Heatr6	HEAT repeat containing 6 [Source:RGD Symbol;Acc:1566204]	no
ENSRNOG00000002543	0.0792656344857406	0.620118760852953	0.999971625125007	0.141349540588625	0.513604089532999	0.780257871762987	0.0436497411894357	0.832718786315402	0.964095355708677	0.0976997993991892	0.651001512486357	0.769840653684348	Thap6	THAP domain containing 6 [Source:RGD Symbol;Acc:1310094]	no
ENSRNOG00000002544	0.115248028173213	0.0661015147650924	0.999971625125007	0.164195050637893	0.0281616110006321	0.368364334478838	0.0800197596810814	0.249376777598846	0.737735917960106	0.0841752909568113	0.260288132538651	0.429888960581593	Kifap3	kinesin-associated protein 3 [Source:RGD Symbol;Acc:1305191]	no
ENSRNOG00000002545	0.0809810833026105	0.393787920209611	0.999971625125007	0.165546445090726	0.138268490078049	0.546933606841896	0.018885143993422	0.856234457995807	0.96995145413556	0.146661301097304	0.189034494429841	0.351504466524461	RGD1309748	similar to CG4768-PA [Source:RGD Symbol;Acc:1309748]	no
ENSRNOG00000002546	0.0454596824820388	0.519628189520653	0.999971625125007	0.0335971246430969	0.709775837863235	0.877716827303537	0.0552799720438549	0.509114753446586	0.852790455526116	-0.021682847400758	0.809914921496238	0.881982776231299	Rchy1	ring finger and CHY zinc finger domain containing 1, E3 ubiquitin protein ligase [Source:RGD Symbol;Acc:1359180]	no
ENSRNOG00000002548	-0.106527058522855	0.491854799936204	0.999971625125007	-0.137722036587257	0.50410679388047	0.775738006048037	-0.101043178945416	0.604565025008788	0.887913952619576	-0.0366788576418413	0.859109353303551	0.914222028798495	Tnn	tenascin N [Source:RGD Symbol;Acc:1306002]	no
ENSRNOG00000002549	0.0324665668760718	0.858596127713636	0.999971625125007	0.18525588442776	0.502914792704812	NA	-0.0930580062861989	0.735787972115733	0.932018021868451	0.278313890713959	0.314399604121102	NA	Htr5b	5-hydroxytryptamine (serotonin) receptor 5B [Source:RGD Symbol;Acc:62388]	no
ENSRNOG00000002550	-0.048493105390209	0.611709119383148	0.999971625125007	-0.0808790566564233	0.496385853467958	0.772643980143119	-0.0270152432416872	0.807288883739341	0.955667390488198	-0.0538638134147361	0.650642879502861	0.769757802506055	Atrx	alpha thalassemia/mental retardation syndrome X-linked [Source:RGD Symbol;Acc:619795]	no
ENSRNOG00000002553	-0.00804899373818133	0.913499780130009	0.999971625125007	-0.00196840215701399	0.983253927323374	0.994907137582078	-0.0128139915728677	0.883105542872807	0.97704319027337	0.0108455894158537	0.907951160877549	0.944078264033514	Smim14	small integral membrane protein 14 [Source:RGD Symbol;Acc:1311122]	no
ENSRNOG00000002556	0.0527642012574165	0.45521424912252	0.999971625125007	0.0628395130722397	0.485253602978662	0.764242494879402	0.0465179829522705	0.57812406650223	0.878985120720109	0.0163215301199693	0.856022502799948	0.912772955262259	Tsr2	TSR2, 20S rRNA accumulation, homolog (S. cerevisiae) [Source:RGD Symbol;Acc:1562416]	no
ENSRNOG00000002560	0.0400572074431001	0.821664672361487	0.999971625125007	0.0571465772813117	0.835211498752669	NA	0.0460150563106792	0.867907029425364	0.973910260094102	0.0111315209706324	0.967688589828532	NA	Fgf16	fibroblast growth factor 16 [Source:RGD Symbol;Acc:71052]	no
ENSRNOG00000002563	0.103527240002654	0.395710707658898	0.999971625125007	-0.131189031270999	0.246632830194016	0.625786424669661	0.274698596190318	0.00851413547997681	0.292424921892684	-0.405887627461317	0.000316048126016319	0.00949864367850406	Mcts1	malignant T cell amplified sequence 1 [Source:RGD Symbol;Acc:1566390]	yes
ENSRNOG00000002565	0.0909389573060713	0.423370421011717	0.999971625125007	0.255621645463437	0.0324356701324392	0.376289055361937	-0.0354083813418646	0.751685408059244	0.937674798462713	0.291030026805301	0.0149318863146092	0.0943313733145044	Taf1	TAF1 RNA polymerase II, TATA box binding protein (TBP)-associated factor [Source:RGD Symbol;Acc:1562050]	no
ENSRNOG00000002566	-0.314401620260455	0.0768127484835858	0.999971625125007	-0.521985864058734	0.057413219642012	NA	-0.335968609915417	0.224933329453696	0.722243519361681	-0.186017254143317	0.497615768086569	NA	Tnp2	transition protein 2 [Source:RGD Symbol;Acc:3885]	no
ENSRNOG00000002568	-0.0427200401536628	0.794384966208136	0.999971625125007	-0.0577306542678698	0.798134700033668	0.918684432093461	-0.0387594810697661	0.856716619586262	0.970030789262555	-0.0189711731981037	0.933138967991868	0.958746037346063	Socs1	suppressor of cytokine signaling 1 [Source:RGD Symbol;Acc:69272]	no
ENSRNOG00000002569	0.0635810390770614	0.442061999067266	0.999971625125007	-0.00104330602948511	0.991636881888307	0.997160847706817	0.112915812444814	0.220843114465081	0.718870288672228	-0.113959118474299	0.251148546412835	0.42050566373872	Mrps14	mitochondrial ribosomal protein S14 [Source:RGD Symbol;Acc:1309432]	no
ENSRNOG00000002571	-0.331872435358553	0.0305175103739484	0.926093631931609	-0.363528207601941	0.0818972963335662	0.483651690168732	-0.357034395404917	0.070427197754441	0.592325401610031	-0.00649381219702428	0.975582609086197	0.985471526623616	Tekt5	tektin 5 [Source:RGD Symbol;Acc:1307081]	no
ENSRNOG00000002572	0.057615161147984	0.511278161007267	0.999971625125007	0.0271462046008775	0.8028358730473	0.921017536171216	0.0827488304350865	0.413506567583852	0.807995978488096	-0.055602625834209	0.608889440881236	0.738490176559288	Cacybp	calcyclin binding protein [Source:RGD Symbol;Acc:1303146]	no
ENSRNOG00000002574	-0.100916218693645	0.390954635164742	0.999971625125007	-0.281027636592194	0.0318859996466274	0.375524049501071	0.00841401701565082	0.944417414465211	0.990096617575432	-0.289441653607845	0.0270760504326834	0.122675283392296	Nubp1	nucleotide binding protein 1 [Source:RGD Symbol;Acc:1310514]	no
ENSRNOG00000002575	0.0134762972549555	0.910819113318359	0.999971625125007	-0.151536139610024	0.26392260005289	0.637356043603617	0.12792621083569	0.309193047597076	0.764251286662912	-0.279462350445714	0.0389386649247831	0.146450021921408	Sap30l	SAP30-like [Source:RGD Symbol;Acc:1309585]	no
ENSRNOG00000002579	0.0359604029436351	0.818897873870358	0.999971625125007	0.260319086517451	0.157641848065592	0.563159241104575	-0.153301985373008	0.380955857651727	0.796422300080425	0.413621071890459	0.0250994161189408	0.11919299936956	Parm1	prostate androgen-regulated mucin-like protein 1 [Source:RGD Symbol;Acc:708342]	no
ENSRNOG00000002580	-0.00153577513560684	0.984364485043289	0.999971625125007	-0.0212018323411748	0.831691489925312	0.932701470429808	0.0130078162204498	0.888178564572329	0.978402738888767	-0.0342096485616245	0.731570681744036	0.829447204091998	Trmt1l	tRNA methyltransferase 1-like [Source:RGD Symbol;Acc:1307890]	no
ENSRNOG00000002585	0.0331338068237229	0.822661746949982	0.999971625125007	0.225524797226995	0.191305944202366	0.587177969633142	-0.127197240653493	0.435912885092079	0.82239903204656	0.352722037880488	0.0413537297785419	0.150329768097859	Cul4b	cullin 4B [Source:RGD Symbol;Acc:1564494]	no
ENSRNOG00000002587	0.240224685058706	0.0666934702411178	0.999971625125007	0.213136496353676	0.215649039577288	0.604401008787772	0.284383129182669	0.0774156940256901	0.601553394238687	-0.0712466328289934	0.674467829070314	0.788237069614491	LOC498265	similar to hypothetical protein FLJ10706 [Source:RGD Symbol;Acc:1563470]	no
ENSRNOG00000002588	0.011234901865054	0.928805168754927	0.999971625125007	0.20618408992563	0.109580903771162	0.526904578939211	-0.154990430246185	0.200528324007683	0.709228404927214	0.361174520171815	0.0051818626658733	0.0557018716735481	Clec16a	C-type lectin domain family 16, member A [Source:RGD Symbol;Acc:1305773]	no
ENSRNOG00000002592	-0.0323646541421166	0.811140751543137	0.999971625125007	0.0555197635854002	0.813155963217223	NA	-0.161661083385611	0.506236927932325	0.850803235314587	0.217180846971012	0.353728945855396	NA	Rps6ka6	ribosomal protein S6 kinase polypeptide 6 [Source:RGD Symbol;Acc:1560817]	no
ENSRNOG00000002593	0.071032185102256	0.692135996475635	0.999971625125007	0.554864024357373	0.0357428241910687	0.382997973707784	-0.408544133172184	0.116617702542609	0.644877465591467	0.963408157529557	0.00028124815047024	0.00880097931993789	Esrrg	estrogen-related receptor gamma [Source:RGD Symbol;Acc:1303236]	yes
ENSRNOG00000002595	0.105773516690639	0.460758226197769	0.999971625125007	0.331206872307032	0.0350743414603106	0.382856621263882	-0.068752071317146	0.642393838065709	0.903011560852157	0.399958943624178	0.0109865063781072	0.0808973086307961	Dpp10	dipeptidylpeptidase 10 [Source:RGD Symbol;Acc:1306427]	no
ENSRNOG00000002599	0.0601526381534659	0.726377312909707	0.999971625125007	-0.206970064686756	0.354511746949333	0.694219715670097	0.253310656587992	0.223672023849108	0.720874269989828	-0.460280721274748	0.0377980065140217	0.144206902227071	Grap	GRB2-related adaptor protein [Source:RGD Symbol;Acc:1306884]	no
ENSRNOG00000002607	0.0588230661004458	0.734205790743178	0.999971625125007	0.340659737974281	0.105558909433198	0.521322685123161	-0.183502735072167	0.362079220071849	0.788272643924017	0.524162473046447	0.0129582071066675	0.0881211272405187	Sox9	SRY (sex determining region Y)-box 9 [Source:RGD Symbol;Acc:620474]	no
ENSRNOG00000002609	0.188595677044229	0.29524458434347	0.999971625125007	0.617554176258563	0.00379046462056761	0.164179144055566	-0.102677675206976	0.622978330168555	0.896040391504366	0.720231851465539	0.000773536840784121	0.0176893296457682	Ero1lb	ERO1-like beta (S. cerevisiae) [Source:RGD Symbol;Acc:1563548]	yes
ENSRNOG00000002610	0.006808439500079	0.954565138513272	0.999971625125007	-0.143356004792365	0.294293119193043	0.659658549261727	0.111192867409883	0.381634941487009	0.796422300080425	-0.254548872202247	0.0621940448020278	0.185074061474198	Carhsp1	calcium regulated heat stable protein 1 [Source:RGD Symbol;Acc:708415]	no
ENSRNOG00000002612	0.138111591062099	0.264613367591907	0.999971625125007	0.198116942511153	0.213386017359588	0.602826806279081	0.103652903734531	0.489248861901747	0.842347856037664	0.0944640387766223	0.551236585710633	0.693279023823058	Ddx52	DEAD (Asp-Glu-Ala-Asp) box polypeptide 52 [Source:RGD Symbol;Acc:621743]	no
ENSRNOG00000002615	0.0272679126117466	0.782170097383043	0.999971625125007	-0.112682367076194	0.284931737999221	0.653484211012576	0.125563103167532	0.19752797187463	0.706786423250498	-0.238245470243726	0.0234595449823243	0.115846799253251	Pmm2	phosphomannomutase 2 [Source:RGD Symbol;Acc:1309366]	no
ENSRNOG00000002618	0.032220659354671	0.806497183570049	0.999971625125007	0.224136161791596	0.112903150630726	0.530874225130672	-0.128526811621722	0.332457806943081	0.778334733154179	0.352662973413318	0.0127003286983416	0.0870823365586239	Ivns1abp	influenza virus NS1A binding protein [Source:RGD Symbol;Acc:1306290]	no
ENSRNOG00000002625	0.180970593513185	0.292908656702792	0.999971625125007	0.268080583284205	0.25842613360492	0.633507875102238	0.152585439354111	0.504289543852591	0.849824589502692	0.115495143930094	0.624534069618263	0.750800413489384	Ptpn4	protein tyrosine phosphatase, non-receptor type 4 [Source:RGD Symbol;Acc:620712]	no
ENSRNOG00000002626	-0.110276771948137	0.18040194423433	0.999971625125007	-0.130666644775138	0.204901257444017	0.598580838916244	-0.099109322830855	0.301150875062753	0.762684033596477	-0.0315573219442834	0.759660907755572	0.848018898215317	Ca10	carbonic anhydrase 10 [Source:RGD Symbol;Acc:2322930]	no
ENSRNOG00000002627	-0.0249868932519326	0.620602212176375	0.999971625125007	-0.0049511604714087	0.939127462040511	0.976027483192858	-0.0404645549702628	0.500925352304025	0.848403124264759	0.0355133944988541	0.584230021335868	0.718643591905856	Kctd3	potassium channel tetramerization domain containing 3 [Source:RGD Symbol;Acc:1310658]	no
ENSRNOG00000002630	0.0375858468971513	0.702350932142121	0.999971625125007	-0.0489779746249092	0.672606121438681	0.85925026829381	0.102020650684634	0.344315665473139	0.783211403606516	-0.150998625309543	0.192378337770821	0.355221856898085	Cnot8	CCR4-NOT transcription complex, subunit 8 [Source:RGD Symbol;Acc:1306401]	no
ENSRNOG00000002632	-0.000325108073249272	0.997736370244041	0.999971625125007	-0.172030611006411	0.158386576488889	0.564193106276511	0.116981535932517	0.303463567554231	0.762726400185862	-0.289012146938928	0.0177780930516278	0.102946846234202	Naca	nascent polypeptide-associated complex alpha subunit [Source:RGD Symbol;Acc:1308642]	no
ENSRNOG00000002635	0.0329558833742472	0.786647750381538	0.999971625125007	-0.149371972250013	0.25737248154069	0.633113376083946	0.160871652686566	0.189905722837394	0.704044987344059	-0.310243624936579	0.0184981075621501	0.105405811534281	Dexi	dexamethasone-induced transcript [Source:RGD Symbol;Acc:1564938]	no
ENSRNOG00000002636	-0.0641985667503392	0.61850247994973	0.999971625125007	0.137580209480962	0.287628001738014	0.655584098888329	-0.253282031921235	0.0366044689558903	0.487782697113013	0.390862241402196	0.00256571835678778	0.0379963630123502	Abat	4-aminobutyrate aminotransferase [Source:RGD Symbol;Acc:620948]	yes
ENSRNOG00000002642	0.0311845962387941	0.583086866845351	0.999971625125007	-0.00346891314418932	0.960541424726108	0.985780241972688	0.0572095707426472	0.378685284235823	0.795313782807554	-0.0606784838868365	0.386559991285847	0.554556818459048	Ptges3	prostaglandin E synthase 3 (cytosolic) [Source:RGD Symbol;Acc:1561913]	no
ENSRNOG00000002643	-0.0182792253820509	0.84760393369859	0.999971625125007	0.0352462978941323	0.765302202747169	0.901848610205152	-0.0609760623277738	0.580269724860759	0.879143589171572	0.096222360221906	0.415895592469453	0.580537973106177	Ugdh	UDP-glucose 6-dehydrogenase [Source:RGD Symbol;Acc:621879]	no
ENSRNOG00000002644	-0.0819563645213076	0.423357154712924	0.999971625125007	0.0414221096124385	0.712038673496344	0.878239803338652	-0.189283043226701	0.0717542397220712	0.594871997066662	0.230705152839139	0.0407320617506585	0.149338681687269	Utp18	UTP18 small subunit (SSU) processome component homolog (yeast) [Source:RGD Symbol;Acc:1309957]	no
ENSRNOG00000002645	-0.0815458667586475	0.359066889310888	0.999971625125007	0.0142181858816188	0.889695067043751	0.956774198303644	-0.162409597464484	0.0907792278226553	0.62546772338305	0.176627783346103	0.087138654138575	0.220527295032462	Gemin5	gem (nuclear organelle) associated protein 5 [Source:RGD Symbol;Acc:1586275]	no
[truncated: 14,349 more rows]
