# Supplementary material for: The estrous cycle surpasses sex differences in regulating the transcriptome in the rat medial prefrontal cortex and reveals an underlying role of early growth response 1
Source: Genome Biol. 2015 Dec 2;16:256. doi: 10.1186/s13059-015-0815-x (PMC4667491; doi:10.1186/s13059-015-0815-x)
Supplement: Additional file 4: Table S2. — Summary of all statistical values for the real-time PCR and western blotting data presented in Additional file 3: Figure S2. (XLSX 11 kb) [file 13059_2015_815_MOESM4_ESM.xlsx]

## Sheet: Sheet1
	Table S2. Summary of statistics for Figure S2.
	gene	independent factor	F statistic	p-value
	PANEL a
	Rgs9	sex	F1,12 = 8.35	0.014
		all groups	F2,11 = 4.03	0.049
	Gucy1b2	sex	F1,13 = 7.90	0.015
		all groups	F2,12 = 4.45	0.036
	Eif2s3x	sex	F1,13 = 87.24	< 0.0001
		all groups	F2,12 = 89.78	< 0.0001
	Scn4b	sex	F1,12 = 12.58	0.004
		all groups	F2,11 = 5.80	0.019
	PANEL b
	Fos	sex	F1,13 = 16.88	0.001
		all groups	F2,12 = 9.39	0.003
	FosB	sex	F1,13 = 19.32	0.0007
		all groups	F2,12 = 8.99	0.004
	BDNF	sex	F1,13 = 32.19	< 0.0001
		all groups	F2,12 = 17.54	0.0003
	Igf2	sex	F1,13 = 9.65	0.008
		all groups	F2,12 = 4.61	0.033
	Egr1	sex	F1,13 = 7.29	0.0182
		all groups	F2,12 = 11.65	0.001
	PANEL c
	Rgs9	sex	F1,10 = 5.80	0.037
		all groups	F2,9 = 2.71	0.12
	Igf2	sex	F1,12 = 1.01	0.335
		all groups	F2,11 = 0.50	0.612
	Igfbp2	sex	F1,10 = 6.42	0.03
		all groups	F2,9 = 2.96	0.103
	PANEL d
	Tsc1	sex	F1,10 = 0.34	0.572
		all groups	F2,9 = 1.20	0.344
	Dnmt3a	sex	F1,9 = 2.84	0.126
		all groups	F2,8 = 3.16	0.097
	Syt1	sex	F1,10 = 0.64	0.442
		all groups	F2,9 = 3.29	0.085
	Gad2	sex	F1,10 = 2.97e-4	0.986
		all groups	F2,9 = 1.33	0.311
	Akt	sex	F1,12 = 0.57	0.464
		all groups	F2,11 = 0.28	0.756
	B3galt1	sex	F1,12 = 0.64	0.44
		all groups	F2,11 = 0.29	0.751
	Note:
	The "sex" factor compares all females(proestrus + diestrus) to males.
	The "all groups" factor compares all three groups (Males, Proestrus, Diestrus) separately.
