# Supplementary material for: The estrous cycle surpasses sex differences in regulating the transcriptome in the rat medial prefrontal cortex and reveals an underlying role of early growth response 1
Source: Genome Biol. 2015 Dec 2;16:256. doi: 10.1186/s13059-015-0815-x (PMC4667491; doi:10.1186/s13059-015-0815-x)
Supplement: Additional file 6: Table S3. — Summary of the functional annotation clustering analysis in each pairwise comparison. (XLSX 149 kb) [file 13059_2015_815_MOESM6_ESM.xlsx]

## Sheet: Proestrus_vs_Males
Proestrus_vs_Males
Annotation Cluster 1	Enrichment Score: 2.380659981441539
Category	Term	Count	PValue	Fold Enrichment	Genes
GOTERM_BP_FAT	GO:0032963~collagen metabolic process	4	0.000111	40.0678	Col3a1, Col1a1, Serpinh1, Id1
GOTERM_BP_FAT	GO:0044259~multicellular organismal macromolecule metabolic process	4	0.00014	37.2058	Col3a1, Col1a1, Serpinh1, Id1
GOTERM_CC_FAT	GO:0005578~proteinaceous extracellular matrix	8	0.000143	6.71133	Adamts1, Fmod, Col3a1, Col1a1, Vtn, Col1a2, Bgn, Vwa1
GOTERM_BP_FAT	GO:0030198~extracellular matrix organization	6	0.000171	11.1617	Col3a1, Col1a1, Vtn, Col1a2, Serpinh1, Vwa1
GOTERM_BP_FAT	GO:0044236~multicellular organismal metabolic process	4	0.000258	30.6401	Col3a1, Col1a1, Serpinh1, Id1
GOTERM_BP_FAT	GO:0030199~collagen fibril organization	4	0.000258	30.6401	Col3a1, Col1a1, Col1a2, Serpinh1
GOTERM_BP_FAT	GO:0032964~collagen biosynthetic process	3	0.000333	97.6653	Col3a1, Col1a1, Serpinh1
GOTERM_CC_FAT	GO:0031012~extracellular matrix	8	0.000373	5.74268	Adamts1, Fmod, Col3a1, Col1a1, Vtn, Col1a2, Bgn, Vwa1
GOTERM_CC_FAT	GO:0044421~extracellular region part	11	0.000822	3.47361	Adamts1, Fmod, Col3a1, Col1a1, Vtn, Col1a2, Ptgds, Igfbp2, Bgn, Vwa1, Igf2
GOTERM_BP_FAT	GO:0043062~extracellular structure organization	6	0.0015515	6.91435	Col3a1, Col1a1, Vtn, Col1a2, Serpinh1, Vwa1
GOTERM_CC_FAT	GO:0005583~fibrillar collagen	3	0.00210606	41.778	Col3a1, Col1a1, Col1a2
GOTERM_CC_FAT	GO:0044420~extracellular matrix part	5	0.0023124	8.70375	Adamts1, Col3a1, Col1a1, Col1a2, Vwa1
KEGG_PATHWAY	rno04510:Focal adhesion	6	0.00373851	5.28846	Col3a1, Col1a1, Vtn, Col1a2, Myl9, Flna
GOTERM_BP_FAT	GO:0048730~epidermis morphogenesis	3	0.0048086	27.9044	Col1a1, Col1a2, Klf4
GOTERM_CC_FAT	GO:0005581~collagen	3	0.00768632	21.9884	Col3a1, Col1a1, Col1a2
KEGG_PATHWAY	rno04512:ECM-receptor interaction	4	0.00852257	8.89303	Col3a1, Col1a1, Vtn, Col1a2
GOTERM_CC_FAT	GO:0005576~extracellular region	12	0.00907672	2.35038	Adamts1, Fmod, Col3a1, Col1a1, Vtn, Col1a2, Aebp1, Ptgds, Igfbp2, Bgn, Vwa1, Igf2
GOTERM_BP_FAT	GO:0043588~skin development	3	0.0128001	16.9853	Col3a1, Col1a1, Col1a2
GOTERM_BP_FAT	GO:0001944~vasculature development	6	0.0136497	4.13398	Col3a1, Col1a1, Sphk1, Col1a2, Bgn, Id1
GOTERM_MF_FAT	GO:0005201~extracellular matrix structural constituent	3	0.0160037	15.1134	Col3a1, Col1a1, Col1a2
GOTERM_BP_FAT	GO:0008544~epidermis development	4	0.0229929	6.43063	Col3a1, Col1a1, Col1a2, Klf4
GOTERM_BP_FAT	GO:0007398~ectoderm development	4	0.0260628	6.12802	Col3a1, Col1a1, Col1a2, Klf4
GOTERM_BP_FAT	GO:0001568~blood vessel development	5	0.0496448	3.5386	Col3a1, Col1a1, Sphk1, Col1a2, Bgn
GOTERM_CC_FAT	GO:0005615~extracellular space	5	0.141959	2.42613	Col3a1, Col1a2, Ptgds, Igfbp2, Igf2
GOTERM_BP_FAT	GO:0001501~skeletal system development	4	0.170682	2.75599	Col3a1, Col1a1, Col1a2, Igf2
GOTERM_BP_FAT	GO:0048729~tissue morphogenesis	3	0.352295	2.38208	Col1a1, Col1a2, Klf4
GOTERM_MF_FAT	GO:0005198~structural molecule activity	4	0.359264	1.84482	Col3a1, Col1a1, Col1a2, Tubb6
Annotation Cluster 2	Enrichment Score: 2.281023365684204
Category	Term	Count	PValue	Fold Enrichment
GOTERM_BP_FAT	GO:0007155~cell adhesion	10	0.00109978	3.73124	Col3a1, Vtn, Fat3, Aebp1, PVR, Pcdhb5, Pcdhb3, Opcml, Cdh7, Ptprt
GOTERM_BP_FAT	GO:0022610~biological adhesion	10	0.00109978	3.73124	Col3a1, Vtn, Fat3, Aebp1, PVR, Pcdhb5, Pcdhb3, Opcml, Cdh7, Ptprt
GOTERM_BP_FAT	GO:0007156~homophilic cell adhesion	5	0.00275371	8.34746	Fat3, Pcdhb5, Pcdhb3, Cdh7, Ptprt
GOTERM_BP_FAT	GO:0016337~cell-cell adhesion	6	0.00767831	4.76416	Fat3, PVR, Pcdhb5, Pcdhb3, Cdh7, Ptprt
GOTERM_MF_FAT	GO:0005509~calcium ion binding	7	0.153846	1.89047	Fat3, S100a4, Pcdhb5, Pcdhb3, Myl9, Cdh7
Annotation Cluster 3	Enrichment Score: 1.8780015352834534
Category	Term	Count	PValue	Fold Enrichment
GOTERM_CC_FAT	GO:0005578~proteinaceous extracellular matrix	8	0.000143	6.71133	Adamts1, Fmod, Col3a1, Col1a1, Vtn, Col1a2, Bgn, Vwa1
GOTERM_CC_FAT	GO:0031012~extracellular matrix	8	0.000373	5.74268	Adamts1, Fmod, Col3a1, Col1a1, Vtn, Col1a2, Bgn, Vwa1
GOTERM_MF_FAT	GO:0030247~polysaccharide binding	3	0.133231	4.62291	Adamts1, Vtn, Bgn
GOTERM_MF_FAT	GO:0001871~pattern binding	3	0.133231	4.62291	Adamts1, Vtn, Bgn
GOTERM_MF_FAT	GO:0030246~carbohydrate binding	3	0.432226	2.01511	Adamts1, Vtn, Bgn
Annotation Cluster 4	Enrichment Score: 1.180449730043951
Category	Term	Count	PValue	Fold Enrichment
GOTERM_BP_FAT	GO:0045892~negative regulation of transcription, DNA-dependent	8	0.00289337	4.08534	Rasd1, Ybx3, Per1, Klf4, Bcl6b, Egr1, Id1, Dnmt3a
GOTERM_BP_FAT	GO:0051253~negative regulation of RNA metabolic process	8	0.00315604	4.02225	Rasd1, Ybx3, Per1, Klf4, Bcl6b, Egr1, Id1, Dnmt3a
GOTERM_BP_FAT	GO:0016481~negative regulation of transcription	8	0.0100324	3.24537	Rasd1, Ybx3, Per1, Klf4, Bcl6b, Egr1, Id1, Dnmt3a
GOTERM_BP_FAT	GO:0000122~negative regulation of transcription from RNA polymerase II promoter	6	0.0125327	4.22336	Ybx3, Per1, Bcl6b, Egr1, Id1, Dnmt3a
GOTERM_BP_FAT	GO:0010629~negative regulation of gene expression	8	0.0156079	2.97646	Rasd1, Ybx3, Per1, Klf4, Bcl6b, Egr1, Id1, Dnmt3a
GOTERM_BP_FAT	GO:0045934~negative regulation of nucleobase, nucleoside, nucleotide and nucleic acid metabolic process	8	0.017233	2.9181	Rasd1, Ybx3, Per1, Klf4, Bcl6b, Egr1, Id1, Dnmt3a
GOTERM_BP_FAT	GO:0051172~negative regulation of nitrogen compound metabolic process	8	0.0187192	2.86987	Rasd1, Ybx3, Per1, Klf4, Bcl6b, Egr1, Id1, Dnmt3a
GOTERM_BP_FAT	GO:0010558~negative regulation of macromolecule biosynthetic process	8	0.0228287	2.75599	Rasd1, Ybx3, Per1, Klf4, Bcl6b, Egr1, Id1, Dnmt3a
GOTERM_BP_FAT	GO:0031327~negative regulation of cellular biosynthetic process	8	0.0252608	2.69887	Rasd1, Ybx3, Per1, Klf4, Bcl6b, Egr1, Id1, Dnmt3a
GOTERM_BP_FAT	GO:0009890~negative regulation of biosynthetic process	8	0.0282055	2.63737	Rasd1, Ybx3, Per1, Klf4, Bcl6b, Egr1, Id1, Dnmt3a
GOTERM_MF_FAT	GO:0016564~transcription repressor activity	5	0.0510503	3.5022	Ybx3, Aebp1, Klf4, Bcl6b, Id1
GOTERM_BP_FAT	GO:0010605~negative regulation of macromolecule metabolic process	8	0.0905433	2.02678	Rasd1, Ybx3, Per1, Klf4, Bcl6b, Egr1, Id1, Dnmt3a
GOTERM_BP_FAT	GO:0006355~regulation of transcription, DNA-dependent	11	0.103871	1.67928	Zkscan1, Rasd1, Ybx3, Per1, Aebp1, Zfp483, Klf4, Bcl6b, Egr1, Id1, Dnmt3a
GOTERM_BP_FAT	GO:0006350~transcription	8	0.115189	1.90799	Zkscan1, Ybx3, Per1, Aebp1, Zfp483, Egr4, Egr1, Dnmt3a
GOTERM_BP_FAT	GO:0051252~regulation of RNA metabolic process	11	0.121195	1.62775	Zkscan1, Rasd1, Ybx3, Per1, Aebp1, Zfp483, Klf4, Bcl6b, Egr1, Id1, Dnmt3a
GOTERM_BP_FAT	GO:0006357~regulation of transcription from RNA polymerase II promoter	7	0.140724	1.94359	Ybx3, Per1, Klf4, Bcl6b, Egr1, Id1, Dnmt3a
GOTERM_MF_FAT	GO:0043566~structure-specific DNA binding	3	0.196772	3.60502	Ybx3, Klf4, Egr1
GOTERM_MF_FAT	GO:0030528~transcription regulator activity	9	0.203824	1.5552	Zkscan1, Ybx3, Aebp1, Zfp483, Egr4, Klf4, Bcl6b, Egr1, Id1
GOTERM_MF_FAT	GO:0003677~DNA binding	10	0.259853	1.40539	Zkscan1, Ybx3, Sphk1, Aebp1, Zfp483, Egr4, Klf4, Bcl6b, Egr1, Dnmt3a
GOTERM_BP_FAT	GO:0045449~regulation of transcription	12	0.27117	1.32427	Zkscan1, Rasd1, Ybx3, Per1, Aebp1, Zfp483, Egr4, Klf4, Bcl6b, Egr1, Id1, Dnmt3a
GOTERM_MF_FAT	GO:0003700~transcription factor activity	4	0.597581	1.28414	Zkscan1, Zfp483, Klf4, Egr1
GOTERM_MF_FAT	GO:0046914~transition metal ion binding	11	0.615468	1.03432	Alas2, Zkscan1, Adamts1, Aebp1, Zfp483, Egr4, Klf4, Egr1, Dnmt3a, Hba1, LOC689064, LOC100134871
GOTERM_MF_FAT	GO:0043565~sequence-specific DNA binding	3	0.680671	1.27167	Klf4, Egr1, Dnmt3a
GOTERM_MF_FAT	GO:0008270~zinc ion binding	8	0.744076	0.946576	Zkscan1, Adamts1, Aebp1, Zfp483, Egr4, Klf4, Egr1, Dnmt3a
Annotation Cluster 5	Enrichment Score: 1.1662367418756523
Category	Term	Count	PValue	Fold Enrichment
GOTERM_BP_FAT	GO:0048545~response to steroid hormone stimulus	8	0.00124607	4.73529	Cdkn1a, Rgs9, Col1a1, Sphk1, Aqp1, Ptgds, Igfbp2, Igf2
GOTERM_BP_FAT	GO:0010033~response to organic substance	13	0.00611081	2.37428	Cdkn1a, Col3a1, Rgs9, Col1a1, Sphk1, Aqp1, Ptgds, Igfbp2, Slc22a6, Gstm2, Egr1, Igf2, Id1
GOTERM_BP_FAT	GO:0009725~response to hormone stimulus	8	0.025577	2.69189	Cdkn1a, Rgs9, Col1a1, Sphk1, Aqp1, Ptgds, Igfbp2, Igf2
GOTERM_BP_FAT	GO:0009991~response to extracellular stimulus	6	0.0272921	3.45718	Cdkn1a, Col1a1, Sphk1, Klf4, Igfbp2, Igf2
GOTERM_BP_FAT	GO:0031960~response to corticosteroid stimulus	4	0.0355855	5.42585	Cdkn1a, Col1a1, Ptgds, Igfbp2
GOTERM_BP_FAT	GO:0014070~response to organic cyclic substance	5	0.0375468	3.87561	Cdkn1a, Sphk1, Slc22a6, Gstm2, Igf2
GOTERM_BP_FAT	GO:0009719~response to endogenous stimulus	8	0.0455322	2.37845	Cdkn1a, Rgs9, Col1a1, Sphk1, Aqp1, Ptgds, Igfbp2, Igf2
GOTERM_BP_FAT	GO:0043627~response to estrogen stimulus	4	0.0510758	4.69262	Rgs9, Aqp1, Igfbp2, Igf2
GOTERM_BP_FAT	GO:0031667~response to nutrient levels	5	0.0694108	3.16069	Col1a1, Sphk1, Klf4, Igfbp2, Igf2
GOTERM_BP_FAT	GO:0051384~response to glucocorticoid stimulus	3	0.152835	4.24632	Cdkn1a, Ptgds, Igfbp2
GOTERM_BP_FAT	GO:0010035~response to inorganic substance	4	0.214849	2.45699	Cdkn1a, Col1a1, Sphk1, Igfbp2
GOTERM_BP_FAT	GO:0009628~response to abiotic stimulus	5	0.227854	2.00957	Cdkn1a, Col3a1, Col1a1, Igfbp2, Igf2
GOTERM_BP_FAT	GO:0001558~regulation of cell growth	3	0.302232	2.67576	Cdkn1a, Sphk1, Igfbp2
GOTERM_BP_FAT	GO:0007584~response to nutrient	3	0.321804	2.55334	Col1a1, Klf4, Igfbp2
GOTERM_BP_FAT	GO:0051726~regulation of cell cycle	3	0.48111	1.83409	Cdkn1a, Sphk1, Igf2
GOTERM_BP_FAT	GO:0042493~response to drug	3	0.545367	1.62775	Cdkn1a, Igfbp2, Igf2
Annotation Cluster 6	Enrichment Score: 1.1597606587869238
Category	Term	Count	PValue	Fold Enrichment
GOTERM_BP_FAT	GO:0001944~vasculature development	6	0.0136497	4.13398	Col3a1, Col1a1, Sphk1, Col1a2, Bgn, Id1
GOTERM_BP_FAT	GO:0007178~transmembrane receptor protein serine/threonine kinase signaling pathway	3	0.0930273	5.74501	Col3a1, Col1a2, Id1
GOTERM_BP_FAT	GO:0007167~enzyme linked receptor protein signaling pathway	4	0.261206	2.21652	Col3a1, Col1a2, Id1, Ptprt
Annotation Cluster 7	Enrichment Score: 0.8711733826762992
Category	Term	Count	PValue	Fold Enrichment
GOTERM_BP_FAT	GO:0050953~sensory perception of light stimulus	3	0.0624291	7.23446	Rgs9, Col1a1,
GOTERM_BP_FAT	GO:0007601~visual perception	3	0.0624291	7.23446	Rgs9, Col1a1,
GOTERM_BP_FAT	GO:0050890~cognition	5	0.151547	2.37628	Rgs9, Col1a1, , Gstm2, Egr1
GOTERM_BP_FAT	GO:0007600~sensory perception	4	0.15242	2.90995	Rgs9, Col1a1, , Gstm2
GOTERM_BP_FAT	GO:0050877~neurological system process	5	0.489519	1.36499	Rgs9, Col1a1, , Gstm2, Egr1
Annotation Cluster 8	Enrichment Score: 0.7747681178240411
Category	Term	Count	PValue	Fold Enrichment
GOTERM_MF_FAT	GO:0020037~heme binding	3	0.101316	5.4576	Alas2, Hba1, LOC689064, LOC100134871
GOTERM_MF_FAT	GO:0046906~tetrapyrrole binding	3	0.110888	5.17036	Alas2, Hba1, LOC689064, LOC100134871
GOTERM_MF_FAT	GO:0005506~iron ion binding	3	0.421823	2.05732	Alas2, Hba1, LOC689064, LOC100134871
Annotation Cluster 9	Enrichment Score: 0.6527910383406341
Category	Term	Count	PValue	Fold Enrichment
GOTERM_BP_FAT	GO:0031644~regulation of neurological system process	4	0.106837	3.42685	Sphk1, Egr1, Hba1
GOTERM_BP_FAT	GO:0044057~regulation of system process	4	0.273539	2.16133	Sphk1, Egr1, Hba1
GOTERM_BP_FAT	GO:0050804~regulation of synaptic transmission	3	0.279769	2.83088	Sphk1, Egr1
GOTERM_BP_FAT	GO:0051969~regulation of transmission of nerve impulse	3	0.299428	2.69421	Sphk1, Egr1
Annotation Cluster 10	Enrichment Score: 0.6381012816824794
Category	Term	Count	PValue	Fold Enrichment
GOTERM_MF_FAT	GO:0032403~protein complex binding	4	0.164704	2.80176	Cdkn1a, Col3a1, Rgs9, Igf2
GOTERM_BP_FAT	GO:0009628~response to abiotic stimulus	5	0.227854	2.00957	Cdkn1a, Col3a1, Col1a1, Igfbp2, Igf2
GOTERM_BP_FAT	GO:0009314~response to radiation	3	0.324591	2.53676	Cdkn1a, Col3a1, Igf2
Annotation Cluster 11	Enrichment Score: 0.4216869181781879
Category	Term	Count	PValue	Fold Enrichment
GOTERM_MF_FAT	GO:0046872~metal ion binding	20	0.236455	1.21958	Alas2, Zkscan1, Adamts1, , Kcnk9, Sphk1, Fat3, S100a4, Aebp1, Zfp483, Egr4, Klf4, Egr1, Pcdhb5, Pcdhb3, Myl9, Dnmt3a, Hba1, LOC689064, LOC100134871, Cdh7
GOTERM_MF_FAT	GO:0043169~cation binding	20	0.252778	1.20666	Alas2, Zkscan1, Adamts1, , Kcnk9, Sphk1, Fat3, S100a4, Aebp1, Zfp483, Egr4, Klf4, Egr1, Pcdhb5, Pcdhb3, Myl9, Dnmt3a, Hba1, LOC689064, LOC100134871, Cdh7
GOTERM_MF_FAT	GO:0043167~ion binding	20	0.284613	1.18322	Alas2, Zkscan1, Adamts1, , Kcnk9, Sphk1, Fat3, S100a4, Aebp1, Zfp483, Egr4, Klf4, Egr1, Pcdhb5, Pcdhb3, Myl9, Dnmt3a, Hba1, LOC689064, LOC100134871, Cdh7
GOTERM_MF_FAT	GO:0046914~transition metal ion binding	11	0.615468	1.03432	Alas2, Zkscan1, Adamts1, Aebp1, Zfp483, Egr4, Klf4, Egr1, Dnmt3a, Hba1, LOC689064, LOC100134871
GOTERM_MF_FAT	GO:0008270~zinc ion binding	8	0.744076	0.946576	Zkscan1, Adamts1, Aebp1, Zfp483, Egr4, Klf4, Egr1, Dnmt3a
Annotation Cluster 12	Enrichment Score: 0.4033100415098294
Category	Term	Count	PValue	Fold Enrichment
GOTERM_BP_FAT	GO:0043009~chordate embryonic development	4	0.375515	1.79614	Col1a1, Ybx3, Maff, Hba1
GOTERM_BP_FAT	GO:0009792~embryonic development ending in birth or egg hatching	4	0.381737	1.77775	Col1a1, Ybx3, Maff, Hba1
GOTERM_BP_FAT	GO:0001701~in utero embryonic development	3	0.430209	2.02415	Ybx3, Maff, Hba1
Annotation Cluster 13	Enrichment Score: 0.39919476248221003
Category	Term	Count	PValue	Fold Enrichment
GOTERM_MF_FAT	GO:0005525~GTP binding	5	0.126037	2.5483	Rasl11a, Rasd1, Eif2s3, Eif2s3y, Rab8b, Tubb6
GOTERM_MF_FAT	GO:0032561~guanyl ribonucleotide binding	5	0.137971	2.46208	Rasl11a, Rasd1, Eif2s3, Eif2s3y, Rab8b, Tubb6
GOTERM_MF_FAT	GO:0019001~guanyl nucleotide binding	5	0.137971	2.46208	Rasl11a, Rasd1, Eif2s3, Eif2s3y, Rab8b, Tubb6
GOTERM_BP_FAT	GO:0007264~small GTPase mediated signal transduction	4	0.191468	2.60441	Rasl11a, Rasd1, Col1a2, Rab8b
GOTERM_BP_FAT	GO:0060341~regulation of cellular localization	3	0.486052	1.81703	Uhmk1, RGD1561897, Sphk1, Rab8b
GOTERM_BP_FAT	GO:0007242~intracellular signaling cascade	6	0.698083	1.02134	Rasl11a, Rasd1, Rgs9, Sphk1, Col1a2, Rab8b
GOTERM_MF_FAT	GO:0017076~purine nucleotide binding	8	0.867185	0.81928	Rasl11a, Uhmk1, RGD1561897, Rasd1, Eif2s3, Eif2s3y, Sphk1, Rab8b, Tubb6, Fmo1
GOTERM_MF_FAT	GO:0000166~nucleotide binding	9	0.904373	0.780173	Rasl11a, Uhmk1, RGD1561897, Rasd1, Eif2s3, Eif2s3y, Nav3, Sphk1, Rab8b, Tubb6, Fmo1
GOTERM_MF_FAT	GO:0032555~purine ribonucleotide binding	7	0.912684	0.753391	Rasl11a, Uhmk1, RGD1561897, Rasd1, Eif2s3, Eif2s3y, Sphk1, Rab8b, Tubb6
GOTERM_MF_FAT	GO:0032553~ribonucleotide binding	7	0.913092	0.752773	Rasl11a, Uhmk1, RGD1561897, Rasd1, Eif2s3, Eif2s3y, Sphk1, Rab8b, Tubb6
Annotation Cluster 14	Enrichment Score: 0.38112601379593736
Category	Term	Count	PValue	Fold Enrichment
GOTERM_BP_FAT	GO:0030097~hemopoiesis	3	0.379626	2.24518	Alas2, Egr1, Hba1
GOTERM_BP_FAT	GO:0048534~hemopoietic or lymphoid organ development	3	0.422355	2.05611	Alas2, Egr1, Hba1
GOTERM_BP_FAT	GO:0002520~immune system development	3	0.44832	1.95331	Alas2, Egr1, Hba1
Annotation Cluster 15	Enrichment Score: 0.2386067152944381
Category	Term	Count	PValue	Fold Enrichment
GOTERM_BP_FAT	GO:0040008~regulation of growth	5	0.116694	2.62541	Cdkn1a, Ybx3, Sphk1, Gpam, Igfbp2
GOTERM_BP_FAT	GO:0043066~negative regulation of apoptosis	3	0.606107	1.45769	Cdkn1a, Ybx3, Sphk1
GOTERM_BP_FAT	GO:0043069~negative regulation of programmed cell death	3	0.612249	1.44155	Cdkn1a, Ybx3, Sphk1
GOTERM_BP_FAT	GO:0060548~negative regulation of cell death	3	0.61428	1.43625	Cdkn1a, Ybx3, Sphk1
GOTERM_BP_FAT	GO:0042981~regulation of apoptosis	3	0.927093	0.710293	Cdkn1a, Ybx3, Sphk1
GOTERM_BP_FAT	GO:0043067~regulation of programmed cell death	3	0.930371	0.701366	Cdkn1a, Ybx3, Sphk1
GOTERM_BP_FAT	GO:0010941~regulation of cell death	3	0.931282	0.698857	Cdkn1a, Ybx3, Sphk1
Annotation Cluster 16	Enrichment Score: 0.21386872226856135
Category	Term	Count	PValue	Fold Enrichment
GOTERM_BP_FAT	GO:0007276~gamete generation	3	0.512721	1.72859	Adamts1, Ybx3, Dnmt3a
GOTERM_BP_FAT	GO:0019953~sexual reproduction	3	0.578672	1.532	Adamts1, Ybx3, Dnmt3a
GOTERM_BP_FAT	GO:0032504~multicellular organism reproduction	3	0.685655	1.2602	Adamts1, Ybx3, Dnmt3a
GOTERM_BP_FAT	GO:0048609~reproductive process in a multicellular organism	3	0.685655	1.2602	Adamts1, Ybx3, Dnmt3a
Annotation Cluster 17	Enrichment Score: 0.17687519624655085
Category	Term	Count	PValue	Fold Enrichment
GOTERM_MF_FAT	GO:0022838~substrate specific channel activity	3	0.594415	1.48844	Kcnk9, Aqp1
GOTERM_MF_FAT	GO:0022803~passive transmembrane transporter activity	3	0.612926	1.43937	Kcnk9, Aqp1
GOTERM_MF_FAT	GO:0015267~channel activity	3	0.612926	1.43937	Kcnk9, Aqp1
GOTERM_BP_FAT	GO:0006811~ion transport	4	0.747719	1.02536	Kcnk9, Aqp1, Slc22a6
GOTERM_BP_FAT	GO:0006812~cation transport	3	0.781592	1.04455	Kcnk9, Aqp1
Annotation Cluster 18	Enrichment Score: 0.15071060744095166
Category	Term	Count	PValue	Fold Enrichment
GOTERM_CC_FAT	GO:0031967~organelle envelope	4	0.652133	1.18519	Alas2, Nav3, Gpam, Ptgds
GOTERM_CC_FAT	GO:0031975~envelope	4	0.655035	1.18017	Alas2, Nav3, Gpam, Ptgds
GOTERM_CC_FAT	GO:0031090~organelle membrane	5	0.826548	0.875849	Alas2, B3galt1, Gpam, Ptgds, Fmo1
Annotation Cluster 19	Enrichment Score: 0.0850832787943513
Category	Term	Count	PValue	Fold Enrichment
GOTERM_CC_FAT	GO:0070013~intracellular organelle lumen	7	0.761618	0.936427	Alas2, Cdkn1a, Kdm6a, Klf4, Serpinh1, Dnmt3a, Fmo1
GOTERM_CC_FAT	GO:0043233~organelle lumen	7	0.787022	0.909347	Alas2, Cdkn1a, Kdm6a, Klf4, Serpinh1, Dnmt3a, Fmo1
GOTERM_CC_FAT	GO:0031974~membrane-enclosed lumen	7	0.810424	0.88379	Alas2, Cdkn1a, Kdm6a, Klf4, Serpinh1, Dnmt3a, Fmo1
GOTERM_CC_FAT	GO:0031981~nuclear lumen	4	0.940223	0.676841	Cdkn1a, Kdm6a, Klf4, Dnmt3a
Annotation Cluster 20	Enrichment Score: 0.0644576224746681
Category	Term	Count	PValue	Fold Enrichment
GOTERM_MF_FAT	GO:0008270~zinc ion binding	8	0.744076	0.946576	Zkscan1, Adamts1, Aebp1, Zfp483, Egr4, Klf4, Egr1, Dnmt3a
GOTERM_BP_FAT	GO:0045941~positive regulation of transcription	3	0.832001	0.934596	Egr4, Klf4, Egr1
GOTERM_BP_FAT	GO:0010628~positive regulation of gene expression	3	0.839978	0.917045	Egr4, Klf4, Egr1
GOTERM_BP_FAT	GO:0010604~positive regulation of macromolecule metabolic process	4	0.881391	0.797674	Sphk1, Egr4, Klf4, Egr1
GOTERM_BP_FAT	GO:0045935~positive regulation of nucleobase, nucleoside, nucleotide and nucleic acid metabolic process	3	0.88264	0.820716	Egr4, Klf4, Egr1
GOTERM_BP_FAT	GO:0010557~positive regulation of macromolecule biosynthetic process	3	0.883377	0.818996	Egr4, Klf4, Egr1
GOTERM_BP_FAT	GO:0051173~positive regulation of nitrogen compound metabolic process	3	0.893944	0.794026	Egr4, Klf4, Egr1
GOTERM_BP_FAT	GO:0031328~positive regulation of cellular biosynthetic process	3	0.905471	0.766002	Egr4, Klf4, Egr1
GOTERM_BP_FAT	GO:0009891~positive regulation of biosynthetic process	3	0.909051	0.757095	Egr4, Klf4, Egr1
Annotation Cluster 21	Enrichment Score: 0.03134873584908054
Category	Term	Count	PValue	Fold Enrichment
GOTERM_CC_FAT	GO:0044430~cytoskeletal part	3	0.89919	0.78236	Gpr4, Tubb6, Myl9
GOTERM_CC_FAT	GO:0043228~non-membrane-bounded organelle	7	0.925643	0.735713	Kdm6a, Klf4, Gpr4, Tubb6, Myl9, Dnmt3a, Hba1
GOTERM_CC_FAT	GO:0043232~intracellular non-membrane-bounded organelle	7	0.925643	0.735713	Kdm6a, Klf4, Gpr4, Tubb6, Myl9, Dnmt3a, Hba1
GOTERM_CC_FAT	GO:0005856~cytoskeleton	3	0.972448	0.565332	Gpr4, Tubb6, Myl9
Annotation Cluster 22	Enrichment Score: 0.016102402186984582
Category	Term	Count	PValue	Fold Enrichment
GOTERM_MF_FAT	GO:0017076~purine nucleotide binding	8	0.867185	0.81928	Rasl11a, Uhmk1, RGD1561897, Rasd1, Eif2s3, Eif2s3y, Sphk1, Rab8b, Tubb6, Fmo1
GOTERM_MF_FAT	GO:0030554~adenyl nucleotide binding	3	0.997846	0.376747	Uhmk1, RGD1561897, Sphk1, Fmo1
GOTERM_MF_FAT	GO:0001883~purine nucleoside binding	3	0.998113	0.370705	Uhmk1, RGD1561897, Sphk1, Fmo1
GOTERM_MF_FAT	GO:0001882~nucleoside binding	3	0.998241	0.367584	Uhmk1, RGD1561897, Sphk1, Fmo1

## Sheet: Diestrus_vs_Males
Diestrus_vs_Males
Annotation Cluster 1	Enrichment Score: 3.0041430704003966
Category	Term	Count	PValue	Fold Enrichment
GOTERM_BP_FAT	GO:0010033~response to organic substance	17	2.4e-05	3.27116	Col3a1, Rgs9, Col1a1, Car2, Aqp1, Bmp6, Gck, Ptgds, Igfbp2, Slc27a1, Slc22a6, Gstm2, Col6a3, Cdh1, Igf2, Tf,
GOTERM_BP_FAT	GO:0048545~response to steroid hormone stimulus	8	0.000904	4.98896	Rgs9, Col1a1, Car2, Aqp1, Bmp6, Ptgds, Igfbp2, Igf2
GOTERM_BP_FAT	GO:0009725~response to hormone stimulus	10	0.00153787	3.54513	Rgs9, Col1a1, Car2, Aqp1, Bmp6, Ptgds, Igfbp2, Slc27a1, Igf2,
GOTERM_BP_FAT	GO:0009719~response to endogenous stimulus	10	0.00357545	3.13234	Rgs9, Col1a1, Car2, Aqp1, Bmp6, Ptgds, Igfbp2, Slc27a1, Igf2,
GOTERM_BP_FAT	GO:0043627~response to estrogen stimulus	5	0.00799314	6.18002	Rgs9, Car2, Aqp1, Igfbp2, Igf2
Annotation Cluster 2	Enrichment Score: 2.6962279620859135
Category	Term	Count	PValue	Fold Enrichment
GOTERM_CC_FAT	GO:0044421~extracellular region part	15	2.01e-06	4.55455	Nepn, Col18a1, Adamts1, Fmod, Col3a1, Col1a1, Cpz, Car2, Col1a2, Bmp6, Ptgds, Igfbp2, Igf2, Adamts9, Tf
GOTERM_CC_FAT	GO:0005578~proteinaceous extracellular matrix	10	2.58e-06	8.0665	Nepn, Col18a1, Adamts1, Fmod, Col3a1, Col1a1, Cpz, Col1a2, Adamts9, Tf
GOTERM_CC_FAT	GO:0031012~extracellular matrix	10	9.29e-06	6.90226	Nepn, Col18a1, Adamts1, Fmod, Col3a1, Col1a1, Cpz, Col1a2, Adamts9, Tf
GOTERM_CC_FAT	GO:0005576~extracellular region	16	0.000112	3.01331	Nepn, Col18a1, Adamts1, Fmod, Col3a1, Col1a1, Cpz, Car2, Col1a2, Bmp6, Aebp1, Ptgds, Igfbp2, Igf2, Adamts9, Tf
GOTERM_BP_FAT	GO:0030198~extracellular matrix organization	6	0.000133	11.7597	Nepn, Col18a1, Col3a1, Col1a1, Col1a2, Spint1
GOTERM_BP_FAT	GO:0043062~extracellular structure organization	7	0.000143	8.49889	Nepn, Col18a1, Col3a1, Col1a1, Col1a2, Spint1, Cdh1
GOTERM_CC_FAT	GO:0044420~extracellular matrix part	6	0.000274	10.0428	Col18a1, Adamts1, Col3a1, Col1a1, Col1a2, Tf
GOTERM_CC_FAT	GO:0005581~collagen	4	0.00033	28.1903	Col18a1, Col3a1, Col1a1, Col1a2
GOTERM_CC_FAT	GO:0005583~fibrillar collagen	3	0.00227985	40.1712	Col3a1, Col1a1, Col1a2
GOTERM_BP_FAT	GO:0048730~epidermis morphogenesis	3	0.00433339	29.3992	Col1a1, Col1a2, Klf4
GOTERM_BP_FAT	GO:0030199~collagen fibril organization	3	0.00638787	24.2111	Col3a1, Col1a1, Col1a2
KEGG_PATHWAY	rno04512:ECM-receptor interaction	4	0.00852257	8.89303	Col3a1, Col1a1, Col1a2, Col6a3
GOTERM_BP_FAT	GO:0043588~skin development	3	0.0115618	17.8952	Col3a1, Col1a1, Col1a2
GOTERM_MF_FAT	GO:0005201~extracellular matrix structural constituent	3	0.015465	15.3832	Col3a1, Col1a1, Col1a2
GOTERM_BP_FAT	GO:0008544~epidermis development	4	0.0199924	6.77513	Col3a1, Col1a1, Col1a2, Klf4
KEGG_PATHWAY	rno04510:Focal adhesion	5	0.0210951	4.40705	Col3a1, Col1a1, Col1a2, Col6a3, Flna
GOTERM_BP_FAT	GO:0007398~ectoderm development	4	0.022687	6.4563	Col3a1, Col1a1, Col1a2, Klf4
GOTERM_BP_FAT	GO:0001568~blood vessel development	5	0.0421408	3.72816	Col18a1, Col3a1, Col1a1, Col1a2, Spint1
GOTERM_BP_FAT	GO:0001501~skeletal system development	5	0.0457514	3.62954	Col3a1, Col1a1, Col1a2, Bmp6, Igf2
GOTERM_BP_FAT	GO:0001944~vasculature development	5	0.0457514	3.62954	Col18a1, Col3a1, Col1a1, Col1a2, Spint1
GOTERM_MF_FAT	GO:0005198~structural molecule activity	6	0.0570129	2.81665	Col18a1, Col3a1, Col1a1, Col1a2, Tubb6, Mobp
GOTERM_BP_FAT	GO:0048729~tissue morphogenesis	4	0.112361	3.34625	Col1a1, Car2, Col1a2, Klf4
Annotation Cluster 3	Enrichment Score: 1.6099882370715974
Category	Term	Count	PValue	Fold Enrichment
GOTERM_MF_FAT	GO:0020037~heme binding	4	0.0157704	7.40675	Alas2, Gucy1b2, Hba1, LOC689064, LOC100134871
GOTERM_MF_FAT	GO:0046906~tetrapyrrole binding	4	0.0182108	7.01692	Alas2, Gucy1b2, Hba1, LOC689064, LOC100134871
GOTERM_MF_FAT	GO:0005506~iron ion binding	5	0.0515066	3.49009	Alas2, Gucy1b2, Hba1, Tf, LOC689064, LOC100134871
Annotation Cluster 4	Enrichment Score: 1.58029654107166
Category	Term	Count	PValue	Fold Enrichment
GOTERM_MF_FAT	GO:0046872~metal ion binding	25	0.0129483	1.55169	Alas2, Pim1, Adamts1, Fbln2, LOC691889, Cpz, Gucy1b2, Hcn4, Car2, Nr2c2, Bhmt, S100a9, Aebp1, Gck, Klf4, Necab3, Kcnip2, Pcdhb5, Cdh1, Adamts9, Scn4b, Hba1, Tf, LOC689064, LOC100134871, Rasgrp4
GOTERM_MF_FAT	GO:0043169~cation binding	25	0.0148155	1.53525	Alas2, Pim1, Adamts1, Fbln2, LOC691889, Cpz, Gucy1b2, Hcn4, Car2, Nr2c2, Bhmt, S100a9, Aebp1, Gck, Klf4, Necab3, Kcnip2, Pcdhb5, Cdh1, Adamts9, Scn4b, Hba1, Tf, LOC689064, LOC100134871, Rasgrp4
GOTERM_MF_FAT	GO:0043167~ion binding	25	0.0189021	1.50544	Alas2, Pim1, Adamts1, Fbln2, LOC691889, Cpz, Gucy1b2, Hcn4, Car2, Nr2c2, Bhmt, S100a9, Aebp1, Gck, Klf4, Necab3, Kcnip2, Pcdhb5, Cdh1, Adamts9, Scn4b, Hba1, Tf, LOC689064, LOC100134871, Rasgrp4
GOTERM_MF_FAT	GO:0046914~transition metal ion binding	15	0.131636	1.43562	Alas2, Pim1, Adamts1, Cpz, Gucy1b2, Car2, Nr2c2, Bhmt, Aebp1, Klf4, Adamts9, Hba1, Tf, LOC689064, LOC100134871, Rasgrp4
Annotation Cluster 5	Enrichment Score: 1.578428784521845
Category	Term	Count	PValue	Fold Enrichment
GOTERM_BP_FAT	GO:0048545~response to steroid hormone stimulus	8	0.000904	4.98896	Rgs9, Col1a1, Car2, Aqp1, Bmp6, Ptgds, Igfbp2, Igf2
GOTERM_BP_FAT	GO:0009991~response to extracellular stimulus	7	0.00527379	4.24945	Col1a1, Bmp6, Gck, Klf4, Igfbp2, Igf2, Rasgrp4
GOTERM_BP_FAT	GO:0031667~response to nutrient levels	6	0.0155005	3.99601	Col1a1, Bmp6, Gck, Klf4, Igfbp2, Igf2
GOTERM_BP_FAT	GO:0001649~osteoblast differentiation	3	0.024385	12.1056	Col1a1, Bmp6, Igf2
GOTERM_BP_FAT	GO:0031960~response to corticosteroid stimulus	4	0.0310709	5.71652	Col1a1, Bmp6, Ptgds, Igfbp2
GOTERM_BP_FAT	GO:0001501~skeletal system development	5	0.0457514	3.62954	Col3a1, Col1a1, Col1a2, Bmp6, Igf2
GOTERM_BP_FAT	GO:0001503~ossification	3	0.121121	4.89987	Col1a1, Bmp6, Igf2
GOTERM_BP_FAT	GO:0051384~response to glucocorticoid stimulus	3	0.140403	4.4738	Bmp6, Ptgds, Igfbp2
GOTERM_BP_FAT	GO:0060348~bone development	3	0.142859	4.42569	Col1a1, Bmp6, Igf2
Annotation Cluster 6	Enrichment Score: 1.5707997025393883
Category	Term	Count	PValue	Fold Enrichment
GOTERM_CC_FAT	GO:0016323~basolateral plasma membrane	6	0.00513389	5.21703	Car2, Aqp1, Slc22a6, Cdh1, Slc4a1, Tf
GOTERM_CC_FAT	GO:0045177~apical part of cell	5	0.020216	4.68195	Slc6a20, Car2, Aqp1, Igfbp2, Cdh1
GOTERM_BP_FAT	GO:0006811~ion transport	8	0.068776	2.16057	Hcn4, Slc13a4, Aqp1, Kcnip2, Slc22a6, Slc4a1, Scn4b, Tf
GOTERM_CC_FAT	GO:0044459~plasma membrane part	13	0.0729832	1.65786	Rgs9, Slc6a20, Car2, Aqp1, Igfbp2, Kcnip2, Slc27a1, Slc22a6, Cdh1, Slc4a1, Scn4b, Tf, Gjc2
Annotation Cluster 7	Enrichment Score: 1.4762324390005923
Category	Term	Count	PValue	Fold Enrichment
GOTERM_BP_FAT	GO:0009991~response to extracellular stimulus	7	0.00527379	4.24945	Col1a1, Bmp6, Gck, Klf4, Igfbp2, Igf2, Rasgrp4
GOTERM_BP_FAT	GO:0031667~response to nutrient levels	6	0.0155005	3.99601	Col1a1, Bmp6, Gck, Klf4, Igfbp2, Igf2
GOTERM_BP_FAT	GO:0032526~response to retinoic acid	3	0.0345303	10.0388	Bmp6, Klf4, Igfbp2
GOTERM_BP_FAT	GO:0033189~response to vitamin A	3	0.0477653	8.39978	Bmp6, Klf4, Igfbp2
GOTERM_BP_FAT	GO:0007584~response to nutrient	4	0.0961272	3.58683	Col1a1, Bmp6, Klf4, Igfbp2
GOTERM_BP_FAT	GO:0033273~response to vitamin	3	0.107147	5.27679	Bmp6, Klf4, Igfbp2
Annotation Cluster 8	Enrichment Score: 1.269186099017026
Category	Term	Count	PValue	Fold Enrichment
GOTERM_BP_FAT	GO:0001701~in utero embryonic development	5	0.0487618	3.55431	Hcn4, Spint1, Maff, Cdh1, Hba1
GOTERM_BP_FAT	GO:0043009~chordate embryonic development	6	0.0555123	2.83855	Col1a1, Hcn4, Spint1, Maff, Cdh1, Hba1
GOTERM_BP_FAT	GO:0009792~embryonic development ending in birth or egg hatching	6	0.0575403	2.80948	Col1a1, Hcn4, Spint1, Maff, Cdh1, Hba1
Annotation Cluster 9	Enrichment Score: 0.7136002477825517
Category	Term	Count	PValue	Fold Enrichment
GOTERM_BP_FAT	GO:0001501~skeletal system development	5	0.0457514	3.62954	Col3a1, Col1a1, Col1a2, Bmp6, Igf2
GOTERM_BP_FAT	GO:0007178~transmembrane receptor protein serine/threonine kinase signaling pathway	3	0.0849737	6.05278	Col3a1, Col1a2, Bmp6
GOTERM_BP_FAT	GO:0007167~enzyme linked receptor protein signaling pathway	3	0.505294	1.75144	Col3a1, Col1a2, Bmp6
GOTERM_BP_FAT	GO:0007166~cell surface receptor linked signal transduction	6	0.711814	1.0051	Adamts1, Col3a1, Rgs9, Cpz, Col1a2, Bmp6
Annotation Cluster 10	Enrichment Score: 0.7119760614531945
Category	Term	Count	PValue	Fold Enrichment
GOTERM_BP_FAT	GO:0009991~response to extracellular stimulus	7	0.00527379	4.24945	Col1a1, Bmp6, Gck, Klf4, Igfbp2, Igf2, Rasgrp4
GOTERM_BP_FAT	GO:0031667~response to nutrient levels	6	0.0155005	3.99601	Col1a1, Bmp6, Gck, Klf4, Igfbp2, Igf2
GOTERM_BP_FAT	GO:0010557~positive regulation of macromolecule biosynthetic process	3	0.864308	0.862871	Bmp6, Gck, Klf4
GOTERM_BP_FAT	GO:0031328~positive regulation of cellular biosynthetic process	3	0.888547	0.807038	Bmp6, Gck, Klf4
GOTERM_BP_FAT	GO:0009891~positive regulation of biosynthetic process	3	0.892508	0.797654	Bmp6, Gck, Klf4
GOTERM_BP_FAT	GO:0010604~positive regulation of macromolecule metabolic process	3	0.954368	0.630305	Bmp6, Gck, Klf4
Annotation Cluster 11	Enrichment Score: 0.6743740746798791
Category	Term	Count	PValue	Fold Enrichment
GOTERM_CC_FAT	GO:0044459~plasma membrane part	13	0.0729832	1.65786	Rgs9, Slc6a20, Car2, Aqp1, Igfbp2, Kcnip2, Slc27a1, Slc22a6, Cdh1, Slc4a1, Scn4b, Tf, Gjc2
GOTERM_CC_FAT	GO:0005886~plasma membrane	19	0.0873809	1.4103	Rgs9, Col1a1, Slc6a20, Car2, Col1a2, Aqp1, Igfbp2, Kcnip2, Slc27a1, Slc22a6, Gstm2, Cdh1, Slc4a1, Ddx3x, Scn4b, Gypc, Tf, Rasgrp4, Gjc2
GOTERM_CC_FAT	GO:0016021~integral to membrane	17	0.521417	1.05927	RGD1310587, Slc6a20, LOC691889, Hcn4, Aqp1, Paqr8, Kcnip2, Slc27a1, Slc22a6, Cdh1, Slc4a1, Scn4b, Gypc, Tf, , Fmo1, Gjc2
GOTERM_CC_FAT	GO:0031224~intrinsic to membrane	17	0.603502	1.01488	RGD1310587, Slc6a20, LOC691889, Hcn4, Aqp1, Paqr8, Kcnip2, Slc27a1, Slc22a6, Cdh1, Slc4a1, Scn4b, Gypc, Tf, , Fmo1, Gjc2
Annotation Cluster 12	Enrichment Score: 0.6543830311493116
Category	Term	Count	PValue	Fold Enrichment
GOTERM_CC_FAT	GO:0033267~axon part	3	0.0817273	6.18018	Hcn4, Aqp1, Ermn
GOTERM_CC_FAT	GO:0030424~axon	4	0.127698	3.15068	Hcn4, Car2, Aqp1, Ermn
GOTERM_CC_FAT	GO:0044463~cell projection part	4	0.18913	2.61276	Hcn4, Aqp1, Paqr8, Ermn
GOTERM_CC_FAT	GO:0043005~neuron projection	5	0.297664	1.77591	Hcn4, Car2, Aqp1, Kcnip2, Ermn
GOTERM_CC_FAT	GO:0043025~cell soma	3	0.448271	1.95006	Aqp1, Paqr8, Ermn
GOTERM_CC_FAT	GO:0042995~cell projection	6	0.449907	1.34127	Hcn4, Car2, Aqp1, Paqr8, Kcnip2, Ermn
Annotation Cluster 13	Enrichment Score: 0.6242980829894219
Category	Term	Count	PValue	Fold Enrichment
GOTERM_BP_FAT	GO:0006811~ion transport	8	0.068776	2.16057	Hcn4, Slc13a4, Aqp1, Kcnip2, Slc22a6, Slc4a1, Scn4b, Tf
GOTERM_BP_FAT	GO:0006812~cation transport	6	0.128082	2.20101	Hcn4, Slc13a4, Aqp1, Kcnip2, Scn4b, Tf
GOTERM_BP_FAT	GO:0006814~sodium ion transport	3	0.128271	4.73091	Hcn4, Slc13a4, Scn4b
GOTERM_MF_FAT	GO:0015267~channel activity	5	0.140804	2.44178	Hcn4, Aqp1, Kcnip2, Scn4b, Gjc2
GOTERM_MF_FAT	GO:0022803~passive transmembrane transporter activity	5	0.140804	2.44178	Hcn4, Aqp1, Kcnip2, Scn4b, Gjc2
GOTERM_BP_FAT	GO:0030001~metal ion transport	5	0.180594	2.21285	Hcn4, Slc13a4, Kcnip2, Scn4b, Tf
GOTERM_BP_FAT	GO:0015672~monovalent inorganic cation transport	4	0.223133	2.40695	Hcn4, Slc13a4, Kcnip2, Scn4b
GOTERM_MF_FAT	GO:0046873~metal ion transmembrane transporter activity	4	0.243606	2.29865	Hcn4, Kcnip2, Scn4b, Tf
GOTERM_MF_FAT	GO:0005244~voltage-gated ion channel activity	3	0.275884	2.85689	Hcn4, Kcnip2, Scn4b
GOTERM_MF_FAT	GO:0022832~voltage-gated channel activity	3	0.275884	2.85689	Hcn4, Kcnip2, Scn4b
GOTERM_CC_FAT	GO:0043005~neuron projection	5	0.297664	1.77591	Hcn4, Car2, Aqp1, Kcnip2, Ermn
GOTERM_MF_FAT	GO:0022838~substrate specific channel activity	4	0.307996	2.02002	Hcn4, Aqp1, Kcnip2, Scn4b
GOTERM_MF_FAT	GO:0031420~alkali metal ion binding	3	0.316956	2.58041	Hcn4, Kcnip2, Scn4b
GOTERM_MF_FAT	GO:0005261~cation channel activity	3	0.418063	2.07235	Hcn4, Kcnip2, Scn4b
GOTERM_CC_FAT	GO:0042995~cell projection	6	0.449907	1.34127	Hcn4, Car2, Aqp1, Paqr8, Kcnip2, Ermn
GOTERM_MF_FAT	GO:0022836~gated channel activity	3	0.46593	1.88662	Hcn4, Kcnip2, Scn4b
GOTERM_MF_FAT	GO:0005216~ion channel activity	3	0.571853	1.55025	Hcn4, Kcnip2, Scn4b
Annotation Cluster 14	Enrichment Score: 0.5198218021456199
Category	Term	Count	PValue	Fold Enrichment
GOTERM_MF_FAT	GO:0008237~metallopeptidase activity	4	0.0361159	5.38672	Adamts1, Cpz, Aebp1, Adamts9
GOTERM_MF_FAT	GO:0070011~peptidase activity, acting on L-amino acid peptides	4	0.385321	1.76585	Adamts1, Cpz, Aebp1, Adamts9
GOTERM_MF_FAT	GO:0008233~peptidase activity	4	0.425446	1.65617	Adamts1, Cpz, Aebp1, Adamts9
GOTERM_MF_FAT	GO:0008270~zinc ion binding	9	0.581834	1.08391	Adamts1, Cpz, Car2, Nr2c2, Bhmt, Aebp1, Klf4, Adamts9, Rasgrp4
GOTERM_BP_FAT	GO:0006508~proteolysis	4	0.730679	1.05333	Adamts1, Cpz, Aebp1, Adamts9
Annotation Cluster 15	Enrichment Score: 0.5176554184933658
Category	Term	Count	PValue	Fold Enrichment
GOTERM_BP_FAT	GO:0030003~cellular cation homeostasis	4	0.112361	3.34625	Alas2, Car2, Gck, Tf
GOTERM_BP_FAT	GO:0055080~cation homeostasis	4	0.151052	2.91907	Alas2, Car2, Gck, Tf
GOTERM_BP_FAT	GO:0030005~cellular di-, tri-valent inorganic cation homeostasis	3	0.281033	2.8191	Alas2, Gck, Tf
GOTERM_BP_FAT	GO:0055066~di-, tri-valent inorganic cation homeostasis	3	0.307655	2.63839	Alas2, Gck, Tf
GOTERM_BP_FAT	GO:0006873~cellular ion homeostasis	4	0.322499	1.96697	Alas2, Car2, Gck, Tf
GOTERM_BP_FAT	GO:0055082~cellular chemical homeostasis	4	0.330423	1.93917	Alas2, Car2, Gck, Tf
GOTERM_BP_FAT	GO:0050801~ion homeostasis	4	0.37	1.81117	Alas2, Car2, Gck, Tf
GOTERM_BP_FAT	GO:0019725~cellular homeostasis	4	0.440133	1.61884	Alas2, Car2, Gck, Tf
GOTERM_BP_FAT	GO:0048878~chemical homeostasis	4	0.48906	1.50352	Alas2, Car2, Gck, Tf
GOTERM_BP_FAT	GO:0042592~homeostatic process	5	0.534733	1.28944	Alas2, Car2, Gck, Hba1, Tf
Annotation Cluster 16	Enrichment Score: 0.503394618681356
Category	Term	Count	PValue	Fold Enrichment
GOTERM_BP_FAT	GO:0030099~myeloid cell differentiation	3	0.0958715	5.63821	Alas2, Car2, Hba1
GOTERM_BP_FAT	GO:0030097~hemopoiesis	3	0.355081	2.36546	Alas2, Car2, Hba1
GOTERM_BP_FAT	GO:0048534~hemopoietic or lymphoid organ development	3	0.396326	2.16626	Alas2, Car2, Hba1
GOTERM_BP_FAT	GO:0002520~immune system development	3	0.421522	2.05795	Alas2, Car2, Hba1
GOTERM_BP_FAT	GO:0042592~homeostatic process	5	0.534733	1.28944	Alas2, Car2, Gck, Hba1, Tf
Annotation Cluster 17	Enrichment Score: 0.37281183089440395
Category	Term	Count	PValue	Fold Enrichment
GOTERM_CC_FAT	GO:0000267~cell fraction	9	0.192955	1.57328	Alas2, Gck, Slc27a1, Slc22a6, Gstm2, Hba1, Pcdhga9, Rasgrp4, Fmo1
GOTERM_CC_FAT	GO:0005624~membrane fraction	5	0.604382	1.1829	Slc27a1, Slc22a6, Pcdhga9, Rasgrp4, Fmo1
GOTERM_CC_FAT	GO:0005626~insoluble fraction	5	0.652826	1.11401	Slc27a1, Slc22a6, Pcdhga9, Rasgrp4, Fmo1
Annotation Cluster 18	Enrichment Score: 0.3086229650810025
Category	Term	Count	PValue	Fold Enrichment
GOTERM_BP_FAT	GO:0051259~protein oligomerization	3	0.34724	2.40695	Kcnip2, Cdh1, Hba1
GOTERM_BP_FAT	GO:0006461~protein complex assembly	4	0.457271	1.57697	Kcnip2, Tubb6, Cdh1, Hba1
GOTERM_BP_FAT	GO:0070271~protein complex biogenesis	4	0.457271	1.57697	Kcnip2, Tubb6, Cdh1, Hba1
GOTERM_BP_FAT	GO:0065003~macromolecular complex assembly	4	0.611294	1.25868	Kcnip2, Tubb6, Cdh1, Hba1
GOTERM_BP_FAT	GO:0043933~macromolecular complex subunit organization	4	0.645147	1.19822	Kcnip2, Tubb6, Cdh1, Hba1
Annotation Cluster 19	Enrichment Score: 0.28534551521927826
Category	Term	Count	PValue	Fold Enrichment
GOTERM_MF_FAT	GO:0005525~GTP binding	5	0.120084	2.5938	Eif2s3, Eif2s3y, Gucy1b2, Tubb6, Rap2a, Tf
GOTERM_MF_FAT	GO:0019001~guanyl nucleotide binding	5	0.131565	2.50604	Eif2s3, Eif2s3y, Gucy1b2, Tubb6, Rap2a, Tf
GOTERM_MF_FAT	GO:0032561~guanyl ribonucleotide binding	5	0.131565	2.50604	Eif2s3, Eif2s3y, Gucy1b2, Tubb6, Rap2a, Tf
GOTERM_MF_FAT	GO:0017076~purine nucleotide binding	10	0.616074	1.04239	Pim1, Eif2s3, Eif2s3y, LOC691889, Gucy1b2, Hcn4, Gck, Tubb6, Rap2a, Tf, Fmo1
GOTERM_MF_FAT	GO:0032555~purine ribonucleotide binding	9	0.693707	0.985943	Pim1, Eif2s3, Eif2s3y, LOC691889, Gucy1b2, Hcn4, Gck, Tubb6, Rap2a, Tf
GOTERM_MF_FAT	GO:0032553~ribonucleotide binding	9	0.694639	0.985134	Pim1, Eif2s3, Eif2s3y, LOC691889, Gucy1b2, Hcn4, Gck, Tubb6, Rap2a, Tf
GOTERM_MF_FAT	GO:0000166~nucleotide binding	11	0.700272	0.970573	Pim1, Eif2s3, Eif2s3y, LOC691889, Gucy1b2, Hcn4, Gck, Slc27a1, Tubb6, Rap2a, Tf, Fmo1
GOTERM_MF_FAT	GO:0030554~adenyl nucleotide binding	5	0.959437	0.639125	Pim1, LOC691889, Hcn4, Gck, Fmo1
GOTERM_MF_FAT	GO:0001883~purine nucleoside binding	5	0.963177	0.628875	Pim1, LOC691889, Hcn4, Gck, Fmo1
GOTERM_MF_FAT	GO:0001882~nucleoside binding	5	0.965028	0.62358	Pim1, LOC691889, Hcn4, Gck, Fmo1
GOTERM_MF_FAT	GO:0032559~adenyl ribonucleotide binding	4	0.981728	0.543061	Pim1, LOC691889, Hcn4, Gck
GOTERM_MF_FAT	GO:0005524~ATP binding	3	0.995401	0.416629	Pim1, LOC691889, Gck
Annotation Cluster 20	Enrichment Score: 0.24237116495004404
Category	Term	Count	PValue	Fold Enrichment
GOTERM_BP_FAT	GO:0007600~sensory perception	3	0.36808	2.29938	Rgs9, Col1a1, Gstm2
GOTERM_BP_FAT	GO:0050890~cognition	3	0.589217	1.50215	Rgs9, Col1a1, Gstm2
GOTERM_BP_FAT	GO:0050877~neurological system process	3	0.864308	0.862871	Rgs9, Col1a1, Gstm2
Annotation Cluster 21	Enrichment Score: 0.2348235022273949
Category	Term	Count	PValue	Fold Enrichment
GOTERM_BP_FAT	GO:0007276~gamete generation	3	0.484467	1.82119	Adamts1, Nr2c2, Pcdhga9
GOTERM_BP_FAT	GO:0019953~sexual reproduction	3	0.549647	1.61408	Adamts1, Nr2c2, Pcdhga9
GOTERM_BP_FAT	GO:0048609~reproductive process in a multicellular organism	3	0.657172	1.32771	Adamts1, Nr2c2, Pcdhga9
GOTERM_BP_FAT	GO:0032504~multicellular organism reproduction	3	0.657172	1.32771	Adamts1, Nr2c2, Pcdhga9
Annotation Cluster 22	Enrichment Score: 0.18395515621887382
Category	Term	Count	PValue	Fold Enrichment
GOTERM_CC_FAT	GO:0005856~cytoskeleton	7	0.460216	1.26837	Nefh, Gck, Tubb6, Cdh1, Slc4a1, Ermn, Epb41l4b
GOTERM_CC_FAT	GO:0043228~non-membrane-bounded organelle	9	0.780884	0.909536	Nefh, Gck, Klf4, Tubb6, Cdh1, Slc4a1, Ermn, Hba1, Epb41l4b
GOTERM_CC_FAT	GO:0043232~intracellular non-membrane-bounded organelle	9	0.780884	0.909536	Nefh, Gck, Klf4, Tubb6, Cdh1, Slc4a1, Ermn, Hba1, Epb41l4b
Annotation Cluster 23	Enrichment Score: 0.16644698307732875
Category	Term	Count	PValue	Fold Enrichment
GOTERM_MF_FAT	GO:0016564~transcription repressor activity	3	0.40252	2.13885	Aebp1, Klf4, Bcl6b
GOTERM_BP_FAT	GO:0031327~negative regulation of cellular biosynthetic process	4	0.527115	1.42172	Nepn, Gck, Klf4, Bcl6b
GOTERM_BP_FAT	GO:0009890~negative regulation of biosynthetic process	4	0.542966	1.38933	Nepn, Gck, Klf4, Bcl6b
GOTERM_BP_FAT	GO:0045892~negative regulation of transcription, DNA-dependent	3	0.549647	1.61408	Nepn, Klf4, Bcl6b
GOTERM_BP_FAT	GO:0051253~negative regulation of RNA metabolic process	3	0.558188	1.58915	Nepn, Klf4, Bcl6b
GOTERM_BP_FAT	GO:0006357~regulation of transcription from RNA polymerase II promoter	4	0.661306	1.17012	Nepn, Bmp6, Klf4, Bcl6b
GOTERM_MF_FAT	GO:0030528~transcription regulator activity	6	0.669248	1.05531	Nr2c2, Rad54l2, Rad54l, Aebp1, Klf4, Bcl6b, Cdh1
GOTERM_BP_FAT	GO:0016481~negative regulation of transcription	3	0.676112	1.28221	Nepn, Klf4, Bcl6b
GOTERM_BP_FAT	GO:0010629~negative regulation of gene expression	3	0.72208	1.17597	Nepn, Klf4, Bcl6b
GOTERM_BP_FAT	GO:0045934~negative regulation of nucleobase, nucleoside, nucleotide and nucleic acid metabolic process	3	0.732339	1.15291	Nepn, Klf4, Bcl6b
GOTERM_BP_FAT	GO:0051172~negative regulation of nitrogen compound metabolic process	3	0.740881	1.13385	Nepn, Klf4, Bcl6b
GOTERM_BP_FAT	GO:0006355~regulation of transcription, DNA-dependent	6	0.745855	0.965039	Nepn, Nr2c2, Bmp6, Aebp1, Klf4, Bcl6b
GOTERM_BP_FAT	GO:0010558~negative regulation of macromolecule biosynthetic process	3	0.761248	1.08886	Nepn, Klf4, Bcl6b
GOTERM_BP_FAT	GO:0051252~regulation of RNA metabolic process	6	0.770802	0.93543	Nepn, Nr2c2, Bmp6, Aebp1, Klf4, Bcl6b
GOTERM_BP_FAT	GO:0010605~negative regulation of macromolecule metabolic process	3	0.891202	0.800757	Nepn, Klf4, Bcl6b
GOTERM_BP_FAT	GO:0045449~regulation of transcription	6	0.939663	0.697609	Nepn, Nr2c2, Bmp6, Aebp1, Klf4, Bcl6b
GOTERM_MF_FAT	GO:0003677~DNA binding	4	0.974868	0.572195	Nr2c2, Aebp1, Klf4, Bcl6b
Annotation Cluster 24	Enrichment Score: 0.08955338369183227
Category	Term	Count	PValue	Fold Enrichment
GOTERM_CC_FAT	GO:0005783~endoplasmic reticulum	5	0.694923	1.05602	Ptgds, Necab3, Slc27a1, Tf, Fmo1
GOTERM_CC_FAT	GO:0031090~organelle membrane	5	0.849572	0.842163	Alas2, Ptgds, Necab3, Slc27a1, Fmo1
GOTERM_CC_FAT	GO:0012505~endomembrane system	3	0.912437	0.749462	Ptgds, Necab3, Fmo1
Annotation Cluster 25	Enrichment Score: 0.06429138976303359
Category	Term	Count	PValue	Fold Enrichment
GOTERM_CC_FAT	GO:0031090~organelle membrane	5	0.849572	0.842163	Alas2, Ptgds, Necab3, Slc27a1, Fmo1
GOTERM_CC_FAT	GO:0031967~organelle envelope	3	0.868088	0.854705	Alas2, Ptgds, Slc27a1
GOTERM_CC_FAT	GO:0031975~envelope	3	0.869685	0.851084	Alas2, Ptgds, Slc27a1
Annotation Cluster 26	Enrichment Score: 0.038373543193204684
Category	Term	Count	PValue	Fold Enrichment
GOTERM_BP_FAT	GO:0042981~regulation of apoptosis	3	0.912633	0.748344	Pim1, Col18a1, Cdh1
GOTERM_BP_FAT	GO:0043067~regulation of programmed cell death	3	0.916322	0.738939	Pim1, Col18a1, Cdh1
GOTERM_BP_FAT	GO:0010941~regulation of cell death	3	0.91735	0.736296	Pim1, Col18a1, Cdh1
Annotation Cluster 27	Enrichment Score: 0.015115870974734928
Category	Term	Count	PValue	Fold Enrichment
GOTERM_CC_FAT	GO:0005654~nucleoplasm	3	0.947418	0.653189	Gck, Klf4, Dusp6
GOTERM_CC_FAT	GO:0070013~intracellular organelle lumen	5	0.958451	0.64315	Alas2, Gck, Klf4, Dusp6, Fmo1
GOTERM_CC_FAT	GO:0043233~organelle lumen	5	0.965205	0.624552	Alas2, Gck, Klf4, Dusp6, Fmo1
GOTERM_CC_FAT	GO:0031974~membrane-enclosed lumen	5	0.970951	0.606998	Alas2, Gck, Klf4, Dusp6, Fmo1
GOTERM_CC_FAT	GO:0031981~nuclear lumen	3	0.987398	0.488106	Gck, Klf4, Dusp6

## Sheet: Proestrus_vs_Diestrus
Proestrus_vs_Diestrus
Annotation Cluster 1	Enrichment Score: 4.264846703244465
Category	Term	Count	PValue	Fold Enrichment	Genes
GOTERM_CC_FAT	GO:0044456~synapse part	34	7.13e-06	2.32282	Gabra4, Gabra2, Dlg3, Gabrg2, Strn, Akap5, Syt1, Gria4, Cnksr2, Cacna1c, Rims1, Rab3c, Chrm2, Lrrc7, Dlgap2, Stxbp5, Nf1, Gabrb3, Adam10, Erc2, Pja2, Dlgap1, Gabra3, Sv2c, Gad2, Cadm1, Ntrk2, Dlg2, Snap91, Anks1b, Kcnd2, Arrb1, Nlgn1, Dlg1
GOTERM_CC_FAT	GO:0030054~cell junction	46	2.01e-05	1.92863	Itga6, Gabra4, Gabra2, Cdc42bpa, Gabrg2, Strn, Scn2a1, Pclo, Dlg5, Syt1, Gria4, Afap1, Unc13c, Cadps, Lmo7, Ctnnd2, Rims1, Utrn, Chrm2, Lrrc7, Dlgap2, Pdzd2, Stxbp5, Magi2, Synm, Gabrb3, Erc2, Pja2, Sorbs1, Dlgap1, Kirrel, Gabra3, Cgnl1, Sv2c, Cd99l2, Gad2, Cadm1, Apc, Magi1, Dlg2, Mllt4, Anks1b, Enah, Nlgn1, Ptprj, Dlg1
GOTERM_CC_FAT	GO:0045202~synapse	42	4.91e-05	1.93015	Gabra4, Gabra2, Dlg3, Gabrg2, Strn, Pclo, Akap5, Syt1, Gria4, Cnksr2, Cacna1c, Unc13c, Cadps, Rims1, Utrn, Rab3c, Chrm2, Lrrc7, Dlgap2, Stxbp5, Nf1, Magi2, Gabrb3, Adam10, Erc2, Pja2, Dlgap1, Gabra3, Synj2, Sv2c, Gad2, Picalm, Cadm1, Ntrk2, Hdac4, Dlg2, Snap91, Anks1b, Kcnd2, Arrb1, Nlgn1, Dlg1
GOTERM_CC_FAT	GO:0014069~postsynaptic density	16	7.82e-05	3.2647	Dlg3, Strn, Akap5, Gria4, Cacna1c, Dlgap2, Nf1, Adam10, Pja2, Dlgap1, Ntrk2, Dlg2, Anks1b, Kcnd2, Nlgn1, Dlg1
GOTERM_CC_FAT	GO:0045211~postsynaptic membrane	18	0.000862	2.45946	Gabra4, Gabra2, Gabrg2, Strn, Gria4, Cnksr2, Chrm2, Lrrc7, Dlgap2, Gabrb3, Pja2, Dlgap1, Gabra3, Dlg2, Anks1b, Arrb1, Nlgn1, Dlg1
Annotation Cluster 2	Enrichment Score: 2.9533274779320235
Category	Term	Count	PValue	Fold Enrichment
GOTERM_CC_FAT	GO:0043005~neuron projection	50	1.85e-06	2.02961	Mapk1, Pafah1b1, Dlg3, Gsk3b, Rufy3, Map2k4, Kif5c, Kcnj2, Strn, Scn2a1, Slc38a1, Akap5, Syt1, Pgr, Gria4, Cacna1c, Caprin1, Tacr3, Htr1a, Nrp1, Utrn, Tsc1, Map2, Mtpn, Chrm2, Dlgap2, Nf1, Kcnd3, Gabrb3, Erc2, Dtna, Synj2, Kcnip2, Gad2, Tsga10, Cadm1, Ntrk2, Exoc8, Mapk8, Apc, Negr1, Drd1, Anks1b, Drp2, Kcnd2, Robo1, Klhl1, Nrp2, Sort1, Ncam1
GOTERM_CC_FAT	GO:0043025~cell soma	27	0.000827	2.00577	Mapk1, Gnb2l1, Pafah1b1, Dlg3, Gsk3b, Cacna1e, Map2k4, Kcnj2, Strn, Akap5, Gria4, Cacna1c, Tacr3, Htr1a, Pde10a, Map2, Chrm2, Paqr8, Kcnd3, Ntrk2, Mapk8, Negr1, Drd1, Kcnd2, Klhl1, Sort1, Ncam1
GOTERM_CC_FAT	GO:0042995~cell projection	57	0.00326854	1.45624	Mapk1, Pafah1b1, Dlg3, Gsk3b, Rufy3, Map2k4, Kif5c, Kcnj2, Strn, Actr2, Scn2a1, Slc38a1, Akap5, Syt1, Pgr, Gria4, Cacna1c, Caprin1, Tacr3, Htr1a, Sh3rf1, Nrp1, Utrn, Tsc1, Map2, Mtpn, Chrm2, Dlgap2, Paqr8, Nf1, Kcnd3, Gabrb3, Erc2, Myo1b, Pik3cb, Dtna, Synj2, Kcnip2, Gad2, Tsga10, Cadm1, Ntrk2, Exoc8, Mapk8, Apc, Negr1, Drd1, Anks1b, Drp2, Kcnd2, Robo1, Klhl1, Nrp2, Sort1, Ncam1, Enah, Dlg1
GOTERM_CC_FAT	GO:0030424~axon	22	0.003318	1.98043	Mapk1, Map2k4, Scn2a1, Slc38a1, Gria4, Htr1a, Nrp1, Mtpn, Chrm2, Nf1, Gabrb3, Dtna, Synj2, Gad2, Cadm1, Ntrk2, Mapk8, Apc, Drd1, Robo1, Nrp2, Ncam1
GOTERM_CC_FAT	GO:0044463~cell projection part	25	0.00357478	1.86626	Mapk1, Dlg3, Gsk3b, Map2k4, Kif5c, Strn, Akap5, Gria4, Cacna1c, Tacr3, Htr1a, Map2, Chrm2, Paqr8, Gabrb3, Pik3cb, Synj2, Ntrk2, Mapk8, Apc, Drd1, Anks1b, Kcnd2, Robo1, Dlg1
GOTERM_CC_FAT	GO:0030425~dendrite	25	0.00405196	1.84822	Mapk1, Dlg3, Gsk3b, Map2k4, Kcnj2, Strn, Akap5, Gria4, Cacna1c, Caprin1, Map2, Chrm2, Dlgap2, Nf1, Kcnip2, Cadm1, Ntrk2, Mapk8, Negr1, Drd1, Anks1b, Drp2, Kcnd2, Klhl1, Sort1
GOTERM_CC_FAT	GO:0033267~axon part	11	0.00881903	2.58979	Mapk1, Map2k4, Gria4, Htr1a, Chrm2, Gabrb3, Synj2, Ntrk2, Mapk8, Apc, Robo1
Annotation Cluster 3	Enrichment Score: 2.676142513166269
Category	Term	Count	PValue	Fold Enrichment
GOTERM_CC_FAT	GO:0044445~cytosolic part	18	5.68e-05	3.06066	Pik3r3, Mapk9, LOC100362640, LOC100912032, Rps27a, Rpl19, LOC100911372, Rps6, Erc1, Rps24, Tsc1, Zcchc17, Pik3cb, Ide, Rps27, Rps13, Rpl9, Rpl10, Ubc, LOC100364191
GOTERM_CC_FAT	GO:0022626~cytosolic ribosome	12	6.84e-05	4.27069	LOC100362640, LOC100912032, Rps27a, Rpl19, LOC100911372, Rps6, Rps24, Zcchc17, Rps27, Rps13, Rpl9, Rpl10, Ubc, LOC100364191
GOTERM_BP_FAT	GO:0006414~translational elongation	15	0.000323	3.02989	LOC100362640, LOC100912032, Rps27a, Rpl19, LOC100911372, Rps6, Rpl4, Rps24, Rplp1, Rps27, Rps13, Rpl23a, Rpl9, Rpl10, LOC100364191, Rpl35a, LOC100360117, Rpl8, LOC100359498, Rpl35a
KEGG_PATHWAY	rno03010:Ribosome	15	0.000444	2.90351	LOC100362640, LOC100912032, Rps27a, Rpl19, LOC100911372, Rps6, Rpl4, Rps24, Rplp1, Rps27, Rps13, Rpl23a, Rpl9, Rpl10, LOC100364191, Rpl35a, LOC100360117, Rpl8, LOC100359498, Rpl35a
GOTERM_CC_FAT	GO:0033279~ribosomal subunit	13	0.000862	3.06066	LOC100362640, LOC100912032, Rps27a, Rpl19, LOC100911372, Rps6, Rps24, Zcchc17, Rps27, Mrpl34, Rps13, Rpl9, Rpl10, Ubc, LOC100364191
GOTERM_CC_FAT	GO:0005840~ribosome	20	0.00160135	2.20191	LOC100362640, LOC100912032, Rps27a, Rpl19, LOC100911372, Rps6, Rpl4, Rps24, Zcchc17, Rplp1, Cyld, Mrpl18, Rps27, Mrpl34, Rps13, Rpl23a, Rpl9, Rpl10, Ubc, LOC100364191, Rpl35a, LOC100360117, Rpl8, LOC100359498, Rpl35a
GOTERM_MF_FAT	GO:0003735~structural constituent of ribosome	18	0.00189498	2.29147	LOC100362640, LOC100912032, Rps27a, Rpl19, LOC100911372, Rps6, Rpl4, Rps24, Rplp1, Cyld, Rps27, Mrpl34, Rps13, Rpl23a, Rpl9, Rpl10, Ubc, LOC100364191, Rpl35a, LOC100360117, Rpl8, LOC100359498, Rpl35a
GOTERM_CC_FAT	GO:0022627~cytosolic small ribosomal subunit	8	0.00386107	3.82582	LOC100362640, LOC100912032, Rps27a, LOC100911372, Rps6, Rps24, Rps27, Rps13, Ubc, LOC100364191
GOTERM_MF_FAT	GO:0005198~structural molecule activity	32	0.0075862	1.62089	LOC100362640, Col5a2, LOC100912032, Rps27a, Tuba1a, Rpl19, Akap6, Sptbn1, LOC100911372, Rps6, Rpl4, Rps24, Sh3rf1, Ndc1, Ank2, Rplp1, Synm, Cyld, Col24a1, Add2, Pdlim5, Rps27, Mrpl34, Tsga10, Lmna, Rps13, Rpl23a, Rpl9, Rpl10, Ubc, LOC100364191, Rpl35a, LOC100360117, Rpl8, Dlg1, LOC100359498, Rpl35a
GOTERM_CC_FAT	GO:0015935~small ribosomal subunit	8	0.011901	3.13914	LOC100362640, LOC100912032, Rps27a, LOC100911372, Rps6, Rps24, Rps27, Rps13, Ubc, LOC100364191
GOTERM_BP_FAT	GO:0006412~translation	22	0.0610742	1.49475	LOC100362640, LOC100912032, Rps27a, Rpl19, Arid2, LOC100911372, Rps6, Rpl4, Rps24, LOC100362814, Rplp1, Creg2, Cyld, Rps27, Mrpl34, Rps13, Aarsd1, Rpl23a, Rpl9, Rpl10, Ubc, LOC100364191, Rpl35a, LOC100360117, Rpl8, LOC100359498, Rpl35a
GOTERM_CC_FAT	GO:0030529~ribonucleoprotein complex	23	0.248348	1.22214	LOC100362640, LOC100912032, Rps27a, Rpl19, LOC100911372, Rps6, Ago2, Rpl4, Rps24, Zcchc17, Rplp1, Cyld, Mrpl18, Rps27, Mrpl34, Rps13, Rpl23a, Tnrc6a, Rpl9, Rpl10, Ubc, LOC100364191, Tf, Rpl35a, LOC100360117, Rpl8, LOC100359498, Rpl35a
Annotation Cluster 4	Enrichment Score: 2.669344180600176
Category	Term	Count	PValue	Fold Enrichment
GOTERM_MF_FAT	GO:0019901~protein kinase binding	22	0.000734	2.22872	Foxo3, Mapk1, Gnb2l1, Mapk9, Gsk3b, Map2k4, Pdpk1, Akap5, Smad3, Braf, Tgfbr2, Rad54l2, Rad54l, Adam10, Sorbs1, Pdlim5, Adam9, Prkab2, Ccnd2, Prkar2a, Apc, Akt3, Dlg1
GOTERM_MF_FAT	GO:0019900~kinase binding	23	0.00189753	2.02984	Foxo3, Mapk1, Gnb2l1, Mapk9, Gsk3b, Map2k4, Pfkfb2, Pdpk1, Akap5, Smad3, Braf, Tgfbr2, Rad54l2, Rad54l, Adam10, Sorbs1, Pdlim5, Adam9, Prkab2, Ccnd2, Prkar2a, Apc, Akt3, Dlg1
GOTERM_MF_FAT	GO:0019899~enzyme binding	44	0.00704424	1.49282	Foxo3, Cstb, Mapk1, Gnb2l1, Abat, Mapk9, Gsk3b, Map2k4, Pfkfb2, Srgap1, Fmnl2, Strn, Plcb1, Akap6, Pdpk1, Akap5, Cacna1c, Smad3, Erc1, Rapgef6, Braf, Rims1, Tgfbr2, Rad54l2, Rad54l, Magi2, Gck, Adam10, Shoc2, Sorbs1, Pdlim5, Adam9, Prkab2, Hspa9, Ccnd2, Prkar2a, Hdac4, Apc, Akt3, Sort1, Ncam1, Mef2c, Pias1, Mecp2, Dlg1
Annotation Cluster 5	Enrichment Score: 2.6270965590251456
Category	Term	Count	PValue	Fold Enrichment
GOTERM_CC_FAT	GO:0005626~insoluble fraction	60	0.000781	1.52778	Foxo3, Slc9a6, Atf2, Mapk1, Synj1, Abat, Pafah1b1, Soat1, Plcb1, Prkacb, Scn2a1, Sgpp1, Gnai1, Slc38a1, Pde4b, Cacna1c, , Ccdc47, Ednrb, Ank2, Pde10a, Tsc1, Tnks, Map2, Chrm2, Zmpste24, Asah2, Lrp8, Nceh1, Nf1, Magi2, Synm, Gnaq, Adam10, Erc2, Pdlim5, Synj2, Cnp, Rab8b, Itch, Cadm1, Dag1, Gabarapl2, Lmna, Pcdhac1, Pcdhac2, Prkar2a, Ryr1, Dlg2, Nras, Drd1, Pde3a, Drp2, Rpl9, Birc6, Kcnd2, Arrb1, S…
GOTERM_CC_FAT	GO:0000267~cell fraction	72	0.00113069	1.43843	Foxo3, Slc9a6, Atf2, Mapk1, Synj1, Abat, Pafah1b1, Gsk3b, Soat1, Plcb1, Prkacb, Scn2a1, Sgpp1, Gnai1, Slc38a1, Pde4b, Nnmt, Cacna1c, , Ccdc47, Ednrb, Ank2, Pde10a, Tsc1, Tnks, Map2, Chrm2, Zmpste24, Pkia, Asah2, Csgalnact1, Lrp8, Nceh1, Nf1, Magi2, Synm, Gnaq, Gck, Dock3, Adam10, Erc2, Pdlim5, Synj2, Cnp, Mtr, Rab8b, Itch, Gfpt1, Gapdh, Cadm1, Dag1, Gabarapl2, Lmna, Pcdhac1, Pcdhac2, Prkar2a, Ryr…
GOTERM_CC_FAT	GO:0005624~membrane fraction	51	0.014878	1.37892	Foxo3, Slc9a6, Atf2, Synj1, Abat, Pafah1b1, Soat1, Plcb1, Scn2a1, Sgpp1, Gnai1, Slc38a1, Cacna1c, , Ccdc47, Ednrb, Ank2, Pde10a, Tsc1, Tnks, Map2, Chrm2, Zmpste24, Asah2, Lrp8, Nceh1, Nf1, Magi2, Synm, Gnaq, Adam10, Erc2, Pdlim5, Cnp, Itch, Cadm1, Gabarapl2, Pcdhac1, Pcdhac2, Ryr1, Dlg2, Nras, Drd1, Drp2, Rpl9, Birc6, Kcnd2, Arrb1, Sort1, Hspa13, Abcc9, Dlg1
Annotation Cluster 6	Enrichment Score: 2.4707199048944535
Category	Term	Count	PValue	Fold Enrichment
GOTERM_BP_FAT	GO:0007268~synaptic transmission	27	0.000519	2.06965	Synj1, Abat, Pafah1b1, Gabrg2, Pclo, Syt1, Gria4, Cacna1c, Cacnb4, Unc13c, Rab3c, Dlgap2, Htr1b, Gls, Shc3, Gabrb3, Erc2, Dnajc5, Gabra3, Atxn1, Gad2, Dlg2, Aldh5a1, Drd1, Kif1b, Cort, Apitd1, Pgd, Nlgn1, Mecp2
GOTERM_BP_FAT	GO:0019226~transmission of nerve impulse	31	0.00103921	1.86843	Synj1, Abat, Pafah1b1, Gabrg2, Scn2a1, Pclo, Syt1, Gria4, Cacna1c, Cacnb4, Unc13c, Ank2, Tsc1, Rab3c, Dlgap2, Htr1b, Gls, Nf1, Shc3, Gabrb3, Erc2, Dnajc5, Gabra3, Atxn1, Gad2, Dlg2, Aldh5a1, Drd1, Kif1b, Cort, Apitd1, Pgd, Nlgn1, Mecp2
GOTERM_BP_FAT	GO:0007267~cell-cell signaling	30	0.00649126	1.67322	Synj1, Abat, Pafah1b1, Gabrg2, Pclo, Syt1, Gria4, Cacna1c, Cacnb4, Unc13c, Rab3c, Dlgap2, Htr1b, Gls, Shc3, Gabrb3, Erc2, Dnajc5, Dlgap1, Fgfr3, Gabra3, Atxn1, Gad2, Ntrk2, Dlg2, Aldh5a1, Drd1, Kif1b, Cort, Apitd1, Pgd, Nlgn1, Mecp2
GOTERM_BP_FAT	GO:0050877~neurological system process	43	0.0373889	1.34747	Opa1, Mapk1, Synj1, Kit, Abat, Pafah1b1, Gabrg2, Plcb1, Scn2a1, Pclo, Syt1, Thrb, Gria4, Cacna1c, Cacnb4, Unc13c, , Adcy1, Ctnnd2, Unc119, Ank2, Tsc1, Rab3c, Dlgap2, Htr1b, Gls, Nf1, Shc3, Gabrb3, Erc2, Dnajc5, Gabra3, Atxn1, Gad2, Dlg2, Nras, Aldh5a1, Drd1, Opa3, Kif1b, Cort, Apitd1, Pgd, Arrb1, Nlgn1, Mecp2
Annotation Cluster 7	Enrichment Score: 2.2223987541567687
Category	Term	Count	PValue	Fold Enrichment
GOTERM_BP_FAT	GO:0006793~phosphorus metabolic process	72	5.44e-05	1.59676	Pan3, Dyrk1a, Pak2, Mapk1, Atp5o, Epha5, Synj1, Hunk, Kit, Prkg2, Cdkl2, Ulk2, Mapk9, Gsk3b, Cdc42bpa, Uhmk1, RGD1561897, Phka1, Map3k14, Map2k4, Snrk, Abl2, Map4k5, Prkacb, Gnptab, Csnk2a1, Prkd3, Sptbn1, Stk35, Pdpk1, LOC100911550, Eya1, Erc1, Braf, Stk24, Mtmr9, Tnks, Map2, Tnik, Prkaa1, Tgfbr2, Ndufb8, Ssh2, Gck, Adam10, Bmpr1b, Pik3cb, Prkd2, Fgfr3, Synj2, Adam9, Nek4, Ntrk2, Lamtor2, Mapk8,…
GOTERM_BP_FAT	GO:0006796~phosphate metabolic process	72	5.44e-05	1.59676	Pan3, Dyrk1a, Pak2, Mapk1, Atp5o, Epha5, Synj1, Hunk, Kit, Prkg2, Cdkl2, Ulk2, Mapk9, Gsk3b, Cdc42bpa, Uhmk1, RGD1561897, Phka1, Map3k14, Map2k4, Snrk, Abl2, Map4k5, Prkacb, Gnptab, Csnk2a1, Prkd3, Sptbn1, Stk35, Pdpk1, LOC100911550, Eya1, Erc1, Braf, Stk24, Mtmr9, Tnks, Map2, Tnik, Prkaa1, Tgfbr2, Ndufb8, Ssh2, Gck, Adam10, Bmpr1b, Pik3cb, Prkd2, Fgfr3, Synj2, Adam9, Nek4, Ntrk2, Lamtor2, Mapk8,…
GOTERM_BP_FAT	GO:0016310~phosphorylation	61	0.000135	1.62821	Pan3, Dyrk1a, Pak2, Mapk1, Atp5o, Epha5, Hunk, Kit, Prkg2, Cdkl2, Ulk2, Mapk9, Gsk3b, Cdc42bpa, Uhmk1, RGD1561897, Phka1, Map3k14, Map2k4, Snrk, Abl2, Map4k5, Prkacb, Gnptab, Csnk2a1, Prkd3, Sptbn1, Stk35, Pdpk1, LOC100911550, Erc1, Braf, Stk24, Tnks, Map2, Tnik, Prkaa1, Tgfbr2, Ndufb8, Gck, Adam10, Bmpr1b, Pik3cb, Prkd2, Fgfr3, Adam9, Nek4, Ntrk2, Lamtor2, Mapk8, Akt3, Camk1, Alpk1, LOC685596, U…
GOTERM_BP_FAT	GO:0006468~protein amino acid phosphorylation	53	0.00036	1.63681	Pan3, Dyrk1a, Pak2, Mapk1, Epha5, Hunk, Kit, Prkg2, Cdkl2, Ulk2, Mapk9, Gsk3b, Cdc42bpa, Uhmk1, RGD1561897, Phka1, Map3k14, Map2k4, Snrk, Abl2, Map4k5, Prkacb, Csnk2a1, Prkd3, Sptbn1, Stk35, Pdpk1, LOC100911550, Erc1, Braf, Stk24, Tnks, Map2, Tnik, Prkaa1, Tgfbr2, Adam10, Bmpr1b, Prkd2, Fgfr3, Adam9, Nek4, Ntrk2, Lamtor2, Mapk8, Akt3, Camk1, Alpk1, Map3k13, Crk, Rnasel, Atm, Arrb1, Dclk1
GOTERM_MF_FAT	GO:0004674~protein serine/threonine kinase activity	36	0.00138497	1.73783	Dyrk1a, Pak2, Mapk1, Hunk, Prkg2, Cdkl2, Ulk2, Mapk9, Gsk3b, Cdc42bpa, Uhmk1, RGD1561897, Phka1, Map2k4, Snrk, Map4k5, Prkacb, Csnk2a1, Prkd3, Stk35, Pdpk1, LOC100911550, Braf, Stk24, Tnik, Prkaa1, Tgfbr2, Bmpr1b, Prkd2, Nek4, Mapk8, Akt3, Camk1, Alpk1, Map3k13, Atm, Dclk1
GOTERM_MF_FAT	GO:0004672~protein kinase activity	46	0.0054569	1.49712	Pan3, Dyrk1a, Pak2, Mapk1, Epha5, Hunk, Kit, Prkg2, Cdkl2, Ulk2, Mapk9, Gsk3b, Cdc42bpa, Uhmk1, RGD1561897, Phka1, Map3k14, Map2k4, Snrk, Abl2, Map4k5, Prkacb, Csnk2a1, Prkd3, Stk35, Pdpk1, LOC100911550, Cdk14, Nrp1, Braf, Stk24, Tnik, Prkaa1, Tgfbr2, Bmpr1b, Prkd2, Fgfr3, Nek4, Ntrk2, Mapk8, Akt3, Camk1, Alpk1, Map3k13, Rnasel, Atm, Dclk1
GOTERM_MF_FAT	GO:0032555~purine ribonucleotide binding	102	0.025692	1.20567	Pan3, Dyrk1a, Opa1, Pak2, Dgkg, Mapk1, Epha5, Hunk, Kit, Prkg2, Cdkl2, Gnl3l, Vps4b, Ulk2, Mapk9, Gsk3b, Cdc42bpa, Uhmk1, RGD1561897, Atp2b4, Map2k4, Atp2b1, Snrk, Pfkfb2, Abl2, Tuba1a, Kif5c, Arid2, Map4k5, Actr2, Prkacb, Gnai1, Csnk2a1, Prkd3, Stk35, Pdpk1, LOC100911550, Rragd, Kcnj10, LOC691889, Rimkla, Eral1, Clcn3, Braf, LOC100362814, Pde10a, Stk24, Myo9a, Rab3c, Tnik, Nkrf, LOC100910054, Pr…
GOTERM_MF_FAT	GO:0032553~ribonucleotide binding	102	0.0264409	1.20469	Pan3, Dyrk1a, Opa1, Pak2, Dgkg, Mapk1, Epha5, Hunk, Kit, Prkg2, Cdkl2, Gnl3l, Vps4b, Ulk2, Mapk9, Gsk3b, Cdc42bpa, Uhmk1, RGD1561897, Atp2b4, Map2k4, Atp2b1, Snrk, Pfkfb2, Abl2, Tuba1a, Kif5c, Arid2, Map4k5, Actr2, Prkacb, Gnai1, Csnk2a1, Prkd3, Stk35, Pdpk1, LOC100911550, Rragd, Kcnj10, LOC691889, Rimkla, Eral1, Clcn3, Braf, LOC100362814, Pde10a, Stk24, Myo9a, Rab3c, Tnik, Nkrf, LOC100910054, Pr…
GOTERM_MF_FAT	GO:0032559~adenyl ribonucleotide binding	83	0.0370401	1.21587	Pan3, Dyrk1a, Pak2, Dgkg, Mapk1, Epha5, Hunk, Kit, Prkg2, Cdkl2, Vps4b, Ulk2, Mapk9, Gsk3b, Cdc42bpa, Uhmk1, RGD1561897, Atp2b4, Map2k4, Atp2b1, Snrk, Pfkfb2, Abl2, Kif5c, Arid2, Map4k5, Actr2, Prkacb, Csnk2a1, Prkd3, Stk35, Pdpk1, LOC100911550, Kcnj10, LOC691889, Rimkla, Clcn3, Braf, LOC100362814, Pde10a, Stk24, Myo9a, Tnik, Prkaa1, Tgfbr2, Creg2, Chd1, Gck, Kif21a, Pikfyve, Myo1b, Bmpr1b, Pik3c…
GOTERM_MF_FAT	GO:0017076~purine nucleotide binding	105	0.0387421	1.18097	Pan3, Dyrk1a, Opa1, Pak2, Dgkg, Mapk1, Epha5, Hunk, Kit, Prkg2, Cdkl2, Gnl3l, Ero1lb, Vps4b, Ulk2, Mapk9, Gsk3b, Cdc42bpa, Uhmk1, RGD1561897, Atp2b4, Map2k4, Atp2b1, Snrk, Pfkfb2, Abl2, Tuba1a, Kif5c, Arid2, Map4k5, Actr2, Prkacb, Gnai1, Csnk2a1, Prkd3, Stk35, Pdpk1, LOC100911550, Rragd, Kcnj10, LOC691889, Rimkla, Eral1, Clcn3, Braf, LOC100362814, Pde10a, Stk24, Myo9a, Rab3c, Tnik, Nkrf, LOC10091…
GOTERM_MF_FAT	GO:0000166~nucleotide binding	122	0.0396867	1.16149	Pan3, Dyrk1a, Opa1, Pak2, Dgkg, Mapk1, Epha5, Hunk, Kit, Hnrnpdl, Prkg2, G3bp2, Cdkl2, Gnl3l, Ero1lb, Vps4b, Ulk2, Mapk9, Gsk3b, Cdc42bpa, Uhmk1, RGD1561897, Atp2b4, Map2k4, Atp2b1, Snrk, Pfkfb2, Abl2, Ppargc1a, Tuba1a, Kif5c, Rbfox2, Arid2, Map4k5, Actr2, Prkacb, Gnai1, Csnk2a1, Prkd3, Stk35, Pdpk1, LOC100911550, Nav3, Rragd, Kcnj10, Srsf10, LOC691889, Rimkla, Vezf1, Rps24, Eral1, Clcn3, Braf, L…
GOTERM_MF_FAT	GO:0005524~ATP binding	80	0.0548199	1.19878	Pan3, Dyrk1a, Pak2, Dgkg, Mapk1, Epha5, Hunk, Kit, Prkg2, Cdkl2, Vps4b, Ulk2, Mapk9, Gsk3b, Cdc42bpa, Uhmk1, RGD1561897, Atp2b4, Map2k4, Atp2b1, Snrk, Pfkfb2, Abl2, Kif5c, Arid2, Map4k5, Actr2, Prkacb, Csnk2a1, Prkd3, Stk35, Pdpk1, LOC100911550, Kcnj10, LOC691889, Rimkla, Clcn3, Braf, LOC100362814, Stk24, Myo9a, Tnik, Prkaa1, Tgfbr2, Creg2, Chd1, Gck, Kif21a, Pikfyve, Myo1b, Bmpr1b, Pik3cb, Prkd2…
GOTERM_MF_FAT	GO:0001882~nucleoside binding	88	0.056463	1.1842	Pan3, Dyrk1a, Pak2, Dgkg, Mapk1, Epha5, Hunk, Kit, Prkg2, Cdkl2, Ero1lb, Vps4b, Ulk2, Mapk9, Gsk3b, Cdc42bpa, Uhmk1, RGD1561897, Atp2b4, Map2k4, Atp2b1, Snrk, Pfkfb2, Abl2, Kif5c, Arid2, Map4k5, Actr2, Prkacb, Csnk2a1, Prkd3, Stk35, Pdpk1, LOC100911550, Kcnj10, LOC691889, Rimkla, Pnp, Clcn3, Braf, LOC100362814, Pde10a, Stk24, Myo9a, Tnik, Prkaa1, Tgfbr2, Creg2, Chd1, Pde5a, Gck, Kif21a, Pikfyve, …
GOTERM_MF_FAT	GO:0030554~adenyl nucleotide binding	86	0.0576727	1.18614	Pan3, Dyrk1a, Pak2, Dgkg, Mapk1, Epha5, Hunk, Kit, Prkg2, Cdkl2, Ero1lb, Vps4b, Ulk2, Mapk9, Gsk3b, Cdc42bpa, Uhmk1, RGD1561897, Atp2b4, Map2k4, Atp2b1, Snrk, Pfkfb2, Abl2, Kif5c, Arid2, Map4k5, Actr2, Prkacb, Csnk2a1, Prkd3, Stk35, Pdpk1, LOC100911550, Kcnj10, LOC691889, Rimkla, Clcn3, Braf, LOC100362814, Pde10a, Stk24, Myo9a, Tnik, Prkaa1, Tgfbr2, Creg2, Chd1, Gck, Kif21a, Pikfyve, Myo1b, Chst1…
GOTERM_MF_FAT	GO:0001883~purine nucleoside binding	87	0.0615215	1.18068	Pan3, Dyrk1a, Pak2, Dgkg, Mapk1, Epha5, Hunk, Kit, Prkg2, Cdkl2, Ero1lb, Vps4b, Ulk2, Mapk9, Gsk3b, Cdc42bpa, Uhmk1, RGD1561897, Atp2b4, Map2k4, Atp2b1, Snrk, Pfkfb2, Abl2, Kif5c, Arid2, Map4k5, Actr2, Prkacb, Csnk2a1, Prkd3, Stk35, Pdpk1, LOC100911550, Kcnj10, LOC691889, Rimkla, Clcn3, Braf, LOC100362814, Pde10a, Stk24, Myo9a, Tnik, Prkaa1, Tgfbr2, Creg2, Chd1, Pde5a, Gck, Kif21a, Pikfyve, Myo1b…
Annotation Cluster 8	Enrichment Score: 2.0856217625093243
Category	Term	Count	PValue	Fold Enrichment
GOTERM_MF_FAT	GO:0008270~zinc ion binding	108	0.000128	1.40345	Pcgf3, Zfp365, Pan3, Zkscan1, Atf2, LOC100911374, Lmln, Dgkg, Limch1, Esrrg, Cdc42bpa, Zc3h11a, Rufy3, Zdhhc17, Myt1l, Zfp238, LOC100912032, Rps27a, Sec23a, Zeb2, Arid2, Slc39a9, Trim44, Prkd3, Crebbp, Rasgrp1, Pclo, Asap1, Trim37, Zhx1, Thrb, Fgd6, Pgr, Scaper, Zfp12, L3mbtl1, Unc13c, Kmt2c, Aebp2, Osgep, Mdm4, Lmo7, Vezf1, Zmat3, Trim2, Sh3rf1, Nr2c2, Elmsan1, Rims1, Utrn, March6, Pde10a, Lonrf…
GOTERM_MF_FAT	GO:0043167~ion binding	177	0.0152761	1.15005	Pcgf3, Zfp365, Pan3, Ocm2, Zkscan1, Atf2, Kcnj6, LOC100911374, Lmln, Dgkg, Limch1, Gabra4, Gabra2, Esrrg, Cdc42bpa, Cacna1e, Zc3h11a, Atp2b4, Slc4a4, Gabrg2, Chi3l1, Rufy3, Zdhhc17, Kcnk10, Atp2b1, Snrk, Myt1l, Abl2, Zfp238, LOC100912032, Rps27a, Sec23a, Zeb2, Kcnj2, Nalcn, Plcb1, Arid2, Prkacb, Scn2a1, Slc39a9, Trim44, Prkd3, Slc38a1, Slc4a10, Crebbp, Rasgrp1, Pclo, Asap1, Trim37, Zhx1, Syt1, Th…
GOTERM_MF_FAT	GO:0046914~transition metal ion binding	117	0.0155743	1.20825	Pcgf3, Zfp365, Pan3, Zkscan1, Atf2, LOC100911374, Lmln, Dgkg, Limch1, Esrrg, Cdc42bpa, Zc3h11a, Rufy3, Zdhhc17, Myt1l, Abl2, Zfp238, LOC100912032, Rps27a, Sec23a, Zeb2, Arid2, Slc39a9, Trim44, Prkd3, Crebbp, Rasgrp1, Pclo, Asap1, Trim37, Zhx1, Thrb, Fgd6, Pgr, Scaper, Zfp12, L3mbtl1, Unc13c, Kmt2c, Aebp2, Osgep, Mdm4, Lmo7, Vezf1, Zmat3, Trim2, Sh3rf1, Nr2c2, Elmsan1, Rims1, Utrn, March6, Pde10a,…
GOTERM_MF_FAT	GO:0046872~metal ion binding	169	0.0325692	1.13181	Pcgf3, Zfp365, Pan3, Ocm2, Zkscan1, Atf2, Kcnj6, LOC100911374, Lmln, Dgkg, Limch1, Esrrg, Cdc42bpa, Cacna1e, Zc3h11a, Atp2b4, Slc4a4, Rufy3, Zdhhc17, Kcnk10, Atp2b1, Snrk, Myt1l, Abl2, Zfp238, LOC100912032, Rps27a, Sec23a, Zeb2, Kcnj2, Nalcn, Plcb1, Arid2, Prkacb, Scn2a1, Slc39a9, Trim44, Prkd3, Slc38a1, Slc4a10, Crebbp, Rasgrp1, Pclo, Asap1, Trim37, Zhx1, Syt1, Thrb, Fgd6, Pgr, Scaper, Zfp12, L3…
GOTERM_MF_FAT	GO:0043169~cation binding	170	0.0375174	1.12644	Pcgf3, Zfp365, Pan3, Ocm2, Zkscan1, Atf2, Kcnj6, LOC100911374, Lmln, Dgkg, Limch1, Esrrg, Cdc42bpa, Cacna1e, Zc3h11a, Atp2b4, Slc4a4, Chi3l1, Rufy3, Zdhhc17, Kcnk10, Atp2b1, Snrk, Myt1l, Abl2, Zfp238, LOC100912032, Rps27a, Sec23a, Zeb2, Kcnj2, Nalcn, Plcb1, Arid2, Prkacb, Scn2a1, Slc39a9, Trim44, Prkd3, Slc38a1, Slc4a10, Crebbp, Rasgrp1, Pclo, Asap1, Trim37, Zhx1, Syt1, Thrb, Fgd6, Pgr, Scaper, Z…
Annotation Cluster 9	Enrichment Score: 1.849027396521443
Category	Term	Count	PValue	Fold Enrichment
GOTERM_BP_FAT	GO:0045859~regulation of protein kinase activity	27	0.00620741	1.73958	Dgkg, Kit, Dgke, Gnb2l1, Gsk3b, Map2k4, Deptor, Zeb2, Prkacb, Pdpk1, LOC100911550, Adcy1, Pdgfc, Tsc1, Pkia, Lrp8, Tgfbr2, Nf1, Adam9, Lamtor2, Ccnd2, Prkar2a, Apc, Drd1, Crk, Arrb1, Dlg1
GOTERM_BP_FAT	GO:0043549~regulation of kinase activity	28	0.00668489	1.70828	Dgkg, Kit, Dgke, Gnb2l1, Gsk3b, Map2k4, Pfkfb2, Deptor, Zeb2, Prkacb, Pdpk1, LOC100911550, Adcy1, Pdgfc, Tsc1, Pkia, Lrp8, Tgfbr2, Nf1, Adam9, Lamtor2, Ccnd2, Prkar2a, Apc, Drd1, Crk, Arrb1, Dlg1
GOTERM_BP_FAT	GO:0019220~regulation of phosphate metabolic process	36	0.00851655	1.55523	Dgkg, Kit, Dgke, Gnb2l1, Mapk9, Gsk3b, Map2k4, Pfkfb2, Deptor, Zeb2, Akap6, Prkacb, Pdpk1, Akap5, LOC100911550, Adcy1, Smad3, Pdgfc, Ednrb, Tsc1, Pkia, Lrp8, Tgfbr2, Nf1, Gck, Fgfr3, Atxn1, Adam9, Lamtor2, Ccnd2, Prkar2a, Apc, Drd1, Crk, Arrb1, Dlg1
GOTERM_BP_FAT	GO:0051174~regulation of phosphorus metabolic process	36	0.00851655	1.55523	Dgkg, Kit, Dgke, Gnb2l1, Mapk9, Gsk3b, Map2k4, Pfkfb2, Deptor, Zeb2, Akap6, Prkacb, Pdpk1, Akap5, LOC100911550, Adcy1, Smad3, Pdgfc, Ednrb, Tsc1, Pkia, Lrp8, Tgfbr2, Nf1, Gck, Fgfr3, Atxn1, Adam9, Lamtor2, Ccnd2, Prkar2a, Apc, Drd1, Crk, Arrb1, Dlg1
GOTERM_BP_FAT	GO:0033674~positive regulation of kinase activity	21	0.0111008	1.81443	Dgkg, Kit, Dgke, Gnb2l1, Map2k4, Pfkfb2, Zeb2, Prkacb, Pdpk1, LOC100911550, Adcy1, Pdgfc, Lrp8, Tgfbr2, Adam9, Lamtor2, Ccnd2, Prkar2a, Crk, Arrb1, Dlg1
GOTERM_BP_FAT	GO:0051338~regulation of transferase activity	28	0.0116472	1.63488	Dgkg, Kit, Dgke, Gnb2l1, Gsk3b, Map2k4, Pfkfb2, Deptor, Zeb2, Prkacb, Pdpk1, LOC100911550, Adcy1, Pdgfc, Tsc1, Pkia, Lrp8, Tgfbr2, Nf1, Adam9, Lamtor2, Ccnd2, Prkar2a, Apc, Drd1, Crk, Arrb1, Dlg1
GOTERM_BP_FAT	GO:0042325~regulation of phosphorylation	34	0.0139246	1.52617	Dgkg, Kit, Dgke, Gnb2l1, Mapk9, Gsk3b, Map2k4, Pfkfb2, Deptor, Zeb2, Prkacb, Pdpk1, Akap5, LOC100911550, Adcy1, Pdgfc, Ednrb, Tsc1, Pkia, Lrp8, Tgfbr2, Nf1, Gck, Fgfr3, Atxn1, Adam9, Lamtor2, Ccnd2, Prkar2a, Apc, Drd1, Crk, Arrb1, Dlg1
GOTERM_BP_FAT	GO:0045860~positive regulation of protein kinase activity	20	0.0144811	1.8009	Dgkg, Kit, Dgke, Gnb2l1, Map2k4, Zeb2, Prkacb, Pdpk1, LOC100911550, Adcy1, Pdgfc, Lrp8, Tgfbr2, Adam9, Lamtor2, Ccnd2, Prkar2a, Crk, Arrb1, Dlg1
GOTERM_BP_FAT	GO:0051347~positive regulation of transferase activity	21	0.0166655	1.74387	Dgkg, Kit, Dgke, Gnb2l1, Map2k4, Pfkfb2, Zeb2, Prkacb, Pdpk1, LOC100911550, Adcy1, Pdgfc, Lrp8, Tgfbr2, Adam9, Lamtor2, Ccnd2, Prkar2a, Crk, Arrb1, Dlg1
GOTERM_BP_FAT	GO:0032147~activation of protein kinase activity	12	0.0251757	2.11023	Dgkg, Dgke, Gnb2l1, Prkacb, Pdpk1, Adcy1, Pdgfc, Tgfbr2, Adam9, Lamtor2, Prkar2a, Dlg1
GOTERM_BP_FAT	GO:0043085~positive regulation of catalytic activity	35	0.0311419	1.42551	Dgkg, Kit, Dgke, Gnb2l1, Mapk9, Map2k4, Pfkfb2, Abl2, Zeb2, Akap6, Prkacb, Pdpk1, LOC100911550, Adcy1, Smad3, Pdgfc, Ednrb, Tsc1, Adcyap1r1, Lrp8, Tgfbr2, Nf1, Gnaq, Adam9, Ntrk2, Psmb6, Lamtor2, Ccnd2, Prkar2a, Drd1, Rxfp1, Crk, Ubc, Arrb1, Dlg1
GOTERM_BP_FAT	GO:0044093~positive regulation of molecular function	37	0.0632175	1.32946	Dgkg, Kit, Dgke, Gnb2l1, Mapk9, Map2k4, Pfkfb2, Abl2, Zeb2, Akap6, Prkacb, Pdpk1, LOC100911550, Adcy1, Smad3, Pdgfc, Ednrb, Tsc1, Adcyap1r1, Lrp8, Tgfbr2, Nf1, Gnaq, Add2, Adam9, Ntrk2, Psmb6, Lamtor2, Ccnd2, Prkar2a, Hdac4, Drd1, Rxfp1, Crk, Ubc, Arrb1, Dlg1
Annotation Cluster 10	Enrichment Score: 1.7549103597001483
Category	Term	Count	PValue	Fold Enrichment
GOTERM_CC_FAT	GO:0005856~cytoskeleton	64	0.0141315	1.32532	Mapk1, Pafah1b1, Dlg3, Cenpv, Frmpd4, Eml5, Abl2, Tuba1a, Kif5c, Strn, Actr2, Sptbn1, Akap5, Gria4, Cnksr2, Cacna1c, Frmd6, Nudc, Afap1, Arhgap32, Arpc4, Utrn, Ank2, LOC100363675, LOC682571, Spin1, Tsc1, Myo9a, Map2, Nkrf, LOC100910054, Dlgap2, Fgfr1op, Nf1, Synm, Gck, Adam10, Erc2, Myo1b, Pja2, Sorbs1, Arhgap35, Add2, Dlgap1, Pdlim5, Synj2, Cgnl1, Frmd4a, Ntrk2, Dctn4, Lmna, Hdac4, Apc, Coro1b, …
GOTERM_CC_FAT	GO:0043228~non-membrane-bounded organelle	105	0.0186203	1.21271	Cstb, Dyrk1a, LOC100911374, Mapk1, Pds5a, Pafah1b1, Dlg3, Cenpv, LOC100362640, Frmpd4, Eml5, Abl2, Rad21, LOC100912032, Rps27a, Tuba1a, Kif5c, Rpl19, Strn, Actr2, Csnk2a1, Crebbp, Sptbn1, Stx17, Akap5, Gria4, Cnksr2, L3mbtl1, Cacna1c, Frmd6, Nudc, Afap1, LOC100911372, Rps6, Ss18l1, Arhgap32, Arpc4, Rpl4, Zmat3, Rps24, Utrn, Ank2, LOC100363675, LOC682571, Spin1, Tsc1, Myo9a, Tnks, Map2, Lrrc7, Zcc…
GOTERM_CC_FAT	GO:0043232~intracellular non-membrane-bounded organelle	105	0.0186203	1.21271	Cstb, Dyrk1a, LOC100911374, Mapk1, Pds5a, Pafah1b1, Dlg3, Cenpv, LOC100362640, Frmpd4, Eml5, Abl2, Rad21, LOC100912032, Rps27a, Tuba1a, Kif5c, Rpl19, Strn, Actr2, Csnk2a1, Crebbp, Sptbn1, Stx17, Akap5, Gria4, Cnksr2, L3mbtl1, Cacna1c, Frmd6, Nudc, Afap1, LOC100911372, Rps6, Ss18l1, Arhgap32, Arpc4, Rpl4, Zmat3, Rps24, Utrn, Ank2, LOC100363675, LOC682571, Spin1, Tsc1, Myo9a, Tnks, Map2, Lrrc7, Zcc…
GOTERM_CC_FAT	GO:0044430~cytoskeletal part	48	0.0195072	1.37558	Pafah1b1, Dlg3, Cenpv, Eml5, Tuba1a, Kif5c, Strn, Sptbn1, Akap5, Gria4, Cnksr2, Cacna1c, Nudc, Afap1, Arpc4, Utrn, LOC100363675, LOC682571, Spin1, Tsc1, Myo9a, Map2, Nkrf, LOC100910054, Dlgap2, Fgfr1op, Nf1, Synm, Gck, Adam10, Myo1b, Pja2, Sorbs1, Add2, Dlgap1, Synj2, Ntrk2, Dctn4, Lmna, Hdac4, Apc, Cenpj, Dlg2, Anks1b, Dync1li2, Kcnd2, Atm, Kif1b, Cort, Apitd1, Pgd, Enah, Nlgn1, Dlg1
Annotation Cluster 11	Enrichment Score: 1.5670490565349136
Category	Term	Count	PValue	Fold Enrichment
GOTERM_BP_FAT	GO:0043933~macromolecular complex subunit organization	44	0.0135741	1.436	Tspyl4, Psmg1, Synj1, Cenpv, LOC100910121, Rrn3, Med13, Soat1, Tuba1a, Med1, Tspyl5, Akap5, LOC100911372, Rps6, Srsf10, Smad3, Kpnb1, Mdm4, Ndc1, Pdgfc, Braf, Rims1, Tsc1, Prkaa1, Lgi1, Slc1a1, Kmt2a, Ide, Kcnip2, Kcna2, Ncoa6, Picalm, Acot13, Gfpt1, Prkar2a, Apc, Cenpj, Dlg2, Aldh5a1, Ahctf1, Snap91, LOC685596, Uqcrb, Kat6a, Kcnd2, Enah, Pias1
GOTERM_BP_FAT	GO:0065003~macromolecular complex assembly	42	0.0152649	1.43989	Tspyl4, Psmg1, Synj1, Cenpv, LOC100910121, Rrn3, Med13, Soat1, Tuba1a, Med1, Tspyl5, LOC100911372, Rps6, Srsf10, Smad3, Kpnb1, Mdm4, Ndc1, Pdgfc, Braf, Rims1, Tsc1, Prkaa1, Lgi1, Slc1a1, Kmt2a, Ide, Kcnip2, Kcna2, Ncoa6, Picalm, Acot13, Gfpt1, Prkar2a, Apc, Cenpj, Dlg2, Aldh5a1, Ahctf1, Snap91, LOC685596, Uqcrb, Kat6a, Kcnd2, Pias1
GOTERM_BP_FAT	GO:0006461~protein complex assembly	34	0.0250084	1.46039	Psmg1, Synj1, LOC100910121, Rrn3, Med13, Tuba1a, Med1, Smad3, Kpnb1, Mdm4, Ndc1, Pdgfc, Braf, Rims1, Tsc1, Prkaa1, Lgi1, Slc1a1, Kmt2a, Ide, Kcnip2, Kcna2, Ncoa6, Picalm, Acot13, Gfpt1, Prkar2a, Apc, Cenpj, Dlg2, Aldh5a1, Ahctf1, Snap91, LOC685596, Uqcrb, Kcnd2
GOTERM_BP_FAT	GO:0070271~protein complex biogenesis	34	0.0250084	1.46039	Psmg1, Synj1, LOC100910121, Rrn3, Med13, Tuba1a, Med1, Smad3, Kpnb1, Mdm4, Ndc1, Pdgfc, Braf, Rims1, Tsc1, Prkaa1, Lgi1, Slc1a1, Kmt2a, Ide, Kcnip2, Kcna2, Ncoa6, Picalm, Acot13, Gfpt1, Prkar2a, Apc, Cenpj, Dlg2, Aldh5a1, Ahctf1, Snap91, LOC685596, Uqcrb, Kcnd2
GOTERM_BP_FAT	GO:0034621~cellular macromolecular complex subunit organization	21	0.0509625	1.54629	Tspyl4, Psmg1, Synj1, Cenpv, Tuba1a, Tspyl5, Akap5, LOC100911372, Rps6, Srsf10, Smad3, Kpnb1, Ndc1, Pdgfc, Picalm, Cenpj, Dlg2, Ahctf1, Snap91, Kat6a, Enah, Pias1
GOTERM_BP_FAT	GO:0034622~cellular macromolecular complex assembly	19	0.0599625	1.56045	Tspyl4, Psmg1, Synj1, Cenpv, Tuba1a, Tspyl5, LOC100911372, Rps6, Srsf10, Smad3, Kpnb1, Ndc1, Pdgfc, Picalm, Cenpj, Dlg2, Ahctf1, Snap91, Kat6a, Pias1
Annotation Cluster 12	Enrichment Score: 1.3680700446431615
Category	Term	Count	PValue	Fold Enrichment
GOTERM_BP_FAT	GO:0031327~negative regulation of cellular biosynthetic process	40	0.00574803	1.54896	Gsk3b, Hdac9, Zfp238, Rbfox2, Foxn3, Rybp, Zhx1, Thrb, Lancl2, Pgr, L3mbtl1, Ncoa2, Ago2, Smad3, Atf7ip, Mdm4, Satb2, Tsc1, Pkia, Nkrf, LOC100910054, Prkaa1, Htr1b, , Gck, Arhgap35, Cbfa2t2, Nsd1, Atxn1, Mgea5, Zeb1, Per3, Gfpt1, Hdac4, Tnrc6a, Kat6a, Dnmt3a, Jazf1, Ago1, Mef2c, Mecp2
GOTERM_BP_FAT	GO:0009890~negative regulation of biosynthetic process	40	0.008364	1.51367	Gsk3b, Hdac9, Zfp238, Rbfox2, Foxn3, Rybp, Zhx1, Thrb, Lancl2, Pgr, L3mbtl1, Ncoa2, Ago2, Smad3, Atf7ip, Mdm4, Satb2, Tsc1, Pkia, Nkrf, LOC100910054, Prkaa1, Htr1b, , Gck, Arhgap35, Cbfa2t2, Nsd1, Atxn1, Mgea5, Zeb1, Per3, Gfpt1, Hdac4, Tnrc6a, Kat6a, Dnmt3a, Jazf1, Ago1, Mef2c, Mecp2
GOTERM_BP_FAT	GO:0010558~negative regulation of macromolecule biosynthetic process	38	0.0115401	1.50266	Gsk3b, Hdac9, Zfp238, Rbfox2, Foxn3, Rybp, Zhx1, Thrb, Lancl2, Pgr, L3mbtl1, Ncoa2, Ago2, Smad3, Atf7ip, Mdm4, Satb2, Tsc1, Pkia, Nkrf, LOC100910054, Prkaa1, , Arhgap35, Cbfa2t2, Nsd1, Atxn1, Mgea5, Zeb1, Per3, Gfpt1, Hdac4, Tnrc6a, Kat6a, Dnmt3a, Jazf1, Ago1, Mef2c, Mecp2
GOTERM_BP_FAT	GO:0010629~negative regulation of gene expression	34	0.0268679	1.45204	Gsk3b, Hdac9, Zfp238, Rbfox2, Foxn3, Rybp, Zhx1, Thrb, Lancl2, Pgr, L3mbtl1, Ncoa2, Ago2, Smad3, Atf7ip, Mdm4, Satb2, Pkia, Nkrf, LOC100910054, , Arhgap35, Cbfa2t2, Nsd1, Atxn1, Zeb1, Per3, Hdac4, Tnrc6a, Kat6a, Dnmt3a, Jazf1, Ago1, Mef2c, Mecp2
GOTERM_BP_FAT	GO:0045934~negative regulation of nucleobase, nucleoside, nucleotide and nucleic acid metabolic process	34	0.0342527	1.42357	Gsk3b, Hdac9, Zfp238, Rbfox2, Foxn3, Rybp, Zhx1, Thrb, Lancl2, Pgr, L3mbtl1, Ncoa2, Srsf10, Smad3, Atf7ip, Mdm4, Satb2, Pkia, Nkrf, LOC100910054, Htr1b, , Arhgap35, Cbfa2t2, Nsd1, Atxn1, Zeb1, Per3, Hdac4, Rps13, Kat6a, Dnmt3a, Jazf1, Mef2c, Mecp2
GOTERM_BP_FAT	GO:0016481~negative regulation of transcription	31	0.0375679	1.44353	Gsk3b, Hdac9, Zfp238, Rbfox2, Foxn3, Rybp, Zhx1, Thrb, Lancl2, Pgr, L3mbtl1, Ncoa2, Smad3, Atf7ip, Mdm4, Satb2, Pkia, Nkrf, LOC100910054, , Arhgap35, Cbfa2t2, Nsd1, Atxn1, Zeb1, Per3, Hdac4, Kat6a, Dnmt3a, Jazf1, Mef2c, Mecp2
GOTERM_BP_FAT	GO:0051172~negative regulation of nitrogen compound metabolic process	34	0.0420196	1.40004	Gsk3b, Hdac9, Zfp238, Rbfox2, Foxn3, Rybp, Zhx1, Thrb, Lancl2, Pgr, L3mbtl1, Ncoa2, Srsf10, Smad3, Atf7ip, Mdm4, Satb2, Pkia, Nkrf, LOC100910054, Htr1b, , Arhgap35, Cbfa2t2, Nsd1, Atxn1, Zeb1, Per3, Hdac4, Rps13, Kat6a, Dnmt3a, Jazf1, Mef2c, Mecp2
GOTERM_BP_FAT	GO:0051253~negative regulation of RNA metabolic process	25	0.0629508	1.44281	Gsk3b, Hdac9, Zfp238, Foxn3, Rybp, Zhx1, Thrb, Pgr, Ncoa2, Srsf10, Smad3, Atf7ip, Mdm4, Satb2, Pkia, Cbfa2t2, Nsd1, Zeb1, Per3, Hdac4, Rps13, Dnmt3a, Jazf1, Mef2c, Mecp2
GOTERM_BP_FAT	GO:0010605~negative regulation of macromolecule metabolic process	44	0.0704637	1.27955	Gsk3b, Hdac9, Zfp238, Rbfox2, Foxn3, Rybp, Zhx1, Thrb, Lancl2, Pgr, L3mbtl1, Ncoa2, Srsf10, Ago2, Smad3, Atf7ip, Mdm4, Satb2, Tsc1, Pkia, Nkrf, LOC100910054, Rab23, Prkaa1, , Arhgap35, Cbfa2t2, Nsd1, Ide, Atxn1, Mgea5, Zeb1, Per3, Gfpt1, Psmb6, Hdac4, Rps13, Tnrc6a, Kat6a, Dnmt3a, Jazf1, Ago1, Ubc, Mef2c, Mecp2
GOTERM_MF_FAT	GO:0016564~transcription repressor activity	19	0.0974622	1.46161	Hdac9, Zfp238, Rbfox2, Foxn3, Rybp, Runx1t1, Thrb, L3mbtl1, Ncoa2, Smad3, Atf7ip, Aebp2, Nkrf, LOC100910054, Cbfa2t2, Nsd1, Atxn1, Hdac4, Jazf1, Mecp2
GOTERM_BP_FAT	GO:0000122~negative regulation of transcription from RNA polymerase II promoter	18	0.111178	1.45435	Hdac9, Zfp238, Rybp, Thrb, Ncoa2, Smad3, Atf7ip, Mdm4, Satb2, Pkia, Nsd1, Zeb1, Per3, Hdac4, Dnmt3a, Jazf1, Mef2c, Mecp2
GOTERM_BP_FAT	GO:0045892~negative regulation of transcription, DNA-dependent	23	0.128374	1.3482	Gsk3b, Hdac9, Zfp238, Foxn3, Rybp, Zhx1, Thrb, Pgr, Ncoa2, Smad3, Atf7ip, Mdm4, Satb2, Pkia, Cbfa2t2, Nsd1, Zeb1, Per3, Hdac4, Dnmt3a, Jazf1, Mef2c, Mecp2
GOTERM_BP_FAT	GO:0006357~regulation of transcription from RNA polymerase II promoter	35	0.329952	1.11548	Foxo3, Med13l, Brwd1, Med13, Hdac9, Zfp238, Ppargc1a, Crebbp, Rybp, Med1, Maml2, Thrb, Ncoa2, Smad3, Atf7ip, Mdm4, Satb2, Pkia, Zbtb38, Foxo1, Kmt2a, Nsd1, Klf6, Atxn1, Tcf12, Zeb1, Ncoa6, Per3, Stat5b, Hdac4, Dnmt3a, Jazf1, Zfp462, Mef2c, Mecp2
Annotation Cluster 13	Enrichment Score: 1.3652740740968354
Category	Term	Count	PValue	Fold Enrichment
GOTERM_MF_FAT	GO:0030551~cyclic nucleotide binding	5	0.0321363	3.99593	Prkg2, Pde10a, Pde5a, Prkar2a, Pde3a
GOTERM_MF_FAT	GO:0030553~cGMP binding	3	0.0417448	8.63121	Prkg2, Pde10a, Pde5a
GOTERM_MF_FAT	GO:0019002~GMP binding	3	0.0597833	7.19268	Prkg2, Pde10a, Pde5a
Annotation Cluster 14	Enrichment Score: 1.3520472219882127
Category	Term	Count	PValue	Fold Enrichment
KEGG_PATHWAY	rno04910:Insulin signaling pathway	26	8.07e-08	3.33992	Pik3r3, Mapk1, LOC100911248, Crkl, Mapk9, Gsk3b, Phka1, Ppargc1a, Prkacb, Pdpk1, LOC100911372, Rps6, Braf, Tsc1, Prkaa1, Foxo1, Shc3, Gck, Sorbs1, Pik3cb, Prkab2, Mapk8, Prkar2a, Akt3, Nras, Pde3a, Crk, Acaca
KEGG_PATHWAY	rno04012:ErbB signaling pathway	16	0.00017	3.01449	Pik3r3, Pak2, Mapk1, LOC100911248, Crkl, Mapk9, Gsk3b, Map2k4, Abl2, Braf, Shc3, Pik3cb, Stat5b, Mapk8, Akt3, Nras, Crk
KEGG_PATHWAY	rno04150:mTOR signaling pathway	10	0.00406676	3.07183	Pik3r3, Mapk1, Ulk2, Pdpk1, LOC100911372, Rps6, Braf, Tsc1, Prkaa1, Pik3cb, Akt3
KEGG_PATHWAY	rno05213:Endometrial cancer	10	0.00629837	2.88376	Pik3r3, Foxo3, Mapk1, Gsk3b, Pdpk1, Braf, Pik3cb, Apc, Akt3, Nras
KEGG_PATHWAY	rno05220:Chronic myeloid leukemia	12	0.00800701	2.45747	Pik3r3, Mapk1, LOC100911248, Crkl, Smad3, Braf, Tgfbr2, Shc3, Pik3cb, Stat5b, Akt3, Nras, Crk
KEGG_PATHWAY	rno05212:Pancreatic cancer	11	0.0143526	2.3913	Pik3r3, Arhgef6, Mapk1, Mapk9, Smad3, Braf, Tgfbr2, Rala, Pik3cb, Mapk8, Akt3
KEGG_PATHWAY	rno04062:Chemokine signaling pathway	17	0.0143661	1.90649	Pik3r3, Foxo3, Mapk1, LOC100911248, Crkl, Gsk3b, Plcb1, Prkacb, Gnai1, Adcy1, Braf, Shc3, Pik3cb, Stat5b, Akt3, Nras, Crk, Arrb1
KEGG_PATHWAY	rno04914:Progesterone-mediated oocyte maturation	12	0.0147805	2.26087	Pik3r3, Mapk1, Mapk9, Prkacb, Gnai1, Pgr, Adcy1, Braf, Pik3cb, Mapk8, Akt3, Pde3a
KEGG_PATHWAY	rno04930:Type II diabetes mellitus	8	0.0151824	2.97483	Pik3r3, Mapk1, Mapk9, Cacna1e, Cacna1c, Gck, Pik3cb, Mapk8
KEGG_PATHWAY	rno04722:Neurotrophin signaling pathway	15	0.0209813	1.92688	Pik3r3, Foxo3, Mapk1, LOC100911248, Crkl, Mapk9, Gsk3b, Braf, Shc3, Pik3cb, Ntrk2, Mapk8, Akt3, Nras, Crk, Sort1
KEGG_PATHWAY	rno05221:Acute myeloid leukemia	9	0.0334541	2.35507	Pik3r3, Mapk1, Kit, Runx1t1, Braf, Pik3cb, Stat5b, Akt3, Nras
KEGG_PATHWAY	rno05210:Colorectal cancer	11	0.0388188	2.04519	Pik3r3, Mapk1, Mapk9, Gsk3b, Smad3, Braf, Tgfbr2, Pik3cb, Mapk8, Apc, Akt3
KEGG_PATHWAY	rno05215:Prostate cancer	11	0.0388188	2.04519	Pik3r3, Mapk1, Gsk3b, Crebbp, Pdpk1, Pdgfc, Braf, Foxo1, Pik3cb, Akt3, Nras
KEGG_PATHWAY	rno05223:Non-small cell lung cancer	8	0.0399233	2.45747	Pik3r3, Foxo3, Mapk1, Pdpk1, Braf, Pik3cb, Akt3, Nras
KEGG_PATHWAY	rno05211:Renal cell carcinoma	10	0.0434558	2.10902	Pik3r3, Pak2, Mapk1, LOC100911248, Crkl, Crebbp, Braf, Pik3cb, Akt3, Nras, Crk
KEGG_PATHWAY	rno04510:Focal adhesion	19	0.0486573	1.58863	Pik3r3, Itga6, Pak2, Mapk1, LOC100911248, Crkl, Tnr, Mapk9, Gsk3b, Col5a2, Pdpk1, Pdgfc, Braf, Shc3, Arhgap35, Pik3cb, Ccnd2, Mapk8, Akt3, Crk
KEGG_PATHWAY	rno04664:Fc epsilon RI signaling pathway	9	0.0527725	2.15549	Pik3r3, Mapk1, Mapk9, Map2k4, LOC100911550, Pik3cb, Mapk8, Akt3, Nras
KEGG_PATHWAY	rno04660:T cell receptor signaling pathway	11	0.078138	1.80738	Pik3r3, Pak2, Mapk1, Mapk9, Gsk3b, Map3k14, Rasgrp1, Pik3cb, Akt3, Nras, Dlg1
KEGG_PATHWAY	rno04620:Toll-like receptor signaling pathway	9	0.0963001	1.89812	Pik3r3, Mapk1, Mapk9, Map2k4, LOC100911550, Traf3, Pik3cb, Mapk8, Akt3
KEGG_PATHWAY	rno05200:Pathways in cancer	26	0.103915	1.34084	Pik3r3, Itga6, Mapk1, LOC100911248, Crkl, Kit, Mapk9, Gsk3b, Crebbp, Runx1t1, Traf3, Smad3, Braf, Tgfbr2, Foxo1, Rala, Pik3cb, Fgfr3, Stat5b, Ptch1, Mapk8, Apc, Akt3, Nras, Ccdc6, Crk, Pias1
KEGG_PATHWAY	rno05214:Glioma	7	0.127466	2.01863	Pik3r3, Mapk1, Braf, Shc3, Pik3cb, Akt3, Nras
GOTERM_CC_FAT	GO:0032839~dendrite cytoplasm	3	0.134955	4.59099	Mapk1, Map2k4, Mapk8
GOTERM_CC_FAT	GO:0032838~cell projection cytoplasm	3	0.158132	4.17363	Mapk1, Map2k4, Mapk8
KEGG_PATHWAY	rno04666:Fc gamma R-mediated phagocytosis	9	0.163778	1.67334	Pik3r3, Mapk1, LOC100911248, Crkl, Asap1, Arpc4, Pikfyve, Pik3cb, Akt3, Crk
KEGG_PATHWAY	rno05218:Melanoma	7	0.166769	1.86628	Pik3r3, Mapk1, Pdgfc, Braf, Pik3cb, Akt3, Nras
KEGG_PATHWAY	rno04960:Aldosterone-regulated sodium reabsorption	5	0.20002	2.14097	Pik3r3, Mapk1, Pdpk1, Pik3cb, Nr3c2
GOTERM_CC_FAT	GO:0043204~perikaryon	5	0.233404	2.01359	Mapk1, Cacna1e, Map2k4, Pde10a, Mapk8
GOTERM_MF_FAT	GO:0004707~MAP kinase activity	3	0.253114	3.08258	Mapk1, Mapk9, Mapk8
KEGG_PATHWAY	rno05216:Thyroid cancer	4	0.315712	2.01863	Mapk1, Braf, Nras, Ccdc6
KEGG_PATHWAY	rno05219:Bladder cancer	4	0.375187	1.82328	Mapk1, Braf, Fgfr3, Nras
KEGG_PATHWAY	rno04662:B cell receptor signaling pathway	6	0.488258	1.30435	Pik3r3, Mapk1, Gsk3b, Pik3cb, Akt3, Nras
KEGG_PATHWAY	rno04650:Natural killer cell mediated cytotoxicity	6	0.61827	1.13043	Pik3r3, Mapk1, Braf, Shc3, Pik3cb, Nras
KEGG_PATHWAY	rno05222:Small cell lung cancer	6	0.61827	1.13043	Pik3r3, Itga6, Traf3, Pik3cb, Akt3, Pias1
KEGG_PATHWAY	rno04370:VEGF signaling pathway	5	0.633354	1.15823	Pik3r3, Mapk1, Pik3cb, Akt3, Nras
KEGG_PATHWAY	rno04621:NOD-like receptor signaling pathway	3	0.807471	1.00932	Mapk1, Mapk9, Mapk8
Annotation Cluster 15	Enrichment Score: 1.3505833029297056
Category	Term	Count	PValue	Fold Enrichment
GOTERM_BP_FAT	GO:0007155~cell adhesion	34	0.0258985	1.4562	Itga6, Dcbld2, Lmln, Cd47, Scarb2, Nid1, Tnr, Cntn1, Pdpk1, Lmo7, Ctnnd2, Nrp1, Fat3, Pdzd2, Col24a1, Cdh20, Sorbs1, Bmpr1b, Pik3cb, Adam9, Cd99l2, Cadm1, Pcdhac1, Pcdhac2, Negr1, Mllt4, Opcml, Robo1, Nrp2, Ncam1, Cdh7, Nlgn1, Ptprt, Pcdh9, Dlg1
GOTERM_BP_FAT	GO:0022610~biological adhesion	34	0.0258985	1.4562	Itga6, Dcbld2, Lmln, Cd47, Scarb2, Nid1, Tnr, Cntn1, Pdpk1, Lmo7, Ctnnd2, Nrp1, Fat3, Pdzd2, Col24a1, Cdh20, Sorbs1, Bmpr1b, Pik3cb, Adam9, Cd99l2, Cadm1, Pcdhac1, Pcdhac2, Negr1, Mllt4, Opcml, Robo1, Nrp2, Ncam1, Cdh7, Nlgn1, Ptprt, Pcdh9, Dlg1
GOTERM_BP_FAT	GO:0016337~cell-cell adhesion	16	0.132343	1.45829	Itga6, Lmo7, Fat3, Cdh20, Bmpr1b, Pik3cb, Adam9, Cadm1, Pcdhac1, Pcdhac2, Robo1, Ncam1, Cdh7, Nlgn1, Ptprt, Pcdh9, Dlg1
Annotation Cluster 16	Enrichment Score: 1.2754992016395252
Category	Term	Count	PValue	Fold Enrichment
GOTERM_BP_FAT	GO:0008542~visual learning	7	0.00916972	3.73687	Kit, Cacna1c, Nf1, Atxn1, Nras, Drd1, Mecp2
GOTERM_BP_FAT	GO:0007612~learning	11	0.00931992	2.5691	Synj1, Kit, Plcb1, Cacna1c, , Ctnnd2, Nf1, Atxn1, Nras, Drd1, Mecp2
GOTERM_BP_FAT	GO:0007632~visual behavior	7	0.0129077	3.48774	Kit, Cacna1c, Nf1, Atxn1, Nras, Drd1, Mecp2
GOTERM_BP_FAT	GO:0031644~regulation of neurological system process	18	0.0245658	1.7701	Kit, Gsk3b, Gnai1, Gria4, Unc13c, , Ctnnd2, Ednrb, Rims1, Htr1b, Nf1, Lgi1, Ntrk2, Nras, Drd1, Tf, Nlgn1, Mecp2
GOTERM_BP_FAT	GO:0044057~regulation of system process	25	0.0312646	1.55057	Kit, Gsk3b, Gnai1, Thrb, Gria4, Cacna1c, Unc13c, , Tacr3, Ctnnd2, Ednrb, Rims1, Chrm2, Htr1b, Gls, Nf1, Lgi1, Mgea5, Ntrk2, Hdac4, Nras, Drd1, Tf, Nlgn1, Mecp2
GOTERM_BP_FAT	GO:0051969~regulation of transmission of nerve impulse	17	0.0319387	1.75246	Kit, Gsk3b, Gnai1, Gria4, Unc13c, , Ctnnd2, Rims1, Htr1b, Nf1, Lgi1, Ntrk2, Nras, Drd1, Tf, Nlgn1, Mecp2
GOTERM_BP_FAT	GO:0007611~learning or memory	14	0.0330964	1.88527	Synj1, Kit, Pafah1b1, Plcb1, Cacna1c, , Adcy1, Ctnnd2, Nf1, Shc3, Atxn1, Nras, Drd1, Mecp2
GOTERM_BP_FAT	GO:0050804~regulation of synaptic transmission	16	0.0414672	1.73304	Kit, Gsk3b, Gnai1, Gria4, Unc13c, , Ctnnd2, Rims1, Htr1b, Nf1, Lgi1, Ntrk2, Nras, Drd1, Nlgn1, Mecp2
GOTERM_BP_FAT	GO:0007610~behavior	30	0.0635217	1.38403	Cstb, Synj1, Kit, Abat, Pafah1b1, Gabrg2, Strn, Plcb1, Cacna1c, Cacnb4, , Adcy1, Ctnnd2, Ednrb, Htr1b, Gls, Nf1, Gnaq, Shc3, Atxn1, Cnp, Ntrk2, Nras, Drd1, Robo1, Kif1b, Cort, Apitd1, Pgd, Klhl1, Nrp2, Abcc1, Mecp2
GOTERM_BP_FAT	GO:0048169~regulation of long-term neuronal synaptic plasticity	5	0.072078	3.11406	Kit, Rims1, Nf1, Nras, Drd1
GOTERM_BP_FAT	GO:0048167~regulation of synaptic plasticity	9	0.0764445	2.00787	Kit, Gsk3b, , Ctnnd2, Rims1, Nf1, Nras, Drd1, Mecp2
GOTERM_BP_FAT	GO:0009416~response to light stimulus	11	0.0955489	1.74917	Kit, Mapk9, Cacna1c, Nf1, Atxn1, Mapk8, Nras, Drd1, Arrb1, , Mecp2
GOTERM_BP_FAT	GO:0048168~regulation of neuronal synaptic plasticity	6	0.0973764	2.42391	Kit, Gsk3b, Rims1, Nf1, Nras, Drd1
GOTERM_BP_FAT	GO:0009314~response to radiation	15	0.147281	1.45592	LOC100911374, Kit, Mapk9, Cacna1c, Eya1, Pnp, Nf1, Atxn1, Mapk8, Nras, Drd1, Atm, Arrb1, , Mecp2
GOTERM_BP_FAT	GO:0050890~cognition	21	0.371508	1.14561	Opa1, Mapk1, Synj1, Kit, Pafah1b1, Plcb1, Thrb, Cacna1c, , Adcy1, Ctnnd2, Unc119, Nf1, Shc3, Atxn1, Dlg2, Nras, Drd1, Opa3, Arrb1, Mecp2
GOTERM_BP_FAT	GO:0009628~response to abiotic stimulus	22	0.590668	1.01495	LOC100911374, Kit, Mapk9, Pdpk1, Akap5, Cacna1c, LOC100911286, Pcsk1n, Eya1, Tacr3, Pnp, Tgfbr2, Nf1, Atxn1, Xylt1, Ptch1, Mapk8, Nras, Drd1, Atm, Arrb1, , Mecp2
Annotation Cluster 17	Enrichment Score: 1.245412433650397
Category	Term	Count	PValue	Fold Enrichment
KEGG_PATHWAY	rno04540:Gap junction	11	0.0233446	2.2205	Mapk1, Prkg2, Tuba1a, Plcb1, Prkacb, Gnai1, Adcy1, Pdgfc, Gnaq, Nras, Drd1
KEGG_PATHWAY	rno04912:GnRH signaling pathway	11	0.0303881	2.12924	Mapk1, Mapk9, Map2k4, Plcb1, Prkacb, LOC100911550, Cacna1c, Adcy1, Gnaq, Mapk8, Nras
KEGG_PATHWAY	rno04916:Melanogenesis	11	0.0358475	2.07246	Mapk1, Kit, Gsk3b, Plcb1, Prkacb, Gnai1, Crebbp, Adcy1, Ednrb, Gnaq, Nras
KEGG_PATHWAY	rno04720:Long-term potentiation	9	0.0368567	2.31225	Mapk1, Plcb1, Prkacb, Crebbp, Cacna1c, Adcy1, Braf, Gnaq, Nras
KEGG_PATHWAY	rno04730:Long-term depression	8	0.0889889	2.05534	Mapk1, Prkg2, Plcb1, Gnai1, Braf, Gnaq, Ryr1, Nras
KEGG_PATHWAY	rno04270:Vascular smooth muscle contraction	8	0.403947	1.31446	Mapk1, Plcb1, Prkacb, Cacna1c, Adcy1, Arhgef12, Braf, Gnaq
Annotation Cluster 18	Enrichment Score: 1.1961075151695086
Category	Term	Count	PValue	Fold Enrichment
GOTERM_BP_FAT	GO:0042551~neuron maturation	5	0.0232798	4.39631	Gnaq, Kcnip2, Dlg2, Nlgn1, Mecp2
GOTERM_BP_FAT	GO:0045161~neuronal ion channel clustering	3	0.0557647	7.47374	Kcnip2, Dlg2, Nlgn1
GOTERM_BP_FAT	GO:0048469~cell maturation	9	0.0615418	2.10199	Foxo3, Pgr, Xbp1, Gnaq, Kcnip2, Dlg2, Pde3a, Nlgn1, Mecp2
GOTERM_BP_FAT	GO:0021700~developmental maturation	9	0.205618	1.58267	Foxo3, Pgr, Xbp1, Gnaq, Kcnip2, Dlg2, Pde3a, Nlgn1, Mecp2
Annotation Cluster 19	Enrichment Score: 1.173405438427288
Category	Term	Count	PValue	Fold Enrichment
GOTERM_CC_FAT	GO:0034702~ion channel complex	17	0.00468028	2.16797	Gabra4, Gabra2, Cacna1e, Gabrg2, Akap6, Scn2a1, Cacna1c, Cacnb4, Kcns2, Stxbp5, Kcnd3, Gabrb3, Gabra3, Kcnip2, Kcna2, Kcnd2, Abcc9
GOTERM_MF_FAT	GO:0046873~metal ion transmembrane transporter activity	25	0.0311838	1.55015	Kcnj6, Cacna1e, Atp2b4, Kcnk10, Atp2b1, Slc9a7, Kcnj2, Nalcn, Scn2a1, Slc39a9, Cacna1c, Cacnb4, Kcnj10, , Kcnk9, Kcns2, Slc39a10, Kcnd3, Atp2b3, Kcnip2, Kcna2, Ryr1, Kcnd2, Tf, Abcc9
GOTERM_MF_FAT	GO:0022832~voltage-gated channel activity	17	0.0325978	1.74679	Kcnj6, Cacna1e, Kcnk10, Kcnj2, Nalcn, Scn2a1, Cacna1c, Cacnb4, Kcnj10, Kcnk9, Clcn3, Kcns2, Kcnd3, Kcnip2, Kcna2, Ryr1, Kcnd2
GOTERM_MF_FAT	GO:0005244~voltage-gated ion channel activity	17	0.0325978	1.74679	Kcnj6, Cacna1e, Kcnk10, Kcnj2, Nalcn, Scn2a1, Cacna1c, Cacnb4, Kcnj10, Kcnk9, Clcn3, Kcns2, Kcnd3, Kcnip2, Kcna2, Ryr1, Kcnd2
GOTERM_MF_FAT	GO:0022836~gated channel activity	23	0.0368691	1.56068	Kcnj6, Gabra4, Gabra2, Cacna1e, Gabrg2, Kcnk10, Kcnj2, Nalcn, Scn2a1, Gria4, Cacna1c, Cacnb4, Kcnj10, Kcnk9, Clcn3, Kcns2, Kcnd3, Gabrb3, Gabra3, Kcnip2, Kcna2, Ryr1, Kcnd2
GOTERM_MF_FAT	GO:0030955~potassium ion binding	12	0.0373197	1.98419	Kcnj6, Kcnk10, Kcnj2, Kcnj10, , Kcnk9, Kcns2, Kcnd3, Kcnip2, Kcna2, Hdac4, Kcnd2
GOTERM_MF_FAT	GO:0031420~alkali metal ion binding	18	0.0397114	1.67056	Kcnj6, Slc4a4, Kcnk10, Kcnj2, Nalcn, Scn2a1, Slc38a1, Slc4a10, Kcnj10, , Kcnk9, Kcns2, Kcnd3, Kcnip2, Kcna2, Hdac4, Slc4a8, Kcnd2
GOTERM_BP_FAT	GO:0030001~metal ion transport	30	0.0397716	1.44653	Kcnj6, Vps4b, Cacna1e, Atp2b4, Slc4a4, Kcnk10, Atp2b1, Kcnj2, Nalcn, Scn2a1, Slc39a9, Slc38a1, Slc4a10, Cacna1c, Cacnb4, Kcnj10, , Kcnk9, Kcns2, Tsc1, Slc39a10, Kcnd3, Atp2b3, Kcnip2, Kcna2, Ryr1, Slc4a8, Kcnd2, Tf, Abcc9
GOTERM_BP_FAT	GO:0006813~potassium ion transport	14	0.0476289	1.78859	Kcnj6, Vps4b, Kcnk10, Kcnj2, Kcnj10, , Kcnk9, Kcns2, Tsc1, Kcnd3, Kcnip2, Kcna2, Kcnd2, Abcc9
GOTERM_BP_FAT	GO:0015672~monovalent inorganic cation transport	23	0.051014	1.50786	Kcnj6, Atp5o, Vps4b, Slc4a4, Kcnk10, Kcnj2, Nalcn, Scn2a1, Slc38a1, Slc4a10, Kcnj10, , Kcnk9, Kcns2, Tsc1, Slc36a1, Kcnd3, Kcnip2, Kcna2, Slc4a8, Atp5l, Kcnd2, Abcc9
GOTERM_MF_FAT	GO:0005216~ion channel activity	26	0.055004	1.44969	Kcnj6, Gabra4, Gabra2, Cacna1e, Gabrg2, Kcnk10, Kcnj2, Nalcn, Scn2a1, Gria4, Cacna1c, Cacnb4, Kcnj10, , Kcnk9, Clcn3, Kcns2, Kcnd3, Gabrb3, Gabra3, Kcnip2, Kcna2, Ryr1, Trpm3, Kcnd2, Abcc9
GOTERM_BP_FAT	GO:0006812~cation transport	34	0.0590973	1.35886	Kcnj6, Atp5o, Vps4b, Cacna1e, Atp2b4, Slc4a4, Kcnk10, Atp2b1, Kcnj2, Nalcn, Scn2a1, Slc39a9, Slc38a1, Slc4a10, Cacna1c, Cacnb4, Kcnj10, , Kcnk9, Kcns2, Tsc1, Slc39a10, Slc36a1, Kcnd3, Atp2b3, Kcnip2, Kcna2, Ryr1, Trpm3, Slc4a8, Atp5l, Kcnd2, Tf, Abcc9
GOTERM_MF_FAT	GO:0015271~outward rectifier potassium channel activity	3	0.0597833	7.19268	Kcnd3, Kcna2, Kcnd2
GOTERM_CC_FAT	GO:0034703~cation channel complex	10	0.0617724	1.98744	Cacna1e, Akap6, Scn2a1, Cacna1c, Cacnb4, Kcns2, Kcnd3, Kcnip2, Kcna2, Kcnd2
GOTERM_MF_FAT	GO:0022838~substrate specific channel activity	26	0.0683342	1.41674	Kcnj6, Gabra4, Gabra2, Cacna1e, Gabrg2, Kcnk10, Kcnj2, Nalcn, Scn2a1, Gria4, Cacna1c, Cacnb4, Kcnj10, , Kcnk9, Clcn3, Kcns2, Kcnd3, Gabrb3, Gabra3, Kcnip2, Kcna2, Ryr1, Trpm3, Kcnd2, Abcc9
GOTERM_BP_FAT	GO:0006811~ion transport	43	0.084152	1.26524	Kcnj6, Atp5o, Gabra4, Gabra2, Vps4b, Cacna1e, Atp2b4, Slc4a4, Gabrg2, Kcnk10, Atp2b1, Kcnj2, Nalcn, Scn2a1, Slc39a9, Slc38a1, Slc4a10, Gria4, Cacna1c, Cacnb4, Kcnj10, , Kcnk9, Clcn3, Kcns2, Tsc1, Slc39a10, Slc36a1, Kcnd3, Slc1a1, Gabrb3, Add2, Gabra3, Atp2b3, Kcnip2, Kcna2, Ryr1, Trpm3, Slc4a8, Atp5l, Kcnd2, Tf, Abcc9
GOTERM_MF_FAT	GO:0015267~channel activity	26	0.092328	1.37003	Kcnj6, Gabra4, Gabra2, Cacna1e, Gabrg2, Kcnk10, Kcnj2, Nalcn, Scn2a1, Gria4, Cacna1c, Cacnb4, Kcnj10, , Kcnk9, Clcn3, Kcns2, Kcnd3, Gabrb3, Gabra3, Kcnip2, Kcna2, Ryr1, Trpm3, Kcnd2, Abcc9
GOTERM_MF_FAT	GO:0022803~passive transmembrane transporter activity	26	0.092328	1.37003	Kcnj6, Gabra4, Gabra2, Cacna1e, Gabrg2, Kcnk10, Kcnj2, Nalcn, Scn2a1, Gria4, Cacna1c, Cacnb4, Kcnj10, , Kcnk9, Clcn3, Kcns2, Kcnd3, Gabrb3, Gabra3, Kcnip2, Kcna2, Ryr1, Trpm3, Kcnd2, Abcc9
GOTERM_MF_FAT	GO:0022843~voltage-gated cation channel activity	12	0.110611	1.64404	Kcnj6, Cacna1e, Kcnj2, Scn2a1, Cacna1c, Cacnb4, Kcnj10, Kcns2, Kcnd3, Kcna2, Ryr1, Kcnd2
GOTERM_MF_FAT	GO:0005267~potassium channel activity	11	0.140672	1.61468	Kcnj6, Kcnk10, Kcnj2, Kcnj10, Kcnk9, Kcns2, Kcnd3, Kcnip2, Kcna2, Kcnd2, Abcc9
GOTERM_MF_FAT	GO:0005261~cation channel activity	18	0.183597	1.34164	Kcnj6, Cacna1e, Kcnk10, Kcnj2, Nalcn, Scn2a1, Cacna1c, Cacnb4, Kcnj10, , Kcnk9, Kcns2, Kcnd3, Kcnip2, Kcna2, Ryr1, Kcnd2, Abcc9
GOTERM_CC_FAT	GO:0008076~voltage-gated potassium channel complex	5	0.367622	1.62801	Kcns2, Kcnd3, Kcnip2, Kcna2, Kcnd2
GOTERM_CC_FAT	GO:0034705~potassium channel complex	5	0.367622	1.62801	Kcns2, Kcnd3, Kcnip2, Kcna2, Kcnd2
GOTERM_MF_FAT	GO:0005249~voltage-gated potassium channel activity	7	0.370391	1.41827	Kcnj6, Kcnj2, Kcnj10, Kcns2, Kcnd3, Kcna2, Kcnd2
Annotation Cluster 20	Enrichment Score: 1.1731228408836913
Category	Term	Count	PValue	Fold Enrichment
GOTERM_BP_FAT	GO:0008344~adult locomotory behavior	9	0.0231916	2.53825	Cstb, Pafah1b1, Cacna1c, Cacnb4, Atxn1, Cnp, Drd1, Klhl1, Mecp2
GOTERM_BP_FAT	GO:0030534~adult behavior	11	0.0365039	2.08129	Cstb, Abat, Pafah1b1, Gabrg2, Cacna1c, Cacnb4, Atxn1, Cnp, Drd1, Klhl1, Mecp2
GOTERM_BP_FAT	GO:0007610~behavior	30	0.0635217	1.38403	Cstb, Synj1, Kit, Abat, Pafah1b1, Gabrg2, Strn, Plcb1, Cacna1c, Cacnb4, , Adcy1, Ctnnd2, Ednrb, Htr1b, Gls, Nf1, Gnaq, Shc3, Atxn1, Cnp, Ntrk2, Nras, Drd1, Robo1, Kif1b, Cort, Apitd1, Pgd, Klhl1, Nrp2, Abcc1, Mecp2
GOTERM_BP_FAT	GO:0007626~locomotory behavior	15	0.14202	1.46544	Cstb, Abat, Pafah1b1, Strn, Cacna1c, Cacnb4, Ednrb, Atxn1, Cnp, Drd1, Robo1, Klhl1, Nrp2, Abcc1, Mecp2
GOTERM_BP_FAT	GO:0007628~adult walking behavior	4	0.17842	2.71772	Cacna1c, Cacnb4, Drd1, Klhl1
Annotation Cluster 21	Enrichment Score: 1.1473342143308913
Category	Term	Count	PValue	Fold Enrichment
GOTERM_BP_FAT	GO:0006913~nucleocytoplasmic transport	15	0.00970087	2.13535	Kpna6, Mlxip, Mapk1, Gsk3b, Sptbn1, Kpnb1, Tsc1, Xpo7, Kpna3, Atxn1, Hspa9, Camk1, Drd1, Kpna5, Ipo11
GOTERM_BP_FAT	GO:0051169~nuclear transport	15	0.0123098	2.07604	Kpna6, Mlxip, Mapk1, Gsk3b, Sptbn1, Kpnb1, Tsc1, Xpo7, Kpna3, Atxn1, Hspa9, Camk1, Drd1, Kpna5, Ipo11
GOTERM_BP_FAT	GO:0046907~intracellular transport	40	0.0252535	1.40682	Kpna6, Mlxip, Mapk1, Atp5o, Vps4b, Pafah1b1, Mapk9, Gsk3b, Wdr19, Gosr1, Sec23a, Napb, Sptbn1, Stx17, Akap5, Srsf10, Erc1, Kpnb1, Rims1, Tsc1, Vps41, Xpo7, Kpna3, Pikfyve, Atxn1, Mgea5, Glg1, Hspa9, Camk1, Drd1, Dync1li2, Stam2, Kpna5, Kif1b, Cort, Apitd1, Pgd, Arrb1, Sort1, Enah, Nlgn1, , Ipo11
GOTERM_BP_FAT	GO:0006886~intracellular protein transport	25	0.0369498	1.52525	Kpna6, Mapk1, Mapk9, Gsk3b, Wdr19, Gosr1, Sec23a, Napb, Sptbn1, Stx17, Akap5, Kpnb1, Rims1, Vps41, Xpo7, Kpna3, Mgea5, Glg1, Hspa9, Drd1, Stam2, Kpna5, Sort1, Nlgn1, Ipo11
GOTERM_BP_FAT	GO:0034613~cellular protein localization	27	0.0429743	1.47293	Kpna6, Mapk1, Mapk9, Gsk3b, Wdr19, Gosr1, Sec23a, Napb, Sptbn1, Stx17, Akap5, Kpnb1, Rims1, Tnks, Vps41, Xpo7, Kpna3, Pikfyve, Mgea5, Glg1, Hspa9, Drd1, Stam2, Kpna5, Sort1, Nlgn1, Ipo11
GOTERM_BP_FAT	GO:0070727~cellular macromolecule localization	27	0.0461622	1.46225	Kpna6, Mapk1, Mapk9, Gsk3b, Wdr19, Gosr1, Sec23a, Napb, Sptbn1, Stx17, Akap5, Kpnb1, Rims1, Tnks, Vps41, Xpo7, Kpna3, Pikfyve, Mgea5, Glg1, Hspa9, Drd1, Stam2, Kpna5, Sort1, Nlgn1, Ipo11
GOTERM_BP_FAT	GO:0006605~protein targeting	15	0.0483016	1.73808	Kpna6, Mapk1, Mapk9, Gsk3b, Sptbn1, Akap5, Kpnb1, Xpo7, Kpna3, Mgea5, Hspa9, Drd1, Kpna5, Nlgn1, Ipo11
GOTERM_BP_FAT	GO:0034504~protein localization in nucleus	9	0.0615418	2.10199	Kpna6, Mapk1, Sptbn1, Kpnb1, Kpna3, Pikfyve, Drd1, Kpna5, Ipo11
GOTERM_CC_FAT	GO:0005643~nuclear pore	7	0.0700374	2.38051	Kpna6, Kpnb1, Ndc1, Xpo7, Kpna3, Ahctf1, Kpna5
GOTERM_BP_FAT	GO:0006606~protein import into nucleus	8	0.0774799	2.13535	Kpna6, Mapk1, Sptbn1, Kpnb1, Kpna3, Drd1, Kpna5, Ipo11
GOTERM_BP_FAT	GO:0015031~protein transport	40	0.0946748	1.26673	Kpna6, Tomm70a, Mapk1, Fras1, Mapk9, Gsk3b, Wdr19, Zdhhc17, Gosr1, Sec23a, Napb, Gnptab, Sptbn1, Stx17, Akap5, Cadps, Erc1, Kpnb1, Zmat3, Ndc1, Rims1, Rab3c, Serp1, Vps41, Xpo7, Stxbp5, Exoc5, Kpna3, Mgea5, Rab8b, Glg1, Gabarapl2, Hspa9, Exoc8, Drd1, Stam2, Kpna5, Sort1, Nlgn1, Ipo11
GOTERM_BP_FAT	GO:0051170~nuclear import	8	0.0963929	2.02678	Kpna6, Mapk1, Sptbn1, Kpnb1, Kpna3, Drd1, Kpna5, Ipo11
GOTERM_BP_FAT	GO:0045184~establishment of protein localization	40	0.101132	1.25873	Kpna6, Tomm70a, Mapk1, Fras1, Mapk9, Gsk3b, Wdr19, Zdhhc17, Gosr1, Sec23a, Napb, Gnptab, Sptbn1, Stx17, Akap5, Cadps, Erc1, Kpnb1, Zmat3, Ndc1, Rims1, Rab3c, Serp1, Vps41, Xpo7, Stxbp5, Exoc5, Kpna3, Mgea5, Rab8b, Glg1, Gabarapl2, Hspa9, Exoc8, Drd1, Stam2, Kpna5, Sort1, Nlgn1, Ipo11
GOTERM_CC_FAT	GO:0046930~pore complex	7	0.112432	2.10045	Kpna6, Kpnb1, Ndc1, Xpo7, Kpna3, Ahctf1, Kpna5
GOTERM_BP_FAT	GO:0008104~protein localization	45	0.145375	1.19899	Kpna6, Tomm70a, Mapk1, Fras1, Mapk9, Gsk3b, Wdr19, Zdhhc17, Gosr1, Sec23a, Napb, Gnptab, Sptbn1, Stx17, Akap5, Cadps, Erc1, Kpnb1, Zmat3, Ndc1, Rims1, Rab3c, Tnks, Serp1, Vps41, Fgfr1op, Xpo7, Stxbp5, Exoc5, Kpna3, Pikfyve, Mgea5, Rab8b, Glg1, Gabarapl2, Hspa9, Exoc8, Drd1, Stam2, Kpna5, Sort1, Nlgn1, Mecp2, Dlg1, Ipo11
GOTERM_BP_FAT	GO:0033365~protein localization in organelle	10	0.166955	1.60725	Kpna6, Mapk1, Mapk9, Sptbn1, Kpnb1, Kpna3, Pikfyve, Drd1, Kpna5, Ipo11
GOTERM_BP_FAT	GO:0017038~protein import	9	0.179809	1.64058	Kpna6, Mapk1, Mapk9, Sptbn1, Kpnb1, Kpna3, Drd1, Kpna5, Ipo11
GOTERM_BP_FAT	GO:0051168~nuclear export	5	0.261488	1.91634	Gsk3b, Tsc1, Xpo7, Atxn1, Hspa9
GOTERM_MF_FAT	GO:0008565~protein transporter activity	6	0.375925	1.48814	Kpna6, Kpnb1, Xpo7, Kpna3, Kpna5, Ipo11
Annotation Cluster 22	Enrichment Score: 1.1448671593432787
Category	Term	Count	PValue	Fold Enrichment
GOTERM_BP_FAT	GO:0010675~regulation of cellular carbohydrate metabolic process	9	0.00213776	3.73687	Pfkfb2, Ppargc1a, Prkaa1, Gck, Sorbs1, Mgea5, Gfpt1, Pfkfb3, Hdac4
GOTERM_BP_FAT	GO:0006109~regulation of carbohydrate metabolic process	9	0.00257146	3.63587	Pfkfb2, Ppargc1a, Prkaa1, Gck, Sorbs1, Mgea5, Gfpt1, Pfkfb3, Hdac4
GOTERM_BP_FAT	GO:0010828~positive regulation of glucose transport	3	0.340551	2.49125	Prkaa1, Sorbs1, Mgea5
GOTERM_BP_FAT	GO:0046326~positive regulation of glucose import	3	0.340551	2.49125	Prkaa1, Sorbs1, Mgea5
GOTERM_BP_FAT	GO:0010827~regulation of glucose transport	3	0.460412	1.94967	Prkaa1, Sorbs1, Mgea5
GOTERM_BP_FAT	GO:0046324~regulation of glucose import	3	0.460412	1.94967	Prkaa1, Sorbs1, Mgea5
Annotation Cluster 23	Enrichment Score: 1.1280097576932249
Category	Term	Count	PValue	Fold Enrichment
GOTERM_BP_FAT	GO:0031646~positive regulation of neurological system process	7	0.0109261	3.60801	Gria4, , Lgi1, Ntrk2, Drd1, Tf, Mecp2
GOTERM_BP_FAT	GO:0060291~long-term synaptic potentiation	3	0.0243918	11.2106	, Drd1, Mecp2
GOTERM_BP_FAT	GO:0031644~regulation of neurological system process	18	0.0245658	1.7701	Kit, Gsk3b, Gnai1, Gria4, Unc13c, , Ctnnd2, Ednrb, Rims1, Htr1b, Nf1, Lgi1, Ntrk2, Nras, Drd1, Tf, Nlgn1, Mecp2
GOTERM_BP_FAT	GO:0050806~positive regulation of synaptic transmission	6	0.0309098	3.32166	Gria4, , Lgi1, Ntrk2, Drd1, Mecp2
GOTERM_BP_FAT	GO:0051969~regulation of transmission of nerve impulse	17	0.0319387	1.75246	Kit, Gsk3b, Gnai1, Gria4, Unc13c, , Ctnnd2, Rims1, Htr1b, Nf1, Lgi1, Ntrk2, Nras, Drd1, Tf, Nlgn1, Mecp2
GOTERM_BP_FAT	GO:0051971~positive regulation of transmission of nerve impulse	6	0.0356359	3.20303	Gria4, , Lgi1, Ntrk2, Drd1, Mecp2
GOTERM_BP_FAT	GO:0050804~regulation of synaptic transmission	16	0.0414672	1.73304	Kit, Gsk3b, Gnai1, Gria4, Unc13c, , Ctnnd2, Rims1, Htr1b, Nf1, Lgi1, Ntrk2, Nras, Drd1, Nlgn1, Mecp2
GOTERM_BP_FAT	GO:0048167~regulation of synaptic plasticity	9	0.0764445	2.00787	Kit, Gsk3b, , Ctnnd2, Rims1, Nf1, Nras, Drd1, Mecp2
GOTERM_BP_FAT	GO:0051968~positive regulation of synaptic transmission, glutamatergic	3	0.0952958	5.6053	Gria4, Ntrk2, Drd1
GOTERM_BP_FAT	GO:0051966~regulation of synaptic transmission, glutamatergic	4	0.161597	2.84714	Gria4, Htr1b, Ntrk2, Drd1
GOTERM_BP_FAT	GO:0007613~memory	5	0.446091	1.46544	Plcb1, , Adcy1, Drd1, Mecp2
GOTERM_BP_FAT	GO:0051240~positive regulation of multicellular organismal process	13	0.545921	1.07954	Mapk9, Gria4, , Smad3, Tacr3, Lgi1, Gpam, Bmpr1b, Ntrk2, Stat5b, Drd1, Tf, Mecp2
GOTERM_BP_FAT	GO:0010647~positive regulation of cell communication	15	0.791453	0.896848	Kit, Zdhhc17, Zeb2, Gria4, Jag1, , Golt1b, Lgi1, Shoc2, Fgfr3, Ntrk2, Nras, Drd1, Ncam1, Mecp2
Annotation Cluster 24	Enrichment Score: 1.123422719949659
Category	Term	Count	PValue	Fold Enrichment
GOTERM_BP_FAT	GO:0009214~cyclic nucleotide catabolic process	5	0.00864855	5.74903	Pde4b, Pde10a, Pde5a, Cnp, Pde3a
GOTERM_MF_FAT	GO:0008081~phosphoric diester hydrolase activity	9	0.0163356	2.69725	Plcb1, Pde4b, Pde10a, Gnaq, Pde5a, Ddhd2, Cnp, Pde3a, Plcl1
GOTERM_BP_FAT	GO:0009125~nucleoside monophosphate catabolic process	5	0.0232798	4.39631	Pde4b, Pde10a, Pde5a, Cnp, Pde3a
GOTERM_BP_FAT	GO:0009187~cyclic nucleotide metabolic process	7	0.0233465	3.07742	Pde4b, Cacnb4, Adcy1, Pde10a, Pde5a, Cnp, Pde3a
GOTERM_MF_FAT	GO:0004112~cyclic-nucleotide phosphodiesterase activity	5	0.0264023	4.23099	Pde4b, Pde10a, Pde5a, Cnp, Pde3a
GOTERM_MF_FAT	GO:0030551~cyclic nucleotide binding	5	0.0321363	3.99593	Prkg2, Pde10a, Pde5a, Prkar2a, Pde3a
GOTERM_BP_FAT	GO:0046058~cAMP metabolic process	5	0.0550477	3.39715	Pde4b, Cacnb4, Adcy1, Pde10a, Pde3a
GOTERM_MF_FAT	GO:0004114~3',5'-cyclic-nucleotide phosphodiesterase activity	4	0.0947029	3.59634	Pde4b, Pde10a, Pde5a, Pde3a
GOTERM_BP_FAT	GO:0034656~nucleobase, nucleoside and nucleotide catabolic process	8	0.0963929	2.02678	Atp5o, Vps4b, Pde4b, Pnp, Pde10a, Pde5a, Cnp, Pde3a
GOTERM_BP_FAT	GO:0034655~nucleobase, nucleoside, nucleotide and nucleic acid catabolic process	8	0.0963929	2.02678	Atp5o, Vps4b, Pde4b, Pnp, Pde10a, Pde5a, Cnp, Pde3a
GOTERM_BP_FAT	GO:0006163~purine nucleotide metabolic process	16	0.101222	1.52331	Atp5o, Vps4b, Atp2b4, Atp2b1, Pde4b, Cacnb4, LOC691889, Adcy1, Pnp, Pde10a, Pde5a, Atp2b3, Mgea5, Pde3a, Atp5l, Atp8a1
GOTERM_BP_FAT	GO:0006195~purine nucleotide catabolic process	6	0.115658	2.29961	Atp5o, Vps4b, Pde4b, Pde10a, Pde5a, Pde3a
GOTERM_BP_FAT	GO:0009166~nucleotide catabolic process	7	0.139935	1.97419	Atp5o, Vps4b, Pde4b, Pde10a, Pde5a, Cnp, Pde3a
GOTERM_BP_FAT	GO:0044270~nitrogen compound catabolic process	8	0.149358	1.81181	Atp5o, Vps4b, Pde4b, Pnp, Pde10a, Pde5a, Cnp, Pde3a
GOTERM_BP_FAT	GO:0006198~cAMP catabolic process	3	0.164305	4.07658	Pde4b, Pde10a, Pde3a
GOTERM_BP_FAT	GO:0009123~nucleoside monophosphate metabolic process	7	0.188573	1.80401	Pde4b, Cacnb4, Adcy1, Pde10a, Pde5a, Cnp, Pde3a
GOTERM_BP_FAT	GO:0046700~heterocycle catabolic process	7	0.300726	1.53871	Atp5o, Vps4b, Pde4b, Pnp, Pde10a, Pde5a, Pde3a
KEGG_PATHWAY	rno00230:Purine metabolism	8	0.834399	0.85639	Pde4b, Adcy1, Pnp, Pde10a, Pde5a, Gda, Pde3a, Entpd5
Annotation Cluster 25	Enrichment Score: 1.1203685256864124
Category	Term	Count	PValue	Fold Enrichment
GOTERM_MF_FAT	GO:0003714~transcription corepressor activity	9	0.0539154	2.1578	Hdac9, Rbfox2, Rybp, Atf7ip, Aebp2, Cbfa2t2, Nsd1, Hdac4, Jazf1
GOTERM_MF_FAT	GO:0003712~transcription cofactor activity	16	0.0735697	1.59837	Hdac9, Ppargc1a, Rbfox2, Crebbp, Rybp, Med1, Maml2, Ncoa2, Atf7ip, Aebp2, Rad54l2, Rad54l, Cbfa2t2, Nsd1, Ncoa6, Hdac4, Jazf1
GOTERM_MF_FAT	GO:0008134~transcription factor binding	25	0.0853646	1.39393	Mapk1, Gsk3b, Med13, Hdac9, Ppargc1a, Rbfox2, Gnptab, Crebbp, Rybp, Med1, Maml2, Ncoa2, Smad3, Atf7ip, Aebp2, Rad54l2, Rad54l, Dip2c, Cbfa2t2, Nsd1, Zeb1, Ncoa6, Hdac4, Kat6a, Jazf1, Mecp2
GOTERM_MF_FAT	GO:0016564~transcription repressor activity	19	0.0974622	1.46161	Hdac9, Zfp238, Rbfox2, Foxn3, Rybp, Runx1t1, Thrb, L3mbtl1, Ncoa2, Smad3, Atf7ip, Aebp2, Nkrf, LOC100910054, Cbfa2t2, Nsd1, Atxn1, Hdac4, Jazf1, Mecp2
Annotation Cluster 26	Enrichment Score: 1.09503605040159
Category	Term	Count	PValue	Fold Enrichment
GOTERM_BP_FAT	GO:0051050~positive regulation of transport	20	0.0310568	1.66083	Cd47, Synj1, Mapk9, Gsk3b, Pfkfb2, Akap5, Cadps, Smad3, Rims1, Serp1, Prkaa1, Gck, Sorbs1, Adam9, Mgea5, Rab8b, Cadm1, Akt3, Drd1, Dlg1
GOTERM_BP_FAT	GO:0060341~regulation of cellular localization	22	0.0500227	1.52951	Gsk3b, Uhmk1, RGD1561897, Pfkfb2, Pclo, Akap5, Syt1, Unc13c, Cadps, Smad3, Rims1, Rab3c, Serp1, Pkia, Htr1b, Nf1, Gck, Adam9, Mgea5, Rab8b, Cadm1, Ntrk2, Apc
GOTERM_BP_FAT	GO:0051046~regulation of secretion	18	0.115229	1.44653	Mapk9, Pfkfb2, Gnai1, Pclo, Syt1, Unc13c, Cadps, Rims1, Rab3c, Serp1, Htr1b, Nf1, Gck, Adam9, Mgea5, Rab8b, Cadm1, Ntrk2
GOTERM_BP_FAT	GO:0051047~positive regulation of secretion	9	0.232792	1.52872	Mapk9, Pfkfb2, Cadps, Serp1, Gck, Adam9, Mgea5, Rab8b, Cadm1
Annotation Cluster 27	Enrichment Score: 1.0553966880388066
Category	Term	Count	PValue	Fold Enrichment
GOTERM_BP_FAT	GO:0030817~regulation of cAMP biosynthetic process	11	0.0127661	2.45406	Gnai1, Adcy1, Htr1a, Adcyap1r1, Htr1b, Nf1, Gnaq, Ntrk2, Drd1, Rxfp1, Arrb1
GOTERM_BP_FAT	GO:0030814~regulation of cAMP metabolic process	11	0.0141046	2.41797	Gnai1, Adcy1, Htr1a, Adcyap1r1, Htr1b, Nf1, Gnaq, Ntrk2, Drd1, Rxfp1, Arrb1
GOTERM_BP_FAT	GO:0030802~regulation of cyclic nucleotide biosynthetic process	11	0.0244346	2.22192	Gnai1, Adcy1, Htr1a, Adcyap1r1, Htr1b, Nf1, Gnaq, Ntrk2, Drd1, Rxfp1, Arrb1
GOTERM_BP_FAT	GO:0030808~regulation of nucleotide biosynthetic process	11	0.0244346	2.22192	Gnai1, Adcy1, Htr1a, Adcyap1r1, Htr1b, Nf1, Gnaq, Ntrk2, Drd1, Rxfp1, Arrb1
GOTERM_BP_FAT	GO:0030799~regulation of cyclic nucleotide metabolic process	11	0.0265787	2.1923	Gnai1, Adcy1, Htr1a, Adcyap1r1, Htr1b, Nf1, Gnaq, Ntrk2, Drd1, Rxfp1, Arrb1
GOTERM_BP_FAT	GO:0006140~regulation of nucleotide metabolic process	11	0.0338131	2.10798	Gnai1, Adcy1, Htr1a, Adcyap1r1, Htr1b, Nf1, Gnaq, Ntrk2, Drd1, Rxfp1, Arrb1
GOTERM_BP_FAT	GO:0045762~positive regulation of adenylate cyclase activity	7	0.0341248	2.8279	Adcy1, Adcyap1r1, Nf1, Gnaq, Ntrk2, Drd1, Rxfp1
GOTERM_BP_FAT	GO:0031281~positive regulation of cyclase activity	7	0.0383273	2.75348	Adcy1, Adcyap1r1, Nf1, Gnaq, Ntrk2, Drd1, Rxfp1
GOTERM_BP_FAT	GO:0045761~regulation of adenylate cyclase activity	9	0.0410525	2.28012	Gnai1, Adcy1, Htr1a, Adcyap1r1, Nf1, Gnaq, Ntrk2, Drd1, Rxfp1
GOTERM_BP_FAT	GO:0051349~positive regulation of lyase activity	7	0.0428455	2.68288	Adcy1, Adcyap1r1, Nf1, Gnaq, Ntrk2, Drd1, Rxfp1
GOTERM_BP_FAT	GO:0031279~regulation of cyclase activity	9	0.0447254	2.24212	Gnai1, Adcy1, Htr1a, Adcyap1r1, Nf1, Gnaq, Ntrk2, Drd1, Rxfp1
GOTERM_BP_FAT	GO:0051339~regulation of lyase activity	9	0.0486079	2.20536	Gnai1, Adcy1, Htr1a, Adcyap1r1, Nf1, Gnaq, Ntrk2, Drd1, Rxfp1
GOTERM_BP_FAT	GO:0019933~cAMP-mediated signaling	9	0.0615418	2.10199	Gnai1, Pclo, Adcy1, Htr1a, Adcyap1r1, Gnaq, Drd1, Rxfp1, Arrb1
GOTERM_BP_FAT	GO:0007190~activation of adenylate cyclase activity	6	0.0806905	2.56242	Adcy1, Adcyap1r1, Gnaq, Ntrk2, Drd1, Rxfp1
GOTERM_BP_FAT	GO:0019935~cyclic-nucleotide-mediated signaling	9	0.0933347	1.92182	Gnai1, Pclo, Adcy1, Htr1a, Adcyap1r1, Gnaq, Drd1, Rxfp1, Arrb1
GOTERM_BP_FAT	GO:0007188~G-protein signaling, coupled to cAMP nucleotide second messenger	7	0.139935	1.97419	Gnai1, Adcy1, Htr1a, Gnaq, Drd1, Rxfp1, Arrb1
GOTERM_BP_FAT	GO:0019932~second-messenger-mediated signaling	13	0.164106	1.48334	Atp2b4, Gnai1, Pclo, Adcy1, Htr1a, Ednrb, Adcyap1r1, Gnaq, Gck, Pik3cb, Drd1, Rxfp1, Arrb1
GOTERM_BP_FAT	GO:0007187~G-protein signaling, coupled to cyclic nucleotide second messenger	7	0.178358	1.83565	Gnai1, Adcy1, Htr1a, Gnaq, Drd1, Rxfp1, Arrb1
GOTERM_BP_FAT	GO:0007189~activation of adenylate cyclase activity by G-protein signaling pathway	4	0.324056	1.993	Adcy1, Gnaq, Drd1, Rxfp1
GOTERM_BP_FAT	GO:0010579~positive regulation of adenylate cyclase activity by G-protein signaling pathway	4	0.324056	1.993	Adcy1, Gnaq, Drd1, Rxfp1
GOTERM_BP_FAT	GO:0010578~regulation of adenylate cyclase activity involved in G-protein signaling	4	0.324056	1.993	Adcy1, Gnaq, Drd1, Rxfp1
GOTERM_BP_FAT	GO:0007193~inhibition of adenylate cyclase activity by G-protein signaling	3	0.546647	1.66083	Gnai1, Adcy1, Htr1a
GOTERM_BP_FAT	GO:0031280~negative regulation of cyclase activity	3	0.622781	1.44653	Gnai1, Adcy1, Htr1a
GOTERM_BP_FAT	GO:0007194~negative regulation of adenylate cyclase activity	3	0.622781	1.44653	Gnai1, Adcy1, Htr1a
GOTERM_BP_FAT	GO:0051350~negative regulation of lyase activity	3	0.622781	1.44653	Gnai1, Adcy1, Htr1a
Annotation Cluster 28	Enrichment Score: 1.0216523442092096
Category	Term	Count	PValue	Fold Enrichment
GOTERM_BP_FAT	GO:0010675~regulation of cellular carbohydrate metabolic process	9	0.00213776	3.73687	Pfkfb2, Ppargc1a, Prkaa1, Gck, Sorbs1, Mgea5, Gfpt1, Pfkfb3, Hdac4
GOTERM_BP_FAT	GO:0006109~regulation of carbohydrate metabolic process	9	0.00257146	3.63587	Pfkfb2, Ppargc1a, Prkaa1, Gck, Sorbs1, Mgea5, Gfpt1, Pfkfb3, Hdac4
GOTERM_BP_FAT	GO:0010906~regulation of glucose metabolic process	8	0.00441593	3.73687	Pfkfb2, Ppargc1a, Prkaa1, Gck, Sorbs1, Gfpt1, Pfkfb3, Hdac4
GOTERM_BP_FAT	GO:0045912~negative regulation of carbohydrate metabolic process	4	0.00508261	9.96498	Gck, Mgea5, Gfpt1, Hdac4
GOTERM_BP_FAT	GO:0010677~negative regulation of cellular carbohydrate metabolic process	4	0.00508261	9.96498	Gck, Mgea5, Gfpt1, Hdac4
GOTERM_BP_FAT	GO:0006003~fructose 2,6-bisphosphate metabolic process	3	0.0243918	11.2106	Pfkfb2, Gck, Pfkfb3
GOTERM_BP_FAT	GO:0006111~regulation of gluconeogenesis	3	0.0557647	7.47374	Ppargc1a, Prkaa1, Gck
GOTERM_BP_FAT	GO:0006000~fructose metabolic process	4	0.0620622	4.27071	Pfkfb2, Gck, Gfpt1, Pfkfb3
GOTERM_BP_FAT	GO:0043255~regulation of carbohydrate biosynthetic process	5	0.072078	3.11406	Ppargc1a, Prkaa1, Gck, Sorbs1, Gfpt1
GOTERM_BP_FAT	GO:0043467~regulation of generation of precursor metabolites and energy	5	0.0914649	2.87451	Gck, Sorbs1, Gfpt1, Pfkfb3, Hdac4
GOTERM_BP_FAT	GO:0006110~regulation of glycolysis	3	0.0952958	5.6053	Gck, Pfkfb3, Hdac4
GOTERM_BP_FAT	GO:0010907~positive regulation of glucose metabolic process	4	0.100147	3.51705	Ppargc1a, Prkaa1, Gck, Sorbs1
GOTERM_BP_FAT	GO:0045913~positive regulation of carbohydrate metabolic process	4	0.129567	3.14684	Ppargc1a, Prkaa1, Gck, Sorbs1
GOTERM_BP_FAT	GO:0010676~positive regulation of cellular carbohydrate metabolic process	4	0.129567	3.14684	Ppargc1a, Prkaa1, Gck, Sorbs1
GOTERM_BP_FAT	GO:0031329~regulation of cellular catabolic process	7	0.130992	2.01216	Sh3d19, Gck, Adam9, LOC100911615, Pnpla2, Pfkfb3, Hdac4, Arrb1
GOTERM_BP_FAT	GO:0045834~positive regulation of lipid metabolic process	5	0.217243	2.07604	Mapk9, Ppargc1a, Prkaa1, Sorbs1, LOC100911615, Pnpla2
GOTERM_MF_FAT	GO:0019200~carbohydrate kinase activity	3	0.253114	3.08258	Pfkfb2, Gck, Pfkfb3
GOTERM_BP_FAT	GO:0043471~regulation of cellular carbohydrate catabolic process	3	0.264665	2.98949	Gck, Pfkfb3, Hdac4
GOTERM_BP_FAT	GO:0043470~regulation of carbohydrate catabolic process	3	0.264665	2.98949	Gck, Pfkfb3, Hdac4
GOTERM_BP_FAT	GO:0032885~regulation of polysaccharide biosynthetic process	3	0.290106	2.80265	Gck, Sorbs1, Gfpt1
GOTERM_BP_FAT	GO:0005979~regulation of glycogen biosynthetic process	3	0.290106	2.80265	Gck, Sorbs1, Gfpt1
GOTERM_BP_FAT	GO:0010962~regulation of glucan biosynthetic process	3	0.290106	2.80265	Gck, Sorbs1, Gfpt1
GOTERM_BP_FAT	GO:0032881~regulation of polysaccharide metabolic process	3	0.340551	2.49125	Gck, Sorbs1, Gfpt1
GOTERM_BP_FAT	GO:0045923~positive regulation of fatty acid metabolic process	3	0.365373	2.36013	Mapk9, Ppargc1a, Prkaa1
KEGG_PATHWAY	rno04920:Adipocytokine signaling pathway	6	0.403385	1.43699	Mapk9, Ppargc1a, Prkaa1, Prkab2, Mapk8, Akt3
GOTERM_BP_FAT	GO:0019216~regulation of lipid metabolic process	8	0.428598	1.2858	Mapk9, Ppargc1a, Thrb, Prkaa1, Sorbs1, Prkab2, LOC100911615, Pnpla2, Stat5b
GOTERM_BP_FAT	GO:0010565~regulation of cellular ketone metabolic process	5	0.461154	1.43726	Mapk9, Ppargc1a, Prkaa1, Gck, Prkab2
GOTERM_BP_FAT	GO:0046320~regulation of fatty acid oxidation	3	0.546647	1.66083	Ppargc1a, Prkaa1, Prkab2
GOTERM_BP_FAT	GO:0019217~regulation of fatty acid metabolic process	4	0.63059	1.24562	Mapk9, Ppargc1a, Prkaa1, Prkab2
Annotation Cluster 29	Enrichment Score: 0.9636094098610098
Category	Term	Count	PValue	Fold Enrichment
GOTERM_BP_FAT	GO:0006541~glutamine metabolic process	4	0.0620622	4.27071	Gls, Gfpt1, Aldh5a1, Mecp2
KEGG_PATHWAY	rno00250:Alanine, aspartate and glutamate metabolism	5	0.0840374	2.94384	Abat, Gls, Gad2, Gfpt1, Aldh5a1
GOTERM_BP_FAT	GO:0009064~glutamine family amino acid metabolic process	5	0.246531	1.96677	Gls, Gad2, Gfpt1, Aldh5a1, Mecp2
Annotation Cluster 30	Enrichment Score: 0.9613398344142416
Category	Term	Count	PValue	Fold Enrichment
GOTERM_CC_FAT	GO:0000139~Golgi membrane	15	0.0454853	1.75229	Gosr1, Sec23a, Gnai1, Arfgef2, B3galt1, Fut11, Pdgfc, Adcyap1r1, Sgms1, Csgalnact1, St8sia3, Glg1, Ntrk2, Gabarapl2, Arrb1
GOTERM_CC_FAT	GO:0044431~Golgi apparatus part	20	0.134279	1.37868	Gosr1, Slc9a7, Sec23a, Gnai1, LOC100911286, Pcsk1n, Arfgef2, B3galt1, Fut11, Pdgfc, Adcyap1r1, Sgms1, Csgalnact1, Adam10, St8sia3, Glg1, Ntrk2, Gabarapl2, B3galt6, Arrb1, Sort1
GOTERM_CC_FAT	GO:0005794~Golgi apparatus	44	0.213845	1.15497	Kcnj6, Mgat5, Gosr1, Slc9a7, Sec23a, Napb, Gnai1, Myef2, Rasgrp1, LOC100911286, Pcsk1n, Rnf144a, Nudc, Arfgef2, B3galt1, Erc1, Fut11, Sh3rf1, Clcn3, Pdgfc, Sh3d19, Galnt7, Adcyap1r1, Sgms1, Csgalnact1, Creg2, Adam10, Pja2, Chst15, Atp2b3, Gad2, St8sia3, Picalm, Xylt1, Glg1, Ntrk2, Gabarapl2, B3galt6, Nras, Golim4, Glce, Nmt2, Fktn, Arrb1, Sort1
Annotation Cluster 31	Enrichment Score: 0.9593049894547571
Category	Term	Count	PValue	Fold Enrichment
GOTERM_BP_FAT	GO:0010256~endomembrane organization	3	0.0952958	5.6053	Pafah1b1, Zmpste24, Lmna
GOTERM_BP_FAT	GO:0006998~nuclear envelope organization	3	0.0952958	5.6053	Pafah1b1, Zmpste24, Lmna
GOTERM_BP_FAT	GO:0006997~nucleus organization	6	0.14586	2.13535	Pafah1b1, LOC100910121, Rrn3, Ndc1, Zmpste24, Lmna, Ahctf1
Annotation Cluster 32	Enrichment Score: 0.942066905371085
Category	Term	Count	PValue	Fold Enrichment
GOTERM_BP_FAT	GO:0002087~regulation of respiratory gaseous exchange by neurological system process	3	0.0952958	5.6053	Gls, Nlgn1, Mecp2
GOTERM_BP_FAT	GO:0044065~regulation of respiratory system process	3	0.0952958	5.6053	Gls, Nlgn1, Mecp2
GOTERM_BP_FAT	GO:0043576~regulation of respiratory gaseous exchange	3	0.164305	4.07658	Gls, Nlgn1, Mecp2
Annotation Cluster 33	Enrichment Score: 0.9293952571199884
Category	Term	Count	PValue	Fold Enrichment
GOTERM_BP_FAT	GO:0035019~somatic stem cell maintenance	3	0.0746882	6.40606	Kit, Apc, Kat6a
GOTERM_BP_FAT	GO:0019827~stem cell maintenance	4	0.114497	3.32166	Kit, Crebbp, Apc, Kat6a
GOTERM_BP_FAT	GO:0048864~stem cell development	4	0.114497	3.32166	Kit, Crebbp, Apc, Kat6a
GOTERM_BP_FAT	GO:0048863~stem cell differentiation	4	0.195694	2.59956	Kit, Crebbp, Apc, Kat6a
Annotation Cluster 34	Enrichment Score: 0.8862137573902547
Category	Term	Count	PValue	Fold Enrichment
GOTERM_MF_FAT	GO:0008081~phosphoric diester hydrolase activity	9	0.0163356	2.69725	Plcb1, Pde4b, Pde10a, Gnaq, Pde5a, Ddhd2, Cnp, Pde3a, Plcl1
GOTERM_MF_FAT	GO:0004629~phospholipase C activity	4	0.0681372	4.1101	Plcb1, Gnaq, Ddhd2, Plcl1
GOTERM_MF_FAT	GO:0016298~lipase activity	6	0.390026	1.46292	Plcb1, Gnaq, Ddhd2, LOC100911615, Pnpla2, Plcl1, Abhd12
GOTERM_MF_FAT	GO:0004620~phospholipase activity	4	0.65695	1.19878	Plcb1, Gnaq, Ddhd2, Plcl1
Annotation Cluster 35	Enrichment Score: 0.8841032712181582
Category	Term	Count	PValue	Fold Enrichment
KEGG_PATHWAY	rno04070:Phosphatidylinositol signaling system	10	0.0279656	2.2791	Pik3r3, Dgkg, Synj1, Dgke, Plcb1, Pikfyve, Pik3cb, Synj2, Inpp4a, Cds2
GOTERM_BP_FAT	GO:0006644~phospholipid metabolic process	15	0.0566333	1.69858	Synj1, Phka1, Ptdss1, Plcb1, Sgpp1, Pcyt1b, Sgms1, Gpam, Pikfyve, Pik3cb, Synj2, Cds2, Aldh5a1, Drd1, Mecp2
GOTERM_BP_FAT	GO:0019637~organophosphate metabolic process	15	0.0834752	1.60151	Synj1, Phka1, Ptdss1, Plcb1, Sgpp1, Pcyt1b, Sgms1, Gpam, Pikfyve, Pik3cb, Synj2, Cds2, Aldh5a1, Drd1, Mecp2
GOTERM_BP_FAT	GO:0006650~glycerophospholipid metabolic process	10	0.112503	1.75853	Synj1, Phka1, Ptdss1, Plcb1, Pikfyve, Pik3cb, Synj2, Aldh5a1, Drd1, Mecp2
GOTERM_BP_FAT	GO:0046486~glycerolipid metabolic process	12	0.212112	1.43496	Synj1, Phka1, Ptdss1, Plcb1, Gpam, Pikfyve, Pik3cb, Synj2, LOC100911615, Pnpla2, Aldh5a1, Drd1, Mecp2
KEGG_PATHWAY	rno00562:Inositol phosphate metabolism	6	0.234075	1.80389	Synj1, Plcb1, Pikfyve, Pik3cb, Synj2, Inpp4a
GOTERM_BP_FAT	GO:0030384~phosphoinositide metabolic process	6	0.331706	1.57342	Synj1, Plcb1, Pikfyve, Pik3cb, Synj2, Drd1
GOTERM_BP_FAT	GO:0030258~lipid modification	6	0.345209	1.54629	Synj1, Soat1, Prkaa1, Pik3cb, Synj2, Acadsb
Annotation Cluster 36	Enrichment Score: 0.8718655306488665
Category	Term	Count	PValue	Fold Enrichment
GOTERM_BP_FAT	GO:0045974~regulation of translation, ncRNA-mediated	3	0.0388707	8.96848	Ago2, Tnrc6a, Ago1
GOTERM_BP_FAT	GO:0040033~negative regulation of translation, ncRNA-mediated	3	0.0388707	8.96848	Ago2, Tnrc6a, Ago1
GOTERM_BP_FAT	GO:0035278~gene silencing by miRNA, negative regulation of translation	3	0.0388707	8.96848	Ago2, Tnrc6a, Ago1
GOTERM_BP_FAT	GO:0017148~negative regulation of translation	5	0.0814853	2.98949	Ago2, Tsc1, Prkaa1, Tnrc6a, Ago1
GOTERM_BP_FAT	GO:0040029~regulation of gene expression, epigenetic	7	0.105904	2.13535	Ago2, Atf7ip, Kmt2a, Tnrc6a, Dnmt3a, Ago1, Mecp2
GOTERM_BP_FAT	GO:0035195~gene silencing by miRNA	3	0.117279	4.98249	Ago2, Tnrc6a, Ago1
GOTERM_BP_FAT	GO:0016441~posttranscriptional gene silencing	3	0.188887	3.73687	Ago2, Tnrc6a, Ago1
GOTERM_BP_FAT	GO:0035194~posttranscriptional gene silencing by RNA	3	0.188887	3.73687	Ago2, Tnrc6a, Ago1
GOTERM_BP_FAT	GO:0016458~gene silencing	5	0.202975	2.13535	Ago2, Tnrc6a, Dnmt3a, Ago1, Mecp2
GOTERM_BP_FAT	GO:0006417~regulation of translation	8	0.20348	1.66083	Mapk1, LOC100362640, Ago2, Tsc1, Serp1, Prkaa1, Tnrc6a, Ago1
GOTERM_BP_FAT	GO:0031047~gene silencing by RNA	3	0.290106	2.80265	Ago2, Tnrc6a, Ago1
GOTERM_BP_FAT	GO:0045727~positive regulation of translation	3	0.340551	2.49125	Mapk1, LOC100362640, Serp1
GOTERM_BP_FAT	GO:0010608~posttranscriptional regulation of gene expression	9	0.535257	1.14006	Mapk1, LOC100362640, Ago2, Mdm4, Tsc1, Serp1, Prkaa1, Tnrc6a, Ago1
Annotation Cluster 37	Enrichment Score: 0.8653422507402521
Category	Term	Count	PValue	Fold Enrichment
GOTERM_BP_FAT	GO:0007214~gamma-aminobutyric acid signaling pathway	5	0.0232798	4.39631	Gabra4, Gabra2, Gabrg2, Cacnb4, Gabra3
GOTERM_MF_FAT	GO:0004890~GABA-A receptor activity	5	0.0321363	3.99593	Gabra4, Gabra2, Gabrg2, Gabrb3, Gabra3
GOTERM_MF_FAT	GO:0016917~GABA receptor activity	5	0.0533807	3.42508	Gabra4, Gabra2, Gabrg2, Gabrb3, Gabra3
GOTERM_MF_FAT	GO:0042165~neurotransmitter binding	9	0.0790634	1.99182	Gabra4, Gabra2, Gabrg2, Tacr3, Chrm2, Gabrb3, Ide, Gabra3, Sort1
GOTERM_MF_FAT	GO:0030594~neurotransmitter receptor activity	8	0.104795	1.98419	Gabra4, Gabra2, Gabrg2, Tacr3, Chrm2, Gabrb3, Gabra3, Sort1
GOTERM_CC_FAT	GO:0034707~chloride channel complex	5	0.116806	2.6385	Gabra4, Gabra2, Gabrg2, Gabrb3, Gabra3
GOTERM_MF_FAT	GO:0005254~chloride channel activity	6	0.120045	2.27137	Gabra4, Gabra2, Gabrg2, Clcn3, Gabrb3, Gabra3
GOTERM_MF_FAT	GO:0043168~anion binding	7	0.121329	2.05505	Gabra4, Gabra2, Gabrg2, Pnp, Clcn3, Gabrb3, Gabra3
GOTERM_MF_FAT	GO:0022834~ligand-gated channel activity	10	0.140532	1.67272	Kcnj6, Gabra4, Gabra2, Gabrg2, Kcnj2, Gria4, Kcnj10, Gabrb3, Gabra3, Ryr1
GOTERM_MF_FAT	GO:0015276~ligand-gated ion channel activity	10	0.140532	1.67272	Kcnj6, Gabra4, Gabra2, Gabrg2, Kcnj2, Gria4, Kcnj10, Gabrb3, Gabra3, Ryr1
GOTERM_MF_FAT	GO:0031404~chloride ion binding	6	0.152037	2.10517	Gabra4, Gabra2, Gabrg2, Clcn3, Gabrb3, Gabra3
GOTERM_MF_FAT	GO:0008509~anion transmembrane transporter activity	10	0.155199	1.6347	Gabra4, Gabra2, Slc4a4, Gabrg2, Slc4a10, Clcn3, Slc1a1, Gabrb3, Gabra3, Slc4a8
GOTERM_MF_FAT	GO:0005253~anion channel activity	6	0.175135	2.00726	Gabra4, Gabra2, Gabrg2, Clcn3, Gabrb3, Gabra3
KEGG_PATHWAY	rno04080:Neuroactive ligand-receptor interaction	15	0.271328	1.28458	Gabra4, Gabra2, Gabrg2, Thrb, Gria4, Tacr3, Htr1a, Ednrb, Chrm2, Adcyap1r1, Htr1b, Gabrb3, Gabra3, Drd1, Rxfp1
GOTERM_MF_FAT	GO:0005230~extracellular ligand-gated ion channel activity	6	0.305737	1.62853	Gabra4, Gabra2, Gabrg2, Gria4, Gabrb3, Gabra3
GOTERM_BP_FAT	GO:0006821~chloride transport	5	0.307244	1.77946	Gabra4, Gabra2, Gabrg2, Clcn3, Gabra3
GOTERM_BP_FAT	GO:0006820~anion transport	9	0.361453	1.33195	Gabra4, Gabra2, Slc4a4, Gabrg2, Slc4a10, Clcn3, Slc1a1, Gabra3, Slc4a8
GOTERM_BP_FAT	GO:0015698~inorganic anion transport	5	0.626971	1.16777	Gabra4, Gabra2, Gabrg2, Clcn3, Gabra3
Annotation Cluster 38	Enrichment Score: 0.8548536562333751
Category	Term	Count	PValue	Fold Enrichment
GOTERM_BP_FAT	GO:0051056~regulation of small GTPase mediated signal transduction	18	0.0274909	1.74711	Arhgef6, Pafah1b1, Cdc42bpa, Rapgef5, Rasgrp1, Arfgef1, Asap1, Fgd6, Arfgef2, Arhgef9, Arhgef12, Tsc1, Nf1, Shoc2, Gapvd1, Nras, Crk, Ralgapa2
GOTERM_MF_FAT	GO:0030695~GTPase regulator activity	22	0.0776522	1.45173	Arhgef6, Cdc42bpa, Srgap1, Rapgef5, Rasgrp1, Arfgef1, Asap1, Fgd6, Arfgef2, Arhgef9, Arhgef12, Erc1, Rapgef6, Rims1, Tsc1, Myo9a, Tnik, Arhgap29, Nf1, Arhgap35, Gapvd1, Ralgapa2
GOTERM_MF_FAT	GO:0060589~nucleoside-triphosphatase regulator activity	22	0.0931034	1.41918	Arhgef6, Cdc42bpa, Srgap1, Rapgef5, Rasgrp1, Arfgef1, Asap1, Fgd6, Arfgef2, Arhgef9, Arhgef12, Erc1, Rapgef6, Rims1, Tsc1, Myo9a, Tnik, Arhgap29, Nf1, Arhgap35, Gapvd1, Ralgapa2
GOTERM_MF_FAT	GO:0005083~small GTPase regulator activity	16	0.10924	1.50435	Arhgef6, Cdc42bpa, Srgap1, Rapgef5, Rasgrp1, Arfgef1, Asap1, Fgd6, Arfgef2, Arhgef9, Arhgef12, Erc1, Rims1, Myo9a, Tnik, Nf1
GOTERM_BP_FAT	GO:0046578~regulation of Ras protein signal transduction	13	0.134698	1.5422	Arhgef6, Pafah1b1, Arfgef1, Asap1, Fgd6, Arfgef2, Arhgef9, Arhgef12, Tsc1, Nf1, Shoc2, Nras, Crk
GOTERM_MF_FAT	GO:0005085~guanyl-nucleotide exchange factor activity	10	0.155199	1.6347	Arhgef6, Rapgef5, Rasgrp1, Arfgef1, Fgd6, Arfgef2, Arhgef9, Arhgef12, Rapgef6, Gapvd1
GOTERM_MF_FAT	GO:0005088~Ras guanyl-nucleotide exchange factor activity	6	0.251163	1.76147	Arhgef6, Rapgef5, Rasgrp1, Fgd6, Arhgef9, Arhgef12
GOTERM_BP_FAT	GO:0035023~regulation of Rho protein signal transduction	6	0.345209	1.54629	Arhgef6, Pafah1b1, Fgd6, Arhgef9, Arhgef12, Tsc1
GOTERM_MF_FAT	GO:0005089~Rho guanyl-nucleotide exchange factor activity	4	0.514447	1.47542	Arhgef6, Fgd6, Arhgef9, Arhgef12
Annotation Cluster 39	Enrichment Score: 0.8530096290831116
Category	Term	Count	PValue	Fold Enrichment
GOTERM_BP_FAT	GO:0030155~regulation of cell adhesion	12	0.0542747	1.86843	Itga6, Cd47, Nid1, Tnr, Smad3, Tsc1, Nf1, Adam10, Pik3cb, Adam9, Stat5b, Apc
GOTERM_BP_FAT	GO:0045785~positive regulation of cell adhesion	7	0.113968	2.09265	Itga6, Cd47, Nid1, Smad3, Tsc1, Adam9, Apc
GOTERM_BP_FAT	GO:0001952~regulation of cell-matrix adhesion	4	0.114497	3.32166	Smad3, Tsc1, Nf1, Pik3cb
GOTERM_BP_FAT	GO:0010810~regulation of cell-substrate adhesion	5	0.175349	2.26477	Nid1, Smad3, Tsc1, Nf1, Pik3cb
GOTERM_BP_FAT	GO:0010811~positive regulation of cell-substrate adhesion	3	0.437393	2.03829	Nid1, Smad3, Tsc1
Annotation Cluster 40	Enrichment Score: 0.8389934004248378
Category	Term	Count	PValue	Fold Enrichment
GOTERM_BP_FAT	GO:0045637~regulation of myeloid cell differentiation	8	0.0774799	2.13535	Foxo3, L3mbtl1, Jag1, Tnfrsf11b, Nf1, Adam10, Stat5b, Apc
GOTERM_BP_FAT	GO:0045670~regulation of osteoclast differentiation	4	0.114497	3.32166	Tnfrsf11b, Nf1, Adam10, Apc
GOTERM_BP_FAT	GO:0002761~regulation of myeloid leukocyte differentiation	4	0.342796	1.92871	Tnfrsf11b, Nf1, Adam10, Apc
Annotation Cluster 41	Enrichment Score: 0.8259796363572485
Category	Term	Count	PValue	Fold Enrichment
GOTERM_BP_FAT	GO:0006665~sphingolipid metabolic process	7	0.0981476	2.17984	Sgpl1, Cers4, Kit, Sgpp1, Asah2, Sgms1, Aldh5a1
GOTERM_BP_FAT	GO:0006643~membrane lipid metabolic process	7	0.0981476	2.17984	Sgpl1, Cers4, Kit, Sgpp1, Asah2, Sgms1, Aldh5a1
GOTERM_BP_FAT	GO:0046519~sphingoid metabolic process	5	0.12462	2.57715	Sgpl1, Cers4, Sgpp1, Sgms1, Aldh5a1
KEGG_PATHWAY	rno00600:Sphingolipid metabolism	5	0.23045	2.01863	Sgpl1, Sgpp1, Asah2, Sgms1, Sgpp2
GOTERM_BP_FAT	GO:0006672~ceramide metabolic process	4	0.268027	2.21444	Sgpl1, Cers4, Sgms1, Aldh5a1
Annotation Cluster 42	Enrichment Score: 0.8208874696575994
Category	Term	Count	PValue	Fold Enrichment
GOTERM_BP_FAT	GO:0048704~embryonic skeletal system morphogenesis	6	0.0588027	2.80265	Eya1, Smad3, Satb2, Tgfbr2, Zeb1, Dlg1
GOTERM_BP_FAT	GO:0048706~embryonic skeletal system development	7	0.064157	2.43331	Tapt1, Eya1, Smad3, Satb2, Tgfbr2, Zeb1, Dlg1
GOTERM_BP_FAT	GO:0048705~skeletal system morphogenesis	10	0.0744141	1.91634	Sgpl1, Arid5b, Eya1, Smad3, Satb2, Tgfbr2, Bmpr1b, Zeb1, Mef2c, Dlg1
GOTERM_BP_FAT	GO:0001501~skeletal system development	18	0.127911	1.42357	Sgpl1, Arid5b, Tapt1, Col5a2, Eya1, Smad3, Satb2, Serp1, Tgfbr2, Nf1, Gnaq, Bmpr1b, Zeb1, Mapk8, Hdac4, Sort1, Mef2c, Dlg1
GOTERM_BP_FAT	GO:0060021~palate development	5	0.162055	2.33554	Sgpl1, Arid5b, Satb2, Tgfbr2, Dlg1
GOTERM_BP_FAT	GO:0048568~embryonic organ development	12	0.418864	1.1958	Mapk1, Med1, Eya1, Smad3, Satb2, Tgfbr2, Kmt2a, Zeb1, Ncoa6, Kat6a, Birc6, Dlg1
GOTERM_BP_FAT	GO:0048562~embryonic organ morphogenesis	6	0.735953	0.985548	Eya1, Smad3, Satb2, Tgfbr2, Zeb1, Dlg1
Annotation Cluster 43	Enrichment Score: 0.7830740397814454
Category	Term	Count	PValue	Fold Enrichment
GOTERM_CC_FAT	GO:0031256~leading edge membrane	4	0.108466	3.40073	Akap5, Tacr3, Synj2, Robo1
GOTERM_CC_FAT	GO:0031253~cell projection membrane	7	0.112432	2.10045	Akap5, Tacr3, Pik3cb, Synj2, Apc, Robo1, Dlg1
GOTERM_CC_FAT	GO:0032589~neuron projection membrane	3	0.134955	4.59099	Akap5, Tacr3, Robo1
GOTERM_CC_FAT	GO:0031252~cell leading edge	9	0.448053	1.22973	Pafah1b1, Cdc42bpa, Akap5, Tacr3, Sh3rf1, Tsc1, Synj2, Robo1, Enah
Annotation Cluster 44	Enrichment Score: 0.773455571822897
Category	Term	Count	PValue	Fold Enrichment
GOTERM_BP_FAT	GO:0009894~regulation of catabolic process	10	0.0950486	1.82286	Mdm4, Sh3d19, Gck, Adam9, Itch, LOC100911615, Pnpla2, Pfkfb3, Hdac4, Apc, Arrb1
GOTERM_BP_FAT	GO:0009896~positive regulation of catabolic process	6	0.106323	2.36013	Sh3d19, Gck, Adam9, Itch, LOC100911615, Pnpla2, Apc
GOTERM_BP_FAT	GO:0031329~regulation of cellular catabolic process	7	0.130992	2.01216	Sh3d19, Gck, Adam9, LOC100911615, Pnpla2, Pfkfb3, Hdac4, Arrb1
GOTERM_BP_FAT	GO:0045732~positive regulation of protein catabolic process	4	0.195694	2.59956	Sh3d19, Adam9, Itch, Apc
GOTERM_BP_FAT	GO:0031331~positive regulation of cellular catabolic process	4	0.249579	2.29961	Sh3d19, Gck, Adam9, LOC100911615, Pnpla2
GOTERM_BP_FAT	GO:0042176~regulation of protein catabolic process	5	0.353723	1.66083	Mdm4, Sh3d19, Adam9, Itch, Apc
Annotation Cluster 45	Enrichment Score: 0.7707179973788515
Category	Term	Count	PValue	Fold Enrichment
GOTERM_CC_FAT	GO:0031985~Golgi cisterna	4	0.108466	3.40073	Sgms1, Csgalnact1, Glg1, B3galt6
GOTERM_CC_FAT	GO:0031984~organelle subcompartment	4	0.122879	3.22175	Sgms1, Csgalnact1, Glg1, B3galt6
GOTERM_CC_FAT	GO:0005795~Golgi stack	4	0.365659	1.85495	Sgms1, Csgalnact1, Glg1, B3galt6
Annotation Cluster 46	Enrichment Score: 0.7507251170422709
Category	Term	Count	PValue	Fold Enrichment
GOTERM_MF_FAT	GO:0005496~steroid binding	5	0.151096	2.39756	Atp5o, Esrrg, Soat1, Pgr, Nr3c2
GOTERM_MF_FAT	GO:0003707~steroid hormone receptor activity	5	0.178514	2.24771	Esrrg, Thrb, Pgr, Nr2c2, Nr3c2
GOTERM_MF_FAT	GO:0004879~ligand-dependent nuclear receptor activity	5	0.207443	2.11549	Esrrg, Thrb, Pgr, Nr2c2, Nr3c2
Annotation Cluster 47	Enrichment Score: 0.7482613901034649
Category	Term	Count	PValue	Fold Enrichment
GOTERM_BP_FAT	GO:0051252~regulation of RNA metabolic process	72	0.0484637	1.22297	Foxo3, Med13l, Zkscan1, LOC100911490, Bach1, Atf2, Brwd1, Hlf, Esrrg, Gsk3b, Med13, Hdac9, Myt1l, Zfp238, Ppargc1a, Zeb2, Foxn3, Crebbp, Rybp, Med1, Runx1t1, Maml2, Zhx1, LOC100911550, Thrb, Pgr, Zfp12, L3mbtl1, Ncoa2, Srsf10, Kmt2c, Smad3, Atf7ip, Aebp2, Mdm4, Satb2, Xbp1, Nr2c2, Mllt3, Pkia, Zbtb38, Hmbox1, Foxo1, RGD1306271, Zfp483, Kmt2a, Gatad2b, Cbfa2t2, Nsd1, Klf6, Atxn1, Tcf12, Zeb1, rnf1…
GOTERM_BP_FAT	GO:0006355~regulation of transcription, DNA-dependent	70	0.0500458	1.22664	Foxo3, Med13l, Zkscan1, LOC100911490, Bach1, Atf2, Brwd1, Hlf, Esrrg, Gsk3b, Med13, Hdac9, Myt1l, Zfp238, Ppargc1a, Zeb2, Foxn3, Crebbp, Rybp, Med1, Runx1t1, Maml2, Zhx1, LOC100911550, Thrb, Pgr, Zfp12, L3mbtl1, Ncoa2, Kmt2c, Smad3, Atf7ip, Aebp2, Mdm4, Satb2, Xbp1, Nr2c2, Mllt3, Pkia, Zbtb38, Hmbox1, Foxo1, RGD1306271, Zfp483, Kmt2a, Gatad2b, Cbfa2t2, Nsd1, Klf6, Atxn1, Tcf12, Zeb1, rnf141, Ncoa…
GOTERM_MF_FAT	GO:0030528~transcription regulator activity	63	0.0909731	1.19562	Foxo3, Med13l, Mlxip, Zkscan1, LOC100911490, Bach1, Atf2, Brwd1, Hlf, Esrrg, Med13, Hdac9, Myt1l, Zfp238, Ppargc1a, Zeb2, Rbfox2, Foxn3, Cnot2, Crebbp, Rybp, Med1, Runx1t1, Maml2, Zhx1, Thrb, Pgr, L3mbtl1, Ncoa2, Smad3, Atf7ip, Aebp2, Xbp1, Nr2c2, Zbtb38, Nkrf, LOC100910054, Hmbox1, Foxo1, Rad54l2, Rad54l, RGD1306271, Zfp483, Gatad2b, Cbfa2t2, Nsd1, Klf6, Atxn1, Tcf12, Zeb1, Ncoa6, Mkx, Stat5b, H…
GOTERM_MF_FAT	GO:0003700~transcription factor activity	36	0.109511	1.2693	Foxo3, Zkscan1, LOC100911490, Bach1, Atf2, Hlf, Esrrg, Myt1l, Zeb2, Crebbp, Zhx1, Thrb, Pgr, L3mbtl1, Smad3, Xbp1, Nr2c2, Zbtb38, Hmbox1, Foxo1, RGD1306271, Zfp483, Gatad2b, Cbfa2t2, Klf6, Tcf12, Zeb1, Mkx, Stat5b, Ahctf1, Atf6, Zscan18, E2f3, Zfp187, Mef2c, Nr3c2, Mecp2
GOTERM_BP_FAT	GO:0045449~regulation of transcription	89	0.13534	1.12739	Foxo3, Med13l, Mlxip, Zkscan1, LOC100911490, Bach1, Atf2, Brwd1, Mapk1, Hnrnpdl, Hlf, Mcts1, Esrrg, Mapk9, Gsk3b, Med13, Hdac9, Myt1l, Zfp238, Ppargc1a, Zeb2, Rbfox2, Foxn3, Cnot2, Crebbp, Rybp, Med1, Runx1t1, Maml2, Zhx1, LOC100911550, Thrb, Lancl2, Pgr, Zfp12, L3mbtl1, Ncoa2, Kmt2c, Ago2, Smad3, Atf7ip, Aebp2, Mdm4, Satb2, Xbp1, Nr2c2, Ctnnd2, Mllt3, Pkia, Zbtb38, Nkrf, LOC100910054, , Hmbox1, …
GOTERM_MF_FAT	GO:0043565~sequence-specific DNA binding	27	0.17535	1.25697	Foxo3, Atf2, Tsn, Hlf, Esrrg, Zeb2, Zhx1, Thrb, Pgr, Smad3, Satb2, Xbp1, Nr2c2, Hmbox1, Foxo1, RGD1306271, Gatad2b, Tcf12, Zeb1, Mkx, Stat5b, Hdac4, Atf6, Dnmt3a, Mef2c, Nr3c2, Mecp2
GOTERM_BP_FAT	GO:0010628~positive regulation of gene expression	33	0.265151	1.1579	Foxo3, Mapk1, Kit, Esrrg, Mapk9, Med13, Ppargc1a, Crebbp, Med1, Maml2, LOC100911550, Thrb, Pgr, Ncoa2, Smad3, Atf7ip, Satb2, Zbtb38, Foxo1, Kmt2a, Nsd1, Klf6, Atxn1, Zeb1, Ncoa6, Stat5b, Hdac4, Kat6a, Ubc, Zfp462, Mef2c, Pias1, Mecp2
GOTERM_BP_FAT	GO:0045941~positive regulation of transcription	32	0.29366	1.1443	Foxo3, Mapk1, Esrrg, Mapk9, Med13, Ppargc1a, Crebbp, Med1, Maml2, LOC100911550, Thrb, Pgr, Ncoa2, Smad3, Atf7ip, Satb2, Zbtb38, Foxo1, Kmt2a, Nsd1, Klf6, Atxn1, Zeb1, Ncoa6, Stat5b, Hdac4, Kat6a, Ubc, Zfp462, Mef2c, Pias1, Mecp2
GOTERM_BP_FAT	GO:0006357~regulation of transcription from RNA polymerase II promoter	35	0.329952	1.11548	Foxo3, Med13l, Brwd1, Med13, Hdac9, Zfp238, Ppargc1a, Crebbp, Rybp, Med1, Maml2, Thrb, Ncoa2, Smad3, Atf7ip, Mdm4, Satb2, Pkia, Zbtb38, Foxo1, Kmt2a, Nsd1, Klf6, Atxn1, Tcf12, Zeb1, Ncoa6, Per3, Stat5b, Hdac4, Dnmt3a, Jazf1, Zfp462, Mef2c, Mecp2
GOTERM_BP_FAT	GO:0006350~transcription	37	0.559066	1.01292	Zkscan1, Atf2, Hnrnpdl, Hlf, Mcts1, Esrrg, LOC100910121, Rrn3, Med13, Myt1l, Zfp238, Ppargc1a, Med1, Zhx1, Thrb, Pgr, Ncoa2, Ago2, Smad3, Xbp1, Nr2c2, Zbtb38, Bzw1, Zfp483, Arhgap35, Klf6, Tcf12, Zeb1, Ncoa6, Per3, Stat5b, Ptov1, Hdac4, Kat6a, Dnmt3a, Ell2, Nr3c2, Mecp2
GOTERM_MF_FAT	GO:0003677~DNA binding	62	0.713485	0.956966	Foxo3, Arid5b, Zkscan1, LOC100911490, Bach1, Atf2, Hnrnpdl, Tsn, Hlf, Esrrg, Myt1l, Zfp238, Ppargc1a, Zeb2, Arid2, Crebbp, Rybp, Med1, Zhx1, Thrb, Pgr, L3mbtl1, Kmt2c, Smad3, Aebp2, Satb2, Xbp1, Nr2c2, Elmsan1, Zbtb38, , Mier3, Hmbox1, Foxo1, RGD1306271, Chd1, Zfp483, Kmt2a, Gatad2b, Arhgap35, Setbp1, Cbfa2t2, Klf6, Tcf12, Zeb1, rnf141, Mkx, Stat5b, Hdac4, Lig3, Ahctf1, Atf6, Cramp1l, Kat6a, Polk…
Annotation Cluster 48	Enrichment Score: 0.7459200224539567
Category	Term	Count	PValue	Fold Enrichment
GOTERM_MF_FAT	GO:0030551~cyclic nucleotide binding	5	0.0321363	3.99593	Prkg2, Pde10a, Pde5a, Prkar2a, Pde3a
GOTERM_MF_FAT	GO:0030552~cAMP binding	3	0.306015	2.69725	Pde10a, Prkar2a, Pde3a
GOTERM_MF_FAT	GO:0016208~AMP binding	3	0.588168	1.54129	Pde10a, Prkar2a, Pde3a
Annotation Cluster 49	Enrichment Score: 0.7405215471249575
Category	Term	Count	PValue	Fold Enrichment
GOTERM_BP_FAT	GO:0010604~positive regulation of macromolecule metabolic process	55	0.055852	1.25898	Foxo3, LOC100911374, Mapk1, Kit, Esrrg, Mapk9, LOC100362640, Med13, Map2k4, Soat1, Ppargc1a, Crebbp, Med1, Maml2, Akap5, LOC100911550, Thrb, Pgr, Eya1, Ncoa2, Smad3, Atf7ip, Pnp, Satb2, Pdgfc, Ednrb, Tnks, Sh3d19, Serp1, Zbtb38, Foxo1, Gck, Kmt2a, Sorbs1, Nsd1, Fgfr3, Klf6, Atxn1, Adam9, Mgea5, Zeb1, Itch, Ncoa6, Stat5b, Psmb6, Ccnd2, Mapk8, Hdac4, Apc, Kat6a, Ubc, Zfp462, Mef2c, Pias1, Mecp2
GOTERM_BP_FAT	GO:0045935~positive regulation of nucleobase, nucleoside, nucleotide and nucleic acid metabolic process	41	0.0745346	1.28749	Foxo3, LOC100911374, Mapk1, Esrrg, Mapk9, Med13, Map2k4, Ppargc1a, Crebbp, Med1, Maml2, LOC100911550, Thrb, Pgr, Eya1, Ncoa2, Smad3, Atf7ip, Pnp, Satb2, Pdgfc, Tnks, Zbtb38, Foxo1, Kmt2a, Nsd1, Klf6, Atxn1, Mgea5, Zeb1, Ncoa6, Stat5b, Mapk8, Hdac4, Drd1, Kat6a, Ubc, Zfp462, Mef2c, Pias1, Mecp2
GOTERM_BP_FAT	GO:0010557~positive regulation of macromolecule biosynthetic process	41	0.0764755	1.28479	Foxo3, Mapk1, Esrrg, Mapk9, LOC100362640, Med13, Map2k4, Soat1, Ppargc1a, Crebbp, Med1, Maml2, LOC100911550, Thrb, Pgr, Ncoa2, Smad3, Atf7ip, Satb2, Pdgfc, Tnks, Serp1, Zbtb38, Foxo1, Gck, Kmt2a, Sorbs1, Nsd1, Klf6, Atxn1, Zeb1, Ncoa6, Stat5b, Mapk8, Hdac4, Kat6a, Ubc, Zfp462, Mef2c, Pias1, Mecp2
GOTERM_BP_FAT	GO:0031328~positive regulation of cellular biosynthetic process	43	0.087919	1.26028	Foxo3, Mapk1, Esrrg, Mapk9, LOC100362640, Med13, Map2k4, Soat1, Ppargc1a, Crebbp, Med1, Maml2, LOC100911550, Thrb, Pgr, Ncoa2, Smad3, Atf7ip, Satb2, Pdgfc, Tnks, Serp1, Zbtb38, Prkaa1, Foxo1, Gck, Kmt2a, Sorbs1, Nsd1, Klf6, Atxn1, Zeb1, Ncoa6, Stat5b, Mapk8, Hdac4, Drd1, Kat6a, Ubc, Zfp462, Mef2c, Pias1, Mecp2
GOTERM_BP_FAT	GO:0009891~positive regulation of biosynthetic process	43	0.101618	1.24562	Foxo3, Mapk1, Esrrg, Mapk9, LOC100362640, Med13, Map2k4, Soat1, Ppargc1a, Crebbp, Med1, Maml2, LOC100911550, Thrb, Pgr, Ncoa2, Smad3, Atf7ip, Satb2, Pdgfc, Tnks, Serp1, Zbtb38, Prkaa1, Foxo1, Gck, Kmt2a, Sorbs1, Nsd1, Klf6, Atxn1, Zeb1, Ncoa6, Stat5b, Mapk8, Hdac4, Drd1, Kat6a, Ubc, Zfp462, Mef2c, Pias1, Mecp2
GOTERM_BP_FAT	GO:0051173~positive regulation of nitrogen compound metabolic process	41	0.109146	1.24562	Foxo3, LOC100911374, Mapk1, Esrrg, Mapk9, Med13, Map2k4, Ppargc1a, Crebbp, Med1, Maml2, LOC100911550, Thrb, Pgr, Eya1, Ncoa2, Smad3, Atf7ip, Pnp, Satb2, Pdgfc, Tnks, Zbtb38, Foxo1, Kmt2a, Nsd1, Klf6, Atxn1, Mgea5, Zeb1, Ncoa6, Stat5b, Mapk8, Hdac4, Drd1, Kat6a, Ubc, Zfp462, Mef2c, Pias1, Mecp2
GOTERM_BP_FAT	GO:0010628~positive regulation of gene expression	33	0.265151	1.1579	Foxo3, Mapk1, Kit, Esrrg, Mapk9, Med13, Ppargc1a, Crebbp, Med1, Maml2, LOC100911550, Thrb, Pgr, Ncoa2, Smad3, Atf7ip, Satb2, Zbtb38, Foxo1, Kmt2a, Nsd1, Klf6, Atxn1, Zeb1, Ncoa6, Stat5b, Hdac4, Kat6a, Ubc, Zfp462, Mef2c, Pias1, Mecp2
GOTERM_BP_FAT	GO:0045941~positive regulation of transcription	32	0.29366	1.1443	Foxo3, Mapk1, Esrrg, Mapk9, Med13, Ppargc1a, Crebbp, Med1, Maml2, LOC100911550, Thrb, Pgr, Ncoa2, Smad3, Atf7ip, Satb2, Zbtb38, Foxo1, Kmt2a, Nsd1, Klf6, Atxn1, Zeb1, Ncoa6, Stat5b, Hdac4, Kat6a, Ubc, Zfp462, Mef2c, Pias1, Mecp2
GOTERM_BP_FAT	GO:0006357~regulation of transcription from RNA polymerase II promoter	35	0.329952	1.11548	Foxo3, Med13l, Brwd1, Med13, Hdac9, Zfp238, Ppargc1a, Crebbp, Rybp, Med1, Maml2, Thrb, Ncoa2, Smad3, Atf7ip, Mdm4, Satb2, Pkia, Zbtb38, Foxo1, Kmt2a, Nsd1, Klf6, Atxn1, Tcf12, Zeb1, Ncoa6, Per3, Stat5b, Hdac4, Dnmt3a, Jazf1, Zfp462, Mef2c, Mecp2
GOTERM_BP_FAT	GO:0045893~positive regulation of transcription, DNA-dependent	27	0.334388	1.14006	Foxo3, Esrrg, Med13, Ppargc1a, Crebbp, Med1, Maml2, LOC100911550, Thrb, Pgr, Ncoa2, Smad3, Atf7ip, Satb2, Zbtb38, Foxo1, Kmt2a, Nsd1, Klf6, Atxn1, Zeb1, Ncoa6, Stat5b, Hdac4, Zfp462, Mef2c, Mecp2
GOTERM_BP_FAT	GO:0051254~positive regulation of RNA metabolic process	27	0.35544	1.12732	Foxo3, Esrrg, Med13, Ppargc1a, Crebbp, Med1, Maml2, LOC100911550, Thrb, Pgr, Ncoa2, Smad3, Atf7ip, Satb2, Zbtb38, Foxo1, Kmt2a, Nsd1, Klf6, Atxn1, Zeb1, Ncoa6, Stat5b, Hdac4, Zfp462, Mef2c, Mecp2
GOTERM_BP_FAT	GO:0045944~positive regulation of transcription from RNA polymerase II promoter	21	0.486555	1.07499	Foxo3, Med13, Ppargc1a, Crebbp, Med1, Maml2, Thrb, Ncoa2, Smad3, Satb2, Zbtb38, Foxo1, Kmt2a, Klf6, Atxn1, Zeb1, Ncoa6, Stat5b, Hdac4, Zfp462, Mef2c
GOTERM_MF_FAT	GO:0016563~transcription activator activity	17	0.512037	1.07732	Foxo3, Atf2, Esrrg, Myt1l, Ppargc1a, Crebbp, Med1, Maml2, Pgr, Ncoa2, Smad3, Foxo1, Tcf12, Ncoa6, Hdac4, Kat6a, Mef2c
Annotation Cluster 50	Enrichment Score: 0.7267541629678261
Category	Term	Count	PValue	Fold Enrichment
GOTERM_BP_FAT	GO:0006887~exocytosis	13	0.0410312	1.88657	Synj1, Pclo, Syt1, Cacna1c, Arfgef2, Unc13c, Cadps, Rims1, Rab3c, Stxbp5, Exoc5, Exoc8, Nlgn1
GOTERM_BP_FAT	GO:0032940~secretion by cell	17	0.106477	1.48601	Synj1, Gnptab, Pclo, Syt1, Cacna1c, Arfgef2, Unc13c, Cadps, Rims1, Rab3c, Stxbp5, Exoc5, Erc2, Ntrk2, Exoc8, Nlgn1, Mecp2
GOTERM_BP_FAT	GO:0046903~secretion	20	0.123126	1.39696	Synj1, Gnptab, Pclo, Syt1, Cacna1c, Arfgef2, Cacnb4, Unc13c, Cadps, Rims1, Rab3c, Stxbp5, Exoc5, Erc2, Kirrel, Ntrk2, Exoc8, Nlgn1, Nr3c2, Mecp2
GOTERM_BP_FAT	GO:0001505~regulation of neurotransmitter levels	9	0.147816	1.72471	Synj1, Abat, Pclo, Syt1, Rab3c, Erc2, Gad2, Aldh5a1, Nlgn1
GOTERM_BP_FAT	GO:0006836~neurotransmitter transport	9	0.196854	1.60151	Synj1, Pclo, Syt1, Slc6a6, Rims1, Rab3c, Erc2, Sv2c, Nlgn1
GOTERM_BP_FAT	GO:0003001~generation of a signal involved in cell-cell signaling	9	0.205618	1.58267	Synj1, Pclo, Syt1, Cacna1c, Cacnb4, Rab3c, Erc2, Ntrk2, Nlgn1
GOTERM_BP_FAT	GO:0007269~neurotransmitter secretion	6	0.22709	1.8303	Synj1, Pclo, Syt1, Rab3c, Erc2, Nlgn1
GOTERM_BP_FAT	GO:0016079~synaptic vesicle exocytosis	4	0.231335	2.3916	Synj1, Pclo, Syt1, Nlgn1
GOTERM_BP_FAT	GO:0017157~regulation of exocytosis	5	0.291874	1.82286	Pclo, Syt1, Cadps, Rims1, Rab3c
GOTERM_BP_FAT	GO:0060627~regulation of vesicle-mediated transport	8	0.4063	1.31406	Dyrk1a, Cd47, Synj1, Pclo, Syt1, Cadps, Rims1, Rab3c
GOTERM_BP_FAT	GO:0048489~synaptic vesicle transport	4	0.505329	1.49475	Synj1, Pclo, Syt1, Nlgn1
Annotation Cluster 51	Enrichment Score: 0.7175785533237529
Category	Term	Count	PValue	Fold Enrichment
GOTERM_MF_FAT	GO:0016278~lysine N-methyltransferase activity	4	0.109339	3.38479	Setd7, Kmt2a, Nsd1, LOC686349, Whsc1
GOTERM_MF_FAT	GO:0016279~protein-lysine N-methyltransferase activity	4	0.109339	3.38479	Setd7, Kmt2a, Nsd1, LOC686349, Whsc1
GOTERM_MF_FAT	GO:0018024~histone-lysine N-methyltransferase activity	4	0.109339	3.38479	Setd7, Kmt2a, Nsd1, LOC686349, Whsc1
GOTERM_MF_FAT	GO:0008276~protein methyltransferase activity	5	0.207443	2.11549	Pcmtd1, Setd7, Kmt2a, Nsd1, LOC686349, Whsc1
GOTERM_MF_FAT	GO:0042054~histone methyltransferase activity	4	0.211396	2.5018	Setd7, Kmt2a, Nsd1, LOC686349, Whsc1
GOTERM_MF_FAT	GO:0008170~N-methyltransferase activity	4	0.365496	1.85618	Setd7, Kmt2a, Nsd1, LOC686349, Whsc1
KEGG_PATHWAY	rno00310:Lysine degradation	4	0.452637	1.61491	Setd7, Nsd1, Ash1l, LOC686349, Whsc1
Annotation Cluster 52	Enrichment Score: 0.7066780843625982
Category	Term	Count	PValue	Fold Enrichment
GOTERM_BP_FAT	GO:0021766~hippocampus development	6	0.0191739	3.73687	Pafah1b1, Zeb2, Akap5, Tsc1, Lrp8, Drd1
GOTERM_BP_FAT	GO:0021761~limbic system development	6	0.0309098	3.32166	Pafah1b1, Zeb2, Akap5, Tsc1, Lrp8, Drd1
GOTERM_BP_FAT	GO:0021543~pallium development	7	0.105904	2.13535	Pafah1b1, Zeb2, Akap5, Tsc1, Lrp8, Nf1, Drd1
GOTERM_BP_FAT	GO:0021537~telencephalon development	8	0.175518	1.73304	Pafah1b1, Zeb2, Akap5, Tsc1, Lrp8, Nf1, Drd1, Sall3
GOTERM_BP_FAT	GO:0030900~forebrain development	12	0.242341	1.39046	Pafah1b1, Zeb2, Akap5, Tsc1, Lrp8, Nf1, Gnaq, Arhgap35, Fgfr3, Drd1, Sall3, Dclk1
GOTERM_BP_FAT	GO:0022029~telencephalon cell migration	3	0.365373	2.36013	Pafah1b1, Lrp8, Drd1
GOTERM_BP_FAT	GO:0021885~forebrain cell migration	3	0.389826	2.24212	Pafah1b1, Lrp8, Drd1
GOTERM_BP_FAT	GO:0021987~cerebral cortex development	4	0.398602	1.75853	Pafah1b1, Tsc1, Lrp8, Nf1
GOTERM_BP_FAT	GO:0032318~regulation of Ras GTPase activity	4	0.684391	1.14981	Pafah1b1, Asap1, Tsc1, Nf1
GOTERM_BP_FAT	GO:0043087~regulation of GTPase activity	4	0.826613	0.905907	Pafah1b1, Asap1, Tsc1, Nf1
Annotation Cluster 53	Enrichment Score: 0.661974527709633
Category	Term	Count	PValue	Fold Enrichment
GOTERM_MF_FAT	GO:0034593~phosphatidylinositol bisphosphate phosphatase activity	3	0.101813	5.39451	Synj1, Synj2, Inpp4a
KEGG_PATHWAY	rno00562:Inositol phosphate metabolism	6	0.234075	1.80389	Synj1, Plcb1, Pikfyve, Pik3cb, Synj2, Inpp4a
GOTERM_MF_FAT	GO:0004437~inositol or phosphatidylinositol phosphatase activity	3	0.433429	2.05505	Synj1, Synj2, Inpp4a
Annotation Cluster 54	Enrichment Score: 0.6516679544536924
Category	Term	Count	PValue	Fold Enrichment
GOTERM_BP_FAT	GO:0051272~positive regulation of cell motion	10	0.10068	1.8009	Mapk1, Kit, Smad3, Adam10, Adam9, Stat5b, Mapk8, Apc, Drd1, Abcc1
GOTERM_BP_FAT	GO:0030335~positive regulation of cell migration	9	0.132957	1.7701	Mapk1, Kit, Smad3, Adam10, Adam9, Mapk8, Apc, Drd1, Abcc1
GOTERM_BP_FAT	GO:0040017~positive regulation of locomotion	9	0.171539	1.66083	Mapk1, Kit, Smad3, Adam10, Adam9, Mapk8, Apc, Drd1, Abcc1
GOTERM_BP_FAT	GO:0051270~regulation of cell motion	14	0.228072	1.35886	Mapk1, Kit, Smad3, Nrp1, Nf1, Adam10, Abhd2, Adam9, Stat5b, Mapk8, Apc, Drd1, Crk, Abcc1
GOTERM_BP_FAT	GO:0030334~regulation of cell migration	11	0.41439	1.21794	Mapk1, Kit, Smad3, Nf1, Adam10, Abhd2, Adam9, Mapk8, Apc, Drd1, Abcc1
GOTERM_BP_FAT	GO:0040012~regulation of locomotion	11	0.566884	1.08172	Mapk1, Kit, Smad3, Nf1, Adam10, Abhd2, Adam9, Mapk8, Apc, Drd1, Abcc1
Annotation Cluster 55	Enrichment Score: 0.6493028537777826
Category	Term	Count	PValue	Fold Enrichment
KEGG_PATHWAY	rno00250:Alanine, aspartate and glutamate metabolism	5	0.0840374	2.94384	Abat, Gls, Gad2, Gfpt1, Aldh5a1
GOTERM_BP_FAT	GO:0001505~regulation of neurotransmitter levels	9	0.147816	1.72471	Synj1, Abat, Pclo, Syt1, Rab3c, Erc2, Gad2, Aldh5a1, Nlgn1
GOTERM_BP_FAT	GO:0042133~neurotransmitter metabolic process	3	0.340551	2.49125	Abat, Gad2, Aldh5a1
KEGG_PATHWAY	rno00650:Butanoate metabolism	3	0.597602	1.51398	Abat, Gad2, Aldh5a1
Annotation Cluster 56	Enrichment Score: 0.6489811832230072
Category	Term	Count	PValue	Fold Enrichment
GOTERM_BP_FAT	GO:0002076~osteoblast development	3	0.0952958	5.6053	Smad3, Satb2, Hdac4
GOTERM_BP_FAT	GO:0001649~osteoblast differentiation	5	0.188999	2.19816	Smad3, Satb2, Nf1, Hdac4, Mef2c
GOTERM_BP_FAT	GO:0001503~ossification	8	0.328466	1.42357	Col5a2, Smad3, Satb2, Nf1, Mapk8, Hdac4, Sort1, Mef2c
GOTERM_BP_FAT	GO:0060348~bone development	8	0.428598	1.2858	Col5a2, Smad3, Satb2, Nf1, Mapk8, Hdac4, Sort1, Mef2c
Annotation Cluster 57	Enrichment Score: 0.6442873354172276
Category	Term	Count	PValue	Fold Enrichment
GOTERM_BP_FAT	GO:0032880~regulation of protein localization	12	0.100109	1.67635	Gsk3b, Uhmk1, RGD1561897, Pdpk1, Akap5, Smad3, Pkia, Nf1, Adam9, Gapvd1, Cadm1, Apc, Dlg1
GOTERM_BP_FAT	GO:0033157~regulation of intracellular protein transport	6	0.106323	2.36013	Gsk3b, Uhmk1, RGD1561897, Akap5, Smad3, Pkia, Nf1
GOTERM_BP_FAT	GO:0070201~regulation of establishment of protein localization	10	0.125063	1.7181	Gsk3b, Uhmk1, RGD1561897, Pdpk1, Akap5, Smad3, Pkia, Nf1, Adam9, Gapvd1, Cadm1
GOTERM_BP_FAT	GO:0046822~regulation of nucleocytoplasmic transport	6	0.14586	2.13535	Gsk3b, Uhmk1, RGD1561897, Akap5, Smad3, Pkia, Nf1
GOTERM_BP_FAT	GO:0051223~regulation of protein transport	9	0.179809	1.64058	Gsk3b, Uhmk1, RGD1561897, Akap5, Smad3, Pkia, Nf1, Adam9, Gapvd1, Cadm1
GOTERM_BP_FAT	GO:0046824~positive regulation of nucleocytoplasmic transport	3	0.213917	3.44942	Gsk3b, Akap5, Smad3
GOTERM_BP_FAT	GO:0032386~regulation of intracellular transport	6	0.214724	1.86843	Gsk3b, Uhmk1, RGD1561897, Akap5, Smad3, Pkia, Nf1
GOTERM_BP_FAT	GO:0042990~regulation of transcription factor import into nucleus	3	0.315434	2.63779	Akap5, Smad3, Nf1
GOTERM_BP_FAT	GO:0051222~positive regulation of protein transport	5	0.322694	1.73808	Gsk3b, Akap5, Smad3, Adam9, Cadm1
GOTERM_BP_FAT	GO:0042306~regulation of protein import into nucleus	4	0.342796	1.92871	Akap5, Smad3, Pkia, Nf1
GOTERM_BP_FAT	GO:0032388~positive regulation of intracellular transport	3	0.389826	2.24212	Gsk3b, Akap5, Smad3
GOTERM_BP_FAT	GO:0051051~negative regulation of transport	6	0.850833	0.838176	Gnai1, Akap5, Pkia, Nf1, Gnaq, Gck
Annotation Cluster 58	Enrichment Score: 0.639808955238363
Category	Term	Count	PValue	Fold Enrichment
GOTERM_BP_FAT	GO:0016477~cell migration	19	0.140622	1.38538	Sgpl1, Arid5b, Itga6, Cd47, Kit, Pafah1b1, Srgap1, Zeb2, Satb2, Nrp1, Ednrb, Lrp8, Apc, Drd1, Robo1, Nrp2, Abcc1, Dclk1, Abcc9
GOTERM_BP_FAT	GO:0051674~localization of cell	19	0.221557	1.28508	Sgpl1, Arid5b, Itga6, Cd47, Kit, Pafah1b1, Srgap1, Zeb2, Satb2, Nrp1, Ednrb, Lrp8, Apc, Drd1, Robo1, Nrp2, Abcc1, Dclk1, Abcc9
GOTERM_BP_FAT	GO:0048870~cell motility	19	0.221557	1.28508	Sgpl1, Arid5b, Itga6, Cd47, Kit, Pafah1b1, Srgap1, Zeb2, Satb2, Nrp1, Ednrb, Lrp8, Apc, Drd1, Robo1, Nrp2, Abcc1, Dclk1, Abcc9
GOTERM_BP_FAT	GO:0006928~cell motion	22	0.399706	1.12234	Sgpl1, Arid5b, Itga6, Cd47, Kit, Pafah1b1, Srgap1, Zeb2, Kif5c, Satb2, Nrp1, Ednrb, Lrp8, Bmpr1b, Apc, Drd1, Robo1, Nrp2, Enah, Abcc1, Dclk1, Abcc9
Annotation Cluster 59	Enrichment Score: 0.6304912526416876
Category	Term	Count	PValue	Fold Enrichment
GOTERM_BP_FAT	GO:0051130~positive regulation of cellular component organization	19	0.0188716	1.78618	Cd47, Synj1, Kit, Mapk9, Gsk3b, Akap5, Smad3, Rims1, Tsc1, Tnks, Rala, Adam9, Mgea5, Mapk8, Apc, Tppp, Robo1, Mecp2, Dlg1
GOTERM_BP_FAT	GO:0044087~regulation of cellular component biogenesis	12	0.0813924	1.74145	Kit, Gsk3b, Smad3, Atf7ip, Tsc1, Rala, Add2, Mapk8, Apc, Tppp, Mecp2, Dlg1
GOTERM_BP_FAT	GO:0031334~positive regulation of protein complex assembly	5	0.12462	2.57715	Gsk3b, Mapk8, Apc, Tppp, Dlg1
GOTERM_BP_FAT	GO:0033043~regulation of organelle organization	15	0.126873	1.49475	Cenpv, Akap5, L3mbtl1, Smad3, Rims1, Tsc1, Tnks, Map2, Kmt2a, Add2, Mapk8, Apc, Atm, Mecp2, Dlg1
GOTERM_BP_FAT	GO:0032273~positive regulation of protein polymerization	4	0.17842	2.71772	Mapk8, Apc, Tppp, Dlg1
GOTERM_BP_FAT	GO:0043254~regulation of protein complex assembly	7	0.265539	1.60973	Gsk3b, Atf7ip, Add2, Mapk8, Apc, Tppp, Dlg1
GOTERM_BP_FAT	GO:0032271~regulation of protein polymerization	5	0.384755	1.59016	Add2, Mapk8, Apc, Tppp, Dlg1
GOTERM_BP_FAT	GO:0010638~positive regulation of organelle organization	6	0.426363	1.40133	Smad3, Rims1, Tnks, Mapk8, Apc, Dlg1
GOTERM_BP_FAT	GO:0051495~positive regulation of cytoskeleton organization	4	0.488175	1.53307	Smad3, Mapk8, Apc, Dlg1
GOTERM_BP_FAT	GO:0051493~regulation of cytoskeleton organization	8	0.505424	1.1958	Akap5, Smad3, Tsc1, Map2, Add2, Mapk8, Apc, Dlg1
GOTERM_BP_FAT	GO:0032956~regulation of actin cytoskeleton organization	4	0.753781	1.03086	Smad3, Tsc1, Add2, Dlg1
GOTERM_BP_FAT	GO:0032970~regulation of actin filament-based process	4	0.774003	0.996498	Smad3, Tsc1, Add2, Dlg1
Annotation Cluster 60	Enrichment Score: 0.622639755994633
Category	Term	Count	PValue	Fold Enrichment
GOTERM_BP_FAT	GO:0043266~regulation of potassium ion transport	4	0.051223	4.59922	Akap5, Gnaq, Gck, Dlg1
GOTERM_BP_FAT	GO:0010959~regulation of metal ion transport	8	0.166587	1.75853	Akap5, Cacnb4, Gnaq, Gck, Mgea5, Akt3, Drd1, Dlg1
GOTERM_BP_FAT	GO:0010524~positive regulation of calcium ion transport into cytosol	3	0.188887	3.73687	Akap5, Mgea5, Drd1
GOTERM_BP_FAT	GO:0043270~positive regulation of ion transport	5	0.231772	2.01993	Akap5, Mgea5, Akt3, Drd1, Dlg1
GOTERM_BP_FAT	GO:0043269~regulation of ion transport	8	0.243164	1.57342	Akap5, Cacnb4, Gnaq, Gck, Mgea5, Akt3, Drd1, Dlg1
GOTERM_BP_FAT	GO:0032846~positive regulation of homeostatic process	4	0.268027	2.21444	Akap5, Tnks, Mgea5, Drd1
GOTERM_BP_FAT	GO:0010522~regulation of calcium ion transport into cytosol	3	0.315434	2.63779	Akap5, Mgea5, Drd1
GOTERM_BP_FAT	GO:0051928~positive regulation of calcium ion transport	3	0.482872	1.86843	Akap5, Mgea5, Drd1
GOTERM_BP_FAT	GO:0051924~regulation of calcium ion transport	4	0.671512	1.17235	Akap5, Cacnb4, Mgea5, Drd1
Annotation Cluster 61	Enrichment Score: 0.6202424689307348
Category	Term	Count	PValue	Fold Enrichment
GOTERM_BP_FAT	GO:0051937~catecholamine transport	3	0.117279	4.98249	Cadps, Drd1, Mecp2
GOTERM_BP_FAT	GO:0015844~monoamine transport	3	0.188887	3.73687	Cadps, Drd1, Mecp2
GOTERM_BP_FAT	GO:0015850~organic alcohol transport	3	0.315434	2.63779	Cadps, Drd1, Mecp2
GOTERM_BP_FAT	GO:0015837~amine transport	8	0.472823	1.23278	Slc38a1, Cacnb4, Cadps, Slc6a6, Slc36a1, Slc1a1, Drd1, Mecp2
Annotation Cluster 62	Enrichment Score: 0.6171919689949673
Category	Term	Count	PValue	Fold Enrichment
GOTERM_BP_FAT	GO:0017148~negative regulation of translation	5	0.0814853	2.98949	Ago2, Tsc1, Prkaa1, Tnrc6a, Ago1
GOTERM_BP_FAT	GO:0051248~negative regulation of protein metabolic process	12	0.375293	1.23703	Ago2, Mdm4, Tsc1, Rab23, Prkaa1, Ide, Mgea5, Psmb6, Tnrc6a, Ago1, Ubc, Mecp2
GOTERM_BP_FAT	GO:0032269~negative regulation of cellular protein metabolic process	11	0.46023	1.17444	Ago2, Tsc1, Rab23, Prkaa1, Ide, Mgea5, Psmb6, Tnrc6a, Ago1, Ubc, Mecp2
Annotation Cluster 63	Enrichment Score: 0.6077175902622269
Category	Term	Count	PValue	Fold Enrichment
GOTERM_BP_FAT	GO:0021954~central nervous system neuron development	4	0.231335	2.3916	Pafah1b1, Gnaq, Drd1, Dclk1
GOTERM_BP_FAT	GO:0030900~forebrain development	12	0.242341	1.39046	Pafah1b1, Zeb2, Akap5, Tsc1, Lrp8, Nf1, Gnaq, Arhgap35, Fgfr3, Drd1, Sall3, Dclk1
GOTERM_BP_FAT	GO:0021953~central nervous system neuron differentiation	4	0.268027	2.21444	Pafah1b1, Gnaq, Drd1, Dclk1
Annotation Cluster 64	Enrichment Score: 0.6049617704778608
Category	Term	Count	PValue	Fold Enrichment
GOTERM_MF_FAT	GO:0015297~antiporter activity	6	0.120045	2.27137	Slc4a4, Slc9a7, Slc4a10, , Clcn3, Slc4a8
GOTERM_MF_FAT	GO:0015300~solute:solute antiporter activity	5	0.138042	2.48023	Slc4a4, Slc9a7, Slc4a10, , Slc4a8
GOTERM_MF_FAT	GO:0015301~anion:anion antiporter activity	3	0.200482	3.59634	Slc4a4, Slc4a10, Slc4a8
GOTERM_BP_FAT	GO:0055067~monovalent inorganic cation homeostasis	5	0.217243	2.07604	Slc4a4, Slc9a7, Slc4a10, Ednrb, Nr3c2
GOTERM_BP_FAT	GO:0006885~regulation of pH	4	0.324056	1.993	Slc4a4, Slc9a7, Slc4a10, Ednrb
GOTERM_MF_FAT	GO:0031402~sodium ion binding	7	0.471184	1.27465	Slc4a4, Nalcn, Scn2a1, Slc38a1, Slc4a10, , Slc4a8
GOTERM_BP_FAT	GO:0006814~sodium ion transport	7	0.528544	1.20267	Slc4a4, Nalcn, Scn2a1, Slc38a1, Slc4a10, , Slc4a8
Annotation Cluster 65	Enrichment Score: 0.6032811783082639
Category	Term	Count	PValue	Fold Enrichment
GOTERM_MF_FAT	GO:0008144~drug binding	8	0.104795	1.98419	Atp5o, Pnp, Htr1a, Pde10a, Chrm2, Htr1b, Drd1, Abcc9
GOTERM_MF_FAT	GO:0008227~amine receptor activity	4	0.287601	2.13116	Htr1a, Chrm2, Htr1b, Drd1
GOTERM_MF_FAT	GO:0043176~amine binding	8	0.514074	1.18642	Slc6a6, Htr1a, Chrm2, Htr1b, Slc1a1, Mtr, Gfpt1, Drd1
Annotation Cluster 66	Enrichment Score: 0.6017405855327733
Category	Term	Count	PValue	Fold Enrichment
GOTERM_BP_FAT	GO:0045596~negative regulation of cell differentiation	17	0.0838675	1.54004	Mapk1, Kit, Ulk2, Gsk3b, Rufy3, Crebbp, Jag1, Tnfrsf11b, Smad3, Nrp1, Nf1, Zeb1, Xylt1, Stat5b, Hdac4, Apc, Kat6a
GOTERM_BP_FAT	GO:0060284~regulation of cell development	18	0.115229	1.44653	Synj1, Kit, Ulk2, Mapk9, Gsk3b, Rufy3, Hdac9, Akap5, Eya1, Smad3, Nrp1, Nf1, Xylt1, Ntrk2, Ccnd2, Hdac4, Robo1, Nlgn1
GOTERM_BP_FAT	GO:0031344~regulation of cell projection organization	11	0.155241	1.58098	Kit, Ulk2, Gsk3b, Rufy3, Akap5, Nrp1, Rala, Xylt1, Ntrk2, Apc, Robo1
GOTERM_BP_FAT	GO:0051960~regulation of nervous system development	16	0.214891	1.33609	Synj1, Kit, Ulk2, Gsk3b, Rufy3, Akap5, Eya1, Nrp1, Nf1, Xylt1, Ntrk2, Ccnd2, Robo1, Tf, Nlgn1, Mecp2
GOTERM_BP_FAT	GO:0031345~negative regulation of cell projection organization	5	0.217243	2.07604	Ulk2, Gsk3b, Rufy3, Nrp1, Xylt1
GOTERM_BP_FAT	GO:0010769~regulation of cell morphogenesis involved in differentiation	9	0.232792	1.52872	Ulk2, Mapk9, Gsk3b, Rufy3, Akap5, Smad3, Nrp1, Xylt1, Robo1
GOTERM_BP_FAT	GO:0050768~negative regulation of neurogenesis	6	0.239659	1.7937	Ulk2, Gsk3b, Rufy3, Nrp1, Nf1, Xylt1
GOTERM_BP_FAT	GO:0010721~negative regulation of cell development	6	0.265329	1.72471	Ulk2, Gsk3b, Rufy3, Nrp1, Nf1, Xylt1
GOTERM_BP_FAT	GO:0051129~negative regulation of cellular component organization	10	0.303543	1.37133	Ulk2, Gsk3b, Rufy3, Nrp1, Map2, Add2, Xylt1, Apc, Atm, Mecp2
GOTERM_BP_FAT	GO:0050771~negative regulation of axonogenesis	4	0.305316	2.06172	Ulk2, Rufy3, Nrp1, Xylt1
GOTERM_BP_FAT	GO:0050767~regulation of neurogenesis	14	0.315702	1.26063	Synj1, Kit, Ulk2, Gsk3b, Rufy3, Akap5, Eya1, Nrp1, Nf1, Xylt1, Ntrk2, Ccnd2, Robo1, Nlgn1
GOTERM_BP_FAT	GO:0010975~regulation of neuron projection development	8	0.350563	1.39046	Ulk2, Gsk3b, Rufy3, Akap5, Nrp1, Xylt1, Ntrk2, Robo1
GOTERM_BP_FAT	GO:0045664~regulation of neuron differentiation	11	0.377695	1.25513	Ulk2, Gsk3b, Rufy3, Akap5, Eya1, Nrp1, Xylt1, Ntrk2, Ccnd2, Robo1, Nlgn1
GOTERM_BP_FAT	GO:0022604~regulation of cell morphogenesis	10	0.389698	1.26673	Ulk2, Mapk9, Gsk3b, Rufy3, Akap5, Smad3, Nrp1, Arhgap35, Xylt1, Robo1
GOTERM_BP_FAT	GO:0050770~regulation of axonogenesis	5	0.601638	1.20544	Ulk2, Rufy3, Nrp1, Xylt1, Robo1
Annotation Cluster 67	Enrichment Score: 0.5968775291441023
Category	Term	Count	PValue	Fold Enrichment
GOTERM_BP_FAT	GO:0045762~positive regulation of adenylate cyclase activity	7	0.0341248	2.8279	Adcy1, Adcyap1r1, Nf1, Gnaq, Ntrk2, Drd1, Rxfp1
GOTERM_BP_FAT	GO:0031281~positive regulation of cyclase activity	7	0.0383273	2.75348	Adcy1, Adcyap1r1, Nf1, Gnaq, Ntrk2, Drd1, Rxfp1
GOTERM_BP_FAT	GO:0051349~positive regulation of lyase activity	7	0.0428455	2.68288	Adcy1, Adcyap1r1, Nf1, Gnaq, Ntrk2, Drd1, Rxfp1
GOTERM_BP_FAT	GO:0007190~activation of adenylate cyclase activity	6	0.0806905	2.56242	Adcy1, Adcyap1r1, Gnaq, Ntrk2, Drd1, Rxfp1
GOTERM_BP_FAT	GO:0060191~regulation of lipase activity	6	0.265329	1.72471	Akap6, Ednrb, Adcyap1r1, Gnaq, Drd1, Sort1
GOTERM_BP_FAT	GO:0007202~activation of phospholipase C activity	4	0.435097	1.66083	Ednrb, Adcyap1r1, Gnaq, Drd1
GOTERM_BP_FAT	GO:0010863~positive regulation of phospholipase C activity	4	0.435097	1.66083	Ednrb, Adcyap1r1, Gnaq, Drd1
GOTERM_BP_FAT	GO:0051345~positive regulation of hydrolase activity	9	0.464826	1.21196	Mapk9, Akap6, Smad3, Ednrb, Tsc1, Adcyap1r1, Nf1, Gnaq, Drd1
GOTERM_BP_FAT	GO:0010518~positive regulation of phospholipase activity	4	0.470738	1.57342	Ednrb, Adcyap1r1, Gnaq, Drd1
GOTERM_BP_FAT	GO:0010517~regulation of phospholipase activity	4	0.505329	1.49475	Ednrb, Adcyap1r1, Gnaq, Drd1
GOTERM_BP_FAT	GO:0060193~positive regulation of lipase activity	4	0.554916	1.39046	Ednrb, Adcyap1r1, Gnaq, Drd1
GOTERM_BP_FAT	GO:0007200~activation of phospholipase C activity by G-protein coupled receptor protein signaling pathway coupled to IP3 second messenger	3	0.656981	1.35886	Ednrb, Gnaq, Drd1
GOTERM_BP_FAT	GO:0048015~phosphoinositide-mediated signaling	4	0.658252	1.1958	Ednrb, Gnaq, Pik3cb, Drd1
GOTERM_BP_FAT	GO:0051336~regulation of hydrolase activity	13	0.730526	0.943287	Cstb, Pafah1b1, Mapk9, Akap6, Asap1, Smad3, Ednrb, Tsc1, Adcyap1r1, Nf1, Gnaq, Drd1, Sort1
Annotation Cluster 68	Enrichment Score: 0.5943435911228484
Category	Term	Count	PValue	Fold Enrichment
GOTERM_BP_FAT	GO:0051054~positive regulation of DNA metabolic process	8	0.0349003	2.54425	LOC100911374, Map2k4, Eya1, Pnp, Pdgfc, Tnks, Mgea5, Mapk8
GOTERM_BP_FAT	GO:0045740~positive regulation of DNA replication	4	0.195694	2.59956	Map2k4, Pdgfc, Tnks, Mapk8
GOTERM_BP_FAT	GO:0045739~positive regulation of DNA repair	3	0.213917	3.44942	LOC100911374, Eya1, Pnp
GOTERM_BP_FAT	GO:0006282~regulation of DNA repair	3	0.315434	2.63779	LOC100911374, Eya1, Pnp
GOTERM_BP_FAT	GO:0051052~regulation of DNA metabolic process	8	0.339491	1.40682	LOC100911374, Map2k4, Eya1, Pnp, Pdgfc, Tnks, Mgea5, Mapk8
GOTERM_BP_FAT	GO:0006275~regulation of DNA replication	4	0.570774	1.35886	Map2k4, Pdgfc, Tnks, Mapk8
GOTERM_BP_FAT	GO:0010212~response to ionizing radiation	4	0.774003	0.996498	LOC100911374, Eya1, Pnp, Atm
Annotation Cluster 69	Enrichment Score: 0.5921947714740601
Category	Term	Count	PValue	Fold Enrichment
GOTERM_BP_FAT	GO:0060429~epithelium development	19	0.0502507	1.59552	Fras1, Zeb2, Med1, Pgr, Jag1, Eya1, Smad3, Vezf1, Xbp1, Nrp1, Tsc1, Arhgap35, Cbfa2t2, Fgfr3, Adam9, Ptch1, Dag1, Enah, Dlg1
GOTERM_BP_FAT	GO:0002009~morphogenesis of an epithelium	14	0.0504224	1.77343	Fras1, Zeb2, Med1, Pgr, Jag1, Eya1, Nrp1, Tsc1, Arhgap35, Fgfr3, Ptch1, Dag1, Enah, Dlg1
GOTERM_BP_FAT	GO:0060562~epithelial tube morphogenesis	10	0.0792883	1.89208	Zeb2, Med1, Pgr, Eya1, Tsc1, Arhgap35, Ptch1, Dag1, Enah, Dlg1
GOTERM_BP_FAT	GO:0035239~tube morphogenesis	13	0.103594	1.61931	Zeb2, Med1, Pgr, Eya1, Smad3, Nrp1, Tsc1, Tgfbr2, Arhgap35, Ptch1, Dag1, Enah, Dlg1
GOTERM_BP_FAT	GO:0060606~tube closure	5	0.162055	2.33554	Zeb2, Tsc1, Arhgap35, Ptch1, Enah
GOTERM_BP_FAT	GO:0001843~neural tube closure	5	0.162055	2.33554	Zeb2, Tsc1, Arhgap35, Ptch1, Enah
GOTERM_BP_FAT	GO:0014020~primary neural tube formation	5	0.188999	2.19816	Zeb2, Tsc1, Arhgap35, Ptch1, Enah
GOTERM_BP_FAT	GO:0048729~tissue morphogenesis	15	0.205386	1.36715	Fras1, Zeb2, Med1, Pgr, Jag1, Eya1, Smad3, Nrp1, Tsc1, Arhgap35, Fgfr3, Ptch1, Dag1, Enah, Dlg1
GOTERM_BP_FAT	GO:0060443~mammary gland morphogenesis	4	0.231335	2.3916	Med1, Pgr, Tgfbr2, Ptch1
GOTERM_BP_FAT	GO:0048754~branching morphogenesis of a tube	7	0.242703	1.66083	Med1, Pgr, Eya1, Nrp1, Tgfbr2, Dag1, Dlg1
GOTERM_BP_FAT	GO:0001841~neural tube formation	5	0.261488	1.91634	Zeb2, Tsc1, Arhgap35, Ptch1, Enah
GOTERM_BP_FAT	GO:0001838~embryonic epithelial tube formation	5	0.307244	1.77946	Zeb2, Tsc1, Arhgap35, Ptch1, Enah
GOTERM_BP_FAT	GO:0060603~mammary gland duct morphogenesis	3	0.315434	2.63779	Med1, Pgr, Ptch1
GOTERM_BP_FAT	GO:0048598~embryonic morphogenesis	18	0.333234	1.1958	Lnp, Zeb2, Med1, Eya1, LOC100911372, Rps6, Smad3, Satb2, Tenm4, Tsc1, Rab23, Tgfbr2, Gnaq, Arhgap35, Nsd1, Zeb1, Ptch1, Enah, Dlg1
GOTERM_BP_FAT	GO:0001763~morphogenesis of a branching structure	8	0.339491	1.40682	Med1, Pgr, Eya1, Ctnnd2, Nrp1, Tgfbr2, Dag1, Dlg1
GOTERM_BP_FAT	GO:0048732~gland development	12	0.34938	1.26317	LOC100911248, Crkl, Med1, Pgr, Smad3, Xbp1, Nrp1, Tgfbr2, Nf1, Stat5b, Ptch1, Dag1, Rxfp1
GOTERM_BP_FAT	GO:0035148~tube lumen formation	5	0.384755	1.59016	Zeb2, Tsc1, Arhgap35, Ptch1, Enah
GOTERM_BP_FAT	GO:0022612~gland morphogenesis	6	0.385854	1.47024	Med1, Pgr, Nrp1, Tgfbr2, Ptch1, Dag1
GOTERM_BP_FAT	GO:0021915~neural tube development	6	0.385854	1.47024	Zeb2, Tsc1, Nf1, Arhgap35, Ptch1, Enah
GOTERM_BP_FAT	GO:0030879~mammary gland development	6	0.466335	1.33858	Med1, Pgr, Tgfbr2, Stat5b, Ptch1, Rxfp1
GOTERM_BP_FAT	GO:0043009~chordate embryonic development	21	0.474108	1.0824	Mapk1, Tapt1, LOC100910121, Rrn3, Zeb2, Med1, Eya1, Smad3, Vezf1, Satb2, Tsc1, Tgfbr2, Nf1, Adam10, Arhgap35, Zeb1, Ncoa6, Ptch1, Birc6, Atm, Enah, Dlg1
GOTERM_BP_FAT	GO:0009792~embryonic development ending in birth or egg hatching	21	0.493018	1.07132	Mapk1, Tapt1, LOC100910121, Rrn3, Zeb2, Med1, Eya1, Smad3, Vezf1, Satb2, Tsc1, Tgfbr2, Nf1, Adam10, Arhgap35, Zeb1, Ncoa6, Ptch1, Birc6, Atm, Enah, Dlg1
GOTERM_BP_FAT	GO:0035295~tube development	14	0.52124	1.08992	Zeb2, Med1, Pgr, Eya1, Smad3, Nrp1, Tsc1, Tgfbr2, Arhgap35, Ptch1, Dag1, Rxfp1, Enah, Dlg1
GOTERM_BP_FAT	GO:0016331~morphogenesis of embryonic epithelium	5	0.58859	1.2252	Zeb2, Tsc1, Arhgap35, Ptch1, Enah
GOTERM_BP_FAT	GO:0007565~female pregnancy	5	0.685665	1.08315	Med1, Akap5, Pgr, Tgfbr2, Stat5b
Annotation Cluster 70	Enrichment Score: 0.5725971345116867
Category	Term	Count	PValue	Fold Enrichment
GOTERM_BP_FAT	GO:0032024~positive regulation of insulin secretion	4	0.129567	3.14684	Pfkfb2, Serp1, Gck, Mgea5
GOTERM_BP_FAT	GO:0002793~positive regulation of peptide secretion	4	0.161597	2.84714	Pfkfb2, Serp1, Gck, Mgea5
GOTERM_BP_FAT	GO:0046887~positive regulation of hormone secretion	5	0.162055	2.33554	Pfkfb2, Serp1, Gck, Mgea5, Rab8b
GOTERM_BP_FAT	GO:0051047~positive regulation of secretion	9	0.232792	1.52872	Mapk9, Pfkfb2, Cadps, Serp1, Gck, Adam9, Mgea5, Rab8b, Cadm1
GOTERM_BP_FAT	GO:0050796~regulation of insulin secretion	4	0.453037	1.61594	Pfkfb2, Serp1, Gck, Mgea5
GOTERM_BP_FAT	GO:0002791~regulation of peptide secretion	4	0.488175	1.53307	Pfkfb2, Serp1, Gck, Mgea5
GOTERM_BP_FAT	GO:0046883~regulation of hormone secretion	5	0.561762	1.26673	Pfkfb2, Serp1, Gck, Mgea5, Rab8b
Annotation Cluster 71	Enrichment Score: 0.5721094481258993
Category	Term	Count	PValue	Fold Enrichment
GOTERM_BP_FAT	GO:0030029~actin filament-based process	15	0.147281	1.45592	Limch1, Pafah1b1, Cdc42bpa, Abl2, Fmnl2, Rala, Nf1, Ssh2, Sorbs1, Add2, Nras, Rpl9, Enah, Abcc9, Dlg1
GOTERM_BP_FAT	GO:0030036~actin cytoskeleton organization	14	0.194877	1.40446	Limch1, Pafah1b1, Cdc42bpa, Abl2, Fmnl2, Rala, Nf1, Ssh2, Sorbs1, Add2, Nras, Rpl9, Enah, Dlg1
GOTERM_BP_FAT	GO:0007010~cytoskeleton organization	21	0.365359	1.14981	Limch1, Pafah1b1, Cdc42bpa, Abl2, Fmnl2, Pclo, Rimkla, Map2, Fgfr1op, Rala, Ablim1, Nf1, Ssh2, Sorbs1, Add2, Cnp, Cenpj, Nras, Rpl9, Enah, Dlg1
GOTERM_BP_FAT	GO:0007015~actin filament organization	5	0.490834	1.38403	Abl2, Sorbs1, Add2, Enah, Dlg1
Annotation Cluster 72	Enrichment Score: 0.570257125646121
Category	Term	Count	PValue	Fold Enrichment
GOTERM_BP_FAT	GO:0001654~eye development	10	0.190095	1.55703	Col5a2, Med1, Smad3, Nf1, Arhgap35, Bmpr1b, Zeb1, Ntrk2, Apc, Dlg1
GOTERM_BP_FAT	GO:0043010~camera-type eye development	8	0.233014	1.5944	Med1, Smad3, Nf1, Arhgap35, Bmpr1b, Zeb1, Apc, Dlg1
GOTERM_BP_FAT	GO:0007423~sensory organ development	13	0.439415	1.16358	Col5a2, Med1, Jag1, Eya1, Smad3, Nf1, Arhgap35, Bmpr1b, Fgfr3, Zeb1, Ntrk2, Apc, Dlg1
Annotation Cluster 73	Enrichment Score: 0.5627033482467344
Category	Term	Count	PValue	Fold Enrichment
KEGG_PATHWAY	rno05010:Alzheimer's disease	18	0.0230732	1.7663	Mapk1, Atp5o, Gsk3b, Plcb1, Cacna1c, Ndufs3, Ndufb3, LOC100361144, Ndufb8, Gnaq, Ndufa3, LOC684509, Adam10, Ide, Ndufa2, Gapdh, LOC681754, Cox6b1, Atf6, LOC685596, Uqcrb, Cox7b, LOC681754, Cox6b1
KEGG_PATHWAY	rno00190:Oxidative phosphorylation	13	0.0795248	1.68528	Atp5o, Cox11, Ndufs3, Ndufb3, LOC100361144, Ndufb8, Ndufa3, LOC684509, Ndufa2, LOC681754, Cox6b1, LOC685596, Uqcrb, Cox7b, Atp5l, Mt-nd6, , LOC681754, Cox6b1
GOTERM_CC_FAT	GO:0044455~mitochondrial membrane part	9	0.0894536	1.93985	Opa1, Atp5o, Ndufs3, Ndufb8, Synj2, Ndufa2, LOC685596, Uqcrb, Cox7b, Atp5l
GOTERM_CC_FAT	GO:0005746~mitochondrial respiratory chain	5	0.128239	2.55055	Ndufs3, Ndufb8, Ndufa2, LOC685596, Uqcrb, Cox7b
GOTERM_CC_FAT	GO:0070469~respiratory chain	6	0.135673	2.18619	Ndufs3, Ndufb8, Ndufa2, LOC685596, Uqcrb, Cox7b,
KEGG_PATHWAY	rno05012:Parkinson's disease	12	0.162875	1.51398	Atp5o, Ndufs3, Ndufb3, LOC100361144, Ndufb8, Ndufa3, LOC684509, Ndufa2, LOC681754, Cox6b1, LOC685596, Uqcrb, Cox7b, Ubc, Mt-nd6, , LOC681754, Cox6b1
KEGG_PATHWAY	rno05016:Huntington's disease	14	0.233989	1.34576	Atp5o, Ppargc1a, Plcb1, Crebbp, Ndufs3, Ndufb3, LOC100361144, Ndufb8, Gnaq, Ndufa3, LOC684509, Ndufa2, Dctn4, LOC681754, Cox6b1, LOC685596, Uqcrb, Cox7b, LOC681754, Cox6b1
GOTERM_CC_FAT	GO:0045271~respiratory chain complex I	3	0.255703	3.06066	Ndufs3, Ndufb8, Ndufa2
GOTERM_CC_FAT	GO:0030964~NADH dehydrogenase complex	3	0.255703	3.06066	Ndufs3, Ndufb8, Ndufa2
GOTERM_CC_FAT	GO:0005747~mitochondrial respiratory chain complex I	3	0.255703	3.06066	Ndufs3, Ndufb8, Ndufa2
GOTERM_CC_FAT	GO:0031090~organelle membrane	54	0.450236	1.03947	Slc9a6, Tomm70a, Opa1, Atp5o, Scarb2, Ero1lb, Vps4b, Pafah1b1, Gosr1, Soat1, Slc9a7, Sec23a, Akap6, Gnai1, Syt1, Gria4, Arfgef2, B3galt1, Ndufs3, Fut11, Clcn3, Pdgfc, Ednrb, Ndufb3, LOC100361144, Adcyap1r1, Sgms1, Csgalnact1, Slc25a36l1, Slc25a36, Ndufb8, Ndufa3, LOC684509, Gpam, Pikfyve, Ankfy1, Letm1, Synj2, Ndufa2, Gad2, St8sia3, Tsga10, Glg1, Ntrk2, Gabarapl2, Lmna, Ryr1, Cds2, Lemd3, LOC6817…
GOTERM_CC_FAT	GO:0031967~organelle envelope	32	0.488477	1.04193	Kpna6, Tomm70a, Opa1, Atp5o, Pafah1b1, Akap6, Nav3, Ndufs3, Kpnb1, Ndc1, Ednrb, Ndufb3, LOC100361144, Xpo7, Slc25a36l1, Slc25a36, Ndufb8, Ndufa3, LOC684509, Kpna3, Gpam, Letm1, Synj2, Ndufa2, Tsga10, Lmna, Cds2, Ahctf1, Lemd3, LOC681754, Cox6b1, LOC685596, Uqcrb, Cox7b, Atp5l, Kpna5, LOC681754, Cox6b1, Ankle2
GOTERM_CC_FAT	GO:0031975~envelope	32	0.500174	1.03751	Kpna6, Tomm70a, Opa1, Atp5o, Pafah1b1, Akap6, Nav3, Ndufs3, Kpnb1, Ndc1, Ednrb, Ndufb3, LOC100361144, Xpo7, Slc25a36l1, Slc25a36, Ndufb8, Ndufa3, LOC684509, Kpna3, Gpam, Letm1, Synj2, Ndufa2, Tsga10, Lmna, Cds2, Ahctf1, Lemd3, LOC681754, Cox6b1, LOC685596, Uqcrb, Cox7b, Atp5l, Kpna5, LOC681754, Cox6b1, Ankle2
GOTERM_CC_FAT	GO:0019866~organelle inner membrane	17	0.658043	0.98544	Opa1, Atp5o, Ndufs3, Ndufb3, LOC100361144, Slc25a36l1, Slc25a36, Ndufb8, Ndufa3, LOC684509, Gpam, Letm1, Ndufa2, Lmna, Cds2, Lemd3, LOC681754, Cox6b1, LOC685596, Uqcrb, Cox7b, Atp5l, LOC681754, Cox6b1
GOTERM_CC_FAT	GO:0005743~mitochondrial inner membrane	15	0.752071	0.925603	Opa1, Atp5o, Ndufs3, Ndufb3, LOC100361144, Slc25a36l1, Slc25a36, Ndufb8, Ndufa3, LOC684509, Gpam, Letm1, Ndufa2, Cds2, LOC681754, Cox6b1, LOC685596, Uqcrb, Cox7b, Atp5l, LOC681754, Cox6b1
GOTERM_CC_FAT	GO:0031966~mitochondrial membrane	17	0.86837	0.839213	Tomm70a, Opa1, Atp5o, Ndufs3, Ndufb3, LOC100361144, Slc25a36l1, Slc25a36, Ndufb8, Ndufa3, LOC684509, Gpam, Letm1, Synj2, Ndufa2, Cds2, LOC681754, Cox6b1, LOC685596, Uqcrb, Cox7b, Atp5l, LOC681754, Cox6b1
GOTERM_CC_FAT	GO:0005740~mitochondrial envelope	17	0.924386	0.783603	Tomm70a, Opa1, Atp5o, Ndufs3, Ndufb3, LOC100361144, Slc25a36l1, Slc25a36, Ndufb8, Ndufa3, LOC684509, Gpam, Letm1, Synj2, Ndufa2, Cds2, LOC681754, Cox6b1, LOC685596, Uqcrb, Cox7b, Atp5l, LOC681754, Cox6b1
GOTERM_CC_FAT	GO:0044429~mitochondrial part	23	0.935156	0.792738	Tomm70a, Opa1, Atp5o, Iars2, Abat, Ndufs3, Ndufb3, LOC100361144, Gls, Slc25a36l1, Slc25a36, Ndufb8, Ndufa3, LOC684509, Gpam, Letm1, Synj2, Mrpl34, Ndufa2, Hspa9, Acadsb, Cds2, LOC681754, Cox6b1, LOC685596, Uqcrb, Cox7b, Atp5l, LOC681754, Cox6b1
Annotation Cluster 74	Enrichment Score: 0.5575835125455978
Category	Term	Count	PValue	Fold Enrichment
GOTERM_BP_FAT	GO:0014073~response to tropane	4	0.114497	3.32166	Abat, Tacr3, Htr1b, Drd1
GOTERM_BP_FAT	GO:0042220~response to cocaine	4	0.114497	3.32166	Abat, Tacr3, Htr1b, Drd1
GOTERM_BP_FAT	GO:0043279~response to alkaloid	5	0.561762	1.26673	Abat, Tacr3, Htr1b, Ryr1, Drd1
GOTERM_BP_FAT	GO:0014070~response to organic cyclic substance	10	0.798957	0.88973	Abat, Tacr3, Htr1b, Tgfbr2, Ptch1, Ccnd2, Ryr1, Drd1, Tf, Acaca
Annotation Cluster 75	Enrichment Score: 0.5421872651898698
Category	Term	Count	PValue	Fold Enrichment
GOTERM_BP_FAT	GO:0032880~regulation of protein localization	12	0.100109	1.67635	Gsk3b, Uhmk1, RGD1561897, Pdpk1, Akap5, Smad3, Pkia, Nf1, Adam9, Gapvd1, Cadm1, Apc, Dlg1
GOTERM_BP_FAT	GO:0006469~negative regulation of protein kinase activity	7	0.231513	1.68762	Gsk3b, Deptor, Pdpk1, Pkia, Nf1, Apc, Drd1
GOTERM_BP_FAT	GO:0033673~negative regulation of kinase activity	7	0.277157	1.58534	Gsk3b, Deptor, Pdpk1, Pkia, Nf1, Apc, Drd1
GOTERM_BP_FAT	GO:0051348~negative regulation of transferase activity	7	0.324651	1.49475	Gsk3b, Deptor, Pdpk1, Pkia, Nf1, Apc, Drd1
GOTERM_BP_FAT	GO:0044092~negative regulation of molecular function	18	0.491768	1.0849	Cstb, Gsk3b, Deptor, Gnai1, Pdpk1, Adcy1, Htr1a, Tnks, Pkia, Nf1, Psmb6, Hdac4, Apc, Drd1, Ubc, Arrb1, Sort1, Zfp462
GOTERM_BP_FAT	GO:0043086~negative regulation of catalytic activity	14	0.544411	1.07315	Cstb, Gsk3b, Deptor, Gnai1, Pdpk1, Adcy1, Htr1a, Pkia, Nf1, Psmb6, Apc, Drd1, Ubc, Sort1
Annotation Cluster 76	Enrichment Score: 0.5405663946757137
Category	Term	Count	PValue	Fold Enrichment
GOTERM_BP_FAT	GO:0009101~glycoprotein biosynthetic process	9	0.179809	1.64058	Mgat5, Fut11, Serp1, Galnt7, Csgalnact1, Uggt1, St8sia3, Xylt1, Glce
GOTERM_BP_FAT	GO:0009100~glycoprotein metabolic process	11	0.213638	1.46806	Mgat5, Fut11, Serp1, Galnt7, Csgalnact1, Uggt1, Ide, St8sia3, Xylt1, Glce, Dlg1
GOTERM_BP_FAT	GO:0006486~protein amino acid glycosylation	6	0.3723	1.49475	Mgat5, Fut11, Serp1, Galnt7, Uggt1, St8sia3
GOTERM_BP_FAT	GO:0043413~biopolymer glycosylation	6	0.3723	1.49475	Mgat5, Fut11, Serp1, Galnt7, Uggt1, St8sia3
GOTERM_BP_FAT	GO:0070085~glycosylation	6	0.3723	1.49475	Mgat5, Fut11, Serp1, Galnt7, Uggt1, St8sia3
Annotation Cluster 77	Enrichment Score: 0.5173516374579133
Category	Term	Count	PValue	Fold Enrichment
GOTERM_BP_FAT	GO:0016044~membrane organization	24	0.0671283	1.44653	Opa1, Cd47, Synj1, Pafah1b1, Sec23a, Gnai1, Arhgef9, Cadps, Zmpste24, Lrp8, Tgfbr2, Letm1, Kcnip2, Picalm, Lmna, Dlg2, Nras, Snap91, Rpl9, Arrb1, Sort1, Nlgn1, , Dlg1
GOTERM_BP_FAT	GO:0010324~membrane invagination	9	0.646427	1.03482	Cd47, Synj1, Lrp8, Tgfbr2, Picalm, Nras, Rpl9, Arrb1, Sort1
GOTERM_BP_FAT	GO:0006897~endocytosis	9	0.646427	1.03482	Cd47, Synj1, Lrp8, Tgfbr2, Picalm, Nras, Rpl9, Arrb1, Sort1
Annotation Cluster 78	Enrichment Score: 0.5063995937300794
Category	Term	Count	PValue	Fold Enrichment
GOTERM_CC_FAT	GO:0044440~endosomal part	5	0.191543	2.18619	Slc9a6, Vps4b, Slc9a7, Pikfyve, Ankfy1
GOTERM_CC_FAT	GO:0010008~endosome membrane	5	0.191543	2.18619	Slc9a6, Vps4b, Slc9a7, Pikfyve, Ankfy1
GOTERM_CC_FAT	GO:0005769~early endosome	6	0.392883	1.45746	Slc9a6, Vps4b, Clcn3, Pikfyve, Tf, Sort1
GOTERM_CC_FAT	GO:0005768~endosome	13	0.654044	0.999713	Slc9a6, Vps4b, Slc9a7, Clcn3, Pikfyve, Ankfy1, Lamtor2, Golim4, Crk, Rpl9, Stam2, Tf, Sort1
Annotation Cluster 79	Enrichment Score: 0.5033117859316321
Category	Term	Count	PValue	Fold Enrichment
GOTERM_BP_FAT	GO:0009101~glycoprotein biosynthetic process	9	0.179809	1.64058	Mgat5, Fut11, Serp1, Galnt7, Csgalnact1, Uggt1, St8sia3, Xylt1, Glce
GOTERM_BP_FAT	GO:0030166~proteoglycan biosynthetic process	3	0.340551	2.49125	Csgalnact1, Xylt1, Glce
GOTERM_BP_FAT	GO:0006029~proteoglycan metabolic process	3	0.504745	1.7937	Csgalnact1, Xylt1, Glce
Annotation Cluster 80	Enrichment Score: 0.4904484283324675
Category	Term	Count	PValue	Fold Enrichment
GOTERM_BP_FAT	GO:0000271~polysaccharide biosynthetic process	5	0.175349	2.26477	Csgalnact1, Gck, B3galt6, Glce, Colgalt2
GOTERM_BP_FAT	GO:0016051~carbohydrate biosynthetic process	9	0.179809	1.64058	B3galt1, Csgalnact1, Gck, Chst15, Gfpt1, Gapdh, B3galt6, Glce, Colgalt2
GOTERM_BP_FAT	GO:0005976~polysaccharide metabolic process	8	0.213162	1.63808	Gsk3b, Phka1, Chi3l1, Csgalnact1, Gck, B3galt6, Glce, Colgalt2
GOTERM_BP_FAT	GO:0006024~glycosaminoglycan biosynthetic process	3	0.213917	3.44942	Csgalnact1, B3galt6, Glce
GOTERM_BP_FAT	GO:0006023~aminoglycan biosynthetic process	3	0.239226	3.20303	Csgalnact1, B3galt6, Glce
GOTERM_BP_FAT	GO:0044264~cellular polysaccharide metabolic process	5	0.246531	1.96677	Gsk3b, Phka1, Csgalnact1, Gck, Colgalt2
GOTERM_BP_FAT	GO:0034637~cellular carbohydrate biosynthetic process	6	0.304872	1.63063	Csgalnact1, Gck, Chst15, Gfpt1, Gapdh, Colgalt2
GOTERM_BP_FAT	GO:0033692~cellular polysaccharide biosynthetic process	3	0.389826	2.24212	Csgalnact1, Gck, Colgalt2
GOTERM_BP_FAT	GO:0006022~aminoglycan metabolic process	4	0.470738	1.57342	Chi3l1, Csgalnact1, B3galt6, Glce
GOTERM_BP_FAT	GO:0046364~monosaccharide biosynthetic process	3	0.586007	1.54629	Chst15, Gfpt1, Gapdh
GOTERM_BP_FAT	GO:0030203~glycosaminoglycan metabolic process	3	0.640201	1.40133	Csgalnact1, B3galt6, Glce
GOTERM_BP_FAT	GO:0046165~alcohol biosynthetic process	3	0.731618	1.18006	Chst15, Gfpt1, Gapdh
Annotation Cluster 81	Enrichment Score: 0.4845289663575506
Category	Term	Count	PValue	Fold Enrichment
GOTERM_BP_FAT	GO:0040029~regulation of gene expression, epigenetic	7	0.105904	2.13535	Ago2, Atf7ip, Kmt2a, Tnrc6a, Dnmt3a, Ago1, Mecp2
GOTERM_BP_FAT	GO:0006306~DNA methylation	3	0.239226	3.20303	Atf7ip, Kmt2a, Dnmt3a
GOTERM_BP_FAT	GO:0006305~DNA alkylation	3	0.239226	3.20303	Atf7ip, Kmt2a, Dnmt3a
GOTERM_BP_FAT	GO:0032259~methylation	7	0.265539	1.60973	Atf7ip, Igsf9b, Kmt2a, Nsd1, Mtr, Dnmt3a, Mecp2
GOTERM_BP_FAT	GO:0043414~biopolymer methylation	6	0.331706	1.57342	Atf7ip, Kmt2a, Nsd1, Mtr, Dnmt3a, Mecp2
GOTERM_BP_FAT	GO:0006304~DNA modification	3	0.389826	2.24212	Atf7ip, Kmt2a, Dnmt3a
GOTERM_BP_FAT	GO:0006730~one-carbon metabolic process	8	0.4063	1.31406	Atf7ip, Igsf9b, Kmt2a, Nsd1, Mtr, Dnmt3a, Mecp2, Ahcyl2
GOTERM_BP_FAT	GO:0006479~protein amino acid methylation	3	0.717887	1.21196	Nsd1, Mtr, Mecp2
GOTERM_BP_FAT	GO:0008213~protein amino acid alkylation	3	0.717887	1.21196	Nsd1, Mtr, Mecp2
Annotation Cluster 82	Enrichment Score: 0.4822658035357993
Category	Term	Count	PValue	Fold Enrichment
GOTERM_MF_FAT	GO:0070567~cytidylyltransferase activity	3	0.0799322	6.16515	Phka1, Pcyt1b, Cds2
GOTERM_BP_FAT	GO:0008654~phospholipid biosynthetic process	6	0.518206	1.26317	Phka1, Ptdss1, Pcyt1b, Sgms1, Gpam, Cds2
GOTERM_MF_FAT	GO:0016779~nucleotidyltransferase activity	5	0.862936	0.826745	Phka1, Pcyt1b, Zcchc6, Cds2, Polk
Annotation Cluster 83	Enrichment Score: 0.4801691184549103
Category	Term	Count	PValue	Fold Enrichment
GOTERM_BP_FAT	GO:0045785~positive regulation of cell adhesion	7	0.113968	2.09265	Itga6, Cd47, Nid1, Smad3, Tsc1, Adam9, Apc
GOTERM_BP_FAT	GO:0007160~cell-matrix adhesion	5	0.400212	1.55703	Itga6, Nid1, Pdpk1, Sorbs1, Adam9
GOTERM_MF_FAT	GO:0050840~extracellular matrix binding	3	0.457465	1.96164	Itga6, Nid1, Adam9
GOTERM_BP_FAT	GO:0031589~cell-substrate adhesion	5	0.575295	1.24562	Itga6, Nid1, Pdpk1, Sorbs1, Adam9
Annotation Cluster 84	Enrichment Score: 0.4671421306291261
Category	Term	Count	PValue	Fold Enrichment
GOTERM_BP_FAT	GO:0050805~negative regulation of synaptic transmission	4	0.161597	2.84714	Gnai1, , Htr1b, Drd1
GOTERM_BP_FAT	GO:0051970~negative regulation of transmission of nerve impulse	4	0.195694	2.59956	Gnai1, , Htr1b, Drd1
GOTERM_BP_FAT	GO:0031645~negative regulation of neurological system process	4	0.249579	2.29961	Gnai1, , Htr1b, Drd1
GOTERM_BP_FAT	GO:0051241~negative regulation of multicellular organismal process	8	0.655146	1.03982	Gnai1, , Tnfrsf11b, Htr1b, Tgfbr2, Mgea5, Ptch1, Drd1
GOTERM_BP_FAT	GO:0010648~negative regulation of cell communication	10	0.892757	0.790871	Deptor, Gnai1, , Tsc1, Htr1b, Nf1, Atxn1, Apc, Drd1, Arrb1
Annotation Cluster 85	Enrichment Score: 0.46480404227248134
Category	Term	Count	PValue	Fold Enrichment
GOTERM_CC_FAT	GO:0034704~calcium channel complex	4	0.0818366	3.82582	Cacna1e, Akap6, Cacna1c, Cacnb4
GOTERM_BP_FAT	GO:0048878~chemical homeostasis	31	0.136145	1.26951	Foxo3, Cacna1e, Atp2b4, Slc4a4, Slc9a7, Scn2a1, Slc4a10, Cacna1c, LOC100911372, Rps6, Cacnb4, , Ccdc47, Ednrb, Ank2, Tsc1, Nf1, Gnaq, Gck, Pik3cb, Atxn1, Mgea5, Fam65b, Ptch1, Ryr1, Drd1, Kcnd2, Tf, Nr3c2, Acaca, Mecp2, Dlg1
GOTERM_MF_FAT	GO:0005245~voltage-gated calcium channel activity	4	0.140949	3.0285	Cacna1e, Cacna1c, Cacnb4, Ryr1
GOTERM_BP_FAT	GO:0050801~ion homeostasis	26	0.157647	1.28262	Atp2b4, Slc4a4, Slc9a7, Scn2a1, Slc4a10, Cacna1c, Cacnb4, , Ccdc47, Ednrb, Ank2, Tsc1, Nf1, Gnaq, Gck, Pik3cb, Atxn1, Mgea5, Fam65b, Ryr1, Drd1, Kcnd2, Tf, Nr3c2, Mecp2, Dlg1
GOTERM_CC_FAT	GO:0005891~voltage-gated calcium channel complex	3	0.230908	3.27928	Cacna1e, Cacna1c, Cacnb4
GOTERM_BP_FAT	GO:0042391~regulation of membrane potential	12	0.250139	1.37977	Scn2a1, Cacnb4, Ank2, Tsc1, Nf1, Gnaq, Atxn1, Mgea5, Drd1, Kcnd2, Mecp2, Dlg1
GOTERM_BP_FAT	GO:0055080~cation homeostasis	16	0.273225	1.27213	Atp2b4, Slc4a4, Slc9a7, Slc4a10, Cacna1c, Cacnb4, , Ccdc47, Ednrb, Gck, Pik3cb, Fam65b, Ryr1, Drd1, Tf, Nr3c2
GOTERM_BP_FAT	GO:0006873~cellular ion homeostasis	22	0.314457	1.17865	Atp2b4, Scn2a1, Cacna1c, Cacnb4, , Ednrb, Ank2, Tsc1, Nf1, Gnaq, Gck, Pik3cb, Atxn1, Mgea5, Fam65b, Ryr1, Drd1, Kcnd2, Tf, Nr3c2, Mecp2, Dlg1
GOTERM_BP_FAT	GO:0006816~calcium ion transport	8	0.328466	1.42357	Cacna1e, Atp2b4, Atp2b1, Cacna1c, Cacnb4, , Atp2b3, Ryr1
GOTERM_BP_FAT	GO:0055065~metal ion homeostasis	11	0.33233	1.30494	Atp2b4, Cacna1c, Cacnb4, , Ccdc47, Ednrb, Gck, Pik3cb, Ryr1, Drd1, Nr3c2
GOTERM_BP_FAT	GO:0055082~cellular chemical homeostasis	22	0.338663	1.16199	Atp2b4, Scn2a1, Cacna1c, Cacnb4, , Ednrb, Ank2, Tsc1, Nf1, Gnaq, Gck, Pik3cb, Atxn1, Mgea5, Fam65b, Ryr1, Drd1, Kcnd2, Tf, Nr3c2, Mecp2, Dlg1
GOTERM_BP_FAT	GO:0055074~calcium ion homeostasis	10	0.389698	1.26673	Atp2b4, Cacna1c, Cacnb4, , Ccdc47, Ednrb, Gck, Pik3cb, Ryr1, Drd1
GOTERM_BP_FAT	GO:0015674~di-, tri-valent inorganic cation transport	9	0.392483	1.29353	Cacna1e, Atp2b4, Atp2b1, Cacna1c, Cacnb4, , Atp2b3, Ryr1, Tf
GOTERM_BP_FAT	GO:0006875~cellular metal ion homeostasis	10	0.428579	1.2252	Atp2b4, Cacna1c, Cacnb4, , Ednrb, Gck, Pik3cb, Ryr1, Drd1, Nr3c2
GOTERM_BP_FAT	GO:0055066~di-, tri-valent inorganic cation homeostasis	12	0.471116	1.14981	Atp2b4, Cacna1c, Cacnb4, , Ccdc47, Ednrb, Gck, Pik3cb, Fam65b, Ryr1, Drd1, Tf
GOTERM_MF_FAT	GO:0005262~calcium channel activity	5	0.491492	1.38321	Cacna1e, Cacna1c, Cacnb4, , Ryr1
GOTERM_BP_FAT	GO:0019725~cellular homeostasis	24	0.499964	1.05823	Atp2b4, Scn2a1, Cacna1c, Cacnb4, , Ednrb, Ank2, Tsc1, Selt, Nf1, Gnaq, Gck, Pik3cb, Atxn1, Mgea5, Fam65b, Apc, Ryr1, Drd1, Kcnd2, Tf, Nr3c2, Mecp2, Dlg1
GOTERM_BP_FAT	GO:0006874~cellular calcium ion homeostasis	9	0.505437	1.1698	Atp2b4, Cacna1c, Cacnb4, , Ednrb, Gck, Pik3cb, Ryr1, Drd1
GOTERM_BP_FAT	GO:0030005~cellular di-, tri-valent inorganic cation homeostasis	11	0.514423	1.12618	Atp2b4, Cacna1c, Cacnb4, , Ednrb, Gck, Pik3cb, Fam65b, Ryr1, Drd1, Tf
GOTERM_BP_FAT	GO:0030003~cellular cation homeostasis	12	0.539319	1.09372	Atp2b4, Cacna1c, Cacnb4, , Ednrb, Gck, Pik3cb, Fam65b, Ryr1, Drd1, Tf, Nr3c2
GOTERM_BP_FAT	GO:0042592~homeostatic process	36	0.564402	1.01148	Foxo3, Cacna1e, Atp2b4, Slc4a4, LOC100910121, Rrn3, Slc9a7, Scn2a1, Slc4a10, Cacna1c, LOC100911372, Rps6, Cacnb4, , Ccdc47, Rps24, Ednrb, Ank2, Tsc1, Selt, Nf1, Gnaq, Gck, Pik3cb, Atxn1, Mgea5, Fam65b, Stat5b, Ptch1, Apc, Ryr1, Drd1, Kcnd2, Tf, Nr3c2, Acaca, Mecp2, Dlg1
GOTERM_BP_FAT	GO:0007204~elevation of cytosolic calcium ion concentration	4	0.834283	0.892386	Ednrb, Gck, Ryr1, Drd1
GOTERM_BP_FAT	GO:0051480~cytosolic calcium ion homeostasis	4	0.896154	0.776492	Ednrb, Gck, Ryr1, Drd1
Annotation Cluster 86	Enrichment Score: 0.4644555702415965
Category	Term	Count	PValue	Fold Enrichment
GOTERM_BP_FAT	GO:0032870~cellular response to hormone stimulus	12	0.121173	1.61594	Pik3r3, Prkacb, Pdpk1, Adcy1, Foxo1, Sorbs1, Gfpt1, Stat5b, Ccnd2, Prkar2a, Akt3, Drd1
GOTERM_BP_FAT	GO:0032869~cellular response to insulin stimulus	8	0.13302	1.86843	Pik3r3, Pdpk1, Foxo1, Sorbs1, Gfpt1, Ccnd2, Akt3, Drd1
GOTERM_BP_FAT	GO:0032868~response to insulin stimulus	10	0.284991	1.39696	Pik3r3, Pdpk1, Tsc1, Foxo1, Sorbs1, Gfpt1, Ccnd2, Akt3, Drd1, Sort1
GOTERM_BP_FAT	GO:0009725~response to hormone stimulus	27	0.506331	1.04285	Pik3r3, Mapk1, Prkacb, Pdpk1, Nudc, Adcy1, Tnfrsf11b, Tacr3, Tsc1, Htr1b, Tgfbr2, Foxo1, Slc25a36l1, Slc25a36, Sorbs1, Adam9, Mgea5, Gfpt1, Gstm7, Stat5b, Ptch1, Ccnd2, Mapk8, Prkar2a, Akt3, Drd1, Sort1,
GOTERM_BP_FAT	GO:0043434~response to peptide hormone stimulus	12	0.564133	1.07407	Pik3r3, Pdpk1, Nudc, Tsc1, Foxo1, Sorbs1, Gfpt1, Stat5b, Ccnd2, Akt3, Drd1, Sort1
GOTERM_BP_FAT	GO:0009719~response to endogenous stimulus	29	0.626077	0.989673	Pik3r3, Mapk1, Mapk9, Prkacb, Nnmt, Pdpk1, Nudc, Adcy1, Tnfrsf11b, Tacr3, Tsc1, Htr1b, Tgfbr2, Foxo1, Slc25a36l1, Slc25a36, Sorbs1, Adam9, Mgea5, Gfpt1, Gstm7, Stat5b, Ptch1, Ccnd2, Mapk8, Prkar2a, Akt3, Drd1, Sort1,
GOTERM_BP_FAT	GO:0010033~response to organic substance	46	0.682673	0.964353	Pik3r3, Mapk1, Synj1, Abat, Vps4b, Mapk9, Pfkfb2, Prkacb, Nnmt, Pdpk1, Nudc, Adcy1, Tnfrsf11b, Ago2, Tacr3, Xbp1, Ank2, Tsc1, Serp1, Asah2, Htr1b, Tgfbr2, Foxo1, Slc25a36l1, Slc25a36, Gck, Adam10, Sorbs1, Adam9, Mgea5, Xylt1, Gfpt1, Gstm7, Stat5b, Ptch1, Ccnd2, Mapk8, Prkar2a, Hdac4, Ryr1, Akt3, Drd1, Pde3a, Tf, Sort1, , Acaca
Annotation Cluster 87	Enrichment Score: 0.4618739091982644
Category	Term	Count	PValue	Fold Enrichment
GOTERM_BP_FAT	GO:0010921~regulation of phosphatase activity	3	0.213917	3.44942	Akap6, Smad3, Tsc1
GOTERM_BP_FAT	GO:0035303~regulation of dephosphorylation	3	0.41385	2.13535	Akap6, Smad3, Tsc1
GOTERM_BP_FAT	GO:0051345~positive regulation of hydrolase activity	9	0.464826	1.21196	Mapk9, Akap6, Smad3, Ednrb, Tsc1, Adcyap1r1, Nf1, Gnaq, Drd1
Annotation Cluster 88	Enrichment Score: 0.4570539703233643
Category	Term	Count	PValue	Fold Enrichment
GOTERM_BP_FAT	GO:0005996~monosaccharide metabolic process	14	0.278033	1.29978	Gsk3b, Phka1, Pfkfb2, Serp1, Prkaa1, Csgalnact1, Gck, RGD1310016, Chst15, Mgea5, Gfpt1, Gapdh, Pfkfb3, Aldh5a1
GOTERM_BP_FAT	GO:0019318~hexose metabolic process	12	0.315347	1.29978	Gsk3b, Phka1, Pfkfb2, Serp1, Prkaa1, Gck, RGD1310016, Chst15, Gfpt1, Gapdh, Pfkfb3, Aldh5a1
GOTERM_BP_FAT	GO:0006006~glucose metabolic process	9	0.485235	1.19051	Gsk3b, Phka1, Pfkfb2, Serp1, Prkaa1, Gck, RGD1310016, Gapdh, Aldh5a1
Annotation Cluster 89	Enrichment Score: 0.4484642216460319
Category	Term	Count	PValue	Fold Enrichment
GOTERM_BP_FAT	GO:0032268~regulation of cellular protein metabolic process	29	0.140154	1.27869	Mapk1, Mapk9, LOC100362640, Map2k4, Zeb2, Akap5, Ago2, Pdgfc, Ednrb, Tsc1, Sh3d19, Serp1, Rab23, Prkaa1, Kmt2a, Fgfr3, Ide, Adam9, Mgea5, Psmb6, Ccnd2, Prkar2a, Hdac4, Tnrc6a, Crk, Ago1, Ubc, Pias1, Mecp2
GOTERM_BP_FAT	GO:0051247~positive regulation of protein metabolic process	18	0.155608	1.37977	Mapk1, Mapk9, LOC100362640, Map2k4, Akap5, Ednrb, Sh3d19, Serp1, Fgfr3, Adam9, Mgea5, Itch, Psmb6, Ccnd2, Hdac4, Apc, Ubc, Pias1
GOTERM_BP_FAT	GO:0032270~positive regulation of cellular protein metabolic process	16	0.246612	1.29978	Mapk1, Mapk9, LOC100362640, Map2k4, Akap5, Ednrb, Sh3d19, Serp1, Fgfr3, Adam9, Mgea5, Psmb6, Ccnd2, Hdac4, Ubc, Pias1
GOTERM_BP_FAT	GO:0042327~positive regulation of phosphorylation	7	0.39752	1.37674	Mapk9, Map2k4, Akap5, Ednrb, Gck, Fgfr3, Ccnd2
GOTERM_BP_FAT	GO:0031399~regulation of protein modification process	18	0.422558	1.13048	Mapk9, Map2k4, Zeb2, Akap5, Pdgfc, Ednrb, Tsc1, Kmt2a, Fgfr3, Mgea5, Psmb6, Ccnd2, Prkar2a, Hdac4, Crk, Ubc, Pias1, Mecp2
GOTERM_BP_FAT	GO:0045937~positive regulation of phosphate metabolic process	7	0.433966	1.32446	Mapk9, Map2k4, Akap5, Ednrb, Gck, Fgfr3, Ccnd2
GOTERM_BP_FAT	GO:0010562~positive regulation of phosphorus metabolic process	7	0.433966	1.32446	Mapk9, Map2k4, Akap5, Ednrb, Gck, Fgfr3, Ccnd2
GOTERM_BP_FAT	GO:0001934~positive regulation of protein amino acid phosphorylation	6	0.505425	1.28121	Mapk9, Map2k4, Akap5, Ednrb, Fgfr3, Ccnd2
GOTERM_BP_FAT	GO:0001932~regulation of protein amino acid phosphorylation	10	0.561073	1.09908	Mapk9, Map2k4, Zeb2, Akap5, Pdgfc, Ednrb, Fgfr3, Ccnd2, Prkar2a, Crk
GOTERM_BP_FAT	GO:0031401~positive regulation of protein modification process	10	0.679008	0.996498	Mapk9, Map2k4, Akap5, Ednrb, Fgfr3, Psmb6, Ccnd2, Hdac4, Ubc, Pias1
Annotation Cluster 90	Enrichment Score: 0.4476145191604417
Category	Term	Count	PValue	Fold Enrichment
GOTERM_BP_FAT	GO:0021549~cerebellum development	4	0.268027	2.21444	Ncoa2, Mtpn, Klhl1, Mecp2
GOTERM_BP_FAT	GO:0022037~metencephalon development	4	0.305316	2.06172	Ncoa2, Mtpn, Klhl1, Mecp2
GOTERM_BP_FAT	GO:0030902~hindbrain development	4	0.554916	1.39046	Ncoa2, Mtpn, Klhl1, Mecp2
Annotation Cluster 91	Enrichment Score: 0.4467192006720653
Category	Term	Count	PValue	Fold Enrichment
GOTERM_MF_FAT	GO:0005388~calcium-transporting ATPase activity	3	0.0799322	6.16515	Atp2b4, Atp2b1, Atp2b3
GOTERM_BP_FAT	GO:0006163~purine nucleotide metabolic process	16	0.101222	1.52331	Atp5o, Vps4b, Atp2b4, Atp2b1, Pde4b, Cacnb4, LOC691889, Adcy1, Pnp, Pde10a, Pde5a, Atp2b3, Mgea5, Pde3a, Atp5l, Atp8a1
GOTERM_MF_FAT	GO:0015085~calcium ion transmembrane transporter activity	3	0.101813	5.39451	Atp2b4, Atp2b1, Atp2b3
GOTERM_MF_FAT	GO:0019829~cation-transporting ATPase activity	4	0.175169	2.74007	Atp5o, Atp2b4, Atp2b1, Atp2b3
GOTERM_BP_FAT	GO:0009144~purine nucleoside triphosphate metabolic process	10	0.21454	1.50985	Atp5o, Vps4b, Atp2b4, Atp2b1, LOC691889, Pnp, Atp2b3, Mgea5, Atp5l, Atp8a1
GOTERM_MF_FAT	GO:0022890~inorganic cation transmembrane transporter activity	11	0.231686	1.43854	Atp5o, Atp2b4, Atp2b1, Slc9a7, Slc36a1, Atp2b3, LOC681754, Cox6b1, LOC685596, Uqcrb, Cox7b, Atp5l, Tf, LOC681754, Cox6b1
GOTERM_MF_FAT	GO:0042626~ATPase activity, coupled to transmembrane movement of substances	8	0.252156	1.55517	Atp5o, Atp2b4, Atp2b1, LOC691889, Atp2b3, Abcc1, Atp8a1, Abcc9
GOTERM_MF_FAT	GO:0043492~ATPase activity, coupled to movement of substances	8	0.273931	1.51425	Atp5o, Atp2b4, Atp2b1, LOC691889, Atp2b3, Abcc1, Atp8a1, Abcc9
GOTERM_MF_FAT	GO:0016820~hydrolase activity, acting on acid anhydrides, catalyzing transmembrane movement of substances	8	0.273931	1.51425	Atp5o, Atp2b4, Atp2b1, LOC691889, Atp2b3, Abcc1, Atp8a1, Abcc9
GOTERM_BP_FAT	GO:0009206~purine ribonucleoside triphosphate biosynthetic process	8	0.274399	1.51367	Atp5o, Atp2b4, Atp2b1, LOC691889, Pnp, Atp2b3, Atp5l, Atp8a1
GOTERM_BP_FAT	GO:0009141~nucleoside triphosphate metabolic process	10	0.275835	1.41014	Atp5o, Vps4b, Atp2b4, Atp2b1, LOC691889, Pnp, Atp2b3, Mgea5, Atp5l, Atp8a1
GOTERM_BP_FAT	GO:0009145~purine nucleoside triphosphate biosynthetic process	8	0.285038	1.49475	Atp5o, Atp2b4, Atp2b1, LOC691889, Pnp, Atp2b3, Atp5l, Atp8a1
GOTERM_BP_FAT	GO:0009201~ribonucleoside triphosphate biosynthetic process	8	0.285038	1.49475	Atp5o, Atp2b4, Atp2b1, LOC691889, Pnp, Atp2b3, Atp5l, Atp8a1
GOTERM_BP_FAT	GO:0009205~purine ribonucleoside triphosphate metabolic process	9	0.290456	1.43114	Atp5o, Vps4b, Atp2b4, Atp2b1, LOC691889, Pnp, Atp2b3, Atp5l, Atp8a1
GOTERM_MF_FAT	GO:0042625~ATPase activity, coupled to transmembrane movement of ions	6	0.2919	1.65985	Atp5o, Atp2b4, Atp2b1, LOC691889, Atp2b3, Atp8a1
GOTERM_BP_FAT	GO:0009199~ribonucleoside triphosphate metabolic process	9	0.300408	1.41608	Atp5o, Vps4b, Atp2b4, Atp2b1, LOC691889, Pnp, Atp2b3, Atp5l, Atp8a1
GOTERM_BP_FAT	GO:0046034~ATP metabolic process	8	0.306598	1.45829	Atp5o, Vps4b, Atp2b4, Atp2b1, LOC691889, Atp2b3, Atp5l, Atp8a1
GOTERM_BP_FAT	GO:0009142~nucleoside triphosphate biosynthetic process	8	0.306598	1.45829	Atp5o, Atp2b4, Atp2b1, LOC691889, Pnp, Atp2b3, Atp5l, Atp8a1
GOTERM_MF_FAT	GO:0015662~ATPase activity, coupled to transmembrane movement of ions, phosphorylative mechanism	5	0.316492	1.75431	Atp2b4, Atp2b1, LOC691889, Atp2b3, Atp8a1
GOTERM_BP_FAT	GO:0006754~ATP biosynthetic process	7	0.324651	1.49475	Atp5o, Atp2b4, Atp2b1, LOC691889, Atp2b3, Atp5l, Atp8a1
GOTERM_MF_FAT	GO:0015082~di-, tri-valent inorganic cation transmembrane transporter activity	4	0.346054	1.91805	Atp2b4, Atp2b1, Atp2b3, Tf
GOTERM_MF_FAT	GO:0015405~P-P-bond-hydrolysis-driven transmembrane transporter activity	8	0.353219	1.38654	Atp5o, Atp2b4, Atp2b1, LOC691889, Atp2b3, Abcc1, Atp8a1, Abcc9
GOTERM_MF_FAT	GO:0015399~primary active transmembrane transporter activity	8	0.353219	1.38654	Atp5o, Atp2b4, Atp2b1, LOC691889, Atp2b3, Abcc1, Atp8a1, Abcc9
GOTERM_BP_FAT	GO:0015914~phospholipid transport	3	0.41385	2.13535	LOC691889, Abcc1, Atp8a1
GOTERM_BP_FAT	GO:0009152~purine ribonucleotide biosynthetic process	8	0.439713	1.27213	Atp5o, Atp2b4, Atp2b1, LOC691889, Pnp, Atp2b3, Atp5l, Atp8a1
GOTERM_BP_FAT	GO:0009150~purine ribonucleotide metabolic process	9	0.475054	1.20114	Atp5o, Vps4b, Atp2b4, Atp2b1, LOC691889, Pnp, Atp2b3, Atp5l, Atp8a1
GOTERM_BP_FAT	GO:0009260~ribonucleotide biosynthetic process	8	0.483756	1.2202	Atp5o, Atp2b4, Atp2b1, LOC691889, Pnp, Atp2b3, Atp5l, Atp8a1
GOTERM_BP_FAT	GO:0009259~ribonucleotide metabolic process	9	0.525388	1.14981	Atp5o, Vps4b, Atp2b4, Atp2b1, LOC691889, Pnp, Atp2b3, Atp5l, Atp8a1
GOTERM_MF_FAT	GO:0016887~ATPase activity	16	0.530552	1.07054	Atp5o, Atp2b4, Atp2b1, LOC691889, Atf7ip, Lonrf1, Myo9a, Ide, Atp2b3, Lonrf2, Atp5l, Kif1b, Cort, Apitd1, Pgd, Abcc1, , Atp8a1, Abcc9
GOTERM_BP_FAT	GO:0006164~purine nucleotide biosynthetic process	9	0.545047	1.13048	Atp5o, Atp2b4, Atp2b1, LOC691889, Adcy1, Pnp, Atp2b3, Atp5l, Atp8a1
GOTERM_MF_FAT	GO:0042623~ATPase activity, coupled	11	0.703195	0.970791	Atp5o, Atp2b4, Atp2b1, LOC691889, Lonrf1, Atp2b3, Lonrf2, Abcc1, , Atp8a1, Abcc9
GOTERM_MF_FAT	GO:0005319~lipid transporter activity	3	0.751384	1.13569	LOC691889, Abcc1, Atp8a1
GOTERM_BP_FAT	GO:0009165~nucleotide biosynthetic process	9	0.78083	0.908968	Atp5o, Atp2b4, Atp2b1, LOC691889, Adcy1, Pnp, Atp2b3, Atp5l, Atp8a1
GOTERM_BP_FAT	GO:0034404~nucleobase, nucleoside and nucleotide biosynthetic process	9	0.81619	0.873553	Atp5o, Atp2b4, Atp2b1, LOC691889, Adcy1, Pnp, Atp2b3, Atp5l, Atp8a1
GOTERM_BP_FAT	GO:0034654~nucleobase, nucleoside, nucleotide and nucleic acid biosynthetic process	9	0.81619	0.873553	Atp5o, Atp2b4, Atp2b1, LOC691889, Adcy1, Pnp, Atp2b3, Atp5l, Atp8a1
GOTERM_BP_FAT	GO:0010876~lipid localization	6	0.820363	0.879263	Vps4b, Soat1, LOC691889, Stat5b, Abcc1, Atp8a1
GOTERM_BP_FAT	GO:0006869~lipid transport	5	0.871503	0.812363	Vps4b, Soat1, LOC691889, Abcc1, Atp8a1
GOTERM_BP_FAT	GO:0044271~nitrogen compound biosynthetic process	12	0.956449	0.708971	Atf2, Atp5o, Atp2b4, Atp2b1, LOC691889, Adcy1, Pnp, Mtr, Atp2b3, Atp5l, Thnsl1, Atp8a1
Annotation Cluster 92	Enrichment Score: 0.4460592507311776
Category	Term	Count	PValue	Fold Enrichment
GOTERM_MF_FAT	GO:0003954~NADH dehydrogenase activity	4	0.157771	2.87707	Ndufs3, Ndufb8, Mt-nd6,
GOTERM_MF_FAT	GO:0050136~NADH dehydrogenase (quinone) activity	3	0.358171	2.39756	Ndufb8, Mt-nd6,
GOTERM_MF_FAT	GO:0008137~NADH dehydrogenase (ubiquinone) activity	3	0.358171	2.39756	Ndufb8, Mt-nd6,
GOTERM_MF_FAT	GO:0016655~oxidoreductase activity, acting on NADH or NADPH, quinone or similar compound as acceptor	3	0.433429	2.05505	Ndufb8, Mt-nd6,
GOTERM_MF_FAT	GO:0016651~oxidoreductase activity, acting on NADH or NADPH	4	0.670777	1.17431	Ndufs3, Ndufb8, Mt-nd6,
Annotation Cluster 93	Enrichment Score: 0.44502655607265773
Category	Term	Count	PValue	Fold Enrichment
GOTERM_BP_FAT	GO:0051289~protein homotetramerization	4	0.195694	2.59956	Ide, Acot13, Gfpt1, Aldh5a1
GOTERM_BP_FAT	GO:0051262~protein tetramerization	4	0.342796	1.92871	Ide, Acot13, Gfpt1, Aldh5a1
GOTERM_BP_FAT	GO:0051260~protein homooligomerization	6	0.689139	1.04285	Lgi1, Slc1a1, Ide, Acot13, Gfpt1, Aldh5a1
Annotation Cluster 94	Enrichment Score: 0.44256911889337874
Category	Term	Count	PValue	Fold Enrichment
GOTERM_BP_FAT	GO:0007292~female gamete generation	6	0.106323	2.36013	Foxo3, Pgr, LOC100911372, Rps6, Bmpr1b, Pde3a, Atm
GOTERM_BP_FAT	GO:0046660~female sex differentiation	7	0.199009	1.77343	Foxo3, Med1, Pgr, Pcyt1b, Bmpr1b, Stat5b, Ccnd2
GOTERM_BP_FAT	GO:0008585~female gonad development	6	0.239659	1.7937	Foxo3, Pgr, Pcyt1b, Bmpr1b, Stat5b, Ccnd2
GOTERM_BP_FAT	GO:0048511~rhythmic process	11	0.254074	1.40532	Foxo3, Hlf, Pgr, Adcy1, Pcyt1b, Bmpr1b, Per3, Stat5b, Ccnd2, Drd1, Kif1b, Cort, Apitd1, Pgd
GOTERM_BP_FAT	GO:0046545~development of primary female sexual characteristics	6	0.291578	1.66083	Foxo3, Pgr, Pcyt1b, Bmpr1b, Stat5b, Ccnd2
GOTERM_BP_FAT	GO:0022602~ovulation cycle process	6	0.318254	1.60151	Foxo3, Pgr, Pcyt1b, Bmpr1b, Stat5b, Ccnd2
GOTERM_BP_FAT	GO:0001541~ovarian follicle development	4	0.361494	1.86843	Foxo3, Pcyt1b, Bmpr1b, Ccnd2
GOTERM_BP_FAT	GO:0042698~ovulation cycle	6	0.385854	1.47024	Foxo3, Pgr, Pcyt1b, Bmpr1b, Stat5b, Ccnd2
GOTERM_BP_FAT	GO:0007548~sex differentiation	8	0.57852	1.11757	Foxo3, Med1, Pgr, Pcyt1b, Bmpr1b, Stat5b, Ccnd2, Asb1
GOTERM_BP_FAT	GO:0045137~development of primary sexual characteristics	7	0.584257	1.13731	Foxo3, Pgr, Pcyt1b, Bmpr1b, Stat5b, Ccnd2, Asb1
GOTERM_BP_FAT	GO:0008406~gonad development	6	0.637005	1.10722	Foxo3, Pgr, Pcyt1b, Bmpr1b, Stat5b, Ccnd2
GOTERM_BP_FAT	GO:0003006~reproductive developmental process	14	0.646508	1.00127	Foxo3, Kit, Pafah1b1, Med1, Pgr, Nr2c2, Pcyt1b, Rnf38, Bmpr1b, Stat5b, Ccnd2, Asb1, Pde3a, Dlg1
GOTERM_BP_FAT	GO:0048608~reproductive structure development	7	0.760072	0.942633	Foxo3, Pgr, Pcyt1b, Bmpr1b, Stat5b, Ccnd2, Dlg1
Annotation Cluster 95	Enrichment Score: 0.44232468068326347
Category	Term	Count	PValue	Fold Enrichment
GOTERM_MF_FAT	GO:0032561~guanyl ribonucleotide binding	22	0.299492	1.18977	Opa1, Prkg2, Gnl3l, Tuba1a, Gnai1, Rragd, Eral1, Pde10a, Rab3c, Nkrf, LOC100910054, Rala, Gnaq, Rap2b, Pde5a, Arhgap35, Rab8b, Rit1, Rhog, Nras, Rap2a, Rpl9, Tf
GOTERM_MF_FAT	GO:0019001~guanyl nucleotide binding	22	0.299492	1.18977	Opa1, Prkg2, Gnl3l, Tuba1a, Gnai1, Rragd, Eral1, Pde10a, Rab3c, Nkrf, LOC100910054, Rala, Gnaq, Rap2b, Pde5a, Arhgap35, Rab8b, Rit1, Rhog, Nras, Rap2a, Rpl9, Tf
GOTERM_MF_FAT	GO:0005525~GTP binding	19	0.525116	1.06351	Opa1, Gnl3l, Tuba1a, Gnai1, Rragd, Eral1, Rab3c, Nkrf, LOC100910054, Rala, Gnaq, Rap2b, Arhgap35, Rab8b, Rit1, Rhog, Nras, Rap2a, Rpl9, Tf
Annotation Cluster 96	Enrichment Score: 0.4282445646336084
Category	Term	Count	PValue	Fold Enrichment
GOTERM_BP_FAT	GO:0001649~osteoblast differentiation	5	0.188999	2.19816	Smad3, Satb2, Nf1, Hdac4, Mef2c
GOTERM_BP_FAT	GO:0010553~negative regulation of specific transcription from RNA polymerase II promoter	5	0.202975	2.13535	Zfp238, Smad3, Per3, Hdac4, Mef2c
GOTERM_BP_FAT	GO:0032582~negative regulation of gene-specific transcription	5	0.307244	1.77946	Zfp238, Smad3, Per3, Hdac4, Mef2c
GOTERM_BP_FAT	GO:0010551~regulation of specific transcription from RNA polymerase II promoter	5	0.747111	0.996498	Zfp238, Smad3, Per3, Hdac4, Mef2c
GOTERM_BP_FAT	GO:0032583~regulation of gene-specific transcription	6	0.820363	0.879263	Zfp238, Ppargc1a, Smad3, Per3, Hdac4, Mef2c
Annotation Cluster 97	Enrichment Score: 0.4196049270532311
Category	Term	Count	PValue	Fold Enrichment
GOTERM_BP_FAT	GO:0007389~pattern specification process	15	0.205386	1.36715	LOC100911248, Crkl, Zeb2, Eya1, Smad3, Satb2, Nrp1, Mllt3, Rab23, Tgfbr2, Kmt2a, Bmpr1b, Zeb1, Ptch1, Apc, Atm
GOTERM_BP_FAT	GO:0035282~segmentation	4	0.398602	1.75853	Zeb2, Smad3, Mllt3, Atm
GOTERM_BP_FAT	GO:0003002~regionalization	10	0.418861	1.23533	LOC100911248, Crkl, Zeb2, Smad3, Mllt3, Rab23, Kmt2a, Bmpr1b, Ptch1, Apc, Atm
GOTERM_BP_FAT	GO:0009952~anterior/posterior pattern formation	7	0.481905	1.26063	LOC100911248, Crkl, Zeb2, Smad3, Mllt3, Kmt2a, Apc, Atm
GOTERM_BP_FAT	GO:0001756~somitogenesis	3	0.482872	1.86843	Zeb2, Smad3, Atm
Annotation Cluster 98	Enrichment Score: 0.4084224119377474
Category	Term	Count	PValue	Fold Enrichment
GOTERM_BP_FAT	GO:0001667~ameboidal cell migration	6	0.0463589	2.98949	Sgpl1, Arid5b, Zeb2, Ednrb, Nrp2, Abcc9
GOTERM_BP_FAT	GO:0001755~neural crest cell migration	3	0.315434	2.63779	Zeb2, Ednrb, Nrp2
GOTERM_BP_FAT	GO:0014033~neural crest cell differentiation	3	0.482872	1.86843	Zeb2, Ednrb, Nrp2
GOTERM_BP_FAT	GO:0014032~neural crest cell development	3	0.482872	1.86843	Zeb2, Ednrb, Nrp2
GOTERM_BP_FAT	GO:0014031~mesenchymal cell development	3	0.731618	1.18006	Zeb2, Ednrb, Nrp2
GOTERM_BP_FAT	GO:0060485~mesenchyme development	3	0.744777	1.14981	Zeb2, Ednrb, Nrp2
GOTERM_BP_FAT	GO:0048762~mesenchymal cell differentiation	3	0.744777	1.14981	Zeb2, Ednrb, Nrp2
Annotation Cluster 99	Enrichment Score: 0.39961375447880026
Category	Term	Count	PValue	Fold Enrichment
GOTERM_BP_FAT	GO:0006939~smooth muscle contraction	4	0.129567	3.14684	Cacna1c, Ednrb, Drd1, Dlg1
GOTERM_BP_FAT	GO:0014821~phasic smooth muscle contraction	3	0.164305	4.07658	Ednrb, Drd1, Dlg1
GOTERM_BP_FAT	GO:0006936~muscle contraction	6	0.399393	1.44653	LOC100911550, Cacna1c, Vezf1, Ednrb, Drd1, Dlg1
GOTERM_BP_FAT	GO:0003012~muscle system process	6	0.543337	1.22856	LOC100911550, Cacna1c, Vezf1, Ednrb, Drd1, Dlg1
GOTERM_BP_FAT	GO:0008015~blood circulation	8	0.664117	1.03086	Abat, LOC100911550, Cacna1c, Tacr3, Vezf1, Ednrb, Pde5a, Mecp2
GOTERM_BP_FAT	GO:0003013~circulatory system process	8	0.664117	1.03086	Abat, LOC100911550, Cacna1c, Tacr3, Vezf1, Ednrb, Pde5a, Mecp2
GOTERM_BP_FAT	GO:0008217~regulation of blood pressure	5	0.782703	0.946042	Abat, Cacna1c, Tacr3, Ednrb, Mecp2
Annotation Cluster 100	Enrichment Score: 0.38047121856658617
Category	Term	Count	PValue	Fold Enrichment
GOTERM_BP_FAT	GO:0002520~immune system development	17	0.260971	1.27054	Sgpl1, LOC100911248, Crkl, Kit, Med1, L3mbtl1, LOC100911372, Rps6, Cacnb4, Smad3, Tgfbr2, Kmt2a, Add2, Ncoa6, Picalm, Stat5b, Apc, Kat6a, Ostm1
GOTERM_BP_FAT	GO:0048534~hemopoietic or lymphoid organ development	16	0.286892	1.25873	Sgpl1, LOC100911248, Crkl, Kit, Med1, L3mbtl1, LOC100911372, Rps6, Cacnb4, Tgfbr2, Kmt2a, Add2, Ncoa6, Picalm, Stat5b, Apc, Kat6a, Ostm1
GOTERM_BP_FAT	GO:0030097~hemopoiesis	14	0.378265	1.20267	Sgpl1, Kit, Med1, L3mbtl1, LOC100911372, Rps6, Tgfbr2, Kmt2a, Add2, Ncoa6, Picalm, Stat5b, Apc, Kat6a, Ostm1
GOTERM_BP_FAT	GO:0002573~myeloid leukocyte differentiation	3	0.460412	1.94967	Kit, Tgfbr2, Ostm1
GOTERM_BP_FAT	GO:0030099~myeloid cell differentiation	6	0.543337	1.22856	Kit, LOC100911372, Rps6, Tgfbr2, Ncoa6, Kat6a, Ostm1
GOTERM_BP_FAT	GO:0002521~leukocyte differentiation	6	0.735953	0.985548	Kit, LOC100911372, Rps6, Tgfbr2, Stat5b, Apc, Ostm1
Annotation Cluster 101	Enrichment Score: 0.37405977763824855
Category	Term	Count	PValue	Fold Enrichment
GOTERM_MF_FAT	GO:0046966~thyroid hormone receptor binding	4	0.109339	3.38479	Med13, Med1, Nsd1, Ncoa6
GOTERM_MF_FAT	GO:0035257~nuclear hormone receptor binding	7	0.121329	2.05505	Med13, Strn, Med1, Ncoa2, Nsd1, Ncoa6, Stat5b
GOTERM_MF_FAT	GO:0051427~hormone receptor binding	7	0.201188	1.76662	Med13, Strn, Med1, Ncoa2, Nsd1, Ncoa6, Stat5b
GOTERM_MF_FAT	GO:0035258~steroid hormone receptor binding	3	0.433429	2.05505	Strn, Nsd1, Stat5b
GOTERM_BP_FAT	GO:0006352~transcription initiation	4	0.743137	1.04895	LOC100910121, Rrn3, Med13, Med1, Ncoa6
GOTERM_BP_FAT	GO:0006366~transcription from RNA polymerase II promoter	5	0.765432	0.970615	Med13, Med1, Ncoa6, Stat5b, Ell2
GOTERM_BP_FAT	GO:0006367~transcription initiation from RNA polymerase II promoter	3	0.812598	0.996498	Med13, Med1, Ncoa6
GOTERM_BP_FAT	GO:0006351~transcription, DNA-dependent	6	0.890595	0.779868	LOC100910121, Rrn3, Med13, Med1, Ncoa6, Stat5b, Ell2
GOTERM_BP_FAT	GO:0032774~RNA biosynthetic process	6	0.902965	0.760041	LOC100910121, Rrn3, Med13, Med1, Ncoa6, Stat5b, Ell2
Annotation Cluster 102	Enrichment Score: 0.3726657459306154
Category	Term	Count	PValue	Fold Enrichment
GOTERM_BP_FAT	GO:0005976~polysaccharide metabolic process	8	0.213162	1.63808	Gsk3b, Phka1, Chi3l1, Csgalnact1, Gck, B3galt6, Glce, Colgalt2
GOTERM_BP_FAT	GO:0044264~cellular polysaccharide metabolic process	5	0.246531	1.96677	Gsk3b, Phka1, Csgalnact1, Gck, Colgalt2
GOTERM_BP_FAT	GO:0015980~energy derivation by oxidation of organic compounds	8	0.383968	1.34359	Gsk3b, Phka1, Ppargc1a, Ndufb8, Gck, Aldh5a1, LOC685596, Uqcrb, Mecp2
GOTERM_BP_FAT	GO:0006006~glucose metabolic process	9	0.485235	1.19051	Gsk3b, Phka1, Pfkfb2, Serp1, Prkaa1, Gck, RGD1310016, Gapdh, Aldh5a1
GOTERM_BP_FAT	GO:0005977~glycogen metabolic process	3	0.566649	1.60151	Gsk3b, Phka1, Gck
GOTERM_BP_FAT	GO:0006073~cellular glucan metabolic process	3	0.566649	1.60151	Gsk3b, Phka1, Gck
GOTERM_BP_FAT	GO:0044042~glucan metabolic process	3	0.566649	1.60151	Gsk3b, Phka1, Gck
GOTERM_BP_FAT	GO:0006112~energy reserve metabolic process	3	0.586007	1.54629	Gsk3b, Phka1, Gck
Annotation Cluster 103	Enrichment Score: 0.36284468417907745
Category	Term	Count	PValue	Fold Enrichment
GOTERM_BP_FAT	GO:0022904~respiratory electron transport chain	5	0.149148	2.41088	Ppargc1a, Ndufb8, Aldh5a1, LOC685596, Uqcrb, Mecp2
GOTERM_BP_FAT	GO:0042775~mitochondrial ATP synthesis coupled electron transport	3	0.290106	2.80265	Ndufb8, LOC685596, Uqcrb, Mecp2
GOTERM_BP_FAT	GO:0015980~energy derivation by oxidation of organic compounds	8	0.383968	1.34359	Gsk3b, Phka1, Ppargc1a, Ndufb8, Gck, Aldh5a1, LOC685596, Uqcrb, Mecp2
GOTERM_BP_FAT	GO:0042773~ATP synthesis coupled electron transport	3	0.389826	2.24212	Ndufb8, LOC685596, Uqcrb, Mecp2
GOTERM_BP_FAT	GO:0022900~electron transport chain	6	0.426363	1.40133	Ppargc1a, Ndufb8, Aldh5a1, LOC685596, Uqcrb, , Mecp2
GOTERM_BP_FAT	GO:0006119~oxidative phosphorylation	5	0.505419	1.35886	Atp5o, Ndufb8, LOC685596, Uqcrb, Atp5l, Mecp2
GOTERM_BP_FAT	GO:0045333~cellular respiration	5	0.561762	1.26673	Ppargc1a, Ndufb8, Aldh5a1, LOC685596, Uqcrb, Mecp2
GOTERM_BP_FAT	GO:0006091~generation of precursor metabolites and energy	12	0.692673	0.974835	Atp5o, Gsk3b, Phka1, Ppargc1a, Ndufb8, Gck, Gapdh, Aldh5a1, LOC685596, Uqcrb, Atp5l, , Mecp2
GOTERM_BP_FAT	GO:0055114~oxidation reduction	15	0.998956	0.545528	Ero1lb, Ppargc1a, Ank2, Ndufb8, RGD1310016, Gapdh, Fam65b, Acadsb, Aldh5a1, LOC685596, Uqcrb, Rnasel, Mt-nd6, Abcc1, , Mecp2
Annotation Cluster 104	Enrichment Score: 0.3360499039425034
Category	Term	Count	PValue	Fold Enrichment
GOTERM_BP_FAT	GO:0080135~regulation of cellular response to stress	9	0.188249	1.62081	LOC100911374, Mapk9, Map2k4, Zeb2, Eya1, Pnp, Sh3rf1, Xylt1, Crk
GOTERM_BP_FAT	GO:0043507~positive regulation of JUN kinase activity	3	0.389826	2.24212	Map2k4, Zeb2, Crk
GOTERM_BP_FAT	GO:0007254~JNK cascade	4	0.416943	1.70828	Mapk9, Map2k4, Mapk8, Crk
GOTERM_BP_FAT	GO:0046328~regulation of JNK cascade	5	0.4309	1.49475	Mapk9, Map2k4, Zeb2, Sh3rf1, Crk
GOTERM_BP_FAT	GO:0043408~regulation of MAPKKK cascade	8	0.439713	1.27213	Mapk9, Map2k4, Zeb2, Sh3rf1, Nf1, Fgfr3, Apc, Crk
GOTERM_BP_FAT	GO:0070302~regulation of stress-activated protein kinase signaling pathway	5	0.461154	1.43726	Mapk9, Map2k4, Zeb2, Sh3rf1, Crk
GOTERM_BP_FAT	GO:0043405~regulation of MAP kinase activity	8	0.472823	1.23278	Kit, Gsk3b, Map2k4, Zeb2, LOC100911550, Nf1, Crk, Arrb1
GOTERM_BP_FAT	GO:0043506~regulation of JUN kinase activity	3	0.504745	1.7937	Map2k4, Zeb2, Crk
GOTERM_BP_FAT	GO:0031098~stress-activated protein kinase signaling pathway	4	0.505329	1.49475	Mapk9, Map2k4, Mapk8, Crk
GOTERM_BP_FAT	GO:0043406~positive regulation of MAP kinase activity	6	0.518206	1.26317	Kit, Map2k4, Zeb2, LOC100911550, Crk, Arrb1
GOTERM_BP_FAT	GO:0000187~activation of MAPK activity	4	0.658252	1.1958	Map2k4, LOC100911550, Crk, Arrb1
GOTERM_BP_FAT	GO:0010627~regulation of protein kinase cascade	11	0.843508	0.847537	Mapk9, Zdhhc17, Map2k4, Zeb2, Akap6, Sh3rf1, Golt1b, Nf1, Fgfr3, Apc, Crk
Annotation Cluster 105	Enrichment Score: 0.3357775339973308
Category	Term	Count	PValue	Fold Enrichment
KEGG_PATHWAY	rno05410:Hypertrophic cardiomyopathy (HCM)	7	0.345906	1.4546	Itga6, Cacna1c, Cacnb4, Prkaa1, Prkab2, Dag1, Lmna
KEGG_PATHWAY	rno05414:Dilated cardiomyopathy	7	0.423525	1.33666	Itga6, Prkacb, Cacna1c, Cacnb4, Adcy1, Dag1, Lmna
KEGG_PATHWAY	rno05412:Arrhythmogenic right ventricular cardiomyopathy (ARVC)	5	0.671166	1.10394	Itga6, Cacna1c, Cacnb4, Dag1, Lmna
Annotation Cluster 106	Enrichment Score: 0.33317465292246123
Category	Term	Count	PValue	Fold Enrichment
GOTERM_BP_FAT	GO:0016311~dephosphorylation	11	0.213638	1.46806	Synj1, Eya1, Mtmr9, Ssh2, Synj2, Mtmr12, Ppm1e, Ptpdc1, Ppm1b, Ptprt, Ptprj
GOTERM_MF_FAT	GO:0016791~phosphatase activity	16	0.280633	1.26465	Synj1, Pfkfb2, Sgpp1, Eya1, Mtmr9, Ssh2, Nt5c3b, Synj2, Inpp4a, Pfkfb3, Mtmr12, Ppm1e, Ptpdc1, Ppm1b, Ptprt, Ptprj
GOTERM_BP_FAT	GO:0006470~protein amino acid dephosphorylation	7	0.584257	1.13731	Eya1, Ssh2, Ppm1e, Ptpdc1, Ppm1b, Ptprt, Ptprj
GOTERM_MF_FAT	GO:0004725~protein tyrosine phosphatase activity	5	0.764859	0.971984	Eya1, Ssh2, Ptpdc1, Ptprt, Ptprj
GOTERM_MF_FAT	GO:0004721~phosphoprotein phosphatase activity	7	0.80561	0.891128	Eya1, Ssh2, Ppm1e, Ptpdc1, Ppm1b, Ptprt, Ptprj
Annotation Cluster 107	Enrichment Score: 0.3316870373876903
Category	Term	Count	PValue	Fold Enrichment
GOTERM_BP_FAT	GO:0008088~axon cargo transport	3	0.239226	3.20303	Pafah1b1, Dync1li2, Kif1b, Cort, Apitd1, Pgd
GOTERM_BP_FAT	GO:0010970~microtubule-based transport	3	0.41385	2.13535	Pafah1b1, Dync1li2, Kif1b, Cort, Apitd1, Pgd
GOTERM_BP_FAT	GO:0007018~microtubule-based movement	6	0.518206	1.26317	Pafah1b1, Tuba1a, Kif5c, Kif21a, Dync1li2, Kif1b, Cort, Apitd1, Pgd
GOTERM_BP_FAT	GO:0030705~cytoskeleton-dependent intracellular transport	3	0.640201	1.40133	Pafah1b1, Dync1li2, Kif1b, Cort, Apitd1, Pgd
GOTERM_CC_FAT	GO:0005875~microtubule associated complex	4	0.668491	1.17718	Pafah1b1, Dctn4, Dync1li2, Kif1b, Cort, Apitd1, Pgd
Annotation Cluster 108	Enrichment Score: 0.32869177943007066
Category	Term	Count	PValue	Fold Enrichment
GOTERM_CC_FAT	GO:0005913~cell-cell adherens junction	5	0.205232	2.12546	Itga6, Dlg5, Lmo7, Sorbs1, Mllt4
GOTERM_CC_FAT	GO:0005912~adherens junction	10	0.288804	1.39121	Itga6, Dlg5, Afap1, Lmo7, Ctnnd2, Lrrc7, Synm, Sorbs1, Mllt4, Enah
GOTERM_CC_FAT	GO:0070161~anchoring junction	10	0.306975	1.36637	Itga6, Dlg5, Afap1, Lmo7, Ctnnd2, Lrrc7, Synm, Sorbs1, Mllt4, Enah
GOTERM_CC_FAT	GO:0016323~basolateral plasma membrane	12	0.422188	1.19246	Itga6, Slc4a10, Akap5, Afap1, Lrrc7, Sorbs1, Adam9, Cadm1, Tf, Enah, Abcc1, Dlg1
GOTERM_CC_FAT	GO:0005924~cell-substrate adherens junction	4	0.821994	0.91363	Afap1, Lrrc7, Sorbs1, Enah
GOTERM_CC_FAT	GO:0030055~cell-substrate junction	4	0.857545	0.850183	Afap1, Lrrc7, Sorbs1, Enah
GOTERM_CC_FAT	GO:0005925~focal adhesion	3	0.923793	0.728728	Afap1, Lrrc7, Enah
Annotation Cluster 109	Enrichment Score: 0.32311150171232694
Category	Term	Count	PValue	Fold Enrichment
GOTERM_BP_FAT	GO:0065004~protein-DNA complex assembly	5	0.217243	2.07604	Tspyl4, Cenpv, Tspyl5, Kat6a, Pias1
GOTERM_BP_FAT	GO:0031497~chromatin assembly	4	0.380108	1.81181	Tspyl4, Cenpv, Tspyl5, Kat6a
GOTERM_BP_FAT	GO:0006333~chromatin assembly or disassembly	5	0.505419	1.35886	Tspyl4, Cenpv, Tspyl5, Chd1, Kat6a
GOTERM_BP_FAT	GO:0006334~nucleosome assembly	3	0.622781	1.44653	Tspyl4, Tspyl5, Kat6a
GOTERM_BP_FAT	GO:0006323~DNA packaging	4	0.658252	1.1958	Tspyl4, Cenpv, Tspyl5, Kat6a
GOTERM_BP_FAT	GO:0034728~nucleosome organization	3	0.67313	1.31889	Tspyl4, Tspyl5, Kat6a
Annotation Cluster 110	Enrichment Score: 0.32047504417953804
Category	Term	Count	PValue	Fold Enrichment
GOTERM_BP_FAT	GO:0007346~regulation of mitotic cell cycle	8	0.350563	1.39046	L3mbtl1, LOC100911372, Rps6, Smad3, Pkia, Stat5b, Apc, Atm, Dlg1
GOTERM_BP_FAT	GO:0007088~regulation of mitosis	3	0.482872	1.86843	L3mbtl1, Apc, Atm
GOTERM_BP_FAT	GO:0051783~regulation of nuclear division	3	0.482872	1.86843	L3mbtl1, Apc, Atm
GOTERM_BP_FAT	GO:0010564~regulation of cell cycle process	5	0.639247	1.14981	L3mbtl1, Pkia, Apc, Pde3a, Atm
Annotation Cluster 111	Enrichment Score: 0.3129619061226334
Category	Term	Count	PValue	Fold Enrichment
GOTERM_MF_FAT	GO:0003682~chromatin binding	13	0.105886	1.61215	LOC100911374, Crebbp, Med1, L3mbtl1, Ncoa2, Satb2, Chd1, Kmt2a, Nsd1, Zeb1, Ncoa6, Dnmt3a, Mecp2
GOTERM_BP_FAT	GO:0006325~chromatin organization	15	0.398394	1.17389	Tspyl4, LOC100911374, Cenpv, Crebbp, Tspyl5, L3mbtl1, Eya1, Satb2, Chd1, Kmt2a, Nsd1, Hdac4, Kat6a, Dnmt3a, Mecp2
GOTERM_BP_FAT	GO:0016568~chromatin modification	12	0.401405	1.21196	LOC100911374, Cenpv, Crebbp, L3mbtl1, Eya1, Satb2, Kmt2a, Nsd1, Hdac4, Kat6a, Dnmt3a, Mecp2
GOTERM_BP_FAT	GO:0043543~protein amino acid acylation	5	0.505419	1.35886	Zdhhc17, Crebbp, Kat6a, Nmt2, Mecp2
GOTERM_BP_FAT	GO:0016569~covalent chromatin modification	8	0.547785	1.14981	LOC100911374, Crebbp, Eya1, Nsd1, Hdac4, Kat6a, Dnmt3a, Mecp2
GOTERM_BP_FAT	GO:0016570~histone modification	7	0.693611	1.01585	LOC100911374, Crebbp, Eya1, Nsd1, Hdac4, Kat6a, Mecp2
GOTERM_BP_FAT	GO:0051276~chromosome organization	16	0.739126	0.934217	Tspyl4, LOC100911374, Cenpv, Crebbp, Tspyl5, L3mbtl1, Eya1, Satb2, Chd1, Kmt2a, Nsd1, Hdac4, Apc, Kat6a, Dnmt3a, Mecp2
GOTERM_BP_FAT	GO:0016573~histone acetylation	3	0.780977	1.06768	Crebbp, Kat6a, Mecp2
GOTERM_BP_FAT	GO:0006473~protein amino acid acetylation	3	0.812598	0.996498	Crebbp, Kat6a, Mecp2
Annotation Cluster 112	Enrichment Score: 0.3123923904898119
Category	Term	Count	PValue	Fold Enrichment
GOTERM_MF_FAT	GO:0016455~RNA polymerase II transcription mediator activity	3	0.332239	2.53859	Med13l, Med13, Med1
GOTERM_CC_FAT	GO:0016592~Srb-mediator complex	3	0.354274	2.41631	Med13l, Med13, Med1
GOTERM_MF_FAT	GO:0016251~general RNA polymerase II transcription factor activity	3	0.503702	1.79817	Med13l, Med13, Med1
GOTERM_MF_FAT	GO:0003702~RNA polymerase II transcription factor activity	4	0.94944	0.65388	Med13l, Med13, Med1, Smad3
Annotation Cluster 113	Enrichment Score: 0.30967395104038953
Category	Term	Count	PValue	Fold Enrichment
GOTERM_BP_FAT	GO:0043244~regulation of protein complex disassembly	4	0.342796	1.92871	Map2, Add2, Mgea5, Apc
GOTERM_BP_FAT	GO:0010639~negative regulation of organelle organization	5	0.461154	1.43726	Map2, Add2, Apc, Atm, Mecp2
GOTERM_BP_FAT	GO:0051493~regulation of cytoskeleton organization	8	0.505424	1.1958	Akap5, Smad3, Tsc1, Map2, Add2, Mapk8, Apc, Dlg1
GOTERM_BP_FAT	GO:0043242~negative regulation of protein complex disassembly	3	0.526009	1.72471	Map2, Add2, Apc
GOTERM_BP_FAT	GO:0051494~negative regulation of cytoskeleton organization	3	0.67313	1.31889	Map2, Add2, Apc
Annotation Cluster 114	Enrichment Score: 0.3057703221260947
Category	Term	Count	PValue	Fold Enrichment
GOTERM_BP_FAT	GO:0015758~glucose transport	3	0.41385	2.13535	Sorbs1, Drd1, Sort1
GOTERM_BP_FAT	GO:0008645~hexose transport	3	0.437393	2.03829	Sorbs1, Drd1, Sort1
GOTERM_BP_FAT	GO:0015749~monosaccharide transport	3	0.460412	1.94967	Sorbs1, Drd1, Sort1
GOTERM_BP_FAT	GO:0008643~carbohydrate transport	3	0.717887	1.21196	Sorbs1, Drd1, Sort1
Annotation Cluster 115	Enrichment Score: 0.3005913713341325
Category	Term	Count	PValue	Fold Enrichment
GOTERM_BP_FAT	GO:0043069~negative regulation of programmed cell death	23	0.196471	1.2686	Kit, Gsk3b, LOC100910121, Rrn3, Eya1, LOC100911372, Rps6, Smad3, Pnp, Ednrb, Sgms1, Foxo1, Gnaq, Dnajc5, Stat5b, Mapk8, Apc, Nras, Pde3a, Birc6, Ubc, Atm, Sort1, Mef2c, Mecp2
GOTERM_BP_FAT	GO:0060548~negative regulation of cell death	23	0.200819	1.26394	Kit, Gsk3b, LOC100910121, Rrn3, Eya1, LOC100911372, Rps6, Smad3, Pnp, Ednrb, Sgms1, Foxo1, Gnaq, Dnajc5, Stat5b, Mapk8, Apc, Nras, Pde3a, Birc6, Ubc, Atm, Sort1, Mef2c, Mecp2
GOTERM_BP_FAT	GO:0043066~negative regulation of apoptosis	22	0.25128	1.22703	Gsk3b, LOC100910121, Rrn3, Eya1, LOC100911372, Rps6, Smad3, Pnp, Ednrb, Sgms1, Foxo1, Gnaq, Dnajc5, Stat5b, Mapk8, Apc, Nras, Pde3a, Birc6, Ubc, Atm, Sort1, Mef2c, Mecp2
GOTERM_BP_FAT	GO:0008624~induction of apoptosis by extracellular signals	4	0.435097	1.66083	Mapk9, Mapk8, Ubc, Sort1
GOTERM_BP_FAT	GO:0006917~induction of apoptosis	11	0.624914	1.0341	Foxo3, Mapk9, Gsk3b, Smad3, Ndufs3, Zmat3, Sh3rf1, Mapk8, Ubc, Atm, Sort1
GOTERM_BP_FAT	GO:0012502~induction of programmed cell death	11	0.624914	1.0341	Foxo3, Mapk9, Gsk3b, Smad3, Ndufs3, Zmat3, Sh3rf1, Mapk8, Ubc, Atm, Sort1
GOTERM_BP_FAT	GO:0043067~regulation of programmed cell death	36	0.676235	0.966084	Foxo3, Cstb, Kit, Mapk9, Gsk3b, LOC100910121, Rrn3, Map2k4, Snrk, Deptor, Eya1, LOC100911372, Rps6, Smad3, Ndufs3, Pnp, Zmat3, Sh3rf1, Ednrb, Sgms1, Foxo1, Nf1, Gnaq, Dnajc5, Fgfr3, Adam9, Stat5b, Mapk8, Apc, Nras, Pde3a, Birc6, Ubc, Atm, Sort1, Abcc1, Mef2c, Mecp2
GOTERM_BP_FAT	GO:0010941~regulation of cell death	36	0.684541	0.962628	Foxo3, Cstb, Kit, Mapk9, Gsk3b, LOC100910121, Rrn3, Map2k4, Snrk, Deptor, Eya1, LOC100911372, Rps6, Smad3, Ndufs3, Pnp, Zmat3, Sh3rf1, Ednrb, Sgms1, Foxo1, Nf1, Gnaq, Dnajc5, Fgfr3, Adam9, Stat5b, Mapk8, Apc, Nras, Pde3a, Birc6, Ubc, Atm, Sort1, Abcc1, Mef2c, Mecp2
GOTERM_BP_FAT	GO:0042981~regulation of apoptosis	35	0.711075	0.951203	Foxo3, Cstb, Mapk9, Gsk3b, LOC100910121, Rrn3, Map2k4, Snrk, Deptor, Eya1, LOC100911372, Rps6, Smad3, Ndufs3, Pnp, Zmat3, Sh3rf1, Ednrb, Sgms1, Foxo1, Nf1, Gnaq, Dnajc5, Fgfr3, Adam9, Stat5b, Mapk8, Apc, Nras, Pde3a, Birc6, Ubc, Atm, Sort1, Abcc1, Mef2c, Mecp2
GOTERM_BP_FAT	GO:0043065~positive regulation of apoptosis	17	0.754032	0.924025	Foxo3, Mapk9, Gsk3b, Map2k4, LOC100911372, Rps6, Smad3, Ndufs3, Zmat3, Sh3rf1, Nf1, Gnaq, Fgfr3, Mapk8, Apc, Ubc, Atm, Sort1
GOTERM_BP_FAT	GO:0043068~positive regulation of programmed cell death	17	0.76397	0.917354	Foxo3, Mapk9, Gsk3b, Map2k4, LOC100911372, Rps6, Smad3, Ndufs3, Zmat3, Sh3rf1, Nf1, Gnaq, Fgfr3, Mapk8, Apc, Ubc, Atm, Sort1
GOTERM_BP_FAT	GO:0010942~positive regulation of cell death	17	0.773638	0.910778	Foxo3, Mapk9, Gsk3b, Map2k4, LOC100911372, Rps6, Smad3, Ndufs3, Zmat3, Sh3rf1, Nf1, Gnaq, Fgfr3, Mapk8, Apc, Ubc, Atm, Sort1
Annotation Cluster 116	Enrichment Score: 0.2999413589777983
Category	Term	Count	PValue	Fold Enrichment
GOTERM_BP_FAT	GO:0042733~embryonic digit morphogenesis	3	0.389826	2.24212	Lnp, Rab23, Gnaq
GOTERM_BP_FAT	GO:0009953~dorsal/ventral pattern formation	4	0.453037	1.61594	Rab23, Bmpr1b, Ptch1, Apc
GOTERM_BP_FAT	GO:0035108~limb morphogenesis	6	0.492512	1.29978	Lnp, Med1, Rab23, Gnaq, Bmpr1b, Ptch1
GOTERM_BP_FAT	GO:0035107~appendage morphogenesis	6	0.492512	1.29978	Lnp, Med1, Rab23, Gnaq, Bmpr1b, Ptch1
GOTERM_BP_FAT	GO:0060173~limb development	6	0.518206	1.26317	Lnp, Med1, Rab23, Gnaq, Bmpr1b, Ptch1
GOTERM_BP_FAT	GO:0048736~appendage development	6	0.518206	1.26317	Lnp, Med1, Rab23, Gnaq, Bmpr1b, Ptch1
GOTERM_BP_FAT	GO:0030326~embryonic limb morphogenesis	5	0.58859	1.2252	Lnp, Med1, Rab23, Gnaq, Ptch1
GOTERM_BP_FAT	GO:0035113~embryonic appendage morphogenesis	5	0.58859	1.2252	Lnp, Med1, Rab23, Gnaq, Ptch1
Annotation Cluster 117	Enrichment Score: 0.28418984700252453
Category	Term	Count	PValue	Fold Enrichment
GOTERM_BP_FAT	GO:0048666~neuron development	26	0.0859599	1.37814	Dgkg, Pafah1b1, Ulk2, Mapk9, Kif5c, Strn, Ss18l1, Nrp1, Map2, Gnaq, Bmpr1b, Cnp, Kcnip2, Ntrk2, Mapk8, Apc, Dlg2, Drd1, Sall3, Robo1, Klhl1, Nrp2, Enah, Nlgn1, Dclk1, Mecp2
GOTERM_BP_FAT	GO:0030182~neuron differentiation	30	0.15493	1.25609	Dgkg, Pafah1b1, Ulk2, Mapk9, Kif5c, Strn, Ppia, Jag1, Ss18l1, Nrp1, Map2, Mtpn, Gnaq, Bmpr1b, Fgfr3, Cnp, Kcnip2, Ntrk2, Mapk8, Apc, Dlg2, Drd1, Sall3, Robo1, Klhl1, Nrp2, Enah, Nlgn1, Dclk1, Mecp2
GOTERM_BP_FAT	GO:0031175~neuron projection development	18	0.313241	1.21196	Pafah1b1, Ulk2, Mapk9, Kif5c, Strn, Ss18l1, Nrp1, Map2, Bmpr1b, Cnp, Mapk8, Apc, Robo1, Klhl1, Nrp2, Enah, Dclk1, Mecp2
GOTERM_BP_FAT	GO:0006928~cell motion	22	0.399706	1.12234	Sgpl1, Arid5b, Itga6, Cd47, Kit, Pafah1b1, Srgap1, Zeb2, Kif5c, Satb2, Nrp1, Ednrb, Lrp8, Bmpr1b, Apc, Drd1, Robo1, Nrp2, Enah, Abcc1, Dclk1, Abcc9
GOTERM_BP_FAT	GO:0030030~cell projection organization	21	0.543694	1.04285	Itga6, Pafah1b1, Ulk2, Mapk9, Kif5c, Strn, Ss18l1, Nrp1, Tsc1, Map2, Bmpr1b, Cnp, Tsga10, Mapk8, Apc, Robo1, Klhl1, Nrp2, Enah, Dclk1, Mecp2
GOTERM_BP_FAT	GO:0007409~axonogenesis	11	0.549639	1.09615	Pafah1b1, Ulk2, Kif5c, Nrp1, Bmpr1b, Cnp, Apc, Robo1, Nrp2, Enah, Dclk1
GOTERM_BP_FAT	GO:0007411~axon guidance	6	0.658486	1.08054	Kif5c, Nrp1, Bmpr1b, Robo1, Nrp2, Enah
GOTERM_BP_FAT	GO:0048667~cell morphogenesis involved in neuron differentiation	11	0.693177	0.978703	Pafah1b1, Ulk2, Kif5c, Nrp1, Bmpr1b, Cnp, Apc, Robo1, Nrp2, Enah, Dclk1
GOTERM_BP_FAT	GO:0048812~neuron projection morphogenesis	11	0.740657	0.939555	Pafah1b1, Ulk2, Kif5c, Nrp1, Bmpr1b, Cnp, Apc, Robo1, Nrp2, Enah, Dclk1
GOTERM_BP_FAT	GO:0048858~cell projection morphogenesis	11	0.847898	0.843191	Pafah1b1, Ulk2, Kif5c, Nrp1, Bmpr1b, Cnp, Apc, Robo1, Nrp2, Enah, Dclk1
GOTERM_BP_FAT	GO:0000904~cell morphogenesis involved in differentiation	11	0.856389	0.83463	Pafah1b1, Ulk2, Kif5c, Nrp1, Bmpr1b, Cnp, Apc, Robo1, Nrp2, Enah, Dclk1
GOTERM_BP_FAT	GO:0032990~cell part morphogenesis	11	0.88319	0.805991	Pafah1b1, Ulk2, Kif5c, Nrp1, Bmpr1b, Cnp, Apc, Robo1, Nrp2, Enah, Dclk1
GOTERM_BP_FAT	GO:0000902~cell morphogenesis	12	0.983837	0.638326	Pafah1b1, Ulk2, Gsk3b, Kif5c, Nrp1, Bmpr1b, Cnp, Apc, Robo1, Nrp2, Enah, Dclk1
GOTERM_BP_FAT	GO:0032989~cellular component morphogenesis	13	0.988231	0.628858	Pafah1b1, Ulk2, Gsk3b, Kif5c, Nrp1, Ank2, Bmpr1b, Cnp, Apc, Robo1, Nrp2, Enah, Dclk1
Annotation Cluster 118	Enrichment Score: 0.28166357573548806
Category	Term	Count	PValue	Fold Enrichment
GOTERM_BP_FAT	GO:0001822~kidney development	9	0.330691	1.37273	Sgpl1, Arid5b, Nid1, Eya1, Invs, Tsc1, Nf1, Apc, Dlg1
GOTERM_BP_FAT	GO:0001655~urogenital system development	9	0.601908	1.07622	Sgpl1, Arid5b, Nid1, Eya1, Invs, Tsc1, Nf1, Apc, Dlg1
GOTERM_BP_FAT	GO:0001656~metanephros development	3	0.717887	1.21196	Eya1, Nf1, Dlg1
Annotation Cluster 119	Enrichment Score: 0.2789827047845334
Category	Term	Count	PValue	Fold Enrichment
GOTERM_MF_FAT	GO:0004713~protein tyrosine kinase activity	9	0.423883	1.25697	Dyrk1a, Epha5, Kit, Abl2, Nrp1, Fgfr3, Ntrk2, Map3k13, Rnasel
GOTERM_BP_FAT	GO:0018212~peptidyl-tyrosine modification	3	0.586007	1.54629	Dyrk1a, Kit, Abl2
GOTERM_BP_FAT	GO:0018108~peptidyl-tyrosine phosphorylation	3	0.586007	1.54629	Dyrk1a, Kit, Abl2
Annotation Cluster 120	Enrichment Score: 0.27880822092399904
Category	Term	Count	PValue	Fold Enrichment
GOTERM_BP_FAT	GO:0007276~gamete generation	19	0.25045	1.25665	Foxo3, Kit, Pafah1b1, Pgr, LOC100911372, Rps6, Nr2c2, LOC100363675, LOC682571, Spin1, Adcyap1r1, Pcyt1b, Rnf38, Bmpr1b, Pafah1b2, Lmna, Ccnd2, Pde3a, Dnmt3a, Rpl10, Atm, Pias1
GOTERM_BP_FAT	GO:0019953~sexual reproduction	19	0.438299	1.11373	Foxo3, Kit, Pafah1b1, Pgr, LOC100911372, Rps6, Nr2c2, LOC100363675, LOC682571, Spin1, Adcyap1r1, Pcyt1b, Rnf38, Bmpr1b, Pafah1b2, Lmna, Ccnd2, Pde3a, Dnmt3a, Rpl10, Atm, Pias1
GOTERM_BP_FAT	GO:0032504~multicellular organism reproduction	22	0.505757	1.06079	Foxo3, Kit, Pafah1b1, Med1, Akap5, Pgr, LOC100911372, Rps6, Nr2c2, LOC100363675, LOC682571, Spin1, Adcyap1r1, Pcyt1b, Rnf38, Bmpr1b, Pafah1b2, Stat5b, Lmna, Ccnd2, Pde3a, Dnmt3a, Rpl10, Atm, Pias1
GOTERM_BP_FAT	GO:0048609~reproductive process in a multicellular organism	22	0.505757	1.06079	Foxo3, Kit, Pafah1b1, Med1, Akap5, Pgr, LOC100911372, Rps6, Nr2c2, LOC100363675, LOC682571, Spin1, Adcyap1r1, Pcyt1b, Rnf38, Bmpr1b, Pafah1b2, Stat5b, Lmna, Ccnd2, Pde3a, Dnmt3a, Rpl10, Atm, Pias1
GOTERM_BP_FAT	GO:0048232~male gamete generation	12	0.612064	1.03682	Kit, Pafah1b1, Nr2c2, Adcyap1r1, Pcyt1b, Rnf38, Pafah1b2, Lmna, Ccnd2, Dnmt3a, Rpl10, Pias1
GOTERM_BP_FAT	GO:0007283~spermatogenesis	12	0.612064	1.03682	Kit, Pafah1b1, Nr2c2, Adcyap1r1, Pcyt1b, Rnf38, Pafah1b2, Lmna, Ccnd2, Dnmt3a, Rpl10, Pias1
GOTERM_BP_FAT	GO:0003006~reproductive developmental process	14	0.646508	1.00127	Foxo3, Kit, Pafah1b1, Med1, Pgr, Nr2c2, Pcyt1b, Rnf38, Bmpr1b, Stat5b, Ccnd2, Asb1, Pde3a, Dlg1
GOTERM_BP_FAT	GO:0048610~reproductive cellular process	7	0.864952	0.81744	Foxo3, Kit, Pafah1b1, Nr2c2, Rnf38, Pde3a, Dnmt3a
Annotation Cluster 121	Enrichment Score: 0.275946610179944
Category	Term	Count	PValue	Fold Enrichment
GOTERM_BP_FAT	GO:0007346~regulation of mitotic cell cycle	8	0.350563	1.39046	L3mbtl1, LOC100911372, Rps6, Smad3, Pkia, Stat5b, Apc, Atm, Dlg1
GOTERM_BP_FAT	GO:0007093~mitotic cell cycle checkpoint	3	0.504745	1.7937	LOC100911372, Rps6, Apc, Atm
GOTERM_BP_FAT	GO:0000075~cell cycle checkpoint	3	0.840082	0.934217	LOC100911372, Rps6, Apc, Atm
Annotation Cluster 122	Enrichment Score: 0.2656977294652923
Category	Term	Count	PValue	Fold Enrichment
GOTERM_BP_FAT	GO:0031343~positive regulation of cell killing	4	0.129567	3.14684	Pnp, Mgea5, Cadm1, Stat5b
GOTERM_BP_FAT	GO:0031341~regulation of cell killing	4	0.195694	2.59956	Pnp, Mgea5, Cadm1, Stat5b
GOTERM_BP_FAT	GO:0001912~positive regulation of leukocyte mediated cytotoxicity	3	0.315434	2.63779	Pnp, Cadm1, Stat5b
GOTERM_BP_FAT	GO:0001910~regulation of leukocyte mediated cytotoxicity	3	0.41385	2.13535	Pnp, Cadm1, Stat5b
GOTERM_BP_FAT	GO:0002705~positive regulation of leukocyte mediated immunity	3	0.586007	1.54629	Pnp, Cadm1, Stat5b
GOTERM_BP_FAT	GO:0002708~positive regulation of lymphocyte mediated immunity	3	0.586007	1.54629	Pnp, Cadm1, Stat5b
GOTERM_BP_FAT	GO:0002699~positive regulation of immune effector process	3	0.703571	1.24562	Pnp, Cadm1, Stat5b
GOTERM_BP_FAT	GO:0002706~regulation of lymphocyte mediated immunity	3	0.802539	1.01915	Pnp, Cadm1, Stat5b
GOTERM_BP_FAT	GO:0002684~positive regulation of immune system process	9	0.85173	0.835573	Mapk1, Cd47, Cacnb4, Pnp, Tgfbr2, Adam10, Itch, Cadm1, Stat5b
GOTERM_BP_FAT	GO:0002703~regulation of leukocyte mediated immunity	3	0.863866	0.879263	Pnp, Cadm1, Stat5b
GOTERM_BP_FAT	GO:0048584~positive regulation of response to stimulus	9	0.865183	0.820288	LOC100911374, Mapk1, Eya1, Cacnb4, Smad3, Pnp, Adam10, Cadm1, Stat5b
GOTERM_BP_FAT	GO:0050778~positive regulation of immune response	5	0.891648	0.778514	Mapk1, Cacnb4, Pnp, Cadm1, Stat5b
GOTERM_BP_FAT	GO:0002697~regulation of immune effector process	3	0.964884	0.597899	Pnp, Cadm1, Stat5b
Annotation Cluster 123	Enrichment Score: 0.26546477496105536
Category	Term	Count	PValue	Fold Enrichment
GOTERM_MF_FAT	GO:0046332~SMAD binding	5	0.316492	1.75431	Col5a2, Crebbp, Smad3, Tgfbr2, Bmpr1b
GOTERM_BP_FAT	GO:0007178~transmembrane receptor protein serine/threonine kinase signaling pathway	5	0.674468	1.09908	Sptbn1, Smad3, Tgfbr2, Bmpr1b, Adam9
KEGG_PATHWAY	rno04350:TGF-beta signaling pathway	5	0.748654	0.995101	Mapk1, Crebbp, Smad3, Tgfbr2, Bmpr1b
Annotation Cluster 124	Enrichment Score: 0.2586630912838062
Category	Term	Count	PValue	Fold Enrichment
GOTERM_CC_FAT	GO:0031981~nuclear lumen	58	0.329557	1.07848	Med13l, Cstb, Dyrk1a, Mapk1, Gsk3b, LOC100910121, Rrn3, Med13, Hdac9, Csnk2a1, Crebbp, Rybp, Sptbn1, Med1, Stx17, Maml2, L3mbtl1, LOC100911372, Rps6, Srsf10, Smad3, Atf7ip, Kpnb1, Nelfb, Zmat3, Satb2, Stk24, Lrrc7, Zcchc17, Gtf3c4, Foxo1, Setx, Gck, Kmt2a, Atxn1, Zbtb43, Ccnt2, Tcf12, Zeb1, Prkab2, Ncoa6, Lmna, Mapk8, Hdac4, Rps13, Akt3, Lig3, Ahctf1, Ppm1e, Anks1b, Kat6a, Dnmt3a, Rpl9, Rnasel, J…
GOTERM_CC_FAT	GO:0005654~nucleoplasm	43	0.393834	1.06999	Med13l, Dyrk1a, Mapk1, Gsk3b, LOC100910121, Rrn3, Med13, Hdac9, Csnk2a1, Crebbp, Rybp, Med1, Maml2, L3mbtl1, Srsf10, Smad3, Atf7ip, Kpnb1, Nelfb, Satb2, Stk24, Gtf3c4, Foxo1, Setx, Gck, Kmt2a, Atxn1, Ccnt2, Tcf12, Zeb1, Prkab2, Ncoa6, Mapk8, Hdac4, Akt3, Lig3, Anks1b, Kat6a, Jazf1, Ell2, Ubc, E2f3, Atm, Mef2c
GOTERM_CC_FAT	GO:0070013~intracellular organelle lumen	67	0.62202	0.984938	Med13l, Cstb, Dyrk1a, Mapk1, Far2, Iars2, Abat, Gsk3b, LOC100910121, Rrn3, Med13, Hdac9, Csnk2a1, Crebbp, Rybp, Sptbn1, Med1, Stx17, Maml2, L3mbtl1, LOC100911372, Rps6, Srsf10, Smad3, Atf7ip, Kpnb1, Nelfb, Zmat3, Satb2, Stk24, Lrrc7, Zcchc17, Gtf3c4, Foxo1, Setx, Gls, Gck, Uggt1, Kmt2a, Ide, Atxn1, Zbtb43, Ccnt2, Tcf12, Mrpl34, Zeb1, Prkab2, Ncoa6, Hspa9, Lmna, Mapk8, Hdac4, Rps13, Acadsb, Akt3, …
GOTERM_CC_FAT	GO:0044451~nucleoplasm part	24	0.63326	0.989971	Med13l, Dyrk1a, Med13, Hdac9, Csnk2a1, Crebbp, Med1, Maml2, Smad3, Atf7ip, Satb2, Gtf3c4, Kmt2a, Atxn1, Tcf12, Zeb1, Ncoa6, Hdac4, Anks1b, Kat6a, Jazf1, Ell2, E2f3, Mef2c
GOTERM_CC_FAT	GO:0043233~organelle lumen	67	0.719851	0.956456	Med13l, Cstb, Dyrk1a, Mapk1, Far2, Iars2, Abat, Gsk3b, LOC100910121, Rrn3, Med13, Hdac9, Csnk2a1, Crebbp, Rybp, Sptbn1, Med1, Stx17, Maml2, L3mbtl1, LOC100911372, Rps6, Srsf10, Smad3, Atf7ip, Kpnb1, Nelfb, Zmat3, Satb2, Stk24, Lrrc7, Zcchc17, Gtf3c4, Foxo1, Setx, Gls, Gck, Uggt1, Kmt2a, Ide, Atxn1, Zbtb43, Ccnt2, Tcf12, Mrpl34, Zeb1, Prkab2, Ncoa6, Hspa9, Lmna, Mapk8, Hdac4, Rps13, Acadsb, Akt3, …
GOTERM_CC_FAT	GO:0031974~membrane-enclosed lumen	68	0.762338	0.943449	Med13l, Cstb, Dyrk1a, Opa1, Mapk1, Far2, Iars2, Abat, Gsk3b, LOC100910121, Rrn3, Med13, Hdac9, Csnk2a1, Crebbp, Rybp, Sptbn1, Med1, Stx17, Maml2, L3mbtl1, LOC100911372, Rps6, Srsf10, Smad3, Atf7ip, Kpnb1, Nelfb, Zmat3, Satb2, Stk24, Lrrc7, Zcchc17, Gtf3c4, Foxo1, Setx, Gls, Gck, Uggt1, Kmt2a, Ide, Atxn1, Zbtb43, Ccnt2, Tcf12, Mrpl34, Zeb1, Prkab2, Ncoa6, Hspa9, Lmna, Mapk8, Hdac4, Rps13, Acadsb, …
Annotation Cluster 125	Enrichment Score: 0.25067272838844545
Category	Term	Count	PValue	Fold Enrichment
GOTERM_MF_FAT	GO:0016876~ligase activity, forming aminoacyl-tRNA and related compounds	5	0.429113	1.49847	Iars2, Arid2, LOC100362814, Creg2, Aarsd1
GOTERM_MF_FAT	GO:0016875~ligase activity, forming carbon-oxygen bonds	5	0.429113	1.49847	Iars2, Arid2, LOC100362814, Creg2, Aarsd1
GOTERM_MF_FAT	GO:0004812~aminoacyl-tRNA ligase activity	5	0.429113	1.49847	Iars2, Arid2, LOC100362814, Creg2, Aarsd1
GOTERM_BP_FAT	GO:0006418~tRNA aminoacylation for protein translation	4	0.538715	1.42357	Arid2, LOC100362814, Creg2, Aarsd1
GOTERM_BP_FAT	GO:0043038~amino acid activation	4	0.538715	1.42357	Arid2, LOC100362814, Creg2, Aarsd1
GOTERM_BP_FAT	GO:0043039~tRNA aminoacylation	4	0.538715	1.42357	Arid2, LOC100362814, Creg2, Aarsd1
GOTERM_BP_FAT	GO:0034660~ncRNA metabolic process	8	0.859907	0.824688	Arid2, LOC100911372, Rps6, Rps24, LOC100362814, Creg2, Aarsd1, Rnasel, Rpl35a, LOC100359498, Rpl35a
GOTERM_BP_FAT	GO:0006399~tRNA metabolic process	4	0.929772	0.70341	Arid2, LOC100362814, Creg2, Aarsd1
Annotation Cluster 126	Enrichment Score: 0.24560417916902108
Category	Term	Count	PValue	Fold Enrichment
GOTERM_MF_FAT	GO:0015078~hydrogen ion transmembrane transporter activity	7	0.35773	1.43854	Atp5o, Slc9a7, Slc36a1, LOC681754, Cox6b1, LOC685596, Uqcrb, Cox7b, Atp5l, LOC681754, Cox6b1
GOTERM_MF_FAT	GO:0015077~monovalent inorganic cation transmembrane transporter activity	7	0.408419	1.36078	Atp5o, Slc9a7, Slc36a1, LOC681754, Cox6b1, LOC685596, Uqcrb, Cox7b, Atp5l, LOC681754, Cox6b1
GOTERM_BP_FAT	GO:0015992~proton transport	3	0.840082	0.934217	Atp5o, Slc36a1, Atp5l
GOTERM_BP_FAT	GO:0006818~hydrogen transport	3	0.8484	0.915151	Atp5o, Slc36a1, Atp5l
Annotation Cluster 127	Enrichment Score: 0.2365118111008355
Category	Term	Count	PValue	Fold Enrichment
GOTERM_BP_FAT	GO:0048568~embryonic organ development	12	0.418864	1.1958	Mapk1, Med1, Eya1, Smad3, Satb2, Tgfbr2, Kmt2a, Zeb1, Ncoa6, Kat6a, Birc6, Dlg1
GOTERM_BP_FAT	GO:0043009~chordate embryonic development	21	0.474108	1.0824	Mapk1, Tapt1, LOC100910121, Rrn3, Zeb2, Med1, Eya1, Smad3, Vezf1, Satb2, Tsc1, Tgfbr2, Nf1, Adam10, Arhgap35, Zeb1, Ncoa6, Ptch1, Birc6, Atm, Enah, Dlg1
GOTERM_BP_FAT	GO:0009792~embryonic development ending in birth or egg hatching	21	0.493018	1.07132	Mapk1, Tapt1, LOC100910121, Rrn3, Zeb2, Med1, Eya1, Smad3, Vezf1, Satb2, Tsc1, Tgfbr2, Nf1, Adam10, Arhgap35, Zeb1, Ncoa6, Ptch1, Birc6, Atm, Enah, Dlg1
GOTERM_BP_FAT	GO:0060711~labyrinthine layer development	3	0.586007	1.54629	Mapk1, Ncoa6, Birc6
GOTERM_BP_FAT	GO:0001892~embryonic placenta development	4	0.63059	1.24562	Mapk1, Med1, Ncoa6, Birc6
GOTERM_BP_FAT	GO:0001890~placenta development	5	0.674468	1.09908	Mapk1, Med1, LOC100911372, Rps6, Ncoa6, Birc6
GOTERM_BP_FAT	GO:0001701~in utero embryonic development	10	0.905717	0.77448	Mapk1, Tapt1, LOC100910121, Rrn3, Med1, Smad3, Vezf1, Tgfbr2, Adam10, Ncoa6, Birc6
Annotation Cluster 128	Enrichment Score: 0.23202622630047778
Category	Term	Count	PValue	Fold Enrichment
GOTERM_BP_FAT	GO:0007346~regulation of mitotic cell cycle	8	0.350563	1.39046	L3mbtl1, LOC100911372, Rps6, Smad3, Pkia, Stat5b, Apc, Atm, Dlg1
GOTERM_BP_FAT	GO:0010638~positive regulation of organelle organization	6	0.426363	1.40133	Smad3, Rims1, Tnks, Mapk8, Apc, Dlg1
GOTERM_BP_FAT	GO:0051495~positive regulation of cytoskeleton organization	4	0.488175	1.53307	Smad3, Mapk8, Apc, Dlg1
GOTERM_BP_FAT	GO:0045786~negative regulation of cell cycle	5	0.519816	1.3346	Prkacb, Smad3, Apc, Atm, Dlg1
GOTERM_BP_FAT	GO:0051726~regulation of cell cycle	13	0.770825	0.912287	Prkacb, L3mbtl1, LOC100911372, Rps6, Smad3, Pkia, Stat5b, Ccnd2, Apc, Pde3a, Atm, LOC100364191, , Dlg1
GOTERM_BP_FAT	GO:0042110~T cell activation	5	0.835294	0.869039	LOC100911372, Rps6, Smad3, Stat5b, Apc, Dlg1
GOTERM_BP_FAT	GO:0046649~lymphocyte activation	5	0.972858	0.593154	LOC100911372, Rps6, Smad3, Stat5b, Apc, Dlg1
Annotation Cluster 129	Enrichment Score: 0.2187275048163941
Category	Term	Count	PValue	Fold Enrichment
GOTERM_BP_FAT	GO:0001944~vasculature development	14	0.497751	1.10722	Sgpl1, Mapk1, LOC100911248, Crkl, Vezf1, Nrp1, Tgfbr2, Foxo1, Nf1, Efnb2, Ncoa6, Ntrk2, Robo1, Mef2c, Ptprj
GOTERM_BP_FAT	GO:0001568~blood vessel development	13	0.577356	1.05607	Sgpl1, Mapk1, LOC100911248, Crkl, Vezf1, Nrp1, Tgfbr2, Foxo1, Nf1, Ncoa6, Ntrk2, Robo1, Mef2c, Ptprj
GOTERM_BP_FAT	GO:0048514~blood vessel morphogenesis	9	0.768	0.921419	Sgpl1, Vezf1, Nrp1, Tgfbr2, Nf1, Ntrk2, Robo1, Mef2c, Ptprj
Annotation Cluster 130	Enrichment Score: 0.21533126787632195
Category	Term	Count	PValue	Fold Enrichment
GOTERM_BP_FAT	GO:0001508~regulation of action potential	7	0.336714	1.47369	Scn2a1, Ank2, Tsc1, Nf1, Gnaq, Drd1, Kcnd2
GOTERM_BP_FAT	GO:0019228~regulation of action potential in neuron	5	0.547999	1.28858	Scn2a1, Ank2, Tsc1, Nf1, Drd1
GOTERM_BP_FAT	GO:0042552~myelination	3	0.744777	1.14981	Ank2, Tsc1, Nf1
GOTERM_BP_FAT	GO:0008366~axon ensheathment	3	0.780977	1.06768	Ank2, Tsc1, Nf1
GOTERM_BP_FAT	GO:0007272~ensheathment of neurons	3	0.780977	1.06768	Ank2, Tsc1, Nf1
Annotation Cluster 131	Enrichment Score: 0.20769481884917865
Category	Term	Count	PValue	Fold Enrichment
GOTERM_MF_FAT	GO:0016620~oxidoreductase activity, acting on the aldehyde or oxo group of donors, NAD or NADP as acceptor	4	0.287601	2.13116	Far2, RGD1310016, Gapdh, Aldh5a1
GOTERM_MF_FAT	GO:0051287~NAD or NADH binding	3	0.8913	0.814265	RGD1310016, Gapdh, Aldh5a1
GOTERM_MF_FAT	GO:0050662~coenzyme binding	8	0.929184	0.728372	Ero1lb, Soat1, RGD1310016, Acbd5, Gapdh, Acadsb, Aldh5a1, Rnasel
Annotation Cluster 132	Enrichment Score: 0.2072635501036171
Category	Term	Count	PValue	Fold Enrichment
GOTERM_MF_FAT	GO:0015175~neutral amino acid transmembrane transporter activity	3	0.358171	2.39756	Slc38a1, Slc6a6, Slc36a1
GOTERM_BP_FAT	GO:0015804~neutral amino acid transport	3	0.41385	2.13535	Slc38a1, Slc6a6, Slc36a1
GOTERM_BP_FAT	GO:0015837~amine transport	8	0.472823	1.23278	Slc38a1, Cacnb4, Cadps, Slc6a6, Slc36a1, Slc1a1, Drd1, Mecp2
GOTERM_BP_FAT	GO:0015807~L-amino acid transport	3	0.504745	1.7937	Cacnb4, Slc36a1, Slc1a1
GOTERM_MF_FAT	GO:0015293~symporter activity	7	0.543792	1.18468	Slc4a4, Slc38a1, Slc4a10, , Slc6a6, Slc36a1, Slc1a1
GOTERM_MF_FAT	GO:0015179~L-amino acid transmembrane transporter activity	3	0.694048	1.2693	Slc38a1, Slc36a1, Slc1a1
GOTERM_MF_FAT	GO:0015171~amino acid transmembrane transporter activity	4	0.697195	1.12826	Slc38a1, Slc6a6, Slc36a1, Slc1a1
GOTERM_BP_FAT	GO:0006865~amino acid transport	5	0.727718	1.0238	Slc38a1, Cacnb4, Slc6a6, Slc36a1, Slc1a1
GOTERM_MF_FAT	GO:0015294~solute:cation symporter activity	4	0.766762	1.0095	Slc4a4, Slc6a6, Slc36a1, Slc1a1
GOTERM_MF_FAT	GO:0005275~amine transmembrane transporter activity	4	0.786858	0.975278	Slc38a1, Slc6a6, Slc36a1, Slc1a1
GOTERM_BP_FAT	GO:0046942~carboxylic acid transport	6	0.890595	0.779868	Slc38a1, Cacnb4, Slc6a6, Slc36a1, Slc1a1, Abcc1
GOTERM_BP_FAT	GO:0015849~organic acid transport	6	0.894861	0.773145	Slc38a1, Cacnb4, Slc6a6, Slc36a1, Slc1a1, Abcc1
Annotation Cluster 133	Enrichment Score: 0.2045417199845278
Category	Term	Count	PValue	Fold Enrichment
GOTERM_BP_FAT	GO:0051493~regulation of cytoskeleton organization	8	0.505424	1.1958	Akap5, Smad3, Tsc1, Map2, Add2, Mapk8, Apc, Dlg1
GOTERM_BP_FAT	GO:0031110~regulation of microtubule polymerization or depolymerization	3	0.526009	1.72471	Map2, Mapk8, Apc
GOTERM_BP_FAT	GO:0070507~regulation of microtubule cytoskeleton organization	3	0.703571	1.24562	Map2, Mapk8, Apc
GOTERM_BP_FAT	GO:0032886~regulation of microtubule-based process	3	0.812598	0.996498	Map2, Mapk8, Apc
Annotation Cluster 134	Enrichment Score: 0.20252066961528406
Category	Term	Count	PValue	Fold Enrichment
GOTERM_CC_FAT	GO:0000775~chromosome, centromeric region	6	0.43237	1.39121	Pafah1b1, Crebbp, Ss18l1, Apc, Ahctf1, Dnmt3a
GOTERM_CC_FAT	GO:0000779~condensed chromosome, centromeric region	3	0.64386	1.39121	Crebbp, Ss18l1, Ahctf1
GOTERM_CC_FAT	GO:0000793~condensed chromosome	4	0.88673	0.794976	Crebbp, L3mbtl1, Ss18l1, Ahctf1
Annotation Cluster 135	Enrichment Score: 0.200163282625622
Category	Term	Count	PValue	Fold Enrichment
GOTERM_MF_FAT	GO:0004468~lysine N-acetyltransferase activity	3	0.547312	1.65985	Crebbp, Mgea5, Kat6a
GOTERM_MF_FAT	GO:0004402~histone acetyltransferase activity	3	0.547312	1.65985	Crebbp, Mgea5, Kat6a
GOTERM_MF_FAT	GO:0016410~N-acyltransferase activity	5	0.592902	1.2191	Cers4, Crebbp, Mgea5, Kat6a, Nmt2
GOTERM_MF_FAT	GO:0016407~acetyltransferase activity	5	0.64517	1.14169	Pafah1b1, Crebbp, Mgea5, Pafah1b2, Kat6a
GOTERM_MF_FAT	GO:0008080~N-acetyltransferase activity	3	0.871078	0.863121	Crebbp, Mgea5, Kat6a
Annotation Cluster 136	Enrichment Score: 0.19900108786284595
Category	Term	Count	PValue	Fold Enrichment
GOTERM_BP_FAT	GO:0043627~response to estrogen stimulus	9	0.464826	1.21196	Mapk1, Tnfrsf11b, Tacr3, Tgfbr2, Slc25a36l1, Slc25a36, Gstm7, Stat5b, Ptch1, Ccnd2
GOTERM_BP_FAT	GO:0032355~response to estradiol stimulus	5	0.674468	1.09908	Tacr3, Slc25a36l1, Slc25a36, Stat5b, Ptch1, Ccnd2
GOTERM_BP_FAT	GO:0048545~response to steroid hormone stimulus	13	0.806761	0.88326	Mapk1, Tnfrsf11b, Tacr3, Htr1b, Tgfbr2, Slc25a36l1, Slc25a36, Adam9, Mgea5, Gstm7, Stat5b, Ptch1, Ccnd2, Mapk8
Annotation Cluster 137	Enrichment Score: 0.18671615724293972
Category	Term	Count	PValue	Fold Enrichment
GOTERM_BP_FAT	GO:0045792~negative regulation of cell size	7	0.39752	1.37674	Dcbld2, Ulk2, Deptor, Smad3, Ndufs3, Nrp1, Tsc1
GOTERM_BP_FAT	GO:0040008~regulation of growth	18	0.491768	1.0849	Sgpl1, Dcbld2, Mcts1, Ulk2, Crim1, Csnk2a1, Cacna1c, LOC100911286, Pcsk1n, Smad3, Ndufs3, Zmat3, Nrp1, Serp1, Tgfbr2, Adam10, Gpam, Stat5b, Ptch1
GOTERM_BP_FAT	GO:0030308~negative regulation of cell growth	5	0.685665	1.08315	Dcbld2, Ulk2, Smad3, Ndufs3, Nrp1
GOTERM_BP_FAT	GO:0045926~negative regulation of growth	6	0.717872	1.00769	Dcbld2, Ulk2, Smad3, Ndufs3, Nrp1, Ptch1
GOTERM_BP_FAT	GO:0008361~regulation of cell size	10	0.750341	0.934217	Dcbld2, Ulk2, Deptor, Smad3, Ndufs3, Nrp1, Tsc1, Sgms1, Adam10, Dclk1
GOTERM_BP_FAT	GO:0032535~regulation of cellular component size	12	0.790071	0.896848	Dcbld2, Ulk2, Deptor, Smad3, Ndufs3, Nrp1, Tsc1, Sgms1, Adam10, Add2, Dclk1, Dlg1
GOTERM_BP_FAT	GO:0001558~regulation of cell growth	8	0.864536	0.819039	Dcbld2, Ulk2, Crim1, Csnk2a1, Smad3, Ndufs3, Nrp1, Adam10
Annotation Cluster 138	Enrichment Score: 0.17960646869787647
Category	Term	Count	PValue	Fold Enrichment
GOTERM_MF_FAT	GO:0017016~Ras GTPase binding	5	0.579147	1.24012	Srgap1, Fmnl2, Erc1, Rapgef6, Rims1
GOTERM_MF_FAT	GO:0031267~small GTPase binding	5	0.669584	1.10657	Srgap1, Fmnl2, Erc1, Rapgef6, Rims1
GOTERM_MF_FAT	GO:0051020~GTPase binding	5	0.745738	0.998983	Srgap1, Fmnl2, Erc1, Rapgef6, Rims1
Annotation Cluster 139	Enrichment Score: 0.17603622897084964
Category	Term	Count	PValue	Fold Enrichment
GOTERM_MF_FAT	GO:0070279~vitamin B6 binding	4	0.531798	1.43854	Sgpl1, Abat, Gad2, Thnsl1
GOTERM_MF_FAT	GO:0030170~pyridoxal phosphate binding	4	0.531798	1.43854	Sgpl1, Abat, Gad2, Thnsl1
GOTERM_MF_FAT	GO:0019842~vitamin binding	6	0.812661	0.889816	Sgpl1, Abat, Mtr, Gad2, Thnsl1, Acaca
GOTERM_MF_FAT	GO:0048037~cofactor binding	12	0.859907	0.833934	Sgpl1, Ero1lb, Abat, Soat1, RGD1310016, Acbd5, Gad2, Gapdh, Acadsb, Aldh5a1, Rnasel, Thnsl1
Annotation Cluster 140	Enrichment Score: 0.17385191816471665
Category	Term	Count	PValue	Fold Enrichment
GOTERM_CC_FAT	GO:0044449~contractile fiber part	5	0.595331	1.21455	Cacna1c, Synm, Pdlim5, Hdac4, Abcc9
GOTERM_CC_FAT	GO:0030016~myofibril	5	0.655941	1.12524	Cacna1c, Synm, Pdlim5, Hdac4, Abcc9
GOTERM_CC_FAT	GO:0030017~sarcomere	4	0.716979	1.09309	Cacna1c, Pdlim5, Hdac4, Abcc9
GOTERM_CC_FAT	GO:0043292~contractile fiber	5	0.720217	1.03401	Cacna1c, Synm, Pdlim5, Hdac4, Abcc9
Annotation Cluster 141	Enrichment Score: 0.17278775994521017
Category	Term	Count	PValue	Fold Enrichment
GOTERM_BP_FAT	GO:0031346~positive regulation of cell projection organization	5	0.547999	1.28858	Kit, Akap5, Rala, Apc, Robo1
GOTERM_BP_FAT	GO:0010720~positive regulation of cell development	6	0.637005	1.10722	Synj1, Kit, Mapk9, Akap5, Smad3, Robo1
GOTERM_BP_FAT	GO:0050769~positive regulation of neurogenesis	4	0.868389	0.830415	Synj1, Kit, Akap5, Robo1
Annotation Cluster 142	Enrichment Score: 0.172014300690427
Category	Term	Count	PValue	Fold Enrichment
GOTERM_BP_FAT	GO:0043588~skin development	3	0.460412	1.94967	Fras1, Col5a2, Apc
GOTERM_BP_FAT	GO:0008544~epidermis development	5	0.79895	0.922683	Fras1, Col5a2, Adam9, Ptch1, Apc
GOTERM_BP_FAT	GO:0007398~ectoderm development	5	0.828496	0.879263	Fras1, Col5a2, Adam9, Ptch1, Apc
Annotation Cluster 143	Enrichment Score: 0.16539677545781736
Category	Term	Count	PValue	Fold Enrichment
GOTERM_BP_FAT	GO:0051146~striated muscle cell differentiation	6	0.518206	1.26317	Cacnb4, Utrn, Tsc1, Mtpn, Nras, Sort1
GOTERM_BP_FAT	GO:0007517~muscle organ development	9	0.554755	1.12106	Arid5b, Cacnb4, Utrn, Tsc1, Serp1, Nf1, Mkx, Mef2c, Dlg1
GOTERM_BP_FAT	GO:0042692~muscle cell differentiation	7	0.605579	1.11311	Cacnb4, Utrn, Tsc1, Mtpn, Nras, Sort1, Mef2c
GOTERM_BP_FAT	GO:0007519~skeletal muscle tissue development	4	0.764068	1.01339	Cacnb4, Utrn, Nf1, Mef2c
GOTERM_BP_FAT	GO:0060538~skeletal muscle organ development	4	0.764068	1.01339	Cacnb4, Utrn, Nf1, Mef2c
GOTERM_BP_FAT	GO:0060537~muscle tissue development	6	0.785082	0.924586	Cacnb4, Utrn, Tsc1, Nf1, Mef2c, Dlg1
GOTERM_BP_FAT	GO:0014706~striated muscle tissue development	5	0.871503	0.812363	Cacnb4, Utrn, Tsc1, Nf1, Mef2c
Annotation Cluster 144	Enrichment Score: 0.15900151111198327
Category	Term	Count	PValue	Fold Enrichment
GOTERM_BP_FAT	GO:0050863~regulation of T cell activation	7	0.446042	1.3079	Cd47, Pnp, Tgfbr2, Zeb1, Itch, Stat5b, Dlg1
GOTERM_BP_FAT	GO:0045580~regulation of T cell differentiation	4	0.488175	1.53307	Pnp, Tgfbr2, Zeb1, Stat5b
GOTERM_BP_FAT	GO:0045582~positive regulation of T cell differentiation	3	0.546647	1.66083	Pnp, Tgfbr2, Stat5b
GOTERM_BP_FAT	GO:0042129~regulation of T cell proliferation	4	0.554916	1.39046	Pnp, Itch, Stat5b, Dlg1
GOTERM_BP_FAT	GO:0045621~positive regulation of lymphocyte differentiation	3	0.566649	1.60151	Pnp, Tgfbr2, Stat5b
GOTERM_BP_FAT	GO:0045619~regulation of lymphocyte differentiation	4	0.616191	1.27213	Pnp, Tgfbr2, Zeb1, Stat5b
GOTERM_BP_FAT	GO:0046634~regulation of alpha-beta T cell activation	3	0.656981	1.35886	Pnp, Tgfbr2, Itch
GOTERM_BP_FAT	GO:0050870~positive regulation of T cell activation	4	0.684391	1.14981	Cd47, Pnp, Tgfbr2, Stat5b
GOTERM_BP_FAT	GO:0051249~regulation of lymphocyte activation	7	0.711291	0.996498	Cd47, Pnp, Tgfbr2, Zeb1, Itch, Stat5b, Dlg1
GOTERM_BP_FAT	GO:0050670~regulation of lymphocyte proliferation	4	0.764068	1.01339	Pnp, Itch, Stat5b, Dlg1
GOTERM_BP_FAT	GO:0032944~regulation of mononuclear cell proliferation	4	0.774003	0.996498	Pnp, Itch, Stat5b, Dlg1
GOTERM_BP_FAT	GO:0070663~regulation of leukocyte proliferation	4	0.783594	0.980162	Pnp, Itch, Stat5b, Dlg1
GOTERM_BP_FAT	GO:0002694~regulation of leukocyte activation	7	0.795879	0.902003	Cd47, Pnp, Tgfbr2, Zeb1, Itch, Stat5b, Dlg1
GOTERM_BP_FAT	GO:0050865~regulation of cell activation	7	0.83326	0.857642	Cd47, Pnp, Tgfbr2, Zeb1, Itch, Stat5b, Dlg1
GOTERM_BP_FAT	GO:0002684~positive regulation of immune system process	9	0.85173	0.835573	Mapk1, Cd47, Cacnb4, Pnp, Tgfbr2, Adam10, Itch, Cadm1, Stat5b
GOTERM_BP_FAT	GO:0051251~positive regulation of lymphocyte activation	4	0.868389	0.830415	Cd47, Pnp, Tgfbr2, Stat5b
GOTERM_BP_FAT	GO:0002696~positive regulation of leukocyte activation	4	0.896154	0.776492	Cd47, Pnp, Tgfbr2, Stat5b
GOTERM_BP_FAT	GO:0050867~positive regulation of cell activation	4	0.914452	0.738147	Cd47, Pnp, Tgfbr2, Stat5b
Annotation Cluster 145	Enrichment Score: 0.15721853244704537
Category	Term	Count	PValue	Fold Enrichment
GOTERM_BP_FAT	GO:0007018~microtubule-based movement	6	0.518206	1.26317	Pafah1b1, Tuba1a, Kif5c, Kif21a, Dync1li2, Kif1b, Cort, Apitd1, Pgd
GOTERM_MF_FAT	GO:0003777~microtubule motor activity	4	0.70979	1.10657	Kif5c, Kif21a, Dync1li2, Kif1b, Cort, Apitd1, Pgd
GOTERM_BP_FAT	GO:0007017~microtubule-based process	10	0.79329	0.895058	Pafah1b1, Tuba1a, Kif5c, Map2, Fgfr1op, Kif21a, Cnp, Cenpj, Dync1li2, Kif1b, Cort, Apitd1, Pgd
GOTERM_MF_FAT	GO:0003774~motor activity	6	0.805493	0.899085	Kif5c, Myo9a, Kif21a, Myo1b, Dync1li2, Kif1b, Cort, Apitd1, Pgd
Annotation Cluster 146	Enrichment Score: 0.13193525360981195
Category	Term	Count	PValue	Fold Enrichment
GOTERM_CC_FAT	GO:0008021~synaptic vesicle	6	0.521782	1.25781	Syt1, Rab3c, Stxbp5, Sv2c, Gad2, Cadm1
GOTERM_CC_FAT	GO:0030136~clathrin-coated vesicle	8	0.620964	1.07392	Syt1, Rab3c, Stxbp5, Sv2c, Gad2, Picalm, Cadm1, Sort1
GOTERM_CC_FAT	GO:0030135~coated vesicle	9	0.636914	1.04341	Sec23a, Syt1, Rab3c, Stxbp5, Sv2c, Gad2, Picalm, Cadm1, Sort1
GOTERM_CC_FAT	GO:0031410~cytoplasmic vesicle	28	0.826432	0.888988	Kit, Sec23a, Gnai1, Pdpk1, Syt1, Gria4, LOC100911286, Pcsk1n, Cadps, Clcn3, Rab3c, Stxbp5, Gck, Adam10, Pikfyve, Dnajc5, Cnp, Rab8b, Sv2c, Itch, Gad2, Picalm, Cadm1, Anp32e, Kif1b, Cort, Apitd1, Pgd, Tf, Sort1, Eltd1,
GOTERM_CC_FAT	GO:0031982~vesicle	29	0.864324	0.866788	Kit, Sec23a, Gnai1, Pdpk1, Syt1, Gria4, LOC100911286, Pcsk1n, Cadps, Clcn3, Rab3c, Stxbp5, Gck, Adam10, Pikfyve, Dnajc5, Cnp, Rab8b, Sv2c, Itch, Gad2, Picalm, Cadm1, Mapk8, Anp32e, Kif1b, Cort, Apitd1, Pgd, Tf, Sort1, Eltd1,
GOTERM_CC_FAT	GO:0031988~membrane-bounded vesicle	24	0.882547	0.84432	Kit, Sec23a, Gnai1, Pdpk1, Syt1, Gria4, LOC100911286, Pcsk1n, Clcn3, Rab3c, Stxbp5, Gck, Adam10, Pikfyve, Dnajc5, Cnp, Sv2c, Gad2, Picalm, Cadm1, Anp32e, Kif1b, Cort, Apitd1, Pgd, Tf, Sort1,
GOTERM_CC_FAT	GO:0016023~cytoplasmic membrane-bounded vesicle	22	0.916632	0.809309	Kit, Sec23a, Gnai1, Pdpk1, Syt1, Gria4, LOC100911286, Pcsk1n, Rab3c, Stxbp5, Gck, Adam10, Dnajc5, Cnp, Sv2c, Gad2, Picalm, Cadm1, Anp32e, Kif1b, Cort, Apitd1, Pgd, Tf, Sort1,
Annotation Cluster 147	Enrichment Score: 0.12962262713329742
Category	Term	Count	PValue	Fold Enrichment
GOTERM_CC_FAT	GO:0043296~apical junction complex	4	0.693456	1.13358	Strn, Cgnl1, Apc, Magi1
GOTERM_CC_FAT	GO:0016327~apicolateral plasma membrane	4	0.716979	1.09309	Strn, Cgnl1, Apc, Magi1
GOTERM_CC_FAT	GO:0005923~tight junction	3	0.780714	1.06767	Strn, Apc, Magi1
GOTERM_CC_FAT	GO:0070160~occluding junction	3	0.780714	1.06767	Strn, Apc, Magi1
Annotation Cluster 148	Enrichment Score: 0.12905443550683862
Category	Term	Count	PValue	Fold Enrichment
GOTERM_MF_FAT	GO:0004222~metalloendopeptidase activity	6	0.2919	1.65985	Lmln, Osgep, Zmpste24, Adam10, Ide, Adam9
GOTERM_MF_FAT	GO:0008237~metallopeptidase activity	7	0.692773	1.01715	Lmln, Osgep, Zmpste24, Adam10, Ide, Adam9, Zscan18
GOTERM_MF_FAT	GO:0070011~peptidase activity, acting on L-amino acid peptides	16	0.937924	0.762138	Lmln, Maml2, Prepl, Osgep, Lonrf1, Zmpste24, Cyld, Adam10, Ide, Adam9, , Psmb6, Lonrf2, Usp7, Zscan18, Usp12
GOTERM_MF_FAT	GO:0008233~peptidase activity	17	0.943183	0.759475	Lmln, Maml2, Prepl, Osgep, Lonrf1, Zmpste24, Cyld, Adam10, Ide, Adam9, , Psmb6, Lonrf2, Usp7, Zscan18, Usp12, Spcs3
GOTERM_MF_FAT	GO:0004175~endopeptidase activity	10	0.94897	0.708638	Lmln, Prepl, Osgep, Zmpste24, Adam10, Ide, Adam9, , Psmb6, Usp12
GOTERM_BP_FAT	GO:0006508~proteolysis	24	0.990452	0.688559	LOC100911374, Lmln, Klhl12, Usp24, LOC100911286, Pcsk1n, Prepl, Osgep, Lonrf1, Zmpste24, Cyld, Adam10, Pja2, Rnf144b, Ide, Adam9, Itch, , Psmb6, Lonrf2, Usp7, Zscan18, Ubc, Usp12, Spcs3
Annotation Cluster 149	Enrichment Score: 0.12864182962807424
Category	Term	Count	PValue	Fold Enrichment
GOTERM_CC_FAT	GO:0005874~microtubule	10	0.576293	1.08534	Pafah1b1, Eml5, Tuba1a, Kif5c, Nudc, Map2, Synj2, Apc, Dync1li2, Kif1b, Cort, Apitd1, Pgd
GOTERM_BP_FAT	GO:0007017~microtubule-based process	10	0.79329	0.895058	Pafah1b1, Tuba1a, Kif5c, Map2, Fgfr1op, Kif21a, Cnp, Cenpj, Dync1li2, Kif1b, Cort, Apitd1, Pgd
GOTERM_CC_FAT	GO:0015630~microtubule cytoskeleton	17	0.899495	0.810455	Pafah1b1, Cenpv, Eml5, Tuba1a, Kif5c, Cnksr2, Nudc, LOC100363675, LOC682571, Spin1, Map2, Fgfr1op, Synj2, Dctn4, Apc, Cenpj, Dync1li2, Atm, Kif1b, Cort, Apitd1, Pgd
Annotation Cluster 150	Enrichment Score: 0.12686091829320165
Category	Term	Count	PValue	Fold Enrichment
GOTERM_BP_FAT	GO:0042278~purine nucleoside metabolic process	3	0.640201	1.40133	Pnp, Dnmt3a, Rnasel
GOTERM_BP_FAT	GO:0046128~purine ribonucleoside metabolic process	3	0.640201	1.40133	Pnp, Dnmt3a, Rnasel
GOTERM_BP_FAT	GO:0009119~ribonucleoside metabolic process	3	0.831353	0.954094	Pnp, Dnmt3a, Rnasel
GOTERM_BP_FAT	GO:0009116~nucleoside metabolic process	3	0.912302	0.760041	Pnp, Dnmt3a, Rnasel
Annotation Cluster 151	Enrichment Score: 0.12458682205275604
Category	Term	Count	PValue	Fold Enrichment
GOTERM_BP_FAT	GO:0012501~programmed cell death	20	0.702971	0.95511	Foxo3, Sgpl1, Opa1, Kit, Mapk9, Scn2a1, Sgpp1, LOC100911372, Rps6, Tnfrsf11b, Smad3, Mdm4, Dido1, Zmat3, Asah2, Sgms1, Prune2, Gapdh, Mapk8, Ubc, Atm
GOTERM_BP_FAT	GO:0006915~apoptosis	19	0.752914	0.925088	Foxo3, Sgpl1, Opa1, Mapk9, Scn2a1, Sgpp1, LOC100911372, Rps6, Tnfrsf11b, Smad3, Mdm4, Dido1, Zmat3, Asah2, Sgms1, Prune2, Gapdh, Mapk8, Ubc, Atm
GOTERM_BP_FAT	GO:0008219~cell death	21	0.761606	0.920519	Foxo3, Sgpl1, Opa1, Kit, Mapk9, Scn2a1, Sgpp1, LOC100911372, Rps6, Tnfrsf11b, Smad3, Mdm4, Dido1, Zmat3, Asah2, Sgms1, Prune2, Mgea5, Gapdh, Mapk8, Ubc, Atm
GOTERM_BP_FAT	GO:0016265~death	21	0.78748	0.904602	Foxo3, Sgpl1, Opa1, Kit, Mapk9, Scn2a1, Sgpp1, LOC100911372, Rps6, Tnfrsf11b, Smad3, Mdm4, Dido1, Zmat3, Asah2, Sgms1, Prune2, Mgea5, Gapdh, Mapk8, Ubc, Atm
Annotation Cluster 152	Enrichment Score: 0.12043021979501632
Category	Term	Count	PValue	Fold Enrichment
GOTERM_BP_FAT	GO:0007346~regulation of mitotic cell cycle	8	0.350563	1.39046	L3mbtl1, LOC100911372, Rps6, Smad3, Pkia, Stat5b, Apc, Atm, Dlg1
GOTERM_BP_FAT	GO:0033077~T cell differentiation in the thymus	3	0.460412	1.94967	LOC100911372, Rps6, Stat5b, Apc
GOTERM_BP_FAT	GO:0002521~leukocyte differentiation	6	0.735953	0.985548	Kit, LOC100911372, Rps6, Tgfbr2, Stat5b, Apc, Ostm1
GOTERM_BP_FAT	GO:0007179~transforming growth factor beta receptor signaling pathway	3	0.744777	1.14981	Smad3, Tgfbr2, Adam9
GOTERM_BP_FAT	GO:0002274~myeloid leukocyte activation	3	0.75738	1.12106	Tgfbr2, Adam10, Adam9
GOTERM_BP_FAT	GO:0042110~T cell activation	5	0.835294	0.869039	LOC100911372, Rps6, Smad3, Stat5b, Apc, Dlg1
GOTERM_BP_FAT	GO:0032103~positive regulation of response to external stimulus	3	0.840082	0.934217	Smad3, Adam10, Stat5b
GOTERM_BP_FAT	GO:0030217~T cell differentiation	3	0.840082	0.934217	LOC100911372, Rps6, Stat5b, Apc
GOTERM_BP_FAT	GO:0032101~regulation of response to external stimulus	6	0.872013	0.807971	Smad3, Ednrb, Tgfbr2, Adam10, Xylt1, Stat5b
GOTERM_BP_FAT	GO:0045321~leukocyte activation	8	0.914054	0.752074	LOC100911372, Rps6, Smad3, Tgfbr2, Adam10, Adam9, Stat5b, Apc, Dlg1
GOTERM_BP_FAT	GO:0001775~cell activation	9	0.926463	0.739161	LOC100911372, Rps6, Smad3, Tgfbr2, Adam10, Pik3cb, Adam9, Stat5b, Apc, Dlg1
GOTERM_BP_FAT	GO:0030098~lymphocyte differentiation	3	0.958183	0.622811	LOC100911372, Rps6, Stat5b, Apc
GOTERM_BP_FAT	GO:0046649~lymphocyte activation	5	0.972858	0.593154	LOC100911372, Rps6, Smad3, Stat5b, Apc, Dlg1
Annotation Cluster 153	Enrichment Score: 0.120205683458216
Category	Term	Count	PValue	Fold Enrichment
GOTERM_BP_FAT	GO:0042254~ribosome biogenesis	6	0.492512	1.29978	LOC100910121, Rrn3, LOC100911372, Rps6, Rps24, Tsc1, Rnasel, Rpl35a, LOC100359498, Rpl35a
GOTERM_BP_FAT	GO:0006364~rRNA processing	4	0.63059	1.24562	LOC100911372, Rps6, Rps24, Rnasel, Rpl35a, LOC100359498, Rpl35a
GOTERM_BP_FAT	GO:0016072~rRNA metabolic process	4	0.644611	1.2202	LOC100911372, Rps6, Rps24, Rnasel, Rpl35a, LOC100359498, Rpl35a
GOTERM_BP_FAT	GO:0022613~ribonucleoprotein complex biogenesis	7	0.744522	0.959929	LOC100910121, Rrn3, LOC100911372, Rps6, Srsf10, Rps24, Tsc1, Rnasel, Rpl35a, LOC100359498, Rpl35a
GOTERM_BP_FAT	GO:0034660~ncRNA metabolic process	8	0.859907	0.824688	Arid2, LOC100911372, Rps6, Rps24, LOC100362814, Creg2, Aarsd1, Rnasel, Rpl35a, LOC100359498, Rpl35a
GOTERM_BP_FAT	GO:0034470~ncRNA processing	5	0.916681	0.732719	LOC100911372, Rps6, Ago2, Rps24, Rnasel, Rpl35a, LOC100359498, Rpl35a
GOTERM_BP_FAT	GO:0048872~homeostasis of number of cells	4	0.929772	0.70341	LOC100910121, Rrn3, LOC100911372, Rps6, Rps24, Stat5b
GOTERM_BP_FAT	GO:0006396~RNA processing	8	0.999929	0.382044	Rbfox2, LOC100911372, Rps6, Srsf10, Ago2, Vezf1, Rps24, Rnasel, Rpl35a, LOC100359498, Rpl35a
Annotation Cluster 154	Enrichment Score: 0.11435365195207624
Category	Term	Count	PValue	Fold Enrichment
GOTERM_BP_FAT	GO:0006006~glucose metabolic process	9	0.485235	1.19051	Gsk3b, Phka1, Pfkfb2, Serp1, Prkaa1, Gck, RGD1310016, Gapdh, Aldh5a1
GOTERM_BP_FAT	GO:0006007~glucose catabolic process	3	0.780977	1.06768	Pfkfb2, Gck, Gapdh
GOTERM_BP_FAT	GO:0019320~hexose catabolic process	3	0.802539	1.01915	Pfkfb2, Gck, Gapdh
GOTERM_BP_FAT	GO:0046365~monosaccharide catabolic process	3	0.802539	1.01915	Pfkfb2, Gck, Gapdh
GOTERM_BP_FAT	GO:0016052~carbohydrate catabolic process	4	0.841659	0.879263	Chi3l1, Pfkfb2, Gck, Gapdh
GOTERM_BP_FAT	GO:0046164~alcohol catabolic process	3	0.877875	0.846083	Pfkfb2, Gck, Gapdh
GOTERM_BP_FAT	GO:0044275~cellular carbohydrate catabolic process	3	0.877875	0.846083	Pfkfb2, Gck, Gapdh
Annotation Cluster 155	Enrichment Score: 0.11190020280856913
Category	Term	Count	PValue	Fold Enrichment
GOTERM_BP_FAT	GO:0050953~sensory perception of light stimulus	4	0.709011	1.10722	Opa1, , Unc119, Opa3
GOTERM_BP_FAT	GO:0007601~visual perception	4	0.709011	1.10722	Opa1, , Unc119, Opa3
GOTERM_BP_FAT	GO:0007600~sensory perception	9	0.918318	0.751549	Opa1, Mapk1, Thrb, , Unc119, Dlg2, Opa3, Arrb1, Mecp2
Annotation Cluster 156	Enrichment Score: 0.10751749558257691
Category	Term	Count	PValue	Fold Enrichment
GOTERM_BP_FAT	GO:0007281~germ cell development	6	0.603275	1.14981	Foxo3, Kit, Pafah1b1, Nr2c2, Rnf38, Pde3a
GOTERM_BP_FAT	GO:0007286~spermatid development	3	0.831353	0.954094	Kit, Pafah1b1, Rnf38
GOTERM_BP_FAT	GO:0048515~spermatid differentiation	3	0.856323	0.896848	Kit, Pafah1b1, Rnf38
GOTERM_BP_FAT	GO:0048610~reproductive cellular process	7	0.864952	0.81744	Foxo3, Kit, Pafah1b1, Nr2c2, Rnf38, Pde3a, Dnmt3a
Annotation Cluster 157	Enrichment Score: 0.09863897613135644
Category	Term	Count	PValue	Fold Enrichment
GOTERM_CC_FAT	GO:0044420~extracellular matrix part	7	0.423295	1.33904	Fras1, Nid1, Col5a2, Col24a1, Mfap1a, Dag1, Tf
GOTERM_CC_FAT	GO:0005604~basement membrane	4	0.749609	1.03751	Fras1, Nid1, Dag1, Tf
GOTERM_CC_FAT	GO:0005578~proteinaceous extracellular matrix	10	0.763974	0.921885	Fras1, Nid1, Tnr, Col5a2, Tnfrsf11b, Spock1, Col24a1, Mfap1a, Dag1, Tf
GOTERM_CC_FAT	GO:0031012~extracellular matrix	10	0.894444	0.78883	Fras1, Nid1, Tnr, Col5a2, Tnfrsf11b, Spock1, Col24a1, Mfap1a, Dag1, Tf
GOTERM_CC_FAT	GO:0005615~extracellular space	13	0.967656	0.693181	Kit, Chi3l1, LOC100911286, Pcsk1n, Tnfrsf11b, Pdgfc, Lrp8, Lgi1, Ide, Adam9, Cnp, Pcdhac1, Pcdhac2, Tf, Eltd1
GOTERM_CC_FAT	GO:0044421~extracellular region part	21	0.972399	0.728728	Fras1, Kit, Nid1, Tnr, Chi3l1, Col5a2, LOC100911286, Pcsk1n, Tnfrsf11b, Pdgfc, Spock1, Lrp8, Col24a1, Lgi1, Mfap1a, Ide, Adam9, Cnp, Dag1, Pcdhac1, Pcdhac2, Tf, Eltd1
GOTERM_CC_FAT	GO:0005576~extracellular region	28	0.99966	0.602661	Fras1, Kit, Nid1, Tnr, Chi3l1, Col5a2, Crim1, Ppia, LOC100911286, Pcsk1n, Tnfrsf11b, Pnp, Pdgfc, Spock1, Lrp8, Pdzd2, Col24a1, Lgi1, Mfap1a, Ide, Adam9, Cnp, Dag1, Pcdhac1, Pcdhac2, Eogt, Kif1b, Cort, Apitd1, Pgd, Tf, Eltd1, Rspo2
Annotation Cluster 158	Enrichment Score: 0.09546770804934641
Category	Term	Count	PValue	Fold Enrichment
GOTERM_BP_FAT	GO:0051100~negative regulation of binding	4	0.684391	1.14981	Tnks, Hdac4, Arrb1, Zfp462
GOTERM_BP_FAT	GO:0043392~negative regulation of DNA binding	3	0.780977	1.06768	Tnks, Hdac4, Zfp462
GOTERM_BP_FAT	GO:0051098~regulation of binding	7	0.821455	0.871936	Runx1t1, Smad3, Tnks, Add2, Hdac4, Arrb1, Zfp462
GOTERM_BP_FAT	GO:0051101~regulation of DNA binding	4	0.945371	0.664332	Runx1t1, Tnks, Hdac4, Zfp462
Annotation Cluster 159	Enrichment Score: 0.09206549407146371
Category	Term	Count	PValue	Fold Enrichment
GOTERM_CC_FAT	GO:0000785~chromatin	8	0.674557	1.02022	Pds5a, Csnk2a1, L3mbtl1, Chd1, Ahctf1, Kat6a, Dnmt3a, Mecp2
GOTERM_CC_FAT	GO:0000790~nuclear chromatin	3	0.811668	0.998041	Csnk2a1, Dnmt3a, Mecp2
GOTERM_CC_FAT	GO:0005694~chromosome	15	0.83075	0.866224	LOC100911374, Pds5a, Pafah1b1, Rad21, Csnk2a1, Crebbp, L3mbtl1, Ss18l1, Tnks, Chd1, Apc, Ahctf1, Kat6a, Dnmt3a, Mecp2
GOTERM_CC_FAT	GO:0044427~chromosomal part	13	0.840905	0.853832	Pds5a, Pafah1b1, Csnk2a1, Crebbp, L3mbtl1, Ss18l1, Tnks, Chd1, Apc, Ahctf1, Kat6a, Dnmt3a, Mecp2
GOTERM_CC_FAT	GO:0000228~nuclear chromosome	6	0.841969	0.850183	Rad21, Csnk2a1, Ss18l1, Tnks, Dnmt3a, Mecp2
GOTERM_CC_FAT	GO:0044454~nuclear chromosome part	5	0.870355	0.814005	Csnk2a1, Ss18l1, Tnks, Dnmt3a, Mecp2
Annotation Cluster 160	Enrichment Score: 0.08723374450549837
Category	Term	Count	PValue	Fold Enrichment
GOTERM_BP_FAT	GO:0030336~negative regulation of cell migration	3	0.792005	1.04285	Nf1, Abhd2, Drd1
GOTERM_BP_FAT	GO:0040013~negative regulation of locomotion	3	0.831353	0.954094	Nf1, Abhd2, Drd1
GOTERM_BP_FAT	GO:0051271~negative regulation of cell motion	3	0.831353	0.954094	Nf1, Abhd2, Drd1
Annotation Cluster 161	Enrichment Score: 0.07569379368369655
Category	Term	Count	PValue	Fold Enrichment
GOTERM_MF_FAT	GO:0016790~thiolester hydrolase activity	6	0.390026	1.46292	Usp24, Cyld, Acot13, Usp7, Ptprt, Usp12
GOTERM_MF_FAT	GO:0004221~ubiquitin thiolesterase activity	4	0.478754	1.55517	Usp24, Cyld, Usp7, Usp12
GOTERM_BP_FAT	GO:0070647~protein modification by small protein conjugation or removal	6	0.850833	0.838176	LOC100911374, Rnf144b, Itch, Usp7, Ubc, Usp12
GOTERM_BP_FAT	GO:0006511~ubiquitin-dependent protein catabolic process	8	0.855151	0.830415	Usp24, Cyld, Rnf144b, Itch, Psmb6, Usp7, Ubc, Usp12
GOTERM_BP_FAT	GO:0016567~protein ubiquitination	4	0.862106	0.842111	LOC100911374, Rnf144b, Itch, Ubc
GOTERM_BP_FAT	GO:0051603~proteolysis involved in cellular protein catabolic process	14	0.922818	0.772194	LOC100911374, Klhl12, Usp24, Zmpste24, Cyld, Adam10, Pja2, Rnf144b, Ide, Itch, Psmb6, Usp7, Ubc, Usp12
GOTERM_BP_FAT	GO:0044257~cellular protein catabolic process	14	0.929338	0.763739	LOC100911374, Klhl12, Usp24, Zmpste24, Cyld, Adam10, Pja2, Rnf144b, Ide, Itch, Psmb6, Usp7, Ubc, Usp12
GOTERM_BP_FAT	GO:0032446~protein modification by small protein conjugation	4	0.933187	0.695231	LOC100911374, Rnf144b, Itch, Ubc
GOTERM_BP_FAT	GO:0043632~modification-dependent macromolecule catabolic process	12	0.950235	0.72036	LOC100911374, Klhl12, Usp24, Zmpste24, Cyld, Pja2, Rnf144b, Itch, Psmb6, Usp7, Ubc, Usp12
GOTERM_BP_FAT	GO:0019941~modification-dependent protein catabolic process	12	0.950235	0.72036	LOC100911374, Klhl12, Usp24, Zmpste24, Cyld, Pja2, Rnf144b, Itch, Psmb6, Usp7, Ubc, Usp12
GOTERM_BP_FAT	GO:0030163~protein catabolic process	14	0.956744	0.721602	LOC100911374, Klhl12, Usp24, Zmpste24, Cyld, Adam10, Pja2, Rnf144b, Ide, Itch, Psmb6, Usp7, Ubc, Usp12
GOTERM_MF_FAT	GO:0008234~cysteine-type peptidase activity	3	0.962457	0.607832	Cyld, Usp7, Usp12
GOTERM_BP_FAT	GO:0044265~cellular macromolecule catabolic process	17	0.964708	0.723952	LOC100911374, Klhl12, Usp24, Zmpste24, Cyld, Adam10, Pja2, Rnf144b, Ide, Itch, Psmb6, Upf2, Usp7, Ago1, Ubc, Atm, Usp12
GOTERM_BP_FAT	GO:0009057~macromolecule catabolic process	18	0.983135	0.684617	LOC100911374, Chi3l1, Klhl12, Usp24, Zmpste24, Cyld, Adam10, Pja2, Rnf144b, Ide, Itch, Psmb6, Upf2, Usp7, Ago1, Ubc, Atm, Usp12
GOTERM_BP_FAT	GO:0006508~proteolysis	24	0.990452	0.688559	LOC100911374, Lmln, Klhl12, Usp24, LOC100911286, Pcsk1n, Prepl, Osgep, Lonrf1, Zmpste24, Cyld, Adam10, Pja2, Rnf144b, Ide, Adam9, Itch, , Psmb6, Lonrf2, Usp7, Zscan18, Ubc, Usp12, Spcs3
Annotation Cluster 162	Enrichment Score: 0.0670954811782272
Category	Term	Count	PValue	Fold Enrichment
GOTERM_CC_FAT	GO:0005774~vacuolar membrane	3	0.769446	1.09309	Scarb2, Vps4b, Gabarapl2
GOTERM_CC_FAT	GO:0044437~vacuolar part	3	0.830082	0.956456	Scarb2, Vps4b, Gabarapl2
GOTERM_CC_FAT	GO:0005773~vacuole	6	0.984951	0.559877	Scarb2, Vps4b, Slc36a1, Fgfr3, Gabarapl2, Sort1
Annotation Cluster 163	Enrichment Score: 0.05890285900577704
Category	Term	Count	PValue	Fold Enrichment
GOTERM_BP_FAT	GO:0031396~regulation of protein ubiquitination	5	0.814203	0.90045	Mapk9, Tsc1, Fgfr3, Psmb6, Ubc
GOTERM_BP_FAT	GO:0031400~negative regulation of protein modification process	5	0.896231	0.770488	Tsc1, Mgea5, Psmb6, Ubc, Mecp2
GOTERM_BP_FAT	GO:0031397~negative regulation of protein ubiquitination	3	0.912302	0.760041	Tsc1, Psmb6, Ubc
Annotation Cluster 164	Enrichment Score: 0.05821427808411124
Category	Term	Count	PValue	Fold Enrichment
GOTERM_BP_FAT	GO:0051301~cell division	10	0.505459	1.14981	Kit, Pds5a, Pafah1b1, Nudc, Nr2c2, Pik3cb, Cdc123, Ccnd2, Apc, Ahctf1
GOTERM_BP_FAT	GO:0007067~mitosis	5	0.841866	0.85905	Pds5a, Pafah1b1, Nudc, LOC100911372, Rps6, Apc
GOTERM_BP_FAT	GO:0000280~nuclear division	5	0.841866	0.85905	Pds5a, Pafah1b1, Nudc, LOC100911372, Rps6, Apc
GOTERM_BP_FAT	GO:0000087~M phase of mitotic cell cycle	5	0.865988	0.82129	Pds5a, Pafah1b1, Nudc, LOC100911372, Rps6, Apc
GOTERM_BP_FAT	GO:0048285~organelle fission	5	0.876821	0.803627	Pds5a, Pafah1b1, Nudc, LOC100911372, Rps6, Apc
GOTERM_BP_FAT	GO:0051329~interphase of mitotic cell cycle	3	0.89641	0.800757	LOC100911372, Rps6, Cdc123, Ccnd2
GOTERM_BP_FAT	GO:0051325~interphase	3	0.907277	0.773145	LOC100911372, Rps6, Cdc123, Ccnd2
GOTERM_BP_FAT	GO:0000278~mitotic cell cycle	9	0.964828	0.665976	Pds5a, Pafah1b1, Nudc, LOC100911372, Rps6, Cdc123, Psmb6, Ccnd2, Apc, Ubc
GOTERM_BP_FAT	GO:0022402~cell cycle process	14	0.972574	0.68837	Pds5a, Pafah1b1, Gsk3b, Uhmk1, RGD1561897, Nudc, LOC100911372, Rps6, Smad3, Mdm4, Cdc123, Psmb6, Ccnd2, Apc, Cenpj, Ubc
GOTERM_BP_FAT	GO:0007049~cell cycle	18	0.984684	0.67943	Mapk1, Pds5a, Mcts1, Pafah1b1, Gsk3b, Uhmk1, RGD1561897, Nudc, LOC100911372, Rps6, Smad3, Mdm4, LOC100363675, LOC682571, Spin1, Nkrf, LOC100910054, Cdc123, Psmb6, Ccnd2, Apc, Cenpj, Ubc
GOTERM_BP_FAT	GO:0000279~M phase	5	0.987793	0.526319	Pds5a, Pafah1b1, Nudc, LOC100911372, Rps6, Apc
GOTERM_BP_FAT	GO:0022403~cell cycle phase	7	0.991406	0.539342	Pds5a, Pafah1b1, Nudc, LOC100911372, Rps6, Cdc123, Ccnd2, Apc
Annotation Cluster 165	Enrichment Score: 0.0575812490697596
Category	Term	Count	PValue	Fold Enrichment
GOTERM_MF_FAT	GO:0046983~protein dimerization activity	27	0.792188	0.907487	Atf2, Hlf, Abat, Pafah1b1, Tuba1a, Runx1t1, Thrb, Rragd, Pm20d2, , Smad3, Xbp1, Pdgfc, Braf, Tgfbr2, Adam10, Kmt2a, Add2, Ide, Cadm1, Prkar2a, Dlg2, Atf6, Kcnd2, Robo1, Eltd1, Nr3c2
GOTERM_MF_FAT	GO:0042803~protein homodimerization activity	14	0.897086	0.80237	Abat, Pafah1b1, Runx1t1, Thrb, Smad3, Pdgfc, Tgfbr2, Adam10, Kmt2a, Add2, Ide, Cadm1, Prkar2a, Nr3c2
GOTERM_MF_FAT	GO:0042802~identical protein binding	27	0.945353	0.792662	Pak2, Pds5a, Abat, Pafah1b1, Cdc42bpa, Runx1t1, Syt1, Thrb, L3mbtl1, Smad3, Pdgfc, Nrp1, Tgfbr2, Adam10, Kmt2a, Add2, Fgfr3, Ide, Atxn1, Kcnip2, Cadm1, Pfkfb3, Gstm7, Prkar2a, Upf2, Robo1, Nr3c2
Annotation Cluster 166	Enrichment Score: 0.05607920228501156
Category	Term	Count	PValue	Fold Enrichment
GOTERM_CC_FAT	GO:0012506~vesicle membrane	7	0.762533	0.939676	Sec23a, Syt1, Gria4, Clcn3, Pikfyve, Gad2, Kif1b, Cort, Apitd1, Pgd
GOTERM_CC_FAT	GO:0030662~coated vesicle membrane	3	0.882411	0.834725	Sec23a, Syt1, Gad2
GOTERM_CC_FAT	GO:0030659~cytoplasmic vesicle membrane	5	0.903326	0.757589	Sec23a, Syt1, Gria4, Gad2, Kif1b, Cort, Apitd1, Pgd
GOTERM_CC_FAT	GO:0044433~cytoplasmic vesicle part	5	0.981542	0.558514	Sec23a, Syt1, Gria4, Gad2, Kif1b, Cort, Apitd1, Pgd
Annotation Cluster 167	Enrichment Score: 0.04503991566428637
Category	Term	Count	PValue	Fold Enrichment
GOTERM_BP_FAT	GO:0009743~response to carbohydrate stimulus	4	0.862106	0.842111	Pfkfb2, Tgfbr2, Gck, Gfpt1
GOTERM_BP_FAT	GO:0009749~response to glucose stimulus	3	0.901984	0.786709	Pfkfb2, Tgfbr2, Gck
GOTERM_BP_FAT	GO:0009746~response to hexose stimulus	3	0.921595	0.735122	Pfkfb2, Tgfbr2, Gck
GOTERM_BP_FAT	GO:0034284~response to monosaccharide stimulus	3	0.921595	0.735122	Pfkfb2, Tgfbr2, Gck
Annotation Cluster 168	Enrichment Score: 0.03945098243705575
Category	Term	Count	PValue	Fold Enrichment
GOTERM_CC_FAT	GO:0031968~organelle outer membrane	4	0.891885	0.784784	Tomm70a, Opa1, Akap6, Gpam
GOTERM_CC_FAT	GO:0019867~outer membrane	4	0.90611	0.755718	Tomm70a, Opa1, Akap6, Gpam
GOTERM_CC_FAT	GO:0005741~mitochondrial outer membrane	3	0.942232	0.675145	Tomm70a, Opa1, Gpam
Annotation Cluster 169	Enrichment Score: 0.03350196710748964
Category	Term	Count	PValue	Fold Enrichment
GOTERM_MF_FAT	GO:0001653~peptide receptor activity	3	0.897359	0.799186	Tacr3, Ednrb, Sort1
GOTERM_MF_FAT	GO:0008528~peptide receptor activity, G-protein coupled	3	0.897359	0.799186	Tacr3, Ednrb, Sort1
GOTERM_MF_FAT	GO:0042277~peptide binding	5	0.985285	0.540803	Ppia, Tacr3, Ednrb, Ide, Sort1
Annotation Cluster 170	Enrichment Score: 0.03222971520320122
Category	Term	Count	PValue	Fold Enrichment
GOTERM_BP_FAT	GO:0000226~microtubule cytoskeleton organization	5	0.881948	0.795078	Pafah1b1, Map2, Fgfr1op, Cnp, Cenpj
GOTERM_MF_FAT	GO:0015631~tubulin binding	4	0.890619	0.788239	Pafah1b1, Nf1, Apc, Cenpj
GOTERM_CC_FAT	GO:0005813~centrosome	5	0.962224	0.627184	Pafah1b1, Cnksr2, Fgfr1op, Apc, Cenpj
GOTERM_CC_FAT	GO:0005815~microtubule organizing center	5	0.983263	0.550478	Pafah1b1, Cnksr2, Fgfr1op, Apc, Cenpj
Annotation Cluster 171	Enrichment Score: 0.02982940131109266
Category	Term	Count	PValue	Fold Enrichment
GOTERM_MF_FAT	GO:0005539~glycosaminoglycan binding	4	0.901014	0.767219	Tgfbr2, Ptch1, Ncam1, Rspo2
GOTERM_MF_FAT	GO:0008201~heparin binding	3	0.903102	0.784656	Ptch1, Ncam1, Rspo2
GOTERM_MF_FAT	GO:0001871~pattern binding	4	0.94077	0.676958	Tgfbr2, Ptch1, Ncam1, Rspo2
GOTERM_MF_FAT	GO:0030247~polysaccharide binding	4	0.94077	0.676958	Tgfbr2, Ptch1, Ncam1, Rspo2
GOTERM_MF_FAT	GO:0030246~carbohydrate binding	8	0.984958	0.590168	Chi3l1, Galnt7, Tgfbr2, Gck, Gfpt1, Ptch1, Ncam1, Rspo2
Annotation Cluster 172	Enrichment Score: 0.02907748067141155
Category	Term	Count	PValue	Fold Enrichment
GOTERM_BP_FAT	GO:0006633~fatty acid biosynthetic process	3	0.890543	0.815317	Prkaa1, Prkab2, Acaca
GOTERM_BP_FAT	GO:0006631~fatty acid metabolic process	7	0.943867	0.692929	Prkaa1, Gpam, Prkab2, Stat5b, Acadsb, Aldh5a1, Acaca
GOTERM_BP_FAT	GO:0046394~carboxylic acid biosynthetic process	5	0.95403	0.64989	Prkaa1, Mtr, Prkab2, Thnsl1, Acaca
GOTERM_BP_FAT	GO:0016053~organic acid biosynthetic process	5	0.95403	0.64989	Prkaa1, Mtr, Prkab2, Thnsl1, Acaca
Annotation Cluster 173	Enrichment Score: 0.02644827490769558
Category	Term	Count	PValue	Fold Enrichment
GOTERM_MF_FAT	GO:0016881~acid-amino acid ligase activity	7	0.900049	0.768683	LOC100911374, Ube2q2, Rnf144b, Itch, Birc6, Ttll7, Pias1
GOTERM_MF_FAT	GO:0016879~ligase activity, forming carbon-nitrogen bonds	8	0.907592	0.762138	LOC100911374, Ube2q2, Rnf144b, Itch, Birc6, Ttll7, Acaca, Pias1
GOTERM_MF_FAT	GO:0019787~small conjugating protein ligase activity	5	0.95034	0.659879	LOC100911374, Ube2q2, Rnf144b, Birc6, Pias1
KEGG_PATHWAY	rno04120:Ubiquitin mediated proteolysis	5	0.96737	0.614367	Trim37, Ube2q2, Itch, Birc6, Pias1
GOTERM_MF_FAT	GO:0004842~ubiquitin-protein ligase activity	3	0.982043	0.519953	LOC100911374, Rnf144b, Birc6
Annotation Cluster 174	Enrichment Score: 0.023771581037347916
Category	Term	Count	PValue	Fold Enrichment
GOTERM_MF_FAT	GO:0004866~endopeptidase inhibitor activity	3	0.927579	0.719268	Cstb, Crim1, LOC100911286, Pcsk1n
GOTERM_MF_FAT	GO:0030414~peptidase inhibitor activity	3	0.931717	0.707477	Cstb, Crim1, LOC100911286, Pcsk1n
GOTERM_MF_FAT	GO:0004857~enzyme inhibitor activity	5	0.981861	0.557572	Cstb, Crim1, LOC100911286, Pcsk1n, Pkia, Anp32e
Annotation Cluster 175	Enrichment Score: 0.019788199388701282
Category	Term	Count	PValue	Fold Enrichment
GOTERM_BP_FAT	GO:0006974~response to DNA damage stimulus	12	0.906282	0.783274	Foxo3, LOC100911374, Mapk1, Mcts1, Eya1, Zmat3, Setx, Kmt2a, Apc, Lig3, Polk, Atm
GOTERM_BP_FAT	GO:0006281~DNA repair	7	0.967245	0.638002	LOC100911374, Eya1, Setx, Kmt2a, Lig3, Polk, Atm
GOTERM_BP_FAT	GO:0006259~DNA metabolic process	11	0.995029	0.565025	LOC100911374, Med1, Ppia, Eya1, Atf7ip, Setx, Kmt2a, Lig3, Polk, Dnmt3a, Atm
Annotation Cluster 176	Enrichment Score: 0.014262136016637613
Category	Term	Count	PValue	Fold Enrichment
GOTERM_BP_FAT	GO:0042542~response to hydrogen peroxide	3	0.921595	0.735122	Adam9, Mapk8, Mt-nd6
GOTERM_BP_FAT	GO:0000302~response to reactive oxygen species	3	0.962774	0.605979	Adam9, Mapk8, Mt-nd6
GOTERM_BP_FAT	GO:0006979~response to oxidative stress	5	0.991917	0.498249	Adam9, Mapk8, Mt-nd6, Abcc1,
GOTERM_BP_FAT	GO:0010035~response to inorganic substance	7	0.996349	0.493549	Abat, Mapk9, Adcy1, Tnfrsf11b, Adam9, Mapk8, Mt-nd6
Annotation Cluster 177	Enrichment Score: 0.009086341559467598
Category	Term	Count	PValue	Fold Enrichment
GOTERM_CC_FAT	GO:0005764~lysosome	5	0.97648	0.57967	Scarb2, Vps4b, Slc36a1, Fgfr3, Sort1
GOTERM_CC_FAT	GO:0000323~lytic vacuole	5	0.97648	0.57967	Scarb2, Vps4b, Slc36a1, Fgfr3, Sort1
GOTERM_CC_FAT	GO:0005773~vacuole	6	0.984951	0.559877	Scarb2, Vps4b, Slc36a1, Fgfr3, Gabarapl2, Sort1
Annotation Cluster 178	Enrichment Score: 0.007800008754039559
Category	Term	Count	PValue	Fold Enrichment
GOTERM_BP_FAT	GO:0030324~lung development	3	0.979352	0.533838	Tgfbr2, Dag1, Rxfp1
GOTERM_BP_FAT	GO:0030323~respiratory tube development	3	0.981675	0.521423	Tgfbr2, Dag1, Rxfp1
GOTERM_BP_FAT	GO:0060541~respiratory system development	3	0.985584	0.498249	Tgfbr2, Dag1, Rxfp1
Annotation Cluster 179	Enrichment Score: 0.00531805080361949
Category	Term	Count	PValue	Fold Enrichment
GOTERM_CC_FAT	GO:0042175~nuclear envelope-endoplasmic reticulum network	7	0.979533	0.598453	Slc9a6, Ero1lb, Soat1, Akap6, Ryr1, Dlg1, Spcs3
GOTERM_CC_FAT	GO:0005789~endoplasmic reticulum membrane	6	0.988634	0.540116	Slc9a6, Ero1lb, Soat1, Ryr1, Dlg1, Spcs3
GOTERM_CC_FAT	GO:0044432~endoplasmic reticulum part	7	0.995385	0.505298	Slc9a6, Ero1lb, Soat1, Uggt1, Ryr1, Dlg1, Spcs3
Annotation Cluster 180	Enrichment Score: 0.003025615587898088
Category	Term	Count	PValue	Fold Enrichment
GOTERM_BP_FAT	GO:0032496~response to lipopolysaccharide	3	0.987971	0.482176	Mapk1, Mapk9, Stat5b
GOTERM_BP_FAT	GO:0002237~response to molecule of bacterial origin	3	0.992608	0.443984	Mapk1, Mapk9, Stat5b
GOTERM_BP_FAT	GO:0009617~response to bacterium	3	0.998623	0.350331	Mapk1, Mapk9, Stat5b
Annotation Cluster 181	Enrichment Score: 7.316279125458288E-4
Category	Term	Count	PValue	Fold Enrichment
GOTERM_BP_FAT	GO:0009991~response to extracellular stimulus	7	0.998167	0.462975	Itga6, Synj1, Tnfrsf11b, Tgfbr2, Gck, Ptch1, Tnrc6a
GOTERM_BP_FAT	GO:0007584~response to nutrient	4	0.998298	0.390784	Synj1, Tnfrsf11b, Tgfbr2, Ptch1
GOTERM_BP_FAT	GO:0031667~response to nutrient levels	6	0.998484	0.435363	Synj1, Tnfrsf11b, Tgfbr2, Gck, Ptch1, Tnrc6a
Annotation Cluster 182	Enrichment Score: 3.665004171028865E-4
Category	Term	Count	PValue	Fold Enrichment
GOTERM_BP_FAT	GO:0016071~mRNA metabolic process	7	0.997651	0.473449	Rbfox2, Srsf10, Ago2, Vezf1, Upf2, Rnasel, Ago1
GOTERM_BP_FAT	GO:0006397~mRNA processing	5	0.999168	0.389257	Rbfox2, Srsf10, Ago2, Vezf1, Rnasel
GOTERM_BP_FAT	GO:0008380~RNA splicing	3	0.99988	0.270135	Rbfox2, Srsf10, Vezf1
GOTERM_BP_FAT	GO:0006396~RNA processing	8	0.999929	0.382044	Rbfox2, LOC100911372, Rps6, Srsf10, Ago2, Vezf1, Rps24, Rnasel, Rpl35a, LOC100359498, Rpl35a
