# Supplementary material for: The estrous cycle surpasses sex differences in regulating the transcriptome in the rat medial prefrontal cortex and reveals an underlying role of early growth response 1
Source: Genome Biol. 2015 Dec 2;16:256. doi: 10.1186/s13059-015-0815-x (PMC4667491; doi:10.1186/s13059-015-0815-x)
Supplement: Additional file 8: Table S4. — Summary of the differential exon usage analysis for each pairwise comparison. FvM: females vs males, PvM: proestrus vs males, DvM: diestrus vs males, PvD: proestrus vs diestrus. (XLSX 36690 kb) [file 13059_2015_815_MOESM8_ESM.xlsx]

## Sheet: DEXSeq_final_table
feature_id	gene_id	transcript_id	chr	start	end	strand	log2FC_FvM	FvM_pvalue	FvM_FDR	log2FC_PvM	PvM_pvalue	PvM_FDR	log2FC_DvM	DvM_pvalue	DvM_FDR	log2FC_PvD	PvD_pvalue	PvD_FDR
ENSRNOG00000000001:E001	ENSRNOG00000000001	ENSRNOT00000055633	2	249516525	249516916	+	-0.0870497	0.762805	1	NA	0.875114	NA	NA	0.464577	NA	NA	0.35356	NA
ENSRNOG00000000001:E002	ENSRNOG00000000001	ENSRNOT00000055633	2	250012102	250013503	+	0.024424	0.748007	1	NA	0.885804	NA	NA	0.425831	NA	NA	0.340169	0.670807
ENSRNOG00000000007:E001	ENSRNOG00000000007	ENSRNOT00000000008	3	63479963	63480075	+	-0.0571987	0.330131	1	0.0376982	0.19907	0.960837	-0.1516	0.0103239	0.420353	-0.193364	0.00196289	0.0342603
ENSRNOG00000000007:E002	ENSRNOG00000000007	ENSRNOT00000000008	3	63481512	63481654	+	-0.0358346	0.43632	1	0.0309281	0.300878	0.977417	-0.100309	0.0384913	0.57107	-0.134882	0.00313615	0.046837
ENSRNOG00000000007:E003	ENSRNOG00000000007	ENSRNOT00000000008	3	63484884	63484946	+	-0.0391859	0.429654	1	0.0126258	0.448821	0.994907	-0.0885964	0.0913412	0.664919	-0.104593	0.0308096	0.196476
ENSRNOG00000000007:E004	ENSRNOG00000000007	ENSRNOT00000000008	3	63489510	63489668	+	-0.0354497	0.438369	1	-0.000162257	0.637244	0.995633	-0.0676019	0.13214	0.70099	-0.0689526	0.03553	0.213365
ENSRNOG00000000007:E005	ENSRNOG00000000007	ENSRNOT00000000008	3	63490831	63491073	+	-0.0078002	0.740755	1	0.00387795	0.623493	0.995633	-0.013821	0.431099	0.854304	-0.0173316	0.199468	0.524893
ENSRNOG00000000007:E006	ENSRNOG00000000007	ENSRNOT00000000008	3	63495950	63496040	+	-0.0265135	0.560152	1	-0.0295964	0.99115	0.999243	-0.0222137	0.406493	0.844163	0.00608077	0.427225	0.739248
ENSRNOG00000000007:E007	ENSRNOG00000000007	ENSRNOT00000000008	3	63502951	63503063	+	0.0120325	0.960987	1	0.0128136	0.550807	0.995633	0.0185056	0.648894	0.924456	0.00653261	0.367328	0.6939
ENSRNOG00000000007:E008	ENSRNOG00000000007	ENSRNOT00000000008	3	63504525	63504640	+	0.0201239	0.864254	1	0.0363694	0.209453	0.962921	0.0134093	0.500712	0.87975	-0.0203263	0.0225937	0.163706
ENSRNOG00000000007:E009	ENSRNOG00000000007	ENSRNOT00000000008	3	63504725	63504804	+	0.00225494	0.864436	1	0.0146818	0.535272	0.995633	-0.00305624	0.424988	0.85201	-0.0143663	0.0696758	0.309021
ENSRNOG00000000007:E010	ENSRNOG00000000007	ENSRNOT00000000008	3	63505036	63505090	+	0.020204	0.861097	1	0.00729436	0.637635	0.995633	0.0384018	0.898518	0.98209	0.0357836	0.484481	0.776792
ENSRNOG00000000007:E011	ENSRNOG00000000007	ENSRNOT00000000008	3	63507466	63507582	+	0.00842098	0.969489	1	0.0366861	0.364143	0.988605	-0.0101893	0.467008	0.866506	-0.0438868	0.039929	0.228406
ENSRNOG00000000007:E012	ENSRNOG00000000007	ENSRNOT00000000008	3	63508689	63508753	+	0.00104122	0.85726	1	0.0233382	0.437523	0.994907	-0.0133194	0.404804	0.843332	-0.0346044	0.0351333	0.212113
ENSRNOG00000000007:E013	ENSRNOG00000000007	ENSRNOT00000000008	3	63511084	63511162	+	-0.0145255	0.571206	1	0.00220485	0.589147	0.995633	-0.026338	0.192054	0.742013	-0.0289169	0.0547201	0.271401
ENSRNOG00000000007:E014	ENSRNOG00000000007	ENSRNOT00000000008	3	63512413	63512562	+	-0.0100678	0.433822	1	-0.018782	0.880897	0.998807	-0.000185484	0.216948	0.754743	0.0182448	0.221597	0.551661
ENSRNOG00000000007:E015	ENSRNOG00000000007	ENSRNOT00000000008	3	63514908	63515015	+	-0.0076143	0.391086	1	-0.0252391	0.921688	0.999146	0.00972672	0.217262	0.754752	0.0355133	0.268395	0.603585
ENSRNOG00000000007:E016	ENSRNOG00000000007	ENSRNOT00000000008	3	63517666	63517755	+	0.0241883	0.535245	1	0.00135401	0.468082	0.994907	0.0518532	0.77734	0.957642	0.0544234	0.557918	0.821461
ENSRNOG00000000007:E017	ENSRNOG00000000007	ENSRNOT00000000008	3	63518467	63519877	+	0.0239928	0.611588	1	-0.0470579	0.392896	0.990708	0.0800279	0.189124	0.740658	0.132434	0.0290455	0.189938
ENSRNOG00000000008:E001	ENSRNOG00000000008	ENSRNOT00000000009	3	89249578	89250143	+	0.0328919	0.945834	1	NA	0.518891	NA	NA	0.597851	NA	NA	0.257262	NA
ENSRNOG00000000008:E002	ENSRNOG00000000008	ENSRNOT00000000009	3	89276462	89276772	+	0.337355	0.339808	1	NA	0.48195	NA	NA	0.351057	NA	NA	0.811155	NA
ENSRNOG00000000008:E003	ENSRNOG00000000008	ENSRNOT00000000009	3	89283453	89283581	+	-0.0104505	0.922714	1	NA	0.685568	NA	NA	0.531058	NA	NA	0.351455	NA
ENSRNOG00000000008:E004	ENSRNOG00000000008	ENSRNOT00000000009	3	89285410	89286113	+	-0.0777285	0.520612	1	NA	0.691586	NA	NA	0.493704	NA	NA	0.769234	0.922507
ENSRNOG00000000009:E001	ENSRNOG00000000009	ENSRNOT00000000010	3	111335116	111335150	+	-4.78311	0.0946454	1	NA	0.189236	NA	NA	0.157174	NA	NA	NA	NA
ENSRNOG00000000009:E002	ENSRNOG00000000009	ENSRNOT00000000010	3	111335798	111335947	+	-4.78383	0.0946454	1	NA	0.189236	NA	NA	0.157174	NA	NA	NA	NA
ENSRNOG00000000009:E003	ENSRNOG00000000009	ENSRNOT00000000010	3	111336225	111336342	+	3.1331	0.505498	1	NA	0.350663	NA	NA	NA	NA	NA	0.236654	NA
ENSRNOG00000000009:E004	ENSRNOG00000000009	ENSRNOT00000000010	3	111336634	111336684	+	3.1331	0.505498	1	NA	0.350663	NA	NA	NA	NA	NA	0.236654	NA
ENSRNOG00000000009:E005	ENSRNOG00000000009	ENSRNOT00000000010	3	111337653	111337721	+	-1.02506	0.339582	1	NA	0.744759	NA	NA	0.227768	NA	NA	0.236654	NA
ENSRNOG00000000009:E006	ENSRNOG00000000009	ENSRNOT00000000010	3	111338758	111338814	+	3.1331	0.505498	1	NA	0.350663	NA	NA	NA	NA	NA	0.236654	NA
ENSRNOG00000000009:E007	ENSRNOG00000000009	ENSRNOT00000000010	3	111339301	111339360	+	3.1331	0.505498	1	NA	0.350663	NA	NA	NA	NA	NA	0.236654	NA
ENSRNOG00000000009:E008	ENSRNOG00000000009	ENSRNOT00000000010	3	111339830	111339894	+	3.1373	0.500837	1	NA	NA	NA	NA	0.387632	NA	NA	0.30168	NA
ENSRNOG00000000009:E009	ENSRNOG00000000009	ENSRNOT00000000010	3	111348858	111348933	+	3.1373	0.500837	1	NA	NA	NA	NA	0.387632	NA	NA	0.30168	NA
ENSRNOG00000000009:E010	ENSRNOG00000000009	ENSRNOT00000000010	3	111349200	111349243	+	3.62763	0.316279	1	NA	NA	NA	NA	0.186154	NA	NA	0.119053	NA
ENSRNOG00000000009:E011	ENSRNOG00000000009	ENSRNOT00000000010	3	111350044	111350242	+	3.62763	0.316279	1	NA	NA	NA	NA	0.186154	NA	NA	0.119053	NA
ENSRNOG00000000010:E001	ENSRNOG00000000010	ENSRNOT00000000011	19	31617915	31618178	+	0.0730509	0.179075	1	NA	0.10201	0.918045	NA	0.360107	0.827158	NA	0.767281	0.921777
ENSRNOG00000000010:E002	ENSRNOG00000000010	ENSRNOT00000000011	19	31618345	31618464	+	-0.0381508	0.683224	1	NA	0.994444	0.999472	NA	0.515046	0.884873	NA	0.660419	0.874675
ENSRNOG00000000010:E003	ENSRNOG00000000010	ENSRNOT00000000011	19	31619665	31621724	+	-0.0166741	0.474146	1	NA	0.24882	0.96668	NA	0.702628	0.938685	NA	0.658435	0.873455
ENSRNOG00000000012:E001	ENSRNOG00000000012	ENSRNOT00000000013	3	153992077	153992652	+	0.0477935	0.330613	1	NA	0.812683	0.998317	NA	0.200646	0.746574	NA	0.40302	0.721433
ENSRNOG00000000012:E002	ENSRNOG00000000012	ENSRNOT00000000013	3	153997915	153998331	+	-0.0625304	0.331642	1	NA	0.811602	0.998317	NA	0.201694	0.746862	NA	0.409358	0.726058
ENSRNOG00000000014:E001	ENSRNOG00000000014	ENSRNOT00000000015	3	158673563	158673574	-	0.506311	0.0195067	1	0.264656	0.317862	NA	0.653088	0.0064448	0.370228	0.392665	0.00263387	0.0417906
ENSRNOG00000000014:E002	ENSRNOG00000000014	ENSRNOT00000000015	3	158674665	158674712	-	0.0642421	0.11656	1	0.00967315	0.868349	0.998807	0.110086	0.00738079	0.384578	0.101303	0.0103755	0.102329
ENSRNOG00000000014:E003	ENSRNOG00000000014	ENSRNOT00000000015	3	158676972	158677023	-	0.0203032	0.329771	1	-0.0045591	0.834658	0.998586	0.0416806	0.0782242	0.651246	0.0450587	0.0609172	0.287124
ENSRNOG00000000014:E004	ENSRNOG00000000014	ENSRNOT00000000015	3	158677108	158677173	-	-0.00954197	0.355651	1	-0.00234573	0.840134	0.998595	-0.0155668	0.202354	0.747139	-0.0178883	0.324953	0.658021
ENSRNOG00000000014:E005	ENSRNOG00000000014	ENSRNOT00000000015	3	158678110	158678213	-	-0.0172089	0.298359	1	0.00945753	0.677342	0.996782	-0.0405097	0.0196447	0.492168	-0.0563408	0.00842376	0.089641
ENSRNOG00000000014:E006	ENSRNOG00000000014	ENSRNOT00000000015	3	158678995	158679000	-	-0.243471	0.0368637	1	-0.147118	0.260503	0.970356	-0.33879	0.0126859	0.445773	-0.200189	0.19816	0.523097
ENSRNOG00000000017:E001	ENSRNOG00000000017	ENSRNOT00000000018	4	25343969	25344045	+	-0.429721	0.462521	1	NA	0.903276	NA	NA	0.28288	NA	NA	0.437152	NA
ENSRNOG00000000017:E002	ENSRNOG00000000017	ENSRNOT00000000018	4	25347907	25348018	+	-0.4291	0.435905	1	NA	0.682796	NA	NA	0.0303313	NA	NA	0.0215102	NA
ENSRNOG00000000017:E003	ENSRNOG00000000017	ENSRNOT00000000018	4	25350107	25350619	+	0.123057	0.873846	1	NA	0.645047	NA	NA	0.991749	NA	NA	0.803708	NA
ENSRNOG00000000017:E004	ENSRNOG00000000017	ENSRNOT00000000018	4	25351017	25351181	+	0.157127	0.547526	1	NA	0.836408	NA	NA	0.467437	NA	NA	0.674625	NA
ENSRNOG00000000017:E005	ENSRNOG00000000017	ENSRNOT00000000018	4	25354145	25354487	+	-0.0208825	0.935809	1	NA	0.894079	NA	NA	0.906951	NA	NA	0.98033	NA
ENSRNOG00000000021:E001	ENSRNOG00000000021	ENSRNOT00000000022	4	219073024	219073092	+	0.143964	0.232935	1	NA	0.346929	NA	NA	0.275016	0.788061	NA	0.931639	0.979546
ENSRNOG00000000021:E002	ENSRNOG00000000021	ENSRNOT00000000022	4	219073095	219074225	+	-0.00869984	0.229151	1	NA	0.338427	0.983476	NA	0.268669	0.785168	NA	0.932048	0.979752
ENSRNOG00000000024:E001	ENSRNOG00000000024	ENSRNOT00000000025	4	233174078	233174622	-	0.0292314	0.164665	1	0.0167629	0.521077	0.995595	0.0425663	0.118516	0.690512	0.0274517	0.359775	0.687463
ENSRNOG00000000024:E002	ENSRNOG00000000024	ENSRNOT00000000025	4	233191000	233191180	-	0.00680815	0.758932	1	0.0121271	0.591403	0.995633	0.00546105	0.966859	0.993765	-0.00737263	0.610879	0.849406
ENSRNOG00000000024:E003	ENSRNOG00000000024	ENSRNOT00000000025	4	233193170	233193308	-	-0.028765	0.0815616	1	-0.0126195	0.539088	0.995633	-0.0430596	0.0268607	0.527855	-0.0342976	0.156655	0.467835
ENSRNOG00000000024:E004	ENSRNOG00000000024	ENSRNOT00000000025	4	233203115	233203299	-	-0.015518	0.494967	1	-0.0386038	0.28458	0.974262	-0.000835727	0.84015	0.970591	0.0367922	0.393138	0.714231
ENSRNOG00000000028:E001	ENSRNOG00000000028	ENSRNOT00000000029	10	11540861	11540954	-	-0.091742	0.511501	1	NA	0.936043	NA	NA	0.207793	NA	NA	0.269659	0.604917
ENSRNOG00000000028:E002	ENSRNOG00000000028	ENSRNOT00000000029	10	11542407	11542552	-	-0.127301	0.280698	1	NA	0.803364	NA	NA	0.149044	NA	NA	0.292797	0.62814
ENSRNOG00000000028:E003	ENSRNOG00000000028	ENSRNOT00000000029	10	11544034	11544125	-	0.013255	0.935832	1	NA	0.807549	NA	NA	0.753216	NA	NA	0.574477	0.830064
ENSRNOG00000000028:E004	ENSRNOG00000000028	ENSRNOT00000000029	10	11547564	11547743	-	-0.0375497	0.744962	1	NA	0.756824	NA	NA	0.804866	0.963223	NA	0.929543	0.978745
ENSRNOG00000000028:E005	ENSRNOG00000000028	ENSRNOT00000000029	10	11557825	11557961	-	0.056263	0.656096	1	NA	0.76076	NA	NA	0.67572	0.932047	NA	0.914914	0.974305
ENSRNOG00000000028:E006	ENSRNOG00000000028	ENSRNOT00000000029	10	11573047	11573195	-	0.174841	0.103191	1	NA	0.508781	NA	NA	0.0542656	0.61282	NA	0.279231	0.614946
ENSRNOG00000000028:E007	ENSRNOG00000000028	ENSRNOT00000000029	10	11575221	11575374	-	0.0203398	0.852913	1	NA	0.907923	0.998937	NA	0.851877	0.973185	NA	0.960196	0.98892
ENSRNOG00000000028:E008	ENSRNOG00000000028	ENSRNOT00000000029	10	11576177	11576271	-	-0.0910834	0.554003	1	NA	0.548983	NA	NA	0.672193	NA	NA	0.82432	0.943513
ENSRNOG00000000029:E001	ENSRNOG00000000029	ENSRNOT00000044317	10	11444267	11444398	+	-0.663154	0.0652199	1	-1.22699	0.0426015	NA	-0.463926	0.224692	NA	0.764823	0.294436	NA
ENSRNOG00000000029:E002	ENSRNOG00000000029	ENSRNOT00000044317	10	11456543	11456903	+	-0.259205	0.0800638	1	-0.289781	0.2063	NA	-0.242719	0.114765	NA	0.0527541	0.795074	0.932913
ENSRNOG00000000029:E003	ENSRNOG00000000029	ENSRNOT00000044317	10	11463526	11463682	+	-0.271164	0.178106	1	-0.0238789	0.907775	NA	-0.464037	0.0367769	NA	-0.448325	0.147164	0.453795
ENSRNOG00000000029:E004	ENSRNOG00000000029	ENSRNOT00000044317	10	11472075	11472102	+	0.12508	0.65152	1	0.426537	0.189966	NA	-0.128714	0.697957	NA	-0.552779	0.12399	NA
ENSRNOG00000000029:E005	ENSRNOG00000000029	ENSRNOT00000044317	10	11476514	11476616	+	0.254995	0.387314	1	0.397292	0.273993	NA	0.156793	0.686321	NA	-0.233729	0.506265	NA
ENSRNOG00000000029:E006	ENSRNOG00000000029	ENSRNOT00000044317	10	11480596	11480688	+	-0.26539	0.243031	1	-0.298735	0.335628	NA	-0.245766	0.33409	NA	0.0558523	0.884	NA
ENSRNOG00000000029:E007	ENSRNOG00000000029	ENSRNOT00000044317	10	11481747	11481810	+	-0.0159015	0.949247	1	0.0879099	0.774453	NA	-0.087034	0.758178	NA	-0.166855	0.569182	NA
ENSRNOG00000000029:E008	ENSRNOG00000000029	ENSRNOT00000044317	10	11482189	11482287	+	0.139976	0.575924	1	0.201746	0.405965	NA	0.104293	0.811825	NA	-0.0895374	0.717155	0.900068
ENSRNOG00000000029:E009	ENSRNOG00000000029	ENSRNOT00000044317	10	11485865	11486008	+	0.226112	0.412989	1	0.408393	0.215125	NA	0.0991021	0.821289	NA	-0.302153	0.28438	0.619841
ENSRNOG00000000029:E010	ENSRNOG00000000029	ENSRNOT00000044317	10	11488931	11489026	+	0.0104844	0.985278	1	0.163444	0.709466	NA	-0.0948855	0.743971	NA	-0.233772	0.425674	NA
ENSRNOG00000000029:E011	ENSRNOG00000000029	ENSRNOT00000044317	10	11490867	11490985	+	-0.0250302	0.847148	1	0.0842345	0.807905	NA	-0.101381	0.638934	NA	-0.167947	0.497639	0.7853
ENSRNOG00000000029:E012	ENSRNOG00000000029	ENSRNOT00000044317	10	11491639	11491791	+	0.0412281	0.788361	1	0.218533	0.212119	NA	-0.084287	0.640771	NA	-0.303483	0.16553	0.480241
ENSRNOG00000000029:E013	ENSRNOG00000000029	ENSRNOT00000044317	10	11492536	11492709	+	0.183842	0.24531	1	0.405699	0.0196685	NA	0.0194478	0.882041	NA	-0.384711	0.0218143	0.160454
ENSRNOG00000000029:E014	ENSRNOG00000000029	ENSRNOT00000044317	10	11494438	11494611	+	0.0265321	0.805164	1	0.231301	0.133649	0.93473	-0.123765	0.388161	0.837291	-0.352344	0.0231094	0.165942
ENSRNOG00000000029:E015	ENSRNOG00000000029	ENSRNOT00000044317	10	11496614	11496728	+	-0.060067	0.675277	1	0.192827	0.231794	NA	-0.259828	0.102142	NA	-0.450649	0.012684	0.115596
ENSRNOG00000000029:E016	ENSRNOG00000000029	ENSRNOT00000044317	10	11499665	11499858	+	0.183081	0.174686	1	0.414965	0.00130108	0.354938	0.0149467	0.922313	0.98568	-0.396487	0.00301491	0.0456844
ENSRNOG00000000029:E017	ENSRNOG00000000029	ENSRNOT00000044317	10	11502223	11502344	+	0.0669319	0.591968	1	0.26272	0.0678745	0.887996	-0.0702285	0.60303	0.910923	-0.328751	0.0258161	0.17737
ENSRNOG00000000029:E018	ENSRNOG00000000029	ENSRNOT00000044317	10	11502436	11502505	+	0.0662326	0.615852	1	0.339865	0.0593732	0.873955	-0.150256	0.371495	NA	-0.485468	0.00236442	0.0388029
ENSRNOG00000000029:E019	ENSRNOG00000000029	ENSRNOT00000044317	10	11502665	11502825	+	-0.0288834	0.789703	1	0.134196	0.287873	0.974924	-0.141582	0.22412	0.758973	-0.273426	0.044195	0.241715
ENSRNOG00000000029:E020	ENSRNOG00000000029	ENSRNOT00000044317	10	11510485	11510593	+	-0.136978	0.219255	1	-0.114809	0.49172	0.995304	-0.14714	0.280882	0.790781	-0.0282193	0.826274	0.944259
ENSRNOG00000000029:E021	ENSRNOG00000000029	ENSRNOT00000044317	10	11512273	11512404	+	-0.0764694	0.402009	1	-0.0759521	0.554199	0.995633	-0.074749	0.462316	0.865277	0.00725468	0.981045	0.994894
ENSRNOG00000000029:E022	ENSRNOG00000000029	ENSRNOT00000044317	10	11512491	11512697	+	0.0315172	0.695178	1	0.131199	0.242696	0.965507	-0.0288466	0.746162	0.949857	-0.156243	0.152446	0.46145
ENSRNOG00000000029:E023	ENSRNOG00000000029	ENSRNOT00000044317	10	11513593	11513730	+	-0.0451671	0.745077	1	0.137875	0.208971	0.96278	-0.177944	0.10404	0.677937	-0.315778	0.0236453	0.168399
ENSRNOG00000000029:E024	ENSRNOG00000000029	ENSRNOT00000044317	10	11514297	11514420	+	-0.0135322	0.982572	1	0.0931255	0.411255	0.992435	-0.0802967	0.567218	0.900904	-0.172683	0.148227	0.455374
ENSRNOG00000000029:E025	ENSRNOG00000000029	ENSRNOT00000044317	10	11516546	11516717	+	0.0351519	0.731301	1	-0.0175471	0.874573	0.998807	0.0660767	0.520937	0.887052	0.0918913	0.443375	0.749976
ENSRNOG00000000029:E026	ENSRNOG00000000029	ENSRNOT00000044317	10	11519457	11519669	+	-0.0329768	0.595716	1	-0.0484822	0.537917	0.995633	-0.0231711	0.768037	0.95548	0.0249905	0.823582	0.943101
ENSRNOG00000000029:E027	ENSRNOG00000000029	ENSRNOT00000044317	10	11520990	11521134	+	-0.105515	0.146465	1	-0.0390302	0.710773	0.997264	-0.147507	0.0891667	0.66234	-0.107978	0.196165	0.520669
ENSRNOG00000000029:E028	ENSRNOG00000000029	ENSRNOT00000044317	10	11522573	11522779	+	0.00185805	0.941194	1	0.0108923	0.869263	0.998807	0.000138521	0.996281	0.99943	-0.00501712	0.881437	0.963577
ENSRNOG00000000029:E029	ENSRNOG00000000029	ENSRNOT00000044317	10	11524102	11524206	+	0.0420077	0.500457	1	0.047447	0.590691	0.995633	0.0427359	0.573489	0.902705	0.000655899	0.947885	0.985064
ENSRNOG00000000029:E030	ENSRNOG00000000029	ENSRNOT00000044317	10	11524297	11524449	+	-0.000108306	0.962195	1	0.0122606	0.859882	0.99875	-0.00474806	0.968289	0.994068	-0.0141076	0.858741	0.955291
ENSRNOG00000000029:E031	ENSRNOG00000000029	ENSRNOT00000044317	10	11524650	11524898	+	-0.0741172	0.123739	1	-0.0916352	0.175938	0.951852	-0.0666142	0.219922	0.756102	0.0261908	0.771355	0.923428
ENSRNOG00000000029:E032	ENSRNOG00000000029	ENSRNOT00000044317	10	11527633	11527845	+	-0.0143677	0.716681	1	-0.0715963	0.198023	0.960036	0.0158173	0.722863	0.943644	0.0920928	0.133359	0.432237
ENSRNOG00000000029:E033	ENSRNOG00000000029	ENSRNOT00000044317	10	11528055	11528267	+	0.0075584	0.793692	1	-0.0173147	0.821884	0.998317	0.0229265	0.54777	0.894617	0.046256	0.404318	0.722405
ENSRNOG00000000029:E034	ENSRNOG00000000029	ENSRNOT00000044317	10	11528488	11528649	+	0.0675496	0.0841956	1	0.0430297	0.432642	0.99489	0.0869928	0.0573743	0.618765	0.0520011	0.419584	0.733786
ENSRNOG00000000029:E035	ENSRNOG00000000029	ENSRNOT00000044317	10	11529022	11529150	+	0.0640668	0.164293	1	0.0825069	0.234782	0.963142	0.0585511	0.324096	0.811273	-0.0176518	0.714923	0.899287
ENSRNOG00000000029:E036	ENSRNOG00000000029	ENSRNOT00000044317	10	11529373	11529461	+	-0.0291132	0.731279	1	0.000774234	0.961224	0.999146	-0.0467825	0.609977	0.912988	-0.0505437	0.479726	0.77404
ENSRNOG00000000029:E037	ENSRNOG00000000029	ENSRNOT00000044317	10	11530341	11530464	+	-0.0106352	0.829925	1	-0.048525	0.606819	0.995633	0.0094397	0.888011	0.98	0.0613864	0.53051	0.805934
ENSRNOG00000000029:E038	ENSRNOG00000000029	ENSRNOT00000044317	10	11531252	11531460	+	0.0313982	0.400362	1	-0.0146415	0.800806	0.998062	0.0594006	0.174225	0.730884	0.081002	0.173066	0.490425
ENSRNOG00000000029:E039	ENSRNOG00000000029	ENSRNOT00000044317	10	11531902	11532010	+	0.00779925	0.859053	1	-0.0461892	0.394118	0.99087	0.0374188	0.447588	0.85999	0.0889357	0.166539	0.481708
ENSRNOG00000000029:E040	ENSRNOG00000000029	ENSRNOT00000044317	10	11532111	11532283	+	-0.0270095	0.421036	1	-0.0999879	0.0170137	0.723457	0.00601211	0.958041	0.99197	0.108421	0.103885	0.381403
ENSRNOG00000000029:E041	ENSRNOG00000000029	ENSRNOT00000044317	10	11537786	11538406	+	0.00527927	0.904236	1	-0.0364378	0.326229	0.980968	0.0277025	0.419418	0.849697	0.068713	0.0765803	0.324651
ENSRNOG00000000033:E001	ENSRNOG00000000033	ENSRNOT00000000036	13	54201418	54202923	-	0.00147683	0.921838	1	-0.015212	0.454017	0.994907	0.0104307	0.475596	0.870483	0.0237761	0.0952744	0.364769
ENSRNOG00000000033:E002	ENSRNOG00000000033	ENSRNOT00000000036	13	54203871	54204006	-	0.0134959	0.277373	1	0.0233579	0.229886	0.963142	0.0104927	0.487808	0.875342	-0.012421	0.498467	0.785814
ENSRNOG00000000033:E003	ENSRNOG00000000033	ENSRNOT00000000036	13	54205285	54206225	-	-0.00195183	0.812038	1	-0.00118466	0.722468	0.997264	-0.00110534	0.591733	0.907938	-0.0034784	0.367727	0.694209
ENSRNOG00000000033:E004	ENSRNOG00000000033	ENSRNOT00000000036	13	54227805	54228329	-	-0.000884192	0.978074	1	0.0109544	0.437691	0.994907	-0.00685024	0.59436	0.908385	-0.0212602	0.214426	0.543205
ENSRNOG00000000033:E005	ENSRNOG00000000033	ENSRNOT00000000036	13	54238097	54238500	-	-0.00810334	0.591614	1	-0.00623379	0.910266	0.998937	-0.011208	0.337353	0.81774	-0.00651472	0.656711	0.872522
ENSRNOG00000000034:E001	ENSRNOG00000000034	ENSRNOT00000000039	13	54160995	54161309	+	0.0662105	0.718674	1	NA	0.392748	NA	NA	0.799176	NA	NA	0.261578	0.596405
ENSRNOG00000000034:E002	ENSRNOG00000000034	ENSRNOT00000000039	13	54169660	54169780	+	0.124899	0.485928	1	NA	0.723581	NA	NA	0.455604	NA	NA	0.765656	0.921321
ENSRNOG00000000034:E003	ENSRNOG00000000034	ENSRNOT00000000039	13	54172535	54172686	+	-0.182107	0.254861	1	NA	0.136564	NA	NA	0.576657	NA	NA	0.335866	0.667206
ENSRNOG00000000034:E004	ENSRNOG00000000034	ENSRNOT00000000039	13	54172951	54173016	+	-0.26481	0.186555	1	NA	0.307547	NA	NA	0.303681	NA	NA	0.974748	NA
ENSRNOG00000000034:E005	ENSRNOG00000000034	ENSRNOT00000000039	13	54174398	54174517	+	0.0851414	0.584437	1	NA	0.329929	NA	NA	0.979883	NA	NA	0.363165	0.690187
ENSRNOG00000000034:E006	ENSRNOG00000000034	ENSRNOT00000000039	13	54175008	54175140	+	0.178921	0.342371	1	NA	0.368957	NA	NA	0.598328	NA	NA	0.448985	0.753554
ENSRNOG00000000034:E007	ENSRNOG00000000034	ENSRNOT00000000039	13	54175772	54177739	+	0.00239997	0.953985	1	NA	0.662791	0.996685	NA	0.77179	0.95653	NA	0.342163	0.672747
ENSRNOG00000000035:E001	ENSRNOG00000000035	ENSRNOT00000000040	14	1932659	1932782	+	NA	NA	NA	NA	NA	NA	NA	NA	NA	NA	NA	NA
ENSRNOG00000000035:E002	ENSRNOG00000000035	ENSRNOT00000000040	14	1945631	1945728	+	NA	NA	NA	NA	NA	NA	NA	NA	NA	NA	NA	NA
ENSRNOG00000000035:E003	ENSRNOG00000000035	ENSRNOT00000000040	14	1951220	1951345	+	NA	NA	NA	NA	NA	NA	NA	NA	NA	NA	NA	NA
ENSRNOG00000000035:E004	ENSRNOG00000000035	ENSRNOT00000000040	14	1952188	1952334	+	NA	NA	NA	NA	NA	NA	NA	NA	NA	NA	NA	NA
ENSRNOG00000000035:E005	ENSRNOG00000000035	ENSRNOT00000000040	14	1953156	1953305	+	NA	NA	NA	NA	NA	NA	NA	NA	NA	NA	NA	NA
ENSRNOG00000000036:E001	ENSRNOG00000000036	ENSRNOT00000000041	13	54143333	54144343	+	-0.0201772	0.531351	1	0.0350681	0.179225	0.95383	-0.0580601	0.0203412	0.49312	-0.0954315	0.000430348	0.0119495
ENSRNOG00000000036:E002	ENSRNOG00000000036	ENSRNOT00000000041	13	54147422	54147586	+	-0.00464751	0.901522	1	0.0399418	0.430684	0.994845	-0.0326442	0.358431	0.825955	-0.071535	0.157643	0.469191
ENSRNOG00000000036:E003	ENSRNOG00000000036	ENSRNOT00000000041	13	54147843	54148058	+	0.00571411	0.796135	1	0.00937152	0.800995	0.998133	0.00627898	0.844256	0.971339	-0.0013883	0.93983	0.982157
ENSRNOG00000000036:E004	ENSRNOG00000000036	ENSRNOT00000000041	13	54148656	54148757	+	0.0174737	0.59569	1	0.00664005	0.854363	0.998693	0.0282382	0.516896	0.885309	0.0238169	0.68851	0.887754
ENSRNOG00000000036:E005	ENSRNOG00000000036	ENSRNOT00000000041	13	54149714	54151418	+	0.00719962	0.851009	1	-0.0567662	0.0359279	0.817538	0.0401632	0.0223957	0.502784	0.101295	7.46889e-05	0.00326999
ENSRNOG00000000039:E001	ENSRNOG00000000039	ENSRNOT00000000043	5	23302351	23302389	+	-2.80866	NA	NA	NA	NA	NA	NA	NA	NA	NA	NA	NA
ENSRNOG00000000039:E002	ENSRNOG00000000039	ENSRNOT00000000043	5	23302395	23302641	+	-3.15631	NA	NA	NA	NA	NA	NA	NA	NA	NA	NA	NA
ENSRNOG00000000039:E003	ENSRNOG00000000039	ENSRNOT00000000043	5	23302657	23302781	+	-3.15631	NA	NA	NA	NA	NA	NA	NA	NA	NA	NA	NA
ENSRNOG00000000039:E004	ENSRNOG00000000039	ENSRNOT00000000043	5	23302783	23302947	+	-3.15631	NA	NA	NA	NA	NA	NA	NA	NA	NA	NA	NA
ENSRNOG00000000039:E005	ENSRNOG00000000039	ENSRNOT00000000043	5	23302949	23303086	+	0.0980883	0.997527	1	NA	0.999445	NA	NA	0.997527	NA	NA	1	NA
ENSRNOG00000000039:E006	ENSRNOG00000000039	ENSRNOT00000000043	5	23305935	23306156	+	0.0980883	0.997527	1	NA	0.999445	NA	NA	0.997527	NA	NA	1	NA
ENSRNOG00000000039:E007	ENSRNOG00000000039	ENSRNOT00000000043	5	23306272	23306275	+	-3.15631	NA	NA	NA	NA	NA	NA	NA	NA	NA	NA	NA
ENSRNOG00000000039:E008	ENSRNOG00000000039	ENSRNOT00000000043	5	23306287	23306315	+	-3.15631	NA	NA	NA	NA	NA	NA	NA	NA	NA	NA	NA
ENSRNOG00000000039:E009	ENSRNOG00000000039	ENSRNOT00000000043	5	23306318	23306363	+	-3.15631	NA	NA	NA	NA	NA	NA	NA	NA	NA	NA	NA
ENSRNOG00000000039:E010	ENSRNOG00000000039	ENSRNOT00000000043	5	23306600	23306655	+	-3.15631	NA	NA	NA	NA	NA	NA	NA	NA	NA	NA	NA
ENSRNOG00000000040:E001	ENSRNOG00000000040	ENSRNOT00000004704	13	77796633	77796826	-	-0.0786445	0.480668	1	NA	0.524837	0.995595	NA	0.666304	0.929102	NA	0.8117	0.938681
ENSRNOG00000000040:E002	ENSRNOG00000000040	ENSRNOT00000004704	13	77800221	77800405	-	0.00390083	0.941699	1	NA	0.842756	NA	NA	0.796814	NA	NA	0.662428	0.87564
ENSRNOG00000000040:E003	ENSRNOG00000000040	ENSRNOT00000004704	13	77801059	77801186	-	0.0667038	0.641675	1	NA	0.249759	NA	NA	0.134091	NA	NA	0.0108781	0.105308
ENSRNOG00000000040:E004	ENSRNOG00000000040	ENSRNOT00000004704	13	77803776	77804016	-	0.0964048	0.435359	1	NA	0.49519	NA	NA	0.106074	0.679382	NA	0.0301067	0.193825
ENSRNOG00000000040:E005	ENSRNOG00000000040	ENSRNOT00000004704	13	77805761	77805917	-	0.228911	0.14544	1	NA	0.361067	NA	NA	0.136353	NA	NA	0.654246	0.871126
ENSRNOG00000000040:E006	ENSRNOG00000000040	ENSRNOT00000004704	13	77807240	77808750	-	-0.0554912	0.390291	1	NA	0.435198	0.994907	NA	0.0329188	0.548423	NA	0.00536302	0.0671168
ENSRNOG00000000040:E007	ENSRNOG00000000040	ENSRNOT00000004704	13	77815037	77815260	-	-0.00558058	0.993095	1	NA	0.347713	NA	NA	0.430574	NA	NA	0.0898208	0.353446
ENSRNOG00000000041:E001	ENSRNOG00000000041	ENSRNOT00000000047	14	2046024	2046363	+	0.261239	0.474421	1	NA	0.195074	NA	NA	0.956795	NA	NA	0.169561	NA
ENSRNOG00000000041:E002	ENSRNOG00000000041	ENSRNOT00000000047	14	2047519	2048133	+	-0.00622563	0.983753	1	NA	0.337146	NA	NA	0.417582	NA	NA	0.0770237	0.325716
ENSRNOG00000000041:E003	ENSRNOG00000000041	ENSRNOT00000000047	14	2048875	2051630	+	-0.0128893	0.775768	1	NA	0.172584	0.950268	NA	0.443679	0.858663	NA	0.0214056	0.158664
ENSRNOG00000000042:E001	ENSRNOG00000000042	ENSRNOT00000000049	13	77853049	77853333	-	-0.0231565	0.845215	1	NA	0.180672	0.954435	NA	0.417709	0.849194	NA	0.0332183	0.20534
ENSRNOG00000000042:E002	ENSRNOG00000000042	ENSRNOT00000000049	13	77855296	77855517	-	0.107345	0.0727269	1	NA	0.215625	0.96296	NA	0.0715155	0.64227	NA	0.535213	0.808155
ENSRNOG00000000042:E003	ENSRNOG00000000042	ENSRNOT00000000049	13	77860895	77861034	-	-0.0225304	0.931251	1	NA	0.710337	0.997264	NA	0.75614	0.952742	NA	0.425558	0.73823
ENSRNOG00000000042:E004	ENSRNOG00000000042	ENSRNOT00000000049	13	77863820	77863986	-	-0.0701024	0.580351	1	NA	0.336515	0.983476	NA	0.954295	0.991307	NA	0.329411	0.661769
ENSRNOG00000000042:E005	ENSRNOG00000000042	ENSRNOT00000000049	13	77881688	77881882	-	-0.0813368	0.402903	1	NA	0.430754	0.994845	NA	0.544191	0.893707	NA	0.827892	0.944789
ENSRNOG00000000042:E006	ENSRNOG00000000042	ENSRNOT00000000049	13	77883062	77883233	-	-0.138622	0.250986	1	NA	0.562965	0.995633	NA	0.198591	0.74532	NA	0.459503	0.760569
ENSRNOG00000000042:E007	ENSRNOG00000000042	ENSRNOT00000000049	13	77886766	77886945	-	0.0199427	0.890772	1	NA	0.583436	NA	NA	0.663242	NA	NA	0.377298	0.702147
ENSRNOG00000000042:E008	ENSRNOG00000000042	ENSRNOT00000000049	13	77887248	77887438	-	0.0181236	0.971493	1	NA	0.610726	0.995633	NA	0.551877	NA	NA	0.348707	0.678299
ENSRNOG00000000042:E009	ENSRNOG00000000042	ENSRNOT00000000049	13	77895157	77895238	-	0.109252	0.506577	1	NA	0.350817	NA	NA	0.944446	NA	NA	0.454808	0.757439
ENSRNOG00000000042:E010	ENSRNOG00000000042	ENSRNOT00000000049	13	77900288	77900371	-	-0.0128586	0.948159	1	NA	0.980159	NA	NA	0.918208	NA	NA	0.940895	0.982542
ENSRNOG00000000042:E011	ENSRNOG00000000042	ENSRNOT00000000049	13	77900623	77900772	-	-0.0696218	0.663242	1	NA	0.747246	NA	NA	0.67672	NA	NA	0.900019	0.969482
ENSRNOG00000000042:E012	ENSRNOG00000000042	ENSRNOT00000000049	13	77903776	77903999	-	0.0336982	0.884974	1	NA	0.796095	NA	NA	0.952261	NA	NA	0.815251	0.940047
ENSRNOG00000000042:E013	ENSRNOG00000000042	ENSRNOT00000000049	13	77918432	77918533	-	0.0738043	0.697882	1	NA	0.46127	NA	NA	0.818965	NA	NA	0.327598	0.66023
ENSRNOG00000000042:E014	ENSRNOG00000000042	ENSRNOT00000000049	13	77962359	77962410	-	-0.0852076	0.590829	1	NA	0.879147	NA	NA	0.172706	NA	NA	0.207344	0.534853
ENSRNOG00000000042:E015	ENSRNOG00000000042	ENSRNOT00000000049	13	77991029	77991192	-	0.0531049	0.687909	1	NA	0.367218	NA	NA	0.709903	NA	NA	0.221766	0.551903
ENSRNOG00000000043:E001	ENSRNOG00000000043	ENSRNOT00000000048	14	2037952	2038628	-	-0.0194503	0.55976	1	-0.0681666	0.0315534	0.807821	0.0125887	0.605388	0.91138	0.0746684	0.000878834	0.0197098
ENSRNOG00000000043:E002	ENSRNOG00000000043	ENSRNOT00000000048	14	2038745	2038845	-	0.0516726	0.0860449	1	0.0302664	0.342585	0.98419	0.0760663	0.0684868	0.636137	0.04142	0.381346	0.705773
ENSRNOG00000000043:E003	ENSRNOG00000000043	ENSRNOT00000000048	14	2039155	2039231	-	0.024454	0.407478	1	-0.0202601	0.840918	0.998595	0.0617837	0.14977	0.712497	0.0764755	0.112448	0.397445
ENSRNOG00000000043:E004	ENSRNOG00000000043	ENSRNOT00000000048	14	2039304	2039429	-	-0.0162076	0.806821	1	-0.0465304	0.594709	0.995633	0.00927647	0.865482	0.976006	0.0457738	0.515907	0.79671
ENSRNOG00000000043:E005	ENSRNOG00000000043	ENSRNOT00000000048	14	2039527	2039648	-	0.0169593	0.592767	1	0.0304805	0.45477	0.994907	0.0108382	0.852445	0.973191	-0.0269446	0.543558	0.813344
ENSRNOG00000000043:E006	ENSRNOG00000000043	ENSRNOT00000000048	14	2039728	2039940	-	0.00963871	0.669013	1	0.0307922	0.338511	0.983476	-0.00290074	0.889642	0.980377	-0.0410147	0.275062	0.610611
ENSRNOG00000000043:E007	ENSRNOG00000000043	ENSRNOT00000000048	14	2040249	2040465	-	-0.0397479	0.360373	1	-0.00424487	0.894541	0.998882	-0.0692953	0.129091	0.698789	-0.0742641	0.115569	0.403309
ENSRNOG00000000043:E008	ENSRNOG00000000043	ENSRNOT00000000048	14	2040576	2040755	-	-0.00270855	0.986601	1	0.0438687	0.280407	0.974262	-0.0351586	0.39666	0.840491	-0.0879725	0.0664003	0.301418
ENSRNOG00000000043:E009	ENSRNOG00000000043	ENSRNOT00000000048	14	2040830	2041032	-	-0.0290895	0.623542	1	0.0119087	0.715752	0.997264	-0.0605261	0.286583	0.792988	-0.0816434	0.199922	0.525403
ENSRNOG00000000043:E010	ENSRNOG00000000043	ENSRNOT00000000048	14	2041121	2041216	-	-0.00674819	0.978777	1	0.0190816	0.668389	0.996723	-0.0267702	0.727338	0.944457	-0.0504772	0.406829	0.724213
ENSRNOG00000000043:E011	ENSRNOG00000000043	ENSRNOT00000000048	14	2041508	2041615	-	-0.00637856	0.992387	1	0.0753241	0.296319	0.976919	-0.0747418	0.407469	0.844592	-0.157611	0.0413765	0.232797
ENSRNOG00000000043:E012	ENSRNOG00000000043	ENSRNOT00000000048	14	2041741	2041826	-	0.0233195	0.808217	1	0.17717	0.106636	0.918924	-0.123148	0.31024	0.803772	-0.308793	0.00975336	0.0983939
ENSRNOG00000000043:E013	ENSRNOG00000000043	ENSRNOT00000000048	14	2051342	2051482	-	-0.0521538	NA	NA	-0.0556021	NA	NA	-0.0405475	NA	NA	0.0281247	NA	NA
ENSRNOG00000000043:E014	ENSRNOG00000000043	ENSRNOT00000000048	14	2052069	2052303	-	-0.0403689	0.757695	1	-0.0135396	0.991304	0.999243	-0.0616634	0.625912	0.91778	-0.0587331	0.619359	0.854013
ENSRNOG00000000044:E001	ENSRNOG00000000044	ENSRNOT00000000050	14	2079289	2080120	-	0.0101886	0.612206	1	-0.0112318	0.764742	0.99733	0.0243567	0.312817	0.804629	0.0339545	0.105462	0.384522
ENSRNOG00000000044:E002	ENSRNOG00000000044	ENSRNOT00000000050	14	2081459	2081594	-	0.0240211	0.521023	1	0.0178075	0.729323	0.997264	0.0291685	0.466101	0.866333	0.0128398	0.884653	0.964558
ENSRNOG00000000044:E003	ENSRNOG00000000044	ENSRNOT00000000050	14	2081933	2082011	-	0.00420041	0.952949	1	-0.00186651	0.991647	0.999274	0.00854202	0.933206	0.987603	0.00856547	0.945171	0.984107
ENSRNOG00000000044:E004	ENSRNOG00000000044	ENSRNOT00000000050	14	2082961	2083125	-	0.0135447	0.708341	1	0.027761	0.524937	0.995595	0.00545333	0.992899	0.998762	-0.0239606	0.455009	0.757506
ENSRNOG00000000044:E005	ENSRNOG00000000044	ENSRNOT00000000050	14	2083428	2083511	-	0.0202148	0.630097	1	0.0567906	0.223781	0.96296	-0.00441301	0.824752	0.967983	-0.0632037	0.150815	0.459122
ENSRNOG00000000044:E006	ENSRNOG00000000044	ENSRNOT00000000050	14	2083965	2084000	-	-0.0132286	0.743472	1	0.0137964	0.794094	0.997799	-0.0335479	0.485284	0.874274	-0.0506377	0.355816	0.684004
ENSRNOG00000000044:E007	ENSRNOG00000000044	ENSRNOT00000000050	14	2084236	2084287	-	-0.0836043	0.186734	1	-0.0927357	0.22081	0.96296	-0.0790665	0.312066	0.804422	0.0102924	0.998614	0.999613
ENSRNOG00000000044:E008	ENSRNOG00000000044	ENSRNOT00000000050	14	2086479	2086576	-	-0.0516367	0.210101	1	-0.0598056	0.349725	0.985588	-0.0509213	0.261703	0.780988	0.00348578	0.966702	0.990523
ENSRNOG00000000044:E009	ENSRNOG00000000044	ENSRNOT00000000050	14	2087364	2087402	-	-0.0356589	0.426257	1	-0.0155938	0.839502	0.998595	-0.0533175	0.301072	0.799715	-0.0420871	0.433458	0.743651
ENSRNOG00000000044:E010	ENSRNOG00000000044	ENSRNOT00000000050	14	2087572	2087825	-	-0.0067485	0.835686	1	-0.0206405	0.830237	0.998586	-1.55742e-05	0.902894	0.982882	0.0153495	0.874916	0.961196
ENSRNOG00000000044:E011	ENSRNOG00000000044	ENSRNOT00000000050	14	2095360	2095394	-	0.00653584	0.922309	1	0.0409993	0.465821	0.994907	-0.0179557	0.673024	0.931095	-0.061551	0.2629	0.597578
ENSRNOG00000000047:E001	ENSRNOG00000000047	ENSRNOT00000000052	3	89026124	89026958	-	0.00765313	0.864849	1	0.0182465	0.567476	0.995633	NA	0.898433	0.98207	-0.0167006	0.574297	0.830058
ENSRNOG00000000047:E002	ENSRNOG00000000047	ENSRNOT00000000052	3	89027253	89027336	-	0.0422676	0.355118	1	0.0487184	0.445256	0.994907	NA	0.418158	0.849421	-0.00898109	0.967663	0.990828
ENSRNOG00000000047:E003	ENSRNOG00000000047	ENSRNOT00000000052	3	89027538	89027738	-	0.0369845	0.397618	1	0.0412664	0.517269	0.995595	NA	0.470011	0.868106	-0.00901658	0.956688	0.987975
ENSRNOG00000000047:E004	ENSRNOG00000000047	ENSRNOT00000000052	3	89028826	89028927	-	-0.0295276	0.524735	1	-0.0166251	0.765597	0.99733	NA	0.47584	0.870707	-0.026299	0.741833	0.910921
ENSRNOG00000000047:E005	ENSRNOG00000000047	ENSRNOT00000000052	3	89036454	89036528	-	-0.11991	0.0512439	1	-0.14163	0.0838598	0.902923	NA	0.108288	0.681227	0.0229915	0.728581	0.905076
ENSRNOG00000000047:E006	ENSRNOG00000000047	ENSRNOT00000000052	3	89036644	89036768	-	-0.0300836	0.58848	1	-0.0417281	0.588995	0.995633	NA	0.69282	0.936535	0.0108505	0.821537	0.94228
ENSRNOG00000000047:E007	ENSRNOG00000000047	ENSRNOT00000000052	3	89040376	89040448	-	-0.0210256	0.735838	1	-0.0785913	0.356492	0.986664	NA	0.891835	0.980897	0.0844533	0.289605	0.62497
ENSRNOG00000000047:E008	ENSRNOG00000000047	ENSRNOT00000000052	3	89044432	89044514	-	0.0121849	0.841436	1	-0.00827881	0.887898	0.998807	NA	0.702583	0.938685	0.0300786	0.629813	0.85936
ENSRNOG00000000047:E009	ENSRNOG00000000047	ENSRNOT00000000052	3	89049709	89049784	-	0.0162503	0.795226	1	0.00726972	0.951641	0.999146	NA	0.75537	0.95246	0.0146199	0.81521	0.940045
ENSRNOG00000000047:E010	ENSRNOG00000000047	ENSRNOT00000000052	3	89069972	89070127	-	0.0128579	0.840376	1	0.0360533	0.682364	0.996851	NA	0.994752	0.999209	-0.0391231	0.681967	0.884527
ENSRNOG00000000048:E001	ENSRNOG00000000048	ENSRNOT00000000064	14	2095648	2095896	+	-0.0895087	0.290347	1	0.0277223	0.657386	0.996168	-0.199332	0.0161048	0.468565	-0.242133	7.47812e-05	0.00327287
ENSRNOG00000000048:E002	ENSRNOG00000000048	ENSRNOT00000000064	14	2101644	2101705	+	-0.0526722	0.570602	1	0.0766116	0.398243	0.990901	-0.17236	0.0679146	0.635744	-0.262573	0.00230272	0.0381501
ENSRNOG00000000048:E003	ENSRNOG00000000048	ENSRNOT00000000064	14	2102520	2102579	+	-0.0510051	0.595927	1	0.0415673	0.613961	0.995633	-0.133599	0.223348	0.758169	-0.187483	0.0447505	0.243234
ENSRNOG00000000048:E004	ENSRNOG00000000048	ENSRNOT00000000064	14	2103365	2103479	+	-0.0452937	0.432007	1	0.00642632	0.813229	0.998317	-0.0921668	0.16051	0.719889	-0.111172	0.0936768	0.361656
ENSRNOG00000000048:E005	ENSRNOG00000000048	ENSRNOT00000000064	14	2109429	2109571	+	0.00479995	0.992317	1	0.0555985	0.391404	0.990708	-0.0368274	0.507873	0.882334	-0.104533	0.173895	0.491657
ENSRNOG00000000048:E006	ENSRNOG00000000048	ENSRNOT00000000064	14	2112562	2112687	+	0.0296581	0.941993	1	0.137852	0.0397133	0.826821	-0.0600677	0.472201	0.868914	-0.209423	0.103778	0.381262
ENSRNOG00000000048:E007	ENSRNOG00000000048	ENSRNOT00000000064	14	2116570	2116659	+	-0.0219401	0.740024	1	0.0549043	0.385558	0.99044	-0.0883645	0.325934	0.811996	-0.156777	0.126314	0.420923
ENSRNOG00000000048:E008	ENSRNOG00000000048	ENSRNOT00000000064	14	2118979	2119114	+	-0.00816926	0.865412	1	0.0915356	0.257311	0.969793	-0.0937947	0.172155	0.729853	-0.197427	0.00463478	0.0608135
ENSRNOG00000000048:E009	ENSRNOG00000000048	ENSRNOT00000000064	14	2119505	2119617	+	-0.0365143	0.720494	1	0.0549683	0.619058	0.995633	-0.117163	0.275732	0.788233	-0.185565	0.017494	0.140431
ENSRNOG00000000048:E010	ENSRNOG00000000048	ENSRNOT00000000064	14	2121119	2121203	+	-0.00776781	0.86542	1	0.0944001	0.364791	0.988605	-0.0954301	0.254485	0.775651	-0.203087	0.0281131	0.186456
ENSRNOG00000000048:E011	ENSRNOG00000000048	ENSRNOT00000000064	14	2122955	2123078	+	0.0269736	0.728681	1	0.111031	0.0276369	0.789502	-0.0364991	0.340985	0.818854	-0.158369	0.000907398	0.0201586
ENSRNOG00000000048:E012	ENSRNOG00000000048	ENSRNOT00000000064	14	2126161	2126210	+	0.0171865	0.881427	1	0.0665769	0.220675	0.96296	-0.0211518	0.605239	0.91138	-0.0961547	0.164165	0.478241
ENSRNOG00000000048:E013	ENSRNOG00000000048	ENSRNOT00000000064	14	2126733	2126881	+	-0.00225227	0.86505	1	-0.00993512	0.988077	0.999146	-0.000967908	0.800732	0.962357	-0.000638147	0.826955	0.94444
ENSRNOG00000000048:E014	ENSRNOG00000000048	ENSRNOT00000000064	14	2127568	2127690	+	-0.0401346	0.469483	1	-0.0439993	0.729324	0.997264	-0.0434857	0.509642	0.883113	-0.0131921	0.70904	0.896985
ENSRNOG00000000048:E015	ENSRNOG00000000048	ENSRNOT00000000064	14	2128692	2128825	+	-0.0228665	0.748164	1	0.0239467	0.69446	0.997264	-0.0637018	0.428263	0.853459	-0.100666	0.0907539	0.355263
ENSRNOG00000000048:E016	ENSRNOG00000000048	ENSRNOT00000000064	14	2134068	2134262	+	0.0131867	0.880785	1	0.076067	0.212622	0.962928	-0.0385868	0.371499	0.831475	-0.126353	0.0228832	0.165023
ENSRNOG00000000048:E017	ENSRNOG00000000048	ENSRNOT00000000064	14	2134673	2134790	+	-0.0505072	0.281081	1	0.0104088	0.772299	0.99733	-0.106051	0.0107121	0.425161	-0.13047	0.036922	0.218166
ENSRNOG00000000048:E018	ENSRNOG00000000048	ENSRNOT00000000064	14	2135235	2135314	+	-0.0802673	0.0350543	1	-0.0704133	0.228722	0.963142	-0.0972108	0.0315054	0.546161	-0.0409776	0.390744	0.712476
ENSRNOG00000000048:E019	ENSRNOG00000000048	ENSRNOT00000000064	14	2140728	2140921	+	-0.0296047	0.3108	1	-0.0665423	0.185837	0.956393	-0.00903262	0.637235	0.920902	0.0458785	0.416214	0.731183
ENSRNOG00000000048:E020	ENSRNOG00000000048	ENSRNOT00000000064	14	2141875	2142021	+	0.0377668	0.343201	1	-0.00843609	0.980416	0.999146	0.0701795	0.15446	0.714936	0.0708321	0.20286	0.529301
ENSRNOG00000000048:E021	ENSRNOG00000000048	ENSRNOT00000000064	14	2143115	2143594	+	0.0169511	0.576088	1	-0.0292188	0.595764	0.995633	0.0465986	0.149187	0.712111	0.0694047	0.0126734	0.115541
ENSRNOG00000000048:E022	ENSRNOG00000000048	ENSRNOT00000000064	14	2143974	2144144	+	0.0233729	0.46621	1	0.010724	0.617088	0.995633	0.0330532	0.490898	0.876654	0.0140015	0.905095	0.970851
ENSRNOG00000000048:E023	ENSRNOG00000000048	ENSRNOT00000000064	14	2145200	2145322	+	0.00348882	0.97332	1	-0.0542871	0.568372	0.995633	0.0374251	0.476911	0.870886	0.085681	0.293382	0.628637
ENSRNOG00000000048:E024	ENSRNOG00000000048	ENSRNOT00000000064	14	2161792	2161908	+	0.0432557	0.296185	1	0.00849936	0.745778	0.997264	0.0688613	0.154258	0.714936	0.0539378	0.39026	0.712142
ENSRNOG00000000048:E025	ENSRNOG00000000048	ENSRNOT00000000064	14	2166323	2166535	+	0.0128097	0.832682	1	-0.0414013	0.601606	0.995633	0.0468641	0.511936	0.883882	0.0801807	0.225178	0.555957
ENSRNOG00000000048:E026	ENSRNOG00000000048	ENSRNOT00000000064	14	2166836	2166981	+	0.0108152	0.8562	1	-0.0536564	0.547227	0.995633	0.0504521	0.460397	0.864578	0.0954956	0.0911914	0.35626
ENSRNOG00000000048:E027	ENSRNOG00000000048	ENSRNOT00000000064	14	2168050	2168226	+	0.00277354	0.979913	1	-0.081461	0.182529	0.95561	0.0517664	0.294518	0.796669	0.123114	5.72283e-05	0.00267403
ENSRNOG00000000048:E028	ENSRNOG00000000048	ENSRNOT00000000064	14	2168405	2168937	+	0.0413407	0.502979	1	-0.0607761	0.375623	0.989353	0.102915	0.0646927	0.629557	0.160856	0.00123961	0.0250396
ENSRNOG00000000053:E001	ENSRNOG00000000053	ENSRNOT00000000058	13	95599335	95599481	+	NA	NA	NA	NA	NA	NA	NA	NA	NA	NA	NA	NA
ENSRNOG00000000053:E002	ENSRNOG00000000053	ENSRNOT00000000058	13	95599700	95601216	+	NA	NA	NA	NA	NA	NA	NA	NA	NA	NA	NA	NA
ENSRNOG00000000054:E001	ENSRNOG00000000054	ENSRNOT00000000060	16	19727394	19728061	-	0.00261912	0.695848	1	-0.0037358	0.615028	0.995633	0.00686382	0.357289	0.825421	0.0145624	0.318158	0.651913
ENSRNOG00000000054:E002	ENSRNOG00000000054	ENSRNOT00000000060	16	19728761	19728977	-	0.00612385	0.440221	1	-0.00174447	0.805105	0.998317	0.0118924	0.134717	0.703549	0.0174185	0.062959	0.292643
ENSRNOG00000000054:E003	ENSRNOG00000000054	ENSRNOT00000000060	16	19729096	19729266	-	0.00453182	0.59318	1	-0.00481497	0.781915	0.99733	0.0116307	0.353903	0.824186	0.0196845	0.126719	0.421626
ENSRNOG00000000054:E004	ENSRNOG00000000054	ENSRNOT00000000060	16	19731710	19732436	-	-0.0111098	0.134506	1	-0.00136292	0.813072	0.998317	-0.0172592	0.0197648	0.492168	-0.0150199	0.034234	0.209021
ENSRNOG00000000054:E005	ENSRNOG00000000054	ENSRNOT00000000060	16	19733933	19734131	-	0.00698443	0.42073	1	0.032727	0.112731	0.922055	-0.00426099	0.990346	0.998229	-0.03445	0.0277547	0.185009
ENSRNOG00000000055:E001	ENSRNOG00000000055	ENSRNOT00000000059	13	95506496	95506631	-	3.54582	0.313205	1	NA	0.219403	NA	NA	NA	NA	NA	0.314521	NA
ENSRNOG00000000055:E002	ENSRNOG00000000055	ENSRNOT00000000059	13	95506960	95507241	-	-0.408427	0.890776	1	NA	0.306832	NA	NA	0.640439	NA	NA	0.203178	NA
ENSRNOG00000000055:E003	ENSRNOG00000000055	ENSRNOT00000000059	13	95507392	95507667	-	-4.4333	0.0761766	1	NA	0.129796	NA	NA	0.18894	NA	NA	NA	NA
ENSRNOG00000000055:E004	ENSRNOG00000000055	ENSRNOT00000000059	13	95507739	95507759	-	0.00237575	NA	NA	NA	NA	NA	NA	NA	NA	NA	NA	NA
ENSRNOG00000000055:E005	ENSRNOG00000000055	ENSRNOT00000000059	13	95511421	95511808	-	0.413047	0.346356	1	NA	0.312384	NA	NA	0.640439	NA	NA	0.71192	NA
ENSRNOG00000000060:E001	ENSRNOG00000000060	ENSRNOT00000061720	14	2190908	2191012	+	-0.00266495	0.767984	1	-0.00144227	0.845942	0.998595	-0.00141699	0.774192	0.957171	-0.000101281	0.892576	0.967323
ENSRNOG00000000060:E002	ENSRNOG00000000060	ENSRNOT00000061720	14	2214117	2214292	+	-0.00446748	0.609688	1	0.00527289	0.60249	0.995633	-0.00924808	0.264529	0.782427	-0.014567	0.215138	0.544168
ENSRNOG00000000060:E003	ENSRNOG00000000060	ENSRNOT00000061720	14	2219206	2220991	+	0.00327082	0.623054	1	-0.000664167	0.744811	0.997264	0.00574753	0.411507	0.846285	0.00664418	0.366524	0.693058
ENSRNOG00000000062:E001	ENSRNOG00000000062	ENSRNOT00000000071	14	2242209	2242658	-	0.0677924	0.335999	1	NA	0.384012	0.990317	NA	0.55332	0.896463	NA	0.638931	0.863902
ENSRNOG00000000062:E002	ENSRNOG00000000062	ENSRNOT00000000071	14	2243278	2243358	-	-0.0429646	0.560568	1	NA	0.962588	0.999146	NA	0.257492	0.778068	NA	0.260751	0.595587
ENSRNOG00000000062:E003	ENSRNOG00000000062	ENSRNOT00000000071	14	2247247	2247384	-	-0.0361158	0.519032	1	NA	0.963623	0.999146	NA	0.245872	0.771404	NA	0.336608	0.667859
ENSRNOG00000000062:E004	ENSRNOG00000000062	ENSRNOT00000000071	14	2253071	2253159	-	0.00747708	0.92582	1	NA	0.992795	0.999374	NA	0.874297	0.97759	NA	0.883745	0.964134
ENSRNOG00000000062:E005	ENSRNOG00000000062	ENSRNOT00000000071	14	2254268	2254375	-	0.00516583	0.957749	1	NA	0.806065	0.998317	NA	0.715225	0.941703	NA	0.553465	0.819054
ENSRNOG00000000062:E006	ENSRNOG00000000062	ENSRNOT00000000071	14	2278871	2278926	-	0.0409474	0.714632	1	NA	0.641155	0.995633	NA	0.906733	0.983739	NA	0.767093	0.921743
ENSRNOG00000000062:E007	ENSRNOG00000000062	ENSRNOT00000000071	14	2281878	2281974	-	0.0161761	0.840193	1	NA	0.875349	0.998807	NA	0.849126	0.972703	NA	0.967518	0.990775
ENSRNOG00000000062:E008	ENSRNOG00000000062	ENSRNOT00000000071	14	2283055	2283172	-	0.00916556	0.898103	1	NA	0.876454	0.998807	NA	0.713762	0.94124	NA	0.504207	0.789264
ENSRNOG00000000062:E009	ENSRNOG00000000062	ENSRNOT00000000071	14	2285074	2285214	-	-0.0275282	0.768977	1	NA	0.653619	0.995993	NA	0.997397	0.999594	NA	0.580514	0.833128
ENSRNOG00000000062:E010	ENSRNOG00000000062	ENSRNOT00000000071	14	2285474	2285513	-	-0.0925555	0.429711	1	NA	0.510182	0.995595	NA	0.492664	NA	NA	0.959465	0.988676
ENSRNOG00000000062:E011	ENSRNOG00000000062	ENSRNOT00000000071	14	2295386	2295509	-	0.0193254	0.900871	1	NA	0.461012	NA	NA	0.27782	NA	NA	0.101829	0.377573
ENSRNOG00000000064:E001	ENSRNOG00000000064	ENSRNOT00000000072	14	2323662	2323712	+	-0.00384718	0.578106	1	-0.00338737	0.706148	0.997264	-0.00450266	0.592842	0.908161	-0.000697971	0.936996	0.981427
ENSRNOG00000000064:E002	ENSRNOG00000000064	ENSRNOT00000000072	14	2323958	2324012	+	-0.00460396	0.339564	1	-0.00581561	0.400348	0.991548	-0.00437405	0.433416	0.855757	0.00127427	0.867667	0.958583
ENSRNOG00000000064:E003	ENSRNOG00000000064	ENSRNOT00000000072	14	2324213	2324311	+	0.000664941	0.871615	1	0.000985798	0.944526	0.999146	0.000866972	0.855894	0.973683	0.000524338	0.929221	0.978637
ENSRNOG00000000064:E004	ENSRNOG00000000064	ENSRNOT00000000072	14	2324707	2324790	+	0.028733	0.0454684	1	0.0382582	0.161345	0.943608	0.0281071	0.0902747	0.663959	-0.00595635	0.772499	0.923702
ENSRNOG00000000065:E001	ENSRNOG00000000065	ENSRNOT00000000077	14	2327104	2327336	-	-0.216695	0.632936	1	NA	0.838681	NA	NA	0.216216	NA	NA	0.167909	NA
ENSRNOG00000000065:E002	ENSRNOG00000000065	ENSRNOT00000000077	14	2327966	2328122	-	-0.71345	0.274176	1	NA	0.155556	NA	NA	0.486679	NA	NA	0.356227	NA
ENSRNOG00000000065:E003	ENSRNOG00000000065	ENSRNOT00000000077	14	2329400	2329483	-	0.28758	0.999084	1	NA	0.838681	NA	NA	0.892175	NA	NA	0.733575	NA
ENSRNOG00000000065:E004	ENSRNOG00000000065	ENSRNOT00000000077	14	2330047	2330121	-	0.28758	0.999084	1	NA	0.838681	NA	NA	0.892175	NA	NA	0.733575	NA
ENSRNOG00000000065:E005	ENSRNOG00000000065	ENSRNOT00000000077	14	2330335	2330398	-	-5.23972	0.153903	1	NA	0.313522	NA	NA	0.216216	NA	NA	NA	NA
ENSRNOG00000000065:E006	ENSRNOG00000000065	ENSRNOT00000000077	14	2330692	2330799	-	5.16861	0.397526	1	NA	NA	NA	NA	0.408897	NA	NA	0.436999	NA
ENSRNOG00000000065:E007	ENSRNOG00000000065	ENSRNOT00000000077	14	2330901	2331001	-	5.20043	0.404998	1	NA	NA	NA	NA	0.324589	NA	NA	0.371436	NA
ENSRNOG00000000065:E008	ENSRNOG00000000065	ENSRNOT00000000077	14	2331402	2331489	-	5.20043	0.404998	1	NA	NA	NA	NA	0.324589	NA	NA	0.371436	NA
ENSRNOG00000000065:E009	ENSRNOG00000000065	ENSRNOT00000000077	14	2331689	2331798	-	0.282309	NA	NA	NA	NA	NA	NA	NA	NA	NA	NA	NA
ENSRNOG00000000065:E010	ENSRNOG00000000065	ENSRNOT00000000077	14	2332031	2332138	-	5.68193	0.225579	1	NA	0.216888	NA	NA	0.324589	NA	NA	0.666485	NA
ENSRNOG00000000065:E011	ENSRNOG00000000065	ENSRNOT00000000077	14	2333637	2333783	-	5.68434	0.253369	1	NA	NA	NA	NA	0.170113	NA	NA	0.21009	NA
ENSRNOG00000000065:E012	ENSRNOG00000000065	ENSRNOT00000000077	14	2334651	2334716	-	5.20043	0.404998	1	NA	NA	NA	NA	0.324589	NA	NA	0.371436	NA
ENSRNOG00000000065:E013	ENSRNOG00000000065	ENSRNOT00000000077	14	2335360	2335503	-	5.20043	0.404998	1	NA	NA	NA	NA	0.324589	NA	NA	0.371436	NA
ENSRNOG00000000065:E014	ENSRNOG00000000065	ENSRNOT00000000077	14	2335785	2335934	-	0.282309	NA	NA	NA	NA	NA	NA	NA	NA	NA	NA	NA
ENSRNOG00000000065:E015	ENSRNOG00000000065	ENSRNOT00000000077	14	2337306	2337353	-	0.282309	NA	NA	NA	NA	NA	NA	NA	NA	NA	NA	NA
ENSRNOG00000000065:E016	ENSRNOG00000000065	ENSRNOT00000000077	14	2337558	2337624	-	0.282309	NA	NA	NA	NA	NA	NA	NA	NA	NA	NA	NA
ENSRNOG00000000065:E017	ENSRNOG00000000065	ENSRNOT00000000077	14	2338676	2338740	-	0.282309	NA	NA	NA	NA	NA	NA	NA	NA	NA	NA	NA
ENSRNOG00000000065:E018	ENSRNOG00000000065	ENSRNOT00000000077	14	2339221	2339295	-	0.282309	NA	NA	NA	NA	NA	NA	NA	NA	NA	NA	NA
ENSRNOG00000000065:E019	ENSRNOG00000000065	ENSRNOT00000000077	14	2339382	2339522	-	0.282309	NA	NA	NA	NA	NA	NA	NA	NA	NA	NA	NA
ENSRNOG00000000065:E020	ENSRNOG00000000065	ENSRNOT00000000077	14	2355448	2355537	-	0.282309	NA	NA	NA	NA	NA	NA	NA	NA	NA	NA	NA
ENSRNOG00000000065:E021	ENSRNOG00000000065	ENSRNOT00000000077	14	2356060	2356212	-	5.19896	0.386218	1	NA	0.220271	NA	NA	NA	NA	NA	0.167296	NA
ENSRNOG00000000065:E022	ENSRNOG00000000065	ENSRNOT00000000077	14	2370314	2370811	-	-0.634577	0.430157	1	NA	0.825587	NA	NA	0.297826	NA	NA	0.167296	NA
ENSRNOG00000000066:E001	ENSRNOG00000000066	ENSRNOT00000000074	13	105649130	105649899	-	0.0329618	0.342673	1	-0.00780977	0.809922	0.998317	NA	0.109421	0.682294	0.0857327	0.0836166	0.340237
ENSRNOG00000000066:E002	ENSRNOG00000000066	ENSRNOT00000000074	13	105650366	105650561	-	-0.0169763	0.567676	1	0.00106196	0.976067	0.999146	NA	0.34138	0.819003	-0.0325275	0.348588	0.678248
ENSRNOG00000000066:E003	ENSRNOG00000000066	ENSRNOT00000000074	13	105658588	105658726	-	-0.071504	0.299834	1	-0.0209526	0.77062	0.99733	NA	0.162634	0.720931	-0.105237	0.332131	0.66397
ENSRNOG00000000066:E004	ENSRNOG00000000066	ENSRNOT00000000074	13	105662462	105662571	-	-0.0371379	0.514182	1	-0.00791514	0.961286	0.999146	NA	0.349146	0.821804	-0.0542681	0.341893	0.672472
ENSRNOG00000000066:E005	ENSRNOG00000000066	ENSRNOT00000000074	13	105674317	105674598	-	0.0278254	0.685283	1	0.039322	0.499822	0.995304	NA	0.977357	0.995435	-0.0150613	0.515746	0.796531
ENSRNOG00000000068:E001	ENSRNOG00000000068	ENSRNOT00000000078	13	114599131	114600221	-	-0.0060919	0.960835	1	-0.115785	0.115256	0.923503	0.061199	0.362253	0.828467	0.186408	0.0107351	0.104415
ENSRNOG00000000068:E002	ENSRNOG00000000068	ENSRNOT00000000078	13	114600969	114601070	-	-0.0124138	0.894788	1	-0.0879641	0.401884	0.99155	0.0424753	0.633043	0.9195	0.141563	0.190878	0.514084
ENSRNOG00000000068:E003	ENSRNOG00000000068	ENSRNOT00000000078	13	114601611	114601738	-	-0.0196563	0.8367	1	-0.0746999	0.764445	0.99733	0.0189865	0.968456	0.994072	0.107121	0.682977	0.88509
ENSRNOG00000000068:E004	ENSRNOG00000000068	ENSRNOT00000000078	13	114601820	114601939	-	0.0128337	0.66986	1	-0.00341231	0.347795	0.985255	0.0246094	0.964474	0.993113	0.0401802	0.437654	0.746568
ENSRNOG00000000068:E005	ENSRNOG00000000068	ENSRNOT00000000078	13	114602084	114602134	-	0.115036	0.0260481	1	0.117552	0.00969772	0.65786	0.120538	0.14655	0.711489	0.0146982	0.291364	0.626608
ENSRNOG00000000068:E006	ENSRNOG00000000068	ENSRNOT00000000078	13	114603343	114603396	-	0.0054069	0.818083	1	-0.0213552	0.717061	0.997264	0.0274229	0.991386	0.9985	0.0599944	0.675644	0.881686
ENSRNOG00000000068:E007	ENSRNOG00000000068	ENSRNOT00000000078	13	114603793	114603901	-	-0.00205513	0.91672	1	0.00922291	0.353448	0.98574	-0.0129344	0.605153	0.91138	-0.00775298	0.143472	0.448033
ENSRNOG00000000068:E008	ENSRNOG00000000068	ENSRNOT00000000078	13	114604579	114604638	-	-0.0605641	0.469495	1	-0.025985	0.682609	0.996851	-0.0937461	0.135499	0.704472	-0.0603853	0.0980687	0.370418
ENSRNOG00000000068:E009	ENSRNOG00000000068	ENSRNOT00000000078	13	114605707	114605837	-	-0.0202448	0.827445	1	0.0555479	0.0383843	0.821118	-0.0907566	0.201054	0.746687	-0.138723	0.0248978	0.173737
ENSRNOG00000000068:E010	ENSRNOG00000000068	ENSRNOT00000000078	13	114608447	114608539	-	-0.00254689	0.991367	1	0.104274	0.110947	0.920884	-0.102796	0.285372	0.792598	-0.195623	0.00902182	0.0935852
ENSRNOG00000000068:E011	ENSRNOG00000000068	ENSRNOT00000000078	13	114614772	114614873	-	0.00757163	0.869343	1	0.102246	0.181835	0.954953	-0.0795788	0.465164	0.866214	-0.16721	0.0137615	0.1212
ENSRNOG00000000068:E012	ENSRNOG00000000068	ENSRNOT00000000078	13	114618006	114618202	-	-0.0244063	0.90192	1	0.0588121	0.278566	0.974039	-0.102467	0.313086	0.804758	-0.147826	0.00884773	0.0924838
ENSRNOG00000000068:E013	ENSRNOG00000000068	ENSRNOT00000000078	13	114643170	114643527	-	-0.0186218	0.899041	1	0.110522	0.0668477	0.886858	-0.146313	0.0803566	0.653972	-0.244426	5.60856e-10	2.04092e-07
ENSRNOG00000000070:E001	ENSRNOG00000000070	ENSRNOT00000000080	14	1616257	1618258	-	0.0151195	0.769596	1	-0.0811113	0.135063	0.935759	NA	0.0722638	0.643129	0.12388	9.29772e-09	2.19691e-06
ENSRNOG00000000070:E002	ENSRNOG00000000070	ENSRNOT00000000080	14	1620709	1620872	-	-0.0318575	NA	NA	-0.121831	NA	NA	NA	NA	NA	0.104792	NA	NA
ENSRNOG00000000070:E003	ENSRNOG00000000070	ENSRNOT00000000080	14	1626769	1627609	-	-0.0246274	0.770308	1	0.129573	0.138498	0.937213	NA	0.0748451	0.645468	-0.413318	1.51703e-08	3.31616e-06
ENSRNOG00000000073:E001	ENSRNOG00000000073	ENSRNOT00000000083	14	2612362	2612626	+	0.0294254	0.928943	1	NA	0.709617	NA	NA	0.606099	NA	NA	0.374893	NA
ENSRNOG00000000073:E002	ENSRNOG00000000073	ENSRNOT00000000083	14	2614833	2614930	+	-0.202784	0.400728	1	NA	0.593766	NA	NA	0.361187	NA	NA	0.693147	NA
ENSRNOG00000000073:E003	ENSRNOG00000000073	ENSRNOT00000000083	14	2621015	2621198	+	-0.179896	0.341033	1	NA	0.481126	NA	NA	0.350009	NA	NA	0.803197	0.935622
ENSRNOG00000000073:E004	ENSRNOG00000000073	ENSRNOT00000000083	14	2622547	2623810	+	0.074863	0.256649	1	NA	0.311412	0.977649	NA	0.379467	0.834046	NA	0.832673	0.946335
ENSRNOG00000000075:E001	ENSRNOG00000000075	ENSRNOT00000000086	14	2657176	2658067	-	0.0275065	0.37506	1	NA	0.356043	0.986634	NA	0.592964	0.908199	NA	0.733357	0.907241
ENSRNOG00000000075:E002	ENSRNOG00000000075	ENSRNOT00000000086	14	2660326	2660430	-	0.0430969	0.600584	1	NA	0.96561	0.999146	NA	0.421844	0.850628	NA	0.452531	0.755757
ENSRNOG00000000075:E003	ENSRNOG00000000075	ENSRNOT00000000086	14	2660537	2660589	-	0.0731903	0.46145	1	NA	0.363199	0.988144	NA	0.705333	0.939333	NA	0.582932	0.834498
ENSRNOG00000000075:E004	ENSRNOG00000000075	ENSRNOT00000000086	14	2660730	2660835	-	0.20361	0.0743074	1	NA	0.0813882	NA	NA	0.179414	NA	NA	0.645926	0.867247
ENSRNOG00000000075:E005	ENSRNOG00000000075	ENSRNOT00000000086	14	2664304	2664474	-	0.217862	0.127591	1	NA	0.135568	NA	NA	0.249523	NA	NA	0.664504	0.876622
ENSRNOG00000000075:E006	ENSRNOG00000000075	ENSRNOT00000000086	14	2666569	2666636	-	-0.400926	0.0555018	1	NA	0.0360356	NA	NA	0.219737	NA	NA	0.361069	NA
ENSRNOG00000000075:E007	ENSRNOG00000000075	ENSRNOT00000000086	14	2674422	2674545	-	-0.197049	0.318802	1	NA	0.261532	NA	NA	0.546375	NA	NA	0.58336	0.834736
ENSRNOG00000000075:E008	ENSRNOG00000000075	ENSRNOT00000000086	14	2675422	2675490	-	-0.0819336	0.705536	1	NA	0.980178	NA	NA	0.51461	NA	NA	0.505638	0.790082
ENSRNOG00000000075:E009	ENSRNOG00000000075	ENSRNOT00000000086	14	2676303	2676398	-	0.0283322	0.866872	1	NA	0.892831	NA	NA	0.733597	NA	NA	0.554191	0.819511
ENSRNOG00000000075:E010	ENSRNOG00000000075	ENSRNOT00000000086	14	2678626	2678774	-	-0.0913779	0.683478	1	NA	0.325564	NA	NA	0.842619	NA	NA	0.143573	0.448208
ENSRNOG00000000075:E011	ENSRNOG00000000075	ENSRNOT00000000086	14	2679174	2679274	-	-0.350445	0.0982612	1	NA	0.0624593	NA	NA	0.271474	NA	NA	0.659641	0.874199
ENSRNOG00000000075:E012	ENSRNOG00000000075	ENSRNOT00000000086	14	2679499	2679594	-	-0.182215	0.42021	1	NA	0.787323	NA	NA	0.454991	NA	NA	0.709167	0.897007
ENSRNOG00000000075:E013	ENSRNOG00000000075	ENSRNOT00000000086	14	2683928	2684009	-	0.0682558	0.730582	1	NA	0.644031	NA	NA	0.863362	NA	NA	0.750893	NA
ENSRNOG00000000075:E014	ENSRNOG00000000075	ENSRNOT00000000086	14	2684121	2684319	-	0.0190504	0.883988	1	NA	0.412009	NA	NA	0.431807	NA	NA	0.16508	0.479445
ENSRNOG00000000075:E015	ENSRNOG00000000075	ENSRNOT00000000086	14	2699749	2699986	-	-0.159076	0.261541	1	NA	0.157569	0.942844	NA	0.51386	0.884551	NA	0.610124	0.849048
ENSRNOG00000000081:E001	ENSRNOG00000000081	ENSRNOT00000000092	14	13133992	13134143	+	0.67418	0.0798665	1	NA	0.0988082	NA	NA	0.186091	NA	NA	0.792455	NA
ENSRNOG00000000081:E002	ENSRNOG00000000081	ENSRNOT00000000092	14	13134846	13134917	+	0.270894	0.596512	1	NA	0.721297	NA	NA	0.587042	NA	NA	0.854805	NA
ENSRNOG00000000081:E003	ENSRNOG00000000081	ENSRNOT00000000092	14	13135076	13135108	+	-4.28005	0.198273	1	NA	0.304733	NA	NA	0.331554	NA	NA	NA	NA
ENSRNOG00000000081:E004	ENSRNOG00000000081	ENSRNOT00000000092	14	13141378	13141395	+	0.483452	NA	NA	NA	NA	NA	NA	NA	NA	NA	NA	NA
ENSRNOG00000000081:E005	ENSRNOG00000000081	ENSRNOT00000000092	14	13153275	13153295	+	0.483452	NA	NA	NA	NA	NA	NA	NA	NA	NA	NA	NA
ENSRNOG00000000081:E006	ENSRNOG00000000081	ENSRNOT00000000092	14	13153347	13153428	+	-0.362211	0.404177	1	NA	0.570946	NA	NA	0.4263	NA	NA	0.795167	NA
ENSRNOG00000000081:E007	ENSRNOG00000000081	ENSRNOT00000000092	14	13153916	13154023	+	0.183586	0.559398	1	NA	0.588165	NA	NA	0.693841	NA	NA	0.894577	NA
ENSRNOG00000000081:E008	ENSRNOG00000000081	ENSRNOT00000000092	14	13154181	13154249	+	0.342372	0.308144	1	NA	0.147597	NA	NA	0.68504	NA	NA	0.481062	NA
ENSRNOG00000000081:E009	ENSRNOG00000000081	ENSRNOT00000000092	14	13155035	13155115	+	0.429603	0.223976	1	NA	0.129	NA	NA	0.63851	NA	NA	0.344918	NA
ENSRNOG00000000081:E010	ENSRNOG00000000081	ENSRNOT00000000092	14	13173997	13174057	+	0.266496	0.626356	1	NA	0.492762	NA	NA	0.92005	NA	NA	0.534355	NA
ENSRNOG00000000081:E011	ENSRNOG00000000081	ENSRNOT00000000092	14	13174070	13174071	+	0.483452	NA	NA	NA	NA	NA	NA	NA	NA	NA	NA	NA
ENSRNOG00000000081:E012	ENSRNOG00000000081	ENSRNOT00000000092	14	13178567	13178627	+	0.483452	NA	NA	NA	NA	NA	NA	NA	NA	NA	NA	NA
ENSRNOG00000000081:E013	ENSRNOG00000000081	ENSRNOT00000000092	14	13178659	13178694	+	4.51164	0.313908	1	NA	0.210564	NA	NA	NA	NA	NA	0.284627	NA
ENSRNOG00000000081:E014	ENSRNOG00000000081	ENSRNOT00000000092	14	13178712	13178781	+	-0.0224504	0.935639	1	NA	0.740693	NA	NA	0.544526	NA	NA	0.393291	NA
ENSRNOG00000000081:E015	ENSRNOG00000000081	ENSRNOT00000000092	14	13189027	13189105	+	-0.577004	0.0665343	1	NA	0.196017	NA	NA	0.0800064	NA	NA	0.614976	NA
ENSRNOG00000000081:E016	ENSRNOG00000000081	ENSRNOT00000000092	14	13193861	13193956	+	-0.25945	0.20841	1	NA	0.216555	NA	NA	0.396253	NA	NA	0.756349	NA
ENSRNOG00000000081:E017	ENSRNOG00000000081	ENSRNOT00000000092	14	13205112	13205153	+	-0.118025	0.617675	1	NA	0.331775	NA	NA	0.908005	NA	NA	0.329109	NA
ENSRNOG00000000081:E018	ENSRNOG00000000081	ENSRNOT00000000092	14	13205967	13206062	+	-0.137954	0.485936	1	NA	0.307454	NA	NA	0.887951	NA	NA	0.440482	NA
ENSRNOG00000000081:E019	ENSRNOG00000000081	ENSRNOT00000000092	14	13216149	13216313	+	0.0997952	0.489761	1	NA	0.956829	NA	NA	0.230701	NA	NA	0.364223	0.691105
ENSRNOG00000000081:E020	ENSRNOG00000000081	ENSRNOT00000000092	14	13216549	13216629	+	-0.0352102	0.803282	1	NA	0.936758	NA	NA	0.72977	NA	NA	0.770845	0.923189
ENSRNOG00000000081:E021	ENSRNOG00000000081	ENSRNOT00000000092	14	13216749	13216761	+	-0.722736	0.411212	1	NA	0.773516	NA	NA	0.168935	NA	NA	0.267766	NA
ENSRNOG00000000081:E022	ENSRNOG00000000081	ENSRNOT00000000092	14	13216790	13216815	+	0.483452	NA	NA	NA	NA	NA	NA	NA	NA	NA	NA	NA
ENSRNOG00000000082:E001	ENSRNOG00000000082	ENSRNOT00000064828	2	124574548	124574742	+	-0.444312	0.636237	1	NA	0.925225	NA	NA	0.688831	NA	NA	0.682494	NA
ENSRNOG00000000082:E002	ENSRNOG00000000082	ENSRNOT00000064828	2	124575941	124576148	+	-0.161856	0.960335	1	NA	0.731658	NA	NA	0.689922	NA	NA	0.470208	NA
ENSRNOG00000000082:E003	ENSRNOG00000000082	ENSRNOT00000064828	2	124580723	124580889	+	-0.21751	0.894201	1	NA	0.860624	NA	NA	0.950191	NA	NA	0.904709	NA
ENSRNOG00000000082:E004	ENSRNOG00000000082	ENSRNOT00000064828	2	124581480	124581613	+	-0.574045	0.461337	1	NA	0.898021	NA	NA	0.17345	NA	NA	0.411742	NA
ENSRNOG00000000082:E005	ENSRNOG00000000082	ENSRNOT00000064828	2	124582359	124582456	+	0.0874015	0.727588	1	NA	0.514772	NA	NA	0.985775	NA	NA	0.503393	NA
ENSRNOG00000000082:E006	ENSRNOG00000000082	ENSRNOT00000064828	2	124584413	124584487	+	0.582211	0.183506	1	NA	0.0900292	NA	NA	0.55472	NA	NA	0.326405	NA
ENSRNOG00000000082:E007	ENSRNOG00000000082	ENSRNOT00000064828	2	124586338	124586529	+	0.708245	0.0877875	1	NA	0.161622	NA	NA	0.123862	NA	NA	0.921501	NA
ENSRNOG00000000082:E008	ENSRNOG00000000082	ENSRNOT00000064828	2	124589902	124589997	+	0.0177038	0.714176	1	NA	0.535539	NA	NA	0.841044	NA	NA	0.485188	NA
ENSRNOG00000000082:E009	ENSRNOG00000000082	ENSRNOT00000064828	2	124592122	124592188	+	-0.431646	0.57115	1	NA	0.711213	NA	NA	0.0459004	NA	NA	0.0205892	NA
ENSRNOG00000000082:E010	ENSRNOG00000000082	ENSRNOT00000064828	2	124593309	124593396	+	0.288966	0.83468	1	NA	0.0762182	NA	NA	0.299332	NA	NA	0.0409469	NA
ENSRNOG00000000082:E011	ENSRNOG00000000082	ENSRNOT00000064828	2	124602025	124602104	+	0.200202	0.543258	1	NA	0.1337	NA	NA	0.624457	NA	NA	0.0421739	NA
ENSRNOG00000000082:E012	ENSRNOG00000000082	ENSRNOT00000064828	2	124602200	124602244	+	-0.0885777	0.907463	1	NA	0.525011	NA	NA	0.677439	NA	NA	0.324174	NA
ENSRNOG00000000082:E013	ENSRNOG00000000082	ENSRNOT00000064828	2	124605850	124605947	+	0.504619	0.634341	1	NA	0.769798	NA	NA	0.57595	NA	NA	0.929007	NA
ENSRNOG00000000082:E014	ENSRNOG00000000082	ENSRNOT00000064828	2	124610313	124610456	+	-0.170792	0.755765	1	NA	0.634935	NA	NA	0.238491	NA	NA	0.188371	NA
ENSRNOG00000000082:E015	ENSRNOG00000000082	ENSRNOT00000064828	2	124612339	124612477	+	-0.398627	0.546434	1	NA	0.790176	NA	NA	0.419747	NA	NA	0.558474	NA
ENSRNOG00000000082:E016	ENSRNOG00000000082	ENSRNOT00000064828	2	124616164	124616299	+	-0.325972	0.603638	1	NA	0.723162	NA	NA	0.556124	NA	NA	0.923368	NA
ENSRNOG00000000082:E017	ENSRNOG00000000082	ENSRNOT00000064828	2	124617836	124618015	+	-0.0848518	0.840668	1	NA	0.648247	NA	NA	0.957817	NA	NA	0.593744	NA
ENSRNOG00000000082:E018	ENSRNOG00000000082	ENSRNOT00000064828	2	124623160	124623284	+	0.208038	0.291568	1	NA	0.237113	NA	NA	0.49566	NA	NA	0.583216	NA
ENSRNOG00000000082:E019	ENSRNOG00000000082	ENSRNOT00000064828	2	124623959	124624137	+	0.133565	0.218271	1	NA	0.101076	NA	NA	0.582707	NA	NA	0.257824	0.592508
ENSRNOG00000000082:E020	ENSRNOG00000000082	ENSRNOT00000064828	2	124625589	124625714	+	0.215171	0.148589	1	NA	0.0426288	NA	NA	0.678839	NA	NA	0.0744654	0.319921
ENSRNOG00000000082:E021	ENSRNOG00000000082	ENSRNOT00000064828	2	124626089	124626201	+	0.33087	0.0376106	1	NA	0.109327	NA	NA	0.0534516	NA	NA	0.874761	0.961186
ENSRNOG00000000082:E022	ENSRNOG00000000082	ENSRNOT00000064828	2	124626610	124626790	+	0.25047	0.100935	1	NA	0.419875	NA	NA	0.0553457	NA	NA	0.368107	0.694562
ENSRNOG00000000082:E023	ENSRNOG00000000082	ENSRNOT00000064828	2	124628133	124628213	+	-0.0986802	0.856542	1	NA	0.853395	NA	NA	0.961936	NA	NA	0.962909	0.989582
ENSRNOG00000000082:E024	ENSRNOG00000000082	ENSRNOT00000064828	2	124632397	124634236	+	-0.134603	0.26048	1	NA	0.0872813	0.908678	NA	0.656928	0.926895	NA	0.240012	0.573187
ENSRNOG00000000091:E001	ENSRNOG00000000091	ENSRNOT00000000102	2	163609443	163610006	+	-0.0365677	0.976999	1	NA	0.725888	NA	NA	0.585463	NA	NA	0.289454	NA
ENSRNOG00000000091:E002	ENSRNOG00000000091	ENSRNOT00000000102	2	163611722	163611979	+	0.357106	0.21058	1	NA	0.132645	NA	NA	0.603618	NA	NA	0.373713	NA
ENSRNOG00000000091:E003	ENSRNOG00000000091	ENSRNOT00000000102	2	163614742	163614963	+	-0.171862	0.454225	1	NA	0.742039	NA	NA	0.399744	NA	NA	0.380852	NA
ENSRNOG00000000091:E004	ENSRNOG00000000091	ENSRNOT00000000102	2	163619772	163620028	+	-0.147676	0.928879	1	NA	0.870293	NA	NA	0.896989	NA	NA	0.817523	NA
ENSRNOG00000000091:E005	ENSRNOG00000000091	ENSRNOT00000000102	2	163625382	163625679	+	-0.062901	0.883641	1	NA	0.772849	NA	NA	0.940769	NA	NA	0.716946	NA
ENSRNOG00000000093:E001	ENSRNOG00000000093	ENSRNOT00000000104	2	129183810	129184100	+	3.18206	0.0707928	1	NA	0.132626	NA	NA	0.136851	NA	NA	NA	NA
ENSRNOG00000000093:E002	ENSRNOG00000000093	ENSRNOT00000000104	2	129184103	129184177	+	-3.49525	0.0803672	1	NA	0.132622	NA	NA	0.136859	NA	NA	NA	NA
ENSRNOG00000000095:E001	ENSRNOG00000000095	ENSRNOT00000000106	2	218485504	218486030	-	-0.00614089	0.929348	1	-0.0358496	0.560786	0.995633	0.0132698	0.763193	0.954325	0.0448086	0.382575	0.706533
ENSRNOG00000000095:E002	ENSRNOG00000000095	ENSRNOT00000000106	2	218486886	218486951	-	0.00615814	0.900414	1	-0.0548866	0.504461	0.995595	0.0468476	0.493027	0.877226	0.0977717	0.171733	0.488504
ENSRNOG00000000095:E003	ENSRNOG00000000095	ENSRNOT00000000106	2	218487668	218487757	-	0.0450647	0.434737	1	0.0206112	0.739897	0.997264	0.0654305	0.398074	0.841151	0.0421681	0.633879	0.861436
ENSRNOG00000000095:E004	ENSRNOG00000000095	ENSRNOT00000000106	2	218488393	218488488	-	0.0494003	0.442777	1	0.0681953	0.425871	0.99418	0.0408599	0.595049	0.908463	-0.0303978	0.714612	0.899249
ENSRNOG00000000095:E005	ENSRNOG00000000095	ENSRNOT00000000106	2	218493492	218493584	-	-0.0345702	0.579225	1	-0.058705	0.501918	0.995595	-0.0182174	0.765197	0.954935	0.034716	0.69354	0.890202
ENSRNOG00000000095:E006	ENSRNOG00000000095	ENSRNOT00000000106	2	218494132	218494220	-	0.0191955	0.697404	1	-0.0231802	0.761049	0.99733	0.0492465	0.411051	0.846206	0.0691421	0.294361	0.629611
ENSRNOG00000000095:E007	ENSRNOG00000000095	ENSRNOT00000000106	2	218496020	218496129	-	-0.0048791	0.935623	1	-0.000617969	0.96185	0.999146	-0.00666748	0.871245	0.977091	-0.0104812	0.842619	0.950046
ENSRNOG00000000095:E008	ENSRNOG00000000095	ENSRNOT00000000106	2	218506056	218506136	-	0.0478317	0.372613	1	0.101447	0.109424	0.920876	0.0129161	0.89088	0.980627	-0.0916253	0.154675	0.464724
ENSRNOG00000000095:E009	ENSRNOG00000000095	ENSRNOT00000000106	2	218507114	218507234	-	0.00841581	0.881412	1	0.0274419	0.639985	0.995633	-0.00296193	0.91212	0.984524	-0.0335922	0.648825	0.868774
ENSRNOG00000000095:E010	ENSRNOG00000000095	ENSRNOT00000000106	2	218509137	218509238	-	0.122019	0.0585967	1	0.0606481	0.441064	0.994907	0.167605	0.0244038	0.514517	0.10587	0.178489	0.497874
ENSRNOG00000000095:E011	ENSRNOG00000000095	ENSRNOT00000000106	2	218509888	218509994	-	0.050037	0.452489	1	0.0770934	0.353784	0.985951	0.0342863	0.672841	0.93105	-0.0460655	0.59861	0.842789
ENSRNOG00000000095:E012	ENSRNOG00000000095	ENSRNOT00000000106	2	218514791	218514894	-	-0.0753637	0.171842	1	-0.0199691	0.804918	0.998317	-0.119413	0.0557296	0.614946	-0.106521	0.121835	0.413745
ENSRNOG00000000095:E013	ENSRNOG00000000095	ENSRNOT00000000106	2	218516423	218516482	-	-0.0916332	0.0901248	1	-0.0536808	0.467781	0.994907	-0.123096	0.0419605	0.581195	-0.0766385	0.261977	0.596803
ENSRNOG00000000095:E014	ENSRNOG00000000095	ENSRNOT00000000106	2	218523711	218523850	-	-0.0774908	0.23994	1	-0.0527793	0.634011	0.995633	-0.0992228	0.102404	0.675909	-0.0484048	0.601137	0.844113
ENSRNOG00000000096:E001	ENSRNOG00000000096	ENSRNOT00000000107	2	218452670	218452739	+	-6.9573e-05	NA	NA	NA	NA	NA	NA	NA	NA	NA	NA	NA
ENSRNOG00000000096:E002	ENSRNOG00000000096	ENSRNOT00000000107	2	218468597	218468808	+	0.101136	0.723473	1	NA	0.700921	NA	NA	0.784429	NA	NA	0.905741	NA
ENSRNOG00000000096:E003	ENSRNOG00000000096	ENSRNOT00000000107	2	218469778	218470027	+	3.05712	0.340111	1	NA	NA	NA	NA	0.240223	NA	NA	0.295124	NA
ENSRNOG00000000096:E004	ENSRNOG00000000096	ENSRNOT00000000107	2	218475191	218475327	+	-0.172779	0.762492	1	NA	0.918523	NA	NA	0.697317	NA	NA	0.797472	NA
ENSRNOG00000000096:E005	ENSRNOG00000000096	ENSRNOT00000000107	2	218476382	218476577	+	-0.0376727	0.706109	1	NA	0.207079	0.962775	NA	0.82992	0.96886	NA	0.169815	0.485957
ENSRNOG00000000096:E006	ENSRNOG00000000096	ENSRNOT00000000107	2	218477926	218478122	+	0.236872	0.13361	1	NA	0.150193	NA	NA	0.349626	NA	NA	0.690644	0.888766
ENSRNOG00000000096:E007	ENSRNOG00000000096	ENSRNOT00000000107	2	218482708	218482932	+	0.00577465	0.893615	1	NA	0.349594	0.985588	NA	0.626125	0.91778	NA	0.140444	0.443335
ENSRNOG00000000096:E008	ENSRNOG00000000096	ENSRNOT00000000107	2	218483304	218483606	+	0.0233696	0.769778	1	NA	0.696256	0.997264	NA	0.380008	0.834127	NA	0.306582	0.64126
ENSRNOG00000000096:E009	ENSRNOG00000000096	ENSRNOT00000000107	2	218484492	218484881	+	-0.0686382	0.273679	1	NA	0.75843	0.99733	NA	0.12087	0.69213	NA	0.303523	0.638328
ENSRNOG00000000097:E001	ENSRNOG00000000097	ENSRNOT00000000109	2	218423045	218423190	-	3.06259	0.410565	1	NA	NA	NA	NA	0.309825	NA	NA	0.305952	NA
ENSRNOG00000000097:E002	ENSRNOG00000000097	ENSRNOT00000073913	2	218425907	218425916	-	0.439067	NA	NA	NA	NA	NA	NA	NA	NA	NA	NA	NA
ENSRNOG00000000097:E003	ENSRNOG00000000097	ENSRNOT00000073913	2	218426061	218426064	-	0.439067	NA	NA	NA	NA	NA	NA	NA	NA	NA	NA	NA
ENSRNOG00000000097:E004	ENSRNOG00000000097	c("ENSRNOT00000000109", "ENSRNOT00000073913")	2	218426065	218426391	-	0.439067	NA	NA	NA	NA	NA	NA	NA	NA	NA	NA	NA
ENSRNOG00000000097:E005	ENSRNOG00000000097	c("ENSRNOT00000000109", "ENSRNOT00000073913")	2	218429588	218429666	-	-0.0257115	0.401441	1	NA	NA	NA	NA	0.294878	NA	NA	0.294355	NA
ENSRNOG00000000098:E001	ENSRNOG00000000098	ENSRNOT00000000110	2	218339347	218339589	+	0.0492629	0.216617	1	0.0792713	0.0388498	0.823707	0.0218045	0.7083	0.940109	-0.0630255	0.153719	0.463262
ENSRNOG00000000098:E002	ENSRNOG00000000098	ENSRNOT00000000110	2	218375597	218375655	+	-0.0248367	0.48518	1	-0.00523495	0.959263	0.999146	-0.0507326	0.30029	0.799208	-0.0519287	0.231934	0.564179
ENSRNOG00000000098:E003	ENSRNOG00000000098	ENSRNOT00000000110	2	218379424	218379481	+	0.00724901	0.98879	1	0.0498579	0.185536	0.956393	-0.0364382	0.348576	0.821633	-0.094214	0.0840169	0.341007
ENSRNOG00000000098:E004	ENSRNOG00000000098	ENSRNOT00000000110	2	218395301	218395512	+	0.0342454	0.335207	1	0.0555191	0.0603594	0.875896	0.015884	0.888424	0.98	-0.0461202	0.203971	0.530776
ENSRNOG00000000098:E005	ENSRNOG00000000098	ENSRNOT00000000110	2	218399686	218399757	+	0.0124637	0.869522	1	0.0275929	0.551638	0.995633	-0.00581836	0.76829	0.955599	-0.039856	0.385813	0.708969
ENSRNOG00000000098:E006	ENSRNOG00000000098	ENSRNOT00000000110	2	218400861	218400933	+	-0.00701577	0.76787	1	-0.0366947	0.529163	0.995633	0.0140806	0.932421	0.987388	0.0449527	0.480195	0.774265
ENSRNOG00000000098:E007	ENSRNOG00000000098	ENSRNOT00000000110	2	218401813	218401906	+	-0.029374	0.371199	1	-0.0898936	0.0620738	0.876969	0.0154929	0.88385	0.979179	0.0992886	0.0497577	0.257873
ENSRNOG00000000098:E008	ENSRNOG00000000098	ENSRNOT00000000110	2	218404542	218404657	+	-0.0508841	0.0662757	1	-0.101243	0.0110207	0.671685	-0.0178179	0.468676	0.86726	0.0764812	0.0715713	0.313484
ENSRNOG00000000098:E009	ENSRNOG00000000098	ENSRNOT00000000110	2	218406782	218406934	+	0.0533868	0.748936	1	-0.142878	0.27899	0.974262	0.190931	0.239151	0.767828	0.328279	0.0634138	0.293988
ENSRNOG00000000104:E001	ENSRNOG00000000104	ENSRNOT00000000116	17	12803773	12804076	+	-0.0431927	0.285627	1	0.0197706	0.704859	0.997264	-0.0901797	0.0367037	0.563086	-0.113165	0.0218552	0.160584
ENSRNOG00000000104:E002	ENSRNOG00000000104	ENSRNOT00000000116	17	12804629	12804785	+	-0.0106483	0.722364	1	0.0164188	0.790768	0.997799	-0.0293104	0.395722	0.839981	-0.0448777	0.347574	0.677394
ENSRNOG00000000104:E003	ENSRNOG00000000104	ENSRNOT00000000116	17	12806148	12806352	+	0.002495	0.980485	1	-0.00720937	0.829143	0.998586	0.00997974	0.90271	0.982864	0.0199127	0.745344	0.912196
ENSRNOG00000000104:E004	ENSRNOG00000000104	ENSRNOT00000000116	17	12808499	12808660	+	-0.00316256	0.839098	1	-0.0245427	0.579484	0.995633	0.0099583	0.912566	0.984685	0.0344697	0.486556	0.778368
ENSRNOG00000000104:E005	ENSRNOG00000000104	ENSRNOT00000000116	17	12808752	12808852	+	-0.024842	0.379655	1	-0.0243976	0.558629	0.995633	-0.026503	0.385966	0.836405	-0.00334797	0.851435	0.953031
ENSRNOG00000000104:E006	ENSRNOG00000000104	ENSRNOT00000000116	17	12811779	12812964	+	0.0234164	0.179507	1	0.00849698	0.643779	0.995633	0.0351488	0.080926	0.655026	0.0299717	0.30522	0.639809
ENSRNOG00000000105:E001	ENSRNOG00000000105	ENSRNOT00000000117	17	12883635	12884039	-	0.00346112	0.580822	1	0.0029335	0.516779	0.995595	0.00385326	0.667808	0.929355	0.000141393	0.952757	0.986645
ENSRNOG00000000105:E002	ENSRNOG00000000105	ENSRNOT00000000117	17	12884585	12884760	-	0.00178624	0.888656	1	0.00285737	0.755177	0.997324	0.000930335	0.96976	0.994226	-0.00331202	0.697652	0.892205
ENSRNOG00000000105:E003	ENSRNOG00000000105	ENSRNOT00000000117	17	12884864	12884982	-	-0.00274214	0.778398	1	-0.0053081	0.77687	0.99733	-0.00214344	0.859803	0.9747	0.00108537	0.882713	0.963807
ENSRNOG00000000105:E004	ENSRNOG00000000105	ENSRNOT00000000117	17	12891907	12892106	-	-0.0230625	0.357368	1	-0.0360096	0.27648	0.973833	-0.0191556	0.57574	0.903231	0.0135301	0.717798	0.900383
ENSRNOG00000000108:E001	ENSRNOG00000000108	ENSRNOT00000000120	16	40992085	40992322	-	0.125518	0.0922497	1	0.0398931	0.627825	0.995633	NA	0.013173	0.450702	0.145166	0.0714397	0.313087
ENSRNOG00000000108:E002	ENSRNOG00000000108	ENSRNOT00000000120	16	40994474	40994607	-	0.0403497	0.368198	1	-0.00976158	0.879006	0.998807	NA	0.132554	0.701417	0.0844472	0.125318	0.419365
ENSRNOG00000000108:E003	ENSRNOG00000000108	ENSRNOT00000000120	16	40995329	40995436	-	-0.00257267	0.90352	1	-0.0249912	0.671355	0.996723	NA	0.881263	0.978578	0.0339101	0.573927	0.829873
ENSRNOG00000000108:E004	ENSRNOG00000000108	ENSRNOT00000000120	16	40996703	40996778	-	0.0337696	0.603473	1	0.0517647	0.508052	0.995595	NA	0.812588	0.964986	-0.0333601	0.639476	0.864195
ENSRNOG00000000108:E005	ENSRNOG00000000108	ENSRNOT00000000120	16	40998053	40998164	-	-0.0179045	0.688412	1	0.0510362	0.414429	0.99308	NA	0.193853	0.742504	-0.131006	0.0483924	0.254001
ENSRNOG00000000108:E006	ENSRNOG00000000108	ENSRNOT00000000120	16	40999853	40999965	-	-0.0247613	0.560888	1	0.0321475	0.570094	0.995633	NA	0.164474	0.72368	-0.109378	0.0686755	0.306757
ENSRNOG00000000108:E007	ENSRNOG00000000108	ENSRNOT00000000120	16	41001006	41001118	-	-0.051917	0.18124	1	-0.0466471	0.456203	0.994907	NA	0.178025	0.733647	-0.0198874	0.692871	0.889812
ENSRNOG00000000108:E008	ENSRNOG00000000108	ENSRNOT00000000120	16	41001657	41001810	-	-0.0246215	0.467793	1	-0.0359492	0.472782	0.994907	NA	0.592218	0.907993	0.0125006	0.826068	0.944222
ENSRNOG00000000108:E009	ENSRNOG00000000108	ENSRNOT00000000120	16	41003809	41003942	-	0.0175014	0.800236	1	0.00328666	0.958551	0.999146	NA	0.729259	0.945021	0.021527	0.791645	0.931358
ENSRNOG00000000109:E001	ENSRNOG00000000109	ENSRNOT00000000121	16	54855241	54855526	+	2.85104	0.492646	1	NA	NA	NA	NA	0.32016	NA	NA	0.207403	NA
ENSRNOG00000000109:E002	ENSRNOG00000000109	ENSRNOT00000000121	16	54860537	54860640	+	3.65118	0.179576	1	NA	0.163848	NA	NA	0.32016	NA	NA	0.6844	NA
ENSRNOG00000000109:E003	ENSRNOG00000000109	ENSRNOT00000000121	16	54861597	54861845	+	-0.346731	0.104267	1	NA	0.159249	NA	NA	0.116377	NA	NA	0.6844	NA
ENSRNOG00000000111:E001	ENSRNOG00000000111	ENSRNOT00000000123	16	80390902	80390996	+	-0.00425993	0.944855	1	0.00355552	0.815623	0.998317	-0.00846296	0.822162	0.967243	-0.0168402	0.64479	0.866789
ENSRNOG00000000111:E002	ENSRNOG00000000111	ENSRNOT00000000123	16	80393331	80393397	+	-0.00321827	0.922732	1	0.0131924	0.578621	0.995633	-0.012465	0.610582	0.913175	-0.0312514	0.264499	0.599445
ENSRNOG00000000111:E003	ENSRNOG00000000111	ENSRNOT00000000123	16	80395090	80395305	+	-0.00210023	0.836843	1	-0.000237751	0.919846	0.999002	-0.00346613	0.702799	0.938689	-0.00587036	0.653357	0.870693
ENSRNOG00000000111:E004	ENSRNOG00000000111	ENSRNOT00000000123	16	80395839	80396012	+	0.00784105	0.873178	1	-0.0112369	0.582551	0.995633	0.0199482	0.534933	0.890519	0.0262099	0.10866	0.390296
ENSRNOG00000000112:E001	ENSRNOG00000000112	ENSRNOT00000000124	16	80403595	80407481	-	0.0149812	0.612671	1	-0.00371624	0.655883	0.996168	NA	0.274471	0.788018	0.0766102	0.207638	0.535176
ENSRNOG00000000112:E002	ENSRNOG00000000112	ENSRNOT00000000124	16	80414472	80414561	-	-0.095675	0.611485	1	0.100413	0.674416	NA	NA	0.281144	NA	-0.323743	0.219644	0.549446
ENSRNOG00000000113:E001	ENSRNOG00000000113	ENSRNOT00000000125	18	68851118	68853249	-	0.0381603	0.0830759	1	NA	0.787054	0.997474	NA	0.00406208	0.323154	NA	0.0162454	0.134282
ENSRNOG00000000113:E002	ENSRNOG00000000113	ENSRNOT00000000125	18	68855275	68855739	-	-0.0114339	0.72895	1	NA	0.509486	0.995595	NA	0.239342	0.767883	NA	0.0703376	0.31061
ENSRNOG00000000113:E003	ENSRNOG00000000113	ENSRNOT00000000125	18	68860893	68861057	-	-0.195588	0.0304027	1	NA	0.327304	0.981293	NA	0.00728773	0.384578	NA	0.114698	0.401602
ENSRNOG00000000113:E004	ENSRNOG00000000113	ENSRNOT00000000125	18	68868392	68868465	-	-0.143324	0.419618	1	NA	0.573958	NA	NA	0.398015	NA	NA	0.70842	0.896662
ENSRNOG00000000121:E001	ENSRNOG00000000121	ENSRNOT00000000133	5	155574860	155575693	-	0.0541024	0.651916	1	NA	0.615178	0.995633	NA	0.104793	0.678058	NA	0.161577	0.474712
ENSRNOG00000000121:E002	ENSRNOG00000000121	ENSRNOT00000000133	5	155578285	155579406	-	-0.0364638	0.491398	1	NA	0.784028	0.99739	NA	0.11301	0.684328	NA	0.178256	0.497619
ENSRNOG00000000121:E003	ENSRNOG00000000121	ENSRNOT00000000133	5	155583457	155583575	-	0.00419082	0.976909	1	NA	0.682665	0.996851	NA	0.70754	0.93991	NA	0.447796	0.752849
ENSRNOG00000000121:E004	ENSRNOG00000000121	ENSRNOT00000000133	5	155586414	155586747	-	0.0343296	0.973292	1	NA	0.764846	NA	NA	0.832924	NA	NA	0.629838	NA
ENSRNOG00000000122:E001	ENSRNOG00000000122	ENSRNOT00000000134	5	150910956	150911065	+	0.0090151	0.909065	1	-0.084728	0.246312	0.96668	NA	0.289894	0.794272	0.138202	0.0284919	0.187952
ENSRNOG00000000122:E002	ENSRNOG00000000122	ENSRNOT00000000134	5	150917331	150917456	+	-0.0554201	0.25798	1	-0.0998604	0.200481	0.961669	NA	0.555746	0.89733	0.0539261	0.272572	0.608101
ENSRNOG00000000122:E003	ENSRNOG00000000122	ENSRNOT00000000134	5	150920667	150920777	+	-0.0261623	0.64059	1	0.0148692	0.849422	0.998595	NA	0.402077	0.842567	-0.0744638	0.376579	0.701599
ENSRNOG00000000122:E004	ENSRNOG00000000122	ENSRNOT00000000134	5	150920871	150920965	+	0.0155225	0.791855	1	0.0589208	0.476091	0.994907	NA	0.906255	0.983692	-0.0767935	0.405578	0.723264
ENSRNOG00000000122:E005	ENSRNOG00000000122	ENSRNOT00000000134	5	150925308	150925380	+	0.0965934	0.236879	1	0.0745342	0.57058	0.995633	NA	0.222431	0.757548	0.0363008	0.608843	0.84837
ENSRNOG00000000122:E006	ENSRNOG00000000122	ENSRNOT00000000134	5	150926131	150926326	+	0.0126523	0.836653	1	0.00425128	0.971086	0.999146	NA	0.769622	0.95599	0.0107536	0.777858	0.92567
ENSRNOG00000000122:E007	ENSRNOG00000000122	ENSRNOT00000000134	5	150928598	150929525	+	0.00859212	0.798932	1	0.0621064	0.327679	0.981502	NA	0.716146	0.941836	-0.0943859	0.158837	0.471114
ENSRNOG00000000123:E001	ENSRNOG00000000123	ENSRNOT00000066268	5	150992439	150992644	+	0.00158448	0.944843	1	-0.0044065	0.951403	0.999146	0.00520894	0.882526	0.978838	0.00885146	0.847591	0.951734
ENSRNOG00000000123:E002	ENSRNOG00000000123	ENSRNOT00000066268	5	150996131	150996293	+	0.023564	0.366262	1	0.0413813	0.200218	0.961602	0.0146469	0.665656	0.928856	-0.0274165	0.470263	0.767583
ENSRNOG00000000123:E003	ENSRNOG00000000123	ENSRNOT00000066268	5	150996713	150996827	+	0.0258904	0.313028	1	0.0552799	0.103988	0.918045	0.00826632	0.769866	0.956015	-0.0478294	0.179279	0.498834
ENSRNOG00000000123:E004	ENSRNOG00000000123	ENSRNOT00000066268	5	150998623	150998763	+	0.00262554	0.933629	1	0.00616936	0.873321	0.998807	0.00292663	0.984991	0.997118	-0.0074406	0.827444	0.944587
ENSRNOG00000000123:E005	ENSRNOG00000000123	ENSRNOT00000066268	5	150999892	151000099	+	-0.0278855	0.160745	1	-0.0385438	0.200182	0.961602	-0.0255929	0.264564	0.782427	0.00949701	0.75681	0.917319
ENSRNOG00000000123:E006	ENSRNOG00000000123	ENSRNOT00000066268	5	151002508	151002639	+	-0.0106614	0.669404	1	-0.0280251	0.532214	0.995633	-0.00136612	0.920774	0.985459	0.0216322	0.494247	0.783268
ENSRNOG00000000123:E007	ENSRNOG00000000123	ENSRNOT00000066268	5	151003495	151003555	+	-0.002617	0.900898	1	-0.0399965	0.446421	0.994907	0.0201965	0.761692	0.953914	0.055846	0.267885	0.603068
ENSRNOG00000000123:E008	ENSRNOG00000000123	ENSRNOT00000066268	5	151005349	151005653	+	0.119956	0.459643	1	0.17988	0.365196	NA	0.0768073	0.677119	NA	-0.104997	0.59369	0.840195
ENSRNOG00000000124:E001	ENSRNOG00000000124	ENSRNOT00000000136	9	104087	104326	-	NA	NA	NA	NA	NA	NA	NA	NA	NA	NA	NA	NA
ENSRNOG00000000127:E001	ENSRNOG00000000127	ENSRNOT00000000139	5	151581763	151582453	-	0.0371899	0.294934	1	0.0117182	0.858349	0.99875	NA	0.153684	0.714448	0.0524648	0.117361	0.406297
ENSRNOG00000000127:E002	ENSRNOG00000000127	ENSRNOT00000000139	5	151583433	151583611	-	0.105227	0.0290968	1	0.0814221	0.169287	0.947592	NA	0.0203507	0.493175	0.0520093	0.355672	0.683944
ENSRNOG00000000127:E003	ENSRNOG00000000127	ENSRNOT00000000139	5	151584719	151584846	-	0.107357	0.0439569	1	0.129543	0.03887	0.823856	NA	0.215322	0.753566	-0.0418643	0.497003	0.784994
ENSRNOG00000000127:E004	ENSRNOG00000000127	ENSRNOT00000000139	5	151585295	151585420	-	0.0142596	0.811184	1	0.0435947	0.450524	0.994907	NA	0.73165	0.945468	-0.0663766	0.252235	0.587136
ENSRNOG00000000127:E005	ENSRNOG00000000127	ENSRNOT00000000139	5	151587191	151587269	-	0.0103232	0.830915	1	-2.52913e-05	0.903497	0.998937	NA	0.802989	0.962744	0.0158982	0.823469	0.943068
ENSRNOG00000000127:E006	ENSRNOG00000000127	ENSRNOT00000000139	5	151587570	151587733	-	-0.12217	0.0675198	1	-0.133746	0.184221	0.956393	NA	0.187569	0.740059	0.00608819	0.940641	0.982452
ENSRNOG00000000127:E007	ENSRNOG00000000127	ENSRNOT00000000139	5	151587976	151588075	-	-0.121746	0.154029	1	-0.111953	0.355208	0.986348	NA	0.153091	0.714448	-0.0353913	0.783823	0.928112
ENSRNOG00000000127:E008	ENSRNOG00000000127	ENSRNOT00000000139	5	151588464	151588552	-	-0.0167216	0.828009	1	0.0915333	0.478241	0.995206	NA	0.21738	0.754752	-0.243327	0.0486382	0.254607
ENSRNOG00000000127:E009	ENSRNOG00000000127	ENSRNOT00000000139	5	151589038	151589169	-	-0.0472869	0.607239	1	0.00376278	0.919211	0.998978	NA	0.364173	0.82926	-0.115722	0.304724	0.639342
ENSRNOG00000000127:E010	ENSRNOG00000000127	ENSRNOT00000000139	5	151590594	151590688	-	-0.0525025	0.46917	1	-0.0542931	0.542955	0.995633	NA	0.562282	0.8998	-0.0066141	0.937711	0.981656
ENSRNOG00000000127:E011	ENSRNOG00000000127	ENSRNOT00000000139	5	151591429	151591528	-	-0.0419252	0.505342	1	-0.0630076	0.467546	0.994907	NA	0.703285	0.938927	0.0318713	0.744852	0.911959
ENSRNOG00000000127:E012	ENSRNOG00000000127	ENSRNOT00000000139	5	151591833	151591925	-	-0.0691499	0.264911	1	-0.0906606	0.254887	0.968417	NA	0.457352	0.863548	0.0319751	0.706565	0.896086
ENSRNOG00000000127:E013	ENSRNOG00000000127	ENSRNOT00000000139	5	151594783	151594918	-	-0.109653	0.0925972	1	-0.138042	0.0917627	0.913673	NA	0.246527	0.771765	0.0432257	0.625696	0.857241
ENSRNOG00000000129:E001	ENSRNOG00000000129	ENSRNOT00000047893	5	62902399	62902411	+	0.0463807	0.392859	1	0.0835912	0.0444139	0.846447	0.027136	0.899836	0.982297	-0.0538917	0.0283782	0.187524
ENSRNOG00000000129:E002	ENSRNOG00000000129	c("ENSRNOT00000047893", "ENSRNOT00000000141")	5	62902412	62902459	+	0.00883473	0.914228	1	0.0227184	0.300207	0.977417	0.00514181	0.455089	0.862504	-0.0162757	0.0416562	0.233654
ENSRNOG00000000129:E003	ENSRNOG00000000129	ENSRNOT00000047893	5	62902460	62902570	+	-0.00379348	0.719057	1	0.000923644	0.517048	0.995595	-0.00316384	0.269126	0.785416	-0.00327649	0.111906	0.396437
ENSRNOG00000000129:E004	ENSRNOG00000000129	c("ENSRNOT00000047893", "ENSRNOT00000000141")	5	62902571	62902789	+	-0.0187262	0.182934	1	-0.0141198	0.935722	0.999146	-0.0206345	0.0164009	0.471538	-0.00678645	0.0304506	0.19506
ENSRNOG00000000129:E005	ENSRNOG00000000129	c("ENSRNOT00000047893", "ENSRNOT00000000141")	5	62903369	62903554	+	-0.0141479	0.419353	1	0.00131621	0.507758	0.995595	-0.0230846	0.0472771	0.597255	-0.0250376	0.0216648	0.159791
ENSRNOG00000000129:E006	ENSRNOG00000000129	c("ENSRNOT00000047893", "ENSRNOT00000000141")	5	62906378	62906456	+	-0.0154423	0.46088	1	-0.004287	0.70062	0.997264	-0.0208312	0.13782	0.706732	-0.0165033	0.131195	0.428818
ENSRNOG00000000129:E007	ENSRNOG00000000129	c("ENSRNOT00000047893", "ENSRNOT00000000141")	5	62906744	62906949	+	0.00100832	0.870397	1	0.0128627	0.224975	0.96296	-0.00237199	0.383111	0.835054	-0.0142737	0.0957763	0.365975
ENSRNOG00000000129:E008	ENSRNOG00000000129	c("ENSRNOT00000047893", "ENSRNOT00000000141")	5	62907252	62907412	+	0.0138588	0.754833	1	0.0131625	0.262362	0.970356	0.0218227	0.865483	0.976006	0.0115976	0.342266	0.672867
ENSRNOG00000000129:E009	ENSRNOG00000000129	c("ENSRNOT00000047893", "ENSRNOT00000000141")	5	62907735	62907830	+	0.0131646	0.73135	1	0.00806404	0.375699	0.989353	0.0241949	0.851453	0.973078	0.0189755	0.287109	0.62226
ENSRNOG00000000129:E010	ENSRNOG00000000129	c("ENSRNOT00000047893", "ENSRNOT00000000141")	5	62908151	62910270	+	0.00997406	0.636662	1	-0.0215644	0.280351	0.974262	0.0343603	0.163885	0.722706	0.058813	0.0277398	0.184927
ENSRNOG00000000130:E001	ENSRNOG00000000130	ENSRNOT00000000142	5	62918616	62918742	+	0.0549169	0.211809	1	0.0352478	0.416717	0.993428	0.07612	0.233829	0.765141	0.0433002	0.789411	0.930506
ENSRNOG00000000130:E002	ENSRNOG00000000130	ENSRNOT00000000142	5	62919539	62919683	+	0.00053385	0.937229	1	0.034736	0.203819	0.962031	-0.0182073	0.401277	0.842368	-0.054111	0.0572787	0.277885
ENSRNOG00000000130:E003	ENSRNOG00000000130	ENSRNOT00000000142	5	62921853	62922097	+	-0.0206398	0.221685	1	-0.0125827	0.91175	0.998937	-0.0263803	0.0599422	0.622957	-0.0174313	0.0872208	0.348027
ENSRNOG00000000130:E004	ENSRNOG00000000130	ENSRNOT00000000142	5	62925038	62925639	+	0.0057596	0.793552	1	0.0170435	0.153141	0.941753	0.00216051	0.608161	0.912428	-0.0154525	0.0392904	0.226305
ENSRNOG00000000130:E005	ENSRNOG00000000130	ENSRNOT00000000142	5	62925848	62927261	+	0.00480371	0.901665	1	-0.0205249	0.204413	0.962031	0.02025	0.315711	0.806402	0.0417317	0.0224553	0.163059
ENSRNOG00000000133:E001	ENSRNOG00000000133	ENSRNOT00000000146	17	11147557	11147753	-	0.000780136	0.947849	1	-0.0486798	0.311485	0.977649	0.0224351	0.39495	0.839534	0.0800246	0.143984	0.448901
ENSRNOG00000000133:E002	ENSRNOG00000000133	ENSRNOT00000000146	17	11148843	11148973	-	-0.00170246	0.972097	1	-0.0034354	0.945749	0.999146	-0.0003097	0.941667	0.989439	0.00291604	0.811099	0.938476
ENSRNOG00000000133:E003	ENSRNOG00000000133	ENSRNOT00000000146	17	11542064	11542227	-	0.0100092	0.451548	1	0.0253801	0.226023	0.96296	0.000551182	0.839709	0.97044	-0.017785	0.275705	0.611364
ENSRNOG00000000133:E004	ENSRNOG00000000133	ENSRNOT00000000146	17	11545254	11545726	-	-0.00565627	0.735184	1	-0.00352512	0.866152	0.998807	-0.00931905	0.513486	0.884389	-0.0042975	0.266101	0.601082
ENSRNOG00000000133:E005	ENSRNOG00000000133	ENSRNOT00000000146	17	11548763	11548829	-	-0.00143918	0.88808	1	0.0055795	0.706279	0.997264	-0.00639532	0.951995	0.990987	-0.00637364	0.663287	0.876171
ENSRNOG00000000137:E001	ENSRNOG00000000137	ENSRNOT00000000149	17	30007745	30008176	-	-0.0843852	0.525698	1	NA	0.85129	0.998595	NA	0.328764	0.813473	NA	0.420777	0.73466
ENSRNOG00000000137:E002	ENSRNOG00000000137	ENSRNOT00000000149	17	30015550	30015602	-	0.0733454	0.699648	1	NA	0.591873	NA	NA	0.861415	NA	NA	0.68	0.88366
ENSRNOG00000000137:E003	ENSRNOG00000000137	ENSRNOT00000000149	17	30047151	30047279	-	-0.00574253	0.941553	1	NA	0.237873	NA	NA	0.590984	0.907938	NA	0.110066	0.392875
ENSRNOG00000000137:E004	ENSRNOG00000000137	ENSRNOT00000000149	17	30048965	30049051	-	-0.0144203	0.914613	1	NA	0.552379	NA	NA	0.837869	0.970191	NA	0.448835	0.753473
ENSRNOG00000000137:E005	ENSRNOG00000000137	ENSRNOT00000000149	17	30080642	30080876	-	0.0963065	0.476902	1	NA	0.548273	NA	NA	0.573586	NA	NA	0.719686	0.90122
ENSRNOG00000000138:E001	ENSRNOG00000000138	c("ENSRNOT00000075624", "ENSRNOT00000032433")	5	130892706	130892961	+	1.03124	0.0372975	1	NA	0.0944862	NA	NA	0.0846376	NA	NA	0.614649	NA
ENSRNOG00000000138:E002	ENSRNOG00000000138	c("ENSRNOT00000075624", "ENSRNOT00000032433")	5	131008797	131008965	+	0.317821	0.318791	1	NA	0.345857	NA	NA	0.430017	NA	NA	0.855053	NA
ENSRNOG00000000138:E003	ENSRNOG00000000138	c("ENSRNOT00000075624", "ENSRNOT00000032433")	5	131012647	131013541	+	-0.0588758	0.750792	1	NA	0.859136	NA	NA	0.522671	NA	NA	0.449921	NA
ENSRNOG00000000138:E004	ENSRNOG00000000138	c("ENSRNOT00000075624", "ENSRNOT00000032433")	5	131061659	131061820	+	0.538918	0.28333	1	NA	0.272659	NA	NA	0.55453	NA	NA	0.299095	NA
ENSRNOG00000000138:E005	ENSRNOG00000000138	c("ENSRNOT00000075624", "ENSRNOT00000032433")	5	131066244	131066342	+	0.424165	0.384916	1	NA	0.991542	NA	NA	0.219935	NA	NA	0.240273	NA
ENSRNOG00000000138:E006	ENSRNOG00000000138	ENSRNOT00000032433	5	131066343	131066354	+	1.20241	0.0600612	1	NA	0.386815	NA	NA	0.0397725	NA	NA	0.253158	NA
ENSRNOG00000000138:E007	ENSRNOG00000000138	c("ENSRNOT00000075624", "ENSRNOT00000032433")	5	131069526	131069658	+	0.0728103	0.935366	1	NA	0.25859	NA	NA	0.585648	NA	NA	0.234614	NA
ENSRNOG00000000138:E008	ENSRNOG00000000138	c("ENSRNOT00000075624", "ENSRNOT00000032433")	5	131073930	131073994	+	-0.413843	0.112531	1	NA	0.0629004	NA	NA	0.317716	NA	NA	0.376126	NA
ENSRNOG00000000138:E009	ENSRNOG00000000138	ENSRNOT00000032433	5	131073995	131074086	+	-0.300962	0.307626	1	NA	0.620317	NA	NA	0.242648	NA	NA	0.574685	NA
ENSRNOG00000000138:E010	ENSRNOG00000000138	ENSRNOT00000032433	5	131078516	131078691	+	-0.200457	0.371436	1	NA	0.518398	NA	NA	0.463706	NA	NA	0.925905	NA
ENSRNOG00000000138:E011	ENSRNOG00000000138	ENSRNOT00000032433	5	131079045	131079151	+	-0.201315	0.450347	1	NA	0.291893	NA	NA	0.737509	NA	NA	0.620958	NA
ENSRNOG00000000138:E012	ENSRNOG00000000138	c("ENSRNOT00000075624", "ENSRNOT00000032433")	5	131079152	131079212	+	-0.137601	0.495249	1	NA	0.786957	NA	NA	0.407451	NA	NA	0.633564	NA
ENSRNOG00000000138:E013	ENSRNOG00000000138	c("ENSRNOT00000075624", "ENSRNOT00000032433")	5	131081225	131081379	+	0.0833808	0.665153	1	NA	0.463526	NA	NA	0.942091	NA	NA	0.507594	0.791125
ENSRNOG00000000142:E001	ENSRNOG00000000142	ENSRNOT00000000155	17	84957327	84958206	+	0.0203799	0.756291	1	0.0500581	0.457632	0.994907	NA	0.886469	0.979535	-0.049982	0.400397	0.719452
ENSRNOG00000000142:E002	ENSRNOG00000000142	ENSRNOT00000000155	17	85109613	85109824	+	-0.0703969	0.356285	1	-0.112313	0.265183	0.971189	NA	0.628314	0.91834	0.0739923	0.539342	0.810772
ENSRNOG00000000142:E003	ENSRNOG00000000142	ENSRNOT00000000155	17	85154808	85154954	+	-0.128821	0.134962	1	-0.182229	0.103956	0.918045	NA	0.334559	0.816363	0.0921011	0.491122	0.781402
ENSRNOG00000000142:E004	ENSRNOG00000000142	ENSRNOT00000000155	17	85174004	85174073	+	-0.0332184	0.808087	1	0.0129804	0.904803	0.998937	NA	0.652732	0.925681	-0.088561	0.496707	0.78488
ENSRNOG00000000142:E005	ENSRNOG00000000142	ENSRNOT00000000155	17	85236470	85236592	+	0.0618171	0.638665	1	0.062846	0.707237	0.997264	NA	0.709791	0.940521	0.00116472	0.926944	0.977877
ENSRNOG00000000142:E006	ENSRNOG00000000142	ENSRNOT00000000155	17	85245381	85245499	+	0.0788889	0.449113	1	0.0676576	0.637748	0.995633	NA	0.473566	0.869463	0.0260455	0.903991	0.970491
ENSRNOG00000000142:E007	ENSRNOG00000000142	ENSRNOT00000000155	17	85259682	85259781	+	0.0953335	0.313326	1	0.134959	0.225464	0.96296	NA	0.589761	0.907513	-0.0668936	0.478668	0.773356
ENSRNOG00000000142:E008	ENSRNOG00000000142	ENSRNOT00000000155	17	85273056	85273151	+	0.0415679	0.708821	1	0.182748	0.1138	0.922751	NA	0.402285	0.842638	-0.275333	0.0197058	0.151148
ENSRNOG00000000142:E009	ENSRNOG00000000142	ENSRNOT00000000155	17	85273402	85273483	+	0.0557715	0.58905	1	0.0969227	0.4224	0.993643	NA	0.896071	0.981584	-0.0727294	0.492163	0.782069
ENSRNOG00000000142:E010	ENSRNOG00000000142	ENSRNOT00000000155	17	85301427	85301493	+	0.0417174	0.661264	1	0.0610208	0.559071	0.995633	NA	0.860083	0.974842	-0.0304893	0.696559	0.891691
ENSRNOG00000000142:E011	ENSRNOG00000000142	ENSRNOT00000000155	17	85307623	85307770	+	-0.0323284	0.614085	1	-0.0205112	0.861205	0.99875	NA	0.600625	0.910497	-0.0179603	0.719209	0.901041
ENSRNOG00000000142:E012	ENSRNOG00000000142	ENSRNOT00000000155	17	85309041	85309079	+	-0.0778023	0.406241	1	-0.0677653	0.65729	0.996168	NA	0.489018	0.875881	-0.0158899	0.793672	0.932347
ENSRNOG00000000142:E013	ENSRNOG00000000142	ENSRNOT00000000155	17	85322481	85322641	+	-0.0509382	0.462414	1	-0.101442	0.276495	0.973833	NA	0.844245	0.971339	0.088541	0.3691	0.69549
ENSRNOG00000000142:E014	ENSRNOG00000000142	ENSRNOT00000000155	17	85343378	85343868	+	0.0619149	0.467786	1	-0.0367317	0.642777	0.995633	NA	0.13219	0.701011	0.175702	0.0876823	0.34909
ENSRNOG00000000145:E001	ENSRNOG00000000145	ENSRNOT00000000157	5	138859028	138859133	+	-0.0493961	0.749687	1	NA	0.880796	NA	NA	0.390081	NA	NA	0.316531	0.650406
ENSRNOG00000000145:E002	ENSRNOG00000000145	ENSRNOT00000000157	5	138889872	138889980	+	-0.0111871	0.970415	1	NA	0.898163	NA	NA	0.807465	NA	NA	0.715659	0.899561
ENSRNOG00000000145:E003	ENSRNOG00000000145	ENSRNOT00000000157	5	138892974	138893072	+	-0.0418386	0.717621	1	NA	0.898918	0.998937	NA	0.573622	0.902765	NA	0.629673	0.85929
ENSRNOG00000000145:E004	ENSRNOG00000000145	ENSRNOT00000000157	5	138904407	138904587	+	-0.112368	0.243316	1	NA	0.421588	0.993641	NA	0.288756	0.793743	NA	0.72462	0.903258
ENSRNOG00000000145:E005	ENSRNOG00000000145	ENSRNOT00000000157	5	138906072	138906197	+	-0.0679609	0.669268	1	NA	0.903492	0.998937	NA	0.400165	0.84205	NA	0.194328	0.518322
ENSRNOG00000000145:E006	ENSRNOG00000000145	ENSRNOT00000000157	5	138915826	138915968	+	-0.0475194	0.754952	1	NA	0.795038	0.997799	NA	0.211277	0.751772	NA	0.335538	0.66703
ENSRNOG00000000145:E007	ENSRNOG00000000145	ENSRNOT00000000157	5	138916717	138916893	+	0.0840851	0.197457	1	NA	0.197425	0.959774	NA	0.391987	0.838486	NA	0.770454	0.922994
ENSRNOG00000000145:E008	ENSRNOG00000000145	ENSRNOT00000000157	5	138919934	138920008	+	0.147554	0.0507133	1	NA	0.250647	0.96717	NA	0.0183735	0.485951	NA	0.177372	0.496534
ENSRNOG00000000145:E009	ENSRNOG00000000145	ENSRNOT00000000157	5	138920358	138920528	+	0.00868762	0.750129	1	NA	0.415774	0.993267	NA	0.12218	0.692372	NA	0.02117	0.157666
ENSRNOG00000000145:E010	ENSRNOG00000000145	ENSRNOT00000000157	5	138926637	138926835	+	-0.0989966	0.308054	1	NA	0.35584	0.986494	NA	0.553956	0.896927	NA	0.681402	0.884326
ENSRNOG00000000146:E001	ENSRNOG00000000146	ENSRNOT00000068553	17	85915693	85915818	-	0.21426	0.0997112	1	NA	0.152274	NA	NA	0.27597	NA	NA	0.522573	0.800895
ENSRNOG00000000146:E002	ENSRNOG00000000146	ENSRNOT00000068553	17	85922974	85923084	-	-0.0440106	0.716791	1	NA	0.943672	NA	NA	0.607762	NA	NA	0.684663	0.885784
ENSRNOG00000000146:E003	ENSRNOG00000000146	ENSRNOT00000068553	17	85926537	85926647	-	-0.13865	0.350766	1	NA	0.548504	NA	NA	0.431298	NA	NA	0.859238	0.955488
ENSRNOG00000000146:E004	ENSRNOG00000000146	ENSRNOT00000068553	17	85931542	85931649	-	-0.0518453	0.695611	1	NA	0.661781	NA	NA	0.815569	NA	NA	0.838873	0.948841
ENSRNOG00000000146:E005	ENSRNOG00000000146	ENSRNOT00000068553	17	85934397	85934501	-	0.00423594	0.970748	1	NA	0.99643	NA	NA	0.937583	NA	NA	0.913606	0.974005
ENSRNOG00000000146:E006	ENSRNOG00000000146	ENSRNOT00000068553	17	85944153	85944266	-	-0.22094	0.102659	1	NA	0.252965	NA	NA	0.130142	NA	NA	0.831801	0.946071
ENSRNOG00000000146:E007	ENSRNOG00000000146	ENSRNOT00000068553	17	85953386	85953487	-	-0.244688	0.110547	1	NA	0.0652932	NA	NA	0.441453	NA	NA	0.255601	0.590519
ENSRNOG00000000146:E008	ENSRNOG00000000146	ENSRNOT00000068553	17	85954111	85954212	-	0.126248	0.449735	1	NA	0.911004	NA	NA	0.29153	NA	NA	0.323135	0.656245
ENSRNOG00000000146:E009	ENSRNOG00000000146	ENSRNOT00000068553	17	85963642	85963752	-	0.615648	0.0122383	1	NA	0.023209	NA	NA	0.0460852	NA	NA	0.730637	0.90611
ENSRNOG00000000146:E010	ENSRNOG00000000146	ENSRNOT00000068553	17	85969958	85970068	-	0.073483	0.818234	1	NA	0.645786	NA	NA	0.963358	NA	NA	0.696486	NA
ENSRNOG00000000146:E011	ENSRNOG00000000146	ENSRNOT00000068553	17	85972113	85972217	-	-0.0433937	0.78824	1	NA	0.450998	NA	NA	0.822975	NA	NA	0.36152	0.688954
ENSRNOG00000000146:E012	ENSRNOG00000000146	ENSRNOT00000068553	17	85979616	85979687	-	-0.0438604	0.786278	1	NA	0.988107	NA	NA	0.667657	NA	NA	0.707836	0.896502
ENSRNOG00000000146:E013	ENSRNOG00000000146	ENSRNOT00000068553	17	85979787	85979867	-	0.274743	0.191747	1	NA	0.197277	NA	NA	0.353619	NA	NA	0.712962	0.898547
ENSRNOG00000000147:E001	ENSRNOG00000000147	ENSRNOT00000000161	5	138933880	138935443	-	0.00145404	0.958796	1	-0.0746139	0.0901654	0.912336	0.0454826	0.292817	0.795868	0.121013	0.00106878	0.0226061
ENSRNOG00000000147:E002	ENSRNOG00000000147	ENSRNOT00000000161	5	138935731	138935924	-	0.0490237	0.0900751	1	-0.0181294	0.799943	0.997859	0.0972009	0.00349715	0.304329	0.11951	0.010316	0.101907
ENSRNOG00000000147:E003	ENSRNOG00000000147	ENSRNOT00000000161	5	138936009	138936145	-	0.0572787	0.0285163	1	0.00723097	0.282291	0.974262	0.0989975	0.0121813	0.439802	0.0951605	0.117033	0.40587
ENSRNOG00000000147:E004	ENSRNOG00000000147	ENSRNOT00000000161	5	138936565	138936687	-	0.0395102	0.287641	1	0.0024197	0.565002	0.995633	0.0703476	0.319658	0.80905	0.0687727	0.636589	0.862763
ENSRNOG00000000147:E005	ENSRNOG00000000147	ENSRNOT00000000161	5	138936881	138937107	-	-0.0151021	0.496994	1	-0.0417954	0.621722	0.995633	0.00175504	0.466121	0.866333	0.0427872	0.978216	0.994106
ENSRNOG00000000147:E006	ENSRNOG00000000147	ENSRNOT00000000161	5	138937663	138937857	-	-0.00483117	0.786998	1	-0.0157842	0.763224	0.99733	0.00308918	0.499897	0.879479	0.0176093	0.355648	0.683944
ENSRNOG00000000147:E007	ENSRNOG00000000147	ENSRNOT00000000161	5	138937954	138938225	-	-0.00324843	0.860579	1	-0.00833802	0.727282	0.997264	0.000802844	0.51692	0.885309	0.00775386	0.308687	0.642808
ENSRNOG00000000147:E008	ENSRNOG00000000147	ENSRNOT00000000161	5	138938444	138938598	-	-0.00665381	0.775729	1	-0.0279662	0.981124	0.999146	0.00855312	0.676161	0.932094	0.0354298	0.720354	0.901489
ENSRNOG00000000147:E009	ENSRNOG00000000147	ENSRNOT00000000161	5	138938909	138939018	-	-0.0594159	0.107249	1	-0.0954562	0.168324	0.947154	-0.0394397	0.199486	0.745894	0.0533985	0.973409	0.992602
ENSRNOG00000000147:E010	ENSRNOG00000000147	ENSRNOT00000000161	5	138939151	138939273	-	-0.0856414	0.0579818	1	-0.0513959	0.605725	0.995633	-0.118914	0.00321311	0.294259	-0.0736292	0.027337	0.183576
ENSRNOG00000000147:E011	ENSRNOG00000000147	ENSRNOT00000000161	5	138939511	138939612	-	-0.0346305	0.425804	1	0.00581308	0.455742	0.994907	-0.069806	0.0313021	0.544628	-0.0793477	0.00873713	0.0917281
ENSRNOG00000000147:E012	ENSRNOG00000000147	ENSRNOT00000000161	5	138940065	138940230	-	-0.0304378	0.379686	1	0.000131803	0.525849	0.995595	-0.0565983	0.0521636	0.607982	-0.0600787	0.0139539	0.122126
ENSRNOG00000000147:E013	ENSRNOG00000000147	ENSRNOT00000000161	5	138940945	138941077	-	-0.0135225	0.744071	1	-0.00946557	0.704228	0.997264	-0.0168523	0.467277	0.866538	-0.00933825	0.358792	0.686578
ENSRNOG00000000147:E014	ENSRNOG00000000147	ENSRNOT00000000161	5	138942213	138942351	-	0.0127859	0.866909	1	0.0428156	0.155684	0.941753	-0.00874087	0.653543	0.925992	-0.0540669	0.22458	0.555137
ENSRNOG00000000147:E015	ENSRNOG00000000147	ENSRNOT00000000161	5	138943150	138943358	-	0.0486105	0.529688	1	0.114801	0.0222292	0.769798	-0.000169361	0.769058	0.955871	-0.116702	0.0380215	0.22195
ENSRNOG00000000147:E016	ENSRNOG00000000147	ENSRNOT00000000161	5	138943790	138943875	-	0.00341665	0.996353	1	0.091098	0.152115	0.941753	-0.0695181	0.318811	0.80846	-0.162043	0.0125873	0.115142
ENSRNOG00000000147:E017	ENSRNOG00000000147	ENSRNOT00000000161	5	138944315	138944376	-	0.0131739	0.860741	1	0.100435	0.114116	0.922816	-0.0606775	0.310373	0.803773	-0.162741	0.00117856	0.0242012
ENSRNOG00000000147:E018	ENSRNOG00000000147	ENSRNOT00000000161	5	138945099	138945231	-	0.00923828	0.90386	1	0.111711	0.206093	0.962775	-0.0763337	0.390469	0.838015	-0.184384	0.000116068	0.00455186
ENSRNOG00000000147:E019	ENSRNOG00000000147	ENSRNOT00000000161	5	138948243	138948344	-	-0.00226698	0.967737	1	0.0886631	0.368531	0.988614	-0.0777387	0.480945	0.872329	-0.16214	0.00487297	0.0628889
ENSRNOG00000000147:E020	ENSRNOG00000000147	ENSRNOT00000000161	5	138950509	138950718	-	0.0181614	0.828102	1	0.0907275	0.303189	0.977583	-0.0384348	0.603262	0.910979	-0.127275	0.0331359	0.205042
ENSRNOG00000000147:E021	ENSRNOG00000000147	ENSRNOT00000000161	5	138953344	138953419	-	0.102813	0.36199	1	0.166804	0.152789	0.941753	0.0595591	0.771745	0.956511	-0.110914	0.219872	0.54975
ENSRNOG00000000147:E022	ENSRNOG00000000147	ENSRNOT00000000161	5	138960249	138960403	-	-0.00818526	0.873453	1	0.0767487	0.275087	0.973795	-0.0751538	0.180913	0.73564	-0.156196	0.0559809	0.274734
ENSRNOG00000000147:E023	ENSRNOG00000000147	ENSRNOT00000000161	5	138963359	138963437	-	-0.0799834	0.360177	1	0.0277984	0.522625	0.995595	-0.177452	0.024243	0.514059	-0.208641	0.00659485	0.0766723
ENSRNOG00000000147:E024	ENSRNOG00000000147	ENSRNOT00000000161	5	138970118	138970193	-	-0.126586	0.110058	1	-0.044906	0.869769	0.998807	-0.200578	0.0142246	0.457138	-0.159512	0.0332421	0.205368
ENSRNOG00000000147:E025	ENSRNOG00000000147	ENSRNOT00000000161	5	138986849	138986940	-	0.0238968	0.774286	1	0.0999595	0.14981	0.941353	-0.0390144	0.43837	0.857556	-0.140934	0.0192088	0.148977
ENSRNOG00000000147:E026	ENSRNOG00000000147	ENSRNOT00000000161	5	139025244	139025275	-	0.0872561	0.32315	1	0.168187	0.0270276	0.787177	0.0221671	0.973729	0.99505	-0.145885	0.0372917	0.219336
ENSRNOG00000000147:E027	ENSRNOG00000000147	ENSRNOT00000000161	5	139047824	139047966	-	-0.0224235	0.749793	1	0.04191	0.340498	0.983781	-0.074504	0.204674	0.748495	-0.120266	0.0789393	0.330031
ENSRNOG00000000147:E028	ENSRNOG00000000147	ENSRNOT00000000161	5	139056426	139056573	-	-0.108899	0.257684	1	0.00729077	0.629249	0.995633	-0.214417	0.0106366	0.424436	-0.229235	0.0141699	0.123275
ENSRNOG00000000147:E029	ENSRNOG00000000147	ENSRNOT00000000161	5	139079118	139079273	-	-0.00428435	0.970548	1	0.142372	0.137086	0.937213	-0.143554	0.162747	0.720931	-0.288214	0.00538464	0.0672776
ENSRNOG00000000150:E001	ENSRNOG00000000150	ENSRNOT00000000162	17	86711161	86711229	-	0.0539822	0.523522	1	-0.0405012	0.660954	0.996542	NA	0.217662	0.754792	0.154915	0.147721	0.454662
ENSRNOG00000000150:E002	ENSRNOG00000000150	ENSRNOT00000000162	17	86713530	86713984	-	0.0259603	0.7053	1	-0.0133648	0.917523	0.998937	NA	0.573321	0.902649	0.0671919	0.45688	0.758564
ENSRNOG00000000150:E003	ENSRNOG00000000150	ENSRNOT00000000162	17	86717805	86717853	-	0.019024	0.840127	1	0.019311	0.811262	0.998317	NA	0.900889	0.982466	0.0029078	0.898431	0.968885
ENSRNOG00000000150:E004	ENSRNOG00000000150	ENSRNOT00000000162	17	86733902	86734021	-	0.015164	0.876503	1	0.0708343	0.380572	0.98994	NA	0.659896	0.927604	-0.093153	0.199784	0.525277
ENSRNOG00000000150:E005	ENSRNOG00000000150	ENSRNOT00000000162	17	86760961	86761124	-	0.0345088	0.631667	1	0.0510169	0.509643	0.995595	NA	0.858133	0.973958	-0.0237347	0.602918	0.845197
ENSRNOG00000000150:E006	ENSRNOG00000000150	ENSRNOT00000000162	17	86769912	86770002	-	0.0296467	0.745031	1	0.047752	0.610517	0.995633	NA	0.935986	0.988	-0.0269067	0.65079	0.869639
ENSRNOG00000000150:E007	ENSRNOG00000000150	ENSRNOT00000000162	17	86779434	86779527	-	0.0852411	0.385198	1	0.113703	0.313003	0.977649	NA	0.605237	0.91138	-0.0432605	0.602833	0.845156
ENSRNOG00000000150:E008	ENSRNOG00000000150	ENSRNOT00000000162	17	86780371	86780468	-	0.0843514	0.375329	1	0.125085	0.25073	0.96717	NA	0.651742	0.92527	-0.0642757	0.466633	0.76553
ENSRNOG00000000150:E009	ENSRNOG00000000150	ENSRNOT00000000162	17	86781630	86781795	-	0.142645	0.276093	1	0.179013	0.243246	0.965984	NA	0.553021	0.896267	-0.0539955	0.555718	0.820309
ENSRNOG00000000150:E010	ENSRNOG00000000150	ENSRNOT00000000162	17	86787839	86787885	-	-0.11015	0.372649	1	-0.205945	0.25061	0.96717	NA	0.649493	0.924461	0.153348	0.446599	0.752103
ENSRNOG00000000150:E011	ENSRNOG00000000150	ENSRNOT00000000162	17	86788403	86788504	-	-0.198532	0.0230544	1	-0.207443	0.0773067	0.896914	NA	0.0721648	0.643129	0.00931052	0.960762	0.988955
ENSRNOG00000000150:E012	ENSRNOG00000000150	ENSRNOT00000000162	17	86865005	86865487	-	-0.152591	0.00826813	1	-0.133373	0.0929876	0.91504	NA	0.0092755	0.409153	-0.0411533	0.488404	0.779538
ENSRNOG00000000151:E001	ENSRNOG00000000151	ENSRNOT00000000163	5	156742863	156745304	-	-0.0440452	0.0892192	1	NA	0.0190168	0.742111	NA	0.385704	0.836361	NA	0.129881	0.426691
ENSRNOG00000000151:E002	ENSRNOG00000000151	ENSRNOT00000000163	5	156746477	156746511	-	-0.0831384	0.606509	1	NA	0.54842	NA	NA	0.777255	NA	NA	0.778213	0.925865
ENSRNOG00000000151:E003	ENSRNOG00000000151	ENSRNOT00000000163	5	156747512	156747642	-	-0.166616	0.202027	1	NA	0.412043	NA	NA	0.186242	NA	NA	0.659944	0.874329
ENSRNOG00000000151:E004	ENSRNOG00000000151	ENSRNOT00000000163	5	156748147	156748230	-	-0.0320943	0.868188	1	NA	0.501805	NA	NA	0.325433	NA	NA	0.0766471	0.324811
ENSRNOG00000000151:E005	ENSRNOG00000000151	ENSRNOT00000000163	5	156748564	156748636	-	0.0642971	0.68741	1	NA	0.138948	NA	NA	0.50496	NA	NA	0.0256707	0.176787
ENSRNOG00000000151:E006	ENSRNOG00000000151	ENSRNOT00000000163	5	156753343	156753435	-	0.0398907	0.834943	1	NA	0.342923	NA	NA	0.617164	NA	NA	0.0872029	0.347972
ENSRNOG00000000151:E007	ENSRNOG00000000151	ENSRNOT00000000163	5	156753437	156753455	-	0.402654	0.370164	1	NA	0.3077	NA	NA	0.629092	NA	NA	0.503005	NA
ENSRNOG00000000151:E008	ENSRNOG00000000151	ENSRNOT00000000163	5	156755317	156755429	-	0.416532	0.0287428	1	NA	0.216097	NA	NA	0.0152979	NA	NA	0.281012	0.616797
ENSRNOG00000000151:E009	ENSRNOG00000000151	ENSRNOT00000000163	5	156756486	156756628	-	0.248191	0.039501	1	NA	0.187627	NA	NA	0.0374606	0.565906	NA	0.437977	0.746771
ENSRNOG00000000151:E010	ENSRNOG00000000151	ENSRNOT00000000163	5	156765696	156765855	-	0.217185	0.16997	1	NA	0.259274	NA	NA	0.218721	NA	NA	0.983463	0.99547
ENSRNOG00000000155:E001	ENSRNOG00000000155	ENSRNOT00000000168	15	61462682	61462993	-	0.00591917	0.832164	1	-0.145359	0.050749	0.858404	NA	0.116736	0.688398	0.279865	0.00156345	0.0293164
ENSRNOG00000000155:E002	ENSRNOG00000000155	ENSRNOT00000000168	15	61466318	61466416	-	0.0391203	0.715806	1	-0.0541018	0.689811	0.997264	NA	0.196596	0.743827	0.186576	0.256478	0.591489
ENSRNOG00000000155:E003	ENSRNOG00000000155	ENSRNOT00000000168	15	61467154	61467281	-	-0.0469351	0.477756	1	-0.0619643	0.586091	0.995633	NA	0.536524	0.891252	0.0425042	0.957628	0.988201
ENSRNOG00000000155:E004	ENSRNOG00000000155	ENSRNOT00000000168	15	61471022	61471097	-	-0.102772	0.280398	1	-0.180478	0.187901	0.956393	NA	0.646736	0.923704	0.15609	0.288369	0.623668
ENSRNOG00000000155:E005	ENSRNOG00000000155	ENSRNOT00000000168	15	61474754	61474888	-	0.109449	0.208564	1	0.0255911	0.756596	0.99733	NA	0.0913836	0.664919	0.180198	0.167856	0.483552
ENSRNOG00000000155:E006	ENSRNOG00000000155	ENSRNOT00000000168	15	61474997	61475085	-	0.256457	0.0244754	1	0.196143	0.122608	0.929008	NA	0.0207004	0.495706	0.137752	0.490772	0.78117
ENSRNOG00000000155:E007	ENSRNOG00000000155	ENSRNOT00000000168	15	61477419	61477539	-	0.082051	0.405165	1	0.026518	0.715809	0.997264	NA	0.29734	0.797525	0.124957	0.512161	0.794267
ENSRNOG00000000155:E008	ENSRNOG00000000155	ENSRNOT00000000168	15	61479931	61480020	-	-0.0556877	0.654886	1	-0.0755572	0.692734	NA	NA	0.713463	0.941236	0.0536758	0.973397	0.992602
ENSRNOG00000000155:E009	ENSRNOG00000000155	ENSRNOT00000000168	15	61482118	61482242	-	-0.112541	0.434904	1	-0.0829337	0.773564	NA	NA	0.333074	NA	-0.0458713	0.577413	0.831437
ENSRNOG00000000155:E010	ENSRNOG00000000155	ENSRNOT00000000168	15	61485171	61485276	-	-0.140133	0.25557	1	-0.0851946	0.641902	0.995633	NA	0.14086	NA	-0.105446	0.336829	0.668047
ENSRNOG00000000155:E011	ENSRNOG00000000155	ENSRNOT00000000168	15	61487007	61487167	-	0.0674983	0.55731	1	0.129745	0.263292	0.970457	NA	0.909529	0.983938	-0.111799	0.227277	0.558521
ENSRNOG00000000155:E012	ENSRNOG00000000155	ENSRNOT00000000168	15	61488335	61488474	-	0.0565856	0.746109	1	0.213168	0.191279	NA	NA	0.486406	NA	-0.319933	0.0219986	0.161165
ENSRNOG00000000155:E013	ENSRNOG00000000155	ENSRNOT00000000168	15	61489767	61489858	-	-0.123611	0.60212	1	0.0560227	0.650094	NA	NA	0.183179	NA	-0.396938	0.0120843	0.112275
ENSRNOG00000000155:E014	ENSRNOG00000000155	ENSRNOT00000000168	15	61490649	61490775	-	-0.052299	0.967325	1	0.102793	0.499736	NA	NA	0.530871	NA	-0.31975	0.0329149	0.2042
ENSRNOG00000000155:E015	ENSRNOG00000000155	ENSRNOT00000000168	15	61491337	61491380	-	0.0223691	0.941547	1	0.206641	0.437466	NA	NA	0.443038	NA	-0.406268	0.207916	0.535506
ENSRNOG00000000155:E016	ENSRNOG00000000155	ENSRNOT00000000168	15	61495600	61495680	-	0.0329187	0.961907	1	0.163151	0.459707	NA	NA	0.462393	NA	-0.270751	0.249322	0.583968
ENSRNOG00000000155:E017	ENSRNOG00000000155	ENSRNOT00000000168	15	61497133	61497258	-	-0.0524181	0.723763	1	0.117722	0.47091	NA	NA	0.184989	NA	-0.392461	0.0771417	0.326051
ENSRNOG00000000155:E018	ENSRNOG00000000155	ENSRNOT00000000168	15	61498207	61498299	-	-0.0814607	0.65476	1	0.0476413	0.733913	NA	NA	0.259294	NA	-0.270574	0.149695	0.457527
ENSRNOG00000000155:E019	ENSRNOG00000000155	ENSRNOT00000000168	15	61499299	61499373	-	-0.0198802	0.979969	1	-0.0489707	0.915428	NA	NA	0.995088	NA	0.0777841	0.851088	0.952973
ENSRNOG00000000155:E020	ENSRNOG00000000155	ENSRNOT00000000168	15	61499954	61500119	-	-0.042722	0.926447	1	0.0581258	0.587716	NA	NA	0.838552	NA	-0.181652	0.233121	0.565567
ENSRNOG00000000155:E021	ENSRNOG00000000155	ENSRNOT00000000168	15	61501226	61501287	-	-0.240528	0.554307	1	0.0811149	0.632451	NA	NA	0.0572094	NA	-0.847011	0.00268074	NA
ENSRNOG00000000155:E022	ENSRNOG00000000155	ENSRNOT00000000168	15	61504773	61504919	-	-0.0031299	0.812612	1	0.282779	0.100729	NA	NA	0.0446412	NA	-0.770147	0.00143513	0.0276356
ENSRNOG00000000155:E023	ENSRNOG00000000155	ENSRNOT00000000168	15	61512356	61512608	-	0.0112641	0.955305	1	0.220928	0.120945	NA	NA	0.166659	NA	-0.49979	0.00336163	0.0490765
ENSRNOG00000000156:E001	ENSRNOG00000000156	ENSRNOT00000000169	5	174960465	174960605	+	6.64989	0.0110539	1	NA	0.0111046	NA	NA	0.0495404	NA	NA	0.53596	NA
ENSRNOG00000000156:E002	ENSRNOG00000000156	ENSRNOT00000000169	5	174963632	174963741	+	6.65322	0.0114116	1	NA	0.0121324	NA	NA	0.0495404	NA	NA	0.540436	NA
ENSRNOG00000000156:E003	ENSRNOG00000000156	ENSRNOT00000000169	5	175002713	175002835	+	0.47757	0.350671	1	NA	0.0871783	NA	NA	0.850794	NA	NA	0.106902	NA
ENSRNOG00000000156:E004	ENSRNOG00000000156	ENSRNOT00000000169	5	175021725	175021847	+	0.366379	0.60973	1	NA	0.0185563	NA	NA	0.136494	NA	NA	0.00125646	NA
ENSRNOG00000000156:E005	ENSRNOG00000000156	ENSRNOT00000000169	5	175029726	175029851	+	0.548887	0.163807	1	NA	0.141819	NA	NA	0.387505	NA	NA	0.568558	NA
ENSRNOG00000000156:E006	ENSRNOG00000000156	ENSRNOT00000000169	5	175030932	175031054	+	0.403877	0.168728	1	NA	0.455013	NA	NA	0.140423	NA	NA	0.5698	NA
ENSRNOG00000000156:E007	ENSRNOG00000000156	ENSRNOT00000000169	5	175031752	175031874	+	0.209595	0.408046	1	NA	0.703145	NA	NA	0.347242	NA	NA	0.652355	NA
ENSRNOG00000000156:E008	ENSRNOG00000000156	ENSRNOT00000000169	5	175032036	175032173	+	-0.169626	0.511895	1	NA	0.60822	NA	NA	0.595075	NA	NA	0.98364	NA
ENSRNOG00000000156:E009	ENSRNOG00000000156	ENSRNOT00000000169	5	175032611	175032730	+	-0.433179	0.141386	1	NA	0.116909	NA	NA	0.381678	NA	NA	0.469116	NA
ENSRNOG00000000156:E010	ENSRNOG00000000156	ENSRNOT00000000169	5	175033286	175033408	+	-0.17922	0.453152	1	NA	0.17462	NA	NA	0.925611	NA	NA	0.398554	NA
ENSRNOG00000000156:E011	ENSRNOG00000000156	ENSRNOT00000000169	5	175033692	175033865	+	-0.114043	0.612131	1	NA	0.415374	NA	NA	0.965006	NA	NA	0.34115	NA
ENSRNOG00000000156:E012	ENSRNOG00000000156	ENSRNOT00000000169	5	175034104	175034235	+	-0.0787637	0.758367	1	NA	0.547442	NA	NA	0.964849	NA	NA	0.541588	NA
ENSRNOG00000000156:E013	ENSRNOG00000000156	ENSRNOT00000000169	5	175035340	175035468	+	0.10727	0.793402	1	NA	0.494942	NA	NA	0.78905	NA	NA	0.39704	NA
ENSRNOG00000000156:E014	ENSRNOG00000000156	ENSRNOT00000000169	5	175037019	175037147	+	0.025445	0.972345	1	NA	0.435791	NA	NA	0.460049	NA	NA	0.189427	NA
ENSRNOG00000000156:E015	ENSRNOG00000000156	ENSRNOT00000000169	5	175037760	175037894	+	-0.309898	0.228198	1	NA	0.922439	NA	NA	0.0265415	NA	NA	0.0462917	NA
ENSRNOG00000000156:E016	ENSRNOG00000000156	ENSRNOT00000000169	5	175037986	175038120	+	-0.279132	0.212955	1	NA	0.283794	NA	NA	0.342996	NA	NA	0.878495	NA
ENSRNOG00000000156:E017	ENSRNOG00000000156	ENSRNOT00000000169	5	175041003	175041128	+	-0.376698	0.0358041	1	NA	0.0418064	NA	NA	0.154855	NA	NA	0.522831	NA
ENSRNOG00000000156:E018	ENSRNOG00000000156	ENSRNOT00000000169	5	175041634	175041765	+	-0.148909	0.361781	1	NA	0.0630765	NA	NA	0.930655	NA	NA	0.112413	NA
ENSRNOG00000000156:E019	ENSRNOG00000000156	ENSRNOT00000000169	5	175041857	175041985	+	0.142829	0.522814	1	NA	0.915703	NA	NA	0.271697	NA	NA	0.404948	0.722793
ENSRNOG00000000156:E020	ENSRNOG00000000156	ENSRNOT00000000169	5	175042098	175042229	+	-0.0785284	0.583638	1	NA	0.882147	NA	NA	0.465913	NA	NA	0.639989	0.864432
ENSRNOG00000000156:E021	ENSRNOG00000000156	ENSRNOT00000000169	5	175043243	175043371	+	-0.0370928	0.756486	1	NA	0.972613	NA	NA	0.652266	NA	NA	0.723377	0.902561
ENSRNOG00000000156:E022	ENSRNOG00000000156	ENSRNOT00000000169	5	175043442	175043570	+	-0.0185497	0.827618	1	NA	0.337705	NA	NA	0.18463	NA	NA	0.0487112	0.254845
ENSRNOG00000000156:E023	ENSRNOG00000000156	ENSRNOT00000000169	5	175043797	175043925	+	0.21041	0.168592	1	NA	0.398996	NA	NA	0.167956	NA	NA	0.674263	0.881032
ENSRNOG00000000156:E024	ENSRNOG00000000156	ENSRNOT00000000169	5	175044262	175044390	+	0.36385	0.0976885	1	NA	0.879894	NA	NA	0.00928307	NA	NA	0.0218723	0.160661
ENSRNOG00000000156:E025	ENSRNOG00000000156	ENSRNOT00000000169	5	175044585	175044713	+	0.361712	NA	NA	NA	NA	NA	NA	NA	NA	NA	NA	NA
ENSRNOG00000000156:E026	ENSRNOG00000000156	ENSRNOT00000000169	5	175045295	175045423	+	0.361712	NA	NA	NA	NA	NA	NA	NA	NA	NA	NA	NA
ENSRNOG00000000156:E027	ENSRNOG00000000156	ENSRNOT00000000169	5	175045551	175045679	+	0.361712	NA	NA	NA	NA	NA	NA	NA	NA	NA	NA	NA
ENSRNOG00000000156:E028	ENSRNOG00000000156	ENSRNOT00000000169	5	175045774	175045905	+	0.361712	NA	NA	NA	NA	NA	NA	NA	NA	NA	NA	NA
ENSRNOG00000000156:E029	ENSRNOG00000000156	ENSRNOT00000000169	5	175046045	175046173	+	0.361712	NA	NA	NA	NA	NA	NA	NA	NA	NA	NA	NA
ENSRNOG00000000156:E030	ENSRNOG00000000156	ENSRNOT00000000169	5	175046679	175046807	+	0.361712	NA	NA	NA	NA	NA	NA	NA	NA	NA	NA	NA
ENSRNOG00000000156:E031	ENSRNOG00000000156	ENSRNOT00000000169	5	175047780	175047908	+	0.361712	NA	NA	NA	NA	NA	NA	NA	NA	NA	NA	NA
ENSRNOG00000000156:E032	ENSRNOG00000000156	ENSRNOT00000000169	5	175048060	175048188	+	0.361712	NA	NA	NA	NA	NA	NA	NA	NA	NA	NA	NA
ENSRNOG00000000156:E033	ENSRNOG00000000156	ENSRNOT00000000169	5	175048564	175048692	+	0.361712	NA	NA	NA	NA	NA	NA	NA	NA	NA	NA	NA
ENSRNOG00000000156:E034	ENSRNOG00000000156	ENSRNOT00000000169	5	175048785	175048912	+	0.361712	NA	NA	NA	NA	NA	NA	NA	NA	NA	NA	NA
ENSRNOG00000000157:E001	ENSRNOG00000000157	ENSRNOT00000000170	18	40367827	40370011	-	0.00420826	0.781774	1	-0.0555784	0.0632276	0.880065	0.0550684	0.0563344	0.616593	0.112152	0.000140596	0.00527265
ENSRNOG00000000157:E002	ENSRNOG00000000157	ENSRNOT00000000170	18	40370717	40370779	-	0.012314	0.927459	1	0.0508809	0.160792	0.943426	-0.0226357	0.262004	0.781204	-0.0744158	0.00351707	0.0505516
ENSRNOG00000000157:E003	ENSRNOG00000000157	ENSRNOT00000000170	18	40372981	40373117	-	0.0110149	0.999423	1	0.068412	0.0350517	0.816255	-0.0389795	0.104673	0.678058	-0.107384	1.67986e-05	0.00103468
ENSRNOG00000000157:E004	ENSRNOG00000000157	ENSRNOT00000000170	18	40377973	40378153	-	-0.0327696	0.537895	1	0.0171828	0.158274	0.943016	-0.0804104	0.0465761	0.596258	-0.100892	0.00739845	0.0824357
ENSRNOG00000000158:E001	ENSRNOG00000000158	ENSRNOT00000000172	18	40348061	40348755	-	0.0111071	0.76242	1	-0.0165041	0.580103	0.995633	0.0309435	0.460774	0.864578	0.0511129	0.355965	0.684157
ENSRNOG00000000158:E002	ENSRNOG00000000158	ENSRNOT00000000172	18	40350204	40350373	-	0.0139454	0.416446	1	0.0125175	0.519893	0.995595	0.0196045	0.465471	0.866229	0.0113009	0.950011	0.985829
ENSRNOG00000000158:E003	ENSRNOG00000000158	ENSRNOT00000000172	18	40355375	40355529	-	-0.00963583	0.626157	1	-0.00471536	0.949135	0.999146	-0.0104761	0.535876	0.891095	-0.00388587	0.606744	0.847074
ENSRNOG00000000158:E004	ENSRNOG00000000158	ENSRNOT00000000172	18	40358084	40358161	-	-9.74787e-05	0.975744	1	0.0198322	0.525067	0.995595	-0.0111075	0.653241	0.925853	-0.0288018	0.299163	0.634119
ENSRNOG00000000158:E005	ENSRNOG00000000158	ENSRNOT00000000172	18	40362346	40362704	-	-0.0188459	0.424428	1	-0.00719572	0.894463	0.998882	-0.0280124	0.204375	0.748436	-0.0195677	0.380541	0.704996
ENSRNOG00000000161:E001	ENSRNOG00000000161	ENSRNOT00000000174	X	84610339	84611058	-	0.00946859	0.909763	1	NA	0.676109	0.996782	NA	0.492947	0.877226	NA	0.266098	0.601082
ENSRNOG00000000161:E002	ENSRNOG00000000161	ENSRNOT00000000174	X	84611425	84612420	-	-0.0955905	0.652615	1	NA	0.602324	NA	NA	0.130628	NA	NA	0.0367478	0.217719
ENSRNOG00000000161:E003	ENSRNOG00000000161	ENSRNOT00000000174	X	84621735	84621895	-	0.54375	0.41611	1	NA	0.0561087	NA	NA	0.108898	NA	NA	0.00121136	NA
ENSRNOG00000000161:E004	ENSRNOG00000000161	ENSRNOT00000000174	X	84627323	84627421	-	0.254961	0.711549	1	NA	0.545797	NA	NA	0.978274	NA	NA	0.643211	NA
ENSRNOG00000000161:E005	ENSRNOG00000000161	ENSRNOT00000000174	X	84645509	84645605	-	-0.535134	0.452048	1	NA	0.873164	NA	NA	0.105004	NA	NA	0.127217	NA
ENSRNOG00000000161:E006	ENSRNOG00000000161	ENSRNOT00000000174	X	84649131	84649194	-	-0.24718	0.679409	1	NA	0.480161	NA	NA	0.962297	NA	NA	0.51285	NA
ENSRNOG00000000161:E007	ENSRNOG00000000161	ENSRNOT00000000174	X	84649616	84649720	-	0.249398	0.739852	1	NA	0.987095	NA	NA	0.67795	NA	NA	0.832888	NA
ENSRNOG00000000161:E008	ENSRNOG00000000161	ENSRNOT00000000174	X	84657735	84657812	-	3.88836	0.0340587	1	NA	0.152235	NA	NA	0.0238316	NA	NA	0.659149	NA
ENSRNOG00000000161:E009	ENSRNOG00000000161	ENSRNOT00000000174	X	84694149	84694374	-	0.463927	0.55101	1	NA	0.920471	NA	NA	0.301199	NA	NA	0.241647	NA
ENSRNOG00000000161:E010	ENSRNOG00000000161	ENSRNOT00000000174	X	84695934	84696054	-	3.67132	0.0853189	1	NA	0.0582595	NA	NA	0.256012	NA	NA	0.397363	NA
ENSRNOG00000000161:E011	ENSRNOG00000000161	ENSRNOT00000000174	X	84696605	84696721	-	0.119601	0.850134	1	NA	0.522849	NA	NA	0.598317	NA	NA	0.237136	NA
ENSRNOG00000000161:E012	ENSRNOG00000000161	ENSRNOT00000000174	X	84699172	84699550	-	-0.123962	0.817788	1	NA	0.599855	NA	NA	0.956592	NA	NA	0.660605	NA
ENSRNOG00000000161:E013	ENSRNOG00000000161	ENSRNOT00000000174	X	84712089	84712213	-	-0.540941	0.263318	1	NA	0.00650782	NA	NA	0.9813	NA	NA	0.00639191	NA
ENSRNOG00000000161:E014	ENSRNOG00000000161	ENSRNOT00000000174	X	84713483	84713546	-	-0.164612	0.801266	1	NA	0.263514	NA	NA	0.663469	NA	NA	0.124036	NA
ENSRNOG00000000161:E015	ENSRNOG00000000161	ENSRNOT00000000174	X	84742197	84742263	-	-0.164612	0.801266	1	NA	0.263514	NA	NA	0.663469	NA	NA	0.124036	NA
ENSRNOG00000000161:E016	ENSRNOG00000000161	ENSRNOT00000000174	X	84767368	84767421	-	-0.328023	0.568471	1	NA	0.263514	NA	NA	0.957415	NA	NA	0.241647	NA
ENSRNOG00000000164:E001	ENSRNOG00000000164	ENSRNOT00000000177	X	124809053	124809595	-	0.0790446	0.228287	1	-0.046662	0.262498	0.970356	0.153456	8.93185e-05	0.0657985	0.198113	2.20557e-07	3.15605e-05
ENSRNOG00000000164:E002	ENSRNOG00000000164	ENSRNOT00000000177	X	124821371	124821535	-	0.095655	0.035181	1	0.0211565	0.603403	0.995633	0.147957	0.000319113	0.129493	0.122952	0.00121734	0.0247273
ENSRNOG00000000164:E003	ENSRNOG00000000164	ENSRNOT00000000177	X	124822402	124822465	-	0.0622852	0.188392	1	0.00669622	0.889615	0.998807	0.101464	0.0412868	0.579459	0.0885609	0.111204	0.395103
ENSRNOG00000000164:E004	ENSRNOG00000000164	ENSRNOT00000000177	X	124829015	124829137	-	-0.00875398	0.657395	1	-0.00704832	0.894793	0.998882	-0.0129694	0.59349	0.908375	-0.0163261	0.691553	0.889349
ENSRNOG00000000164:E005	ENSRNOG00000000164	ENSRNOT00000000177	X	124829938	124830137	-	-0.00294495	0.860321	1	0.053193	0.26187	0.970356	-0.0463124	0.236702	0.766319	-0.109052	0.00917519	0.0944412
ENSRNOG00000000164:E006	ENSRNOG00000000164	ENSRNOT00000000177	X	124831427	124831585	-	-0.0283629	0.374534	1	0.00276049	0.943181	0.999146	-0.0564544	0.149928	0.712618	-0.0708864	0.157947	0.469709
ENSRNOG00000000164:E007	ENSRNOG00000000164	ENSRNOT00000000177	X	124836541	124836754	-	-0.124961	0.0199976	1	-0.0437598	0.414596	0.99308	-0.200131	2.12859e-06	0.00704346	-0.174788	0.00140971	0.0273105
ENSRNOG00000000164:E008	ENSRNOG00000000164	ENSRNOT00000000177	X	124838350	124838462	-	-0.048127	0.310277	1	0.0200873	0.6075	0.995633	-0.106965	0.0204012	0.49347	-0.140957	0.0148718	0.127109
ENSRNOG00000000164:E009	ENSRNOG00000000164	ENSRNOT00000000177	X	124852304	124852469	-	-0.061548	0.147205	1	0.00317776	0.921403	0.999146	-0.118353	0.00441007	0.330891	-0.135641	0.0105803	0.103517
ENSRNOG00000000165:E001	ENSRNOG00000000165	c("ENSRNOT00000000178", "ENSRNOT00000033656")	X	23512648	23512983	-	0.116577	0.882831	1	NA	0.813588	NA	NA	0.777702	NA	NA	0.782473	NA
ENSRNOG00000000165:E002	ENSRNOG00000000165	c("ENSRNOT00000000178", "ENSRNOT00000033656")	X	23513316	23513380	-	0.338599	0.558464	1	NA	0.799656	NA	NA	0.481448	NA	NA	0.66955	NA
ENSRNOG00000000165:E003	ENSRNOG00000000165	c("ENSRNOT00000000178", "ENSRNOT00000033656")	X	23514599	23514661	-	4.2264	0.214388	1	NA	0.219889	NA	NA	0.294302	NA	NA	0.7679	NA
ENSRNOG00000000165:E004	ENSRNOG00000000165	c("ENSRNOT00000000178", "ENSRNOT00000033656")	X	23517451	23517580	-	0.342227	0.692535	1	NA	0.853141	NA	NA	0.640311	NA	NA	0.798446	NA
ENSRNOG00000000165:E005	ENSRNOG00000000165	c("ENSRNOT00000000178", "ENSRNOT00000033656")	X	23522266	23522370	-	-0.449446	0.678371	1	NA	0.838351	NA	NA	0.232832	NA	NA	0.18406	NA
ENSRNOG00000000165:E006	ENSRNOG00000000165	c("ENSRNOT00000000178", "ENSRNOT00000033656")	X	23524281	23524427	-	3.74952	0.378203	1	NA	NA	NA	NA	0.284155	NA	NA	0.318958	NA
ENSRNOG00000000165:E007	ENSRNOG00000000165	c("ENSRNOT00000000178", "ENSRNOT00000033656")	X	23527386	23527593	-	-0.446117	0.661729	1	NA	0.298588	NA	NA	0.935452	NA	NA	0.318958	NA
ENSRNOG00000000165:E008	ENSRNOG00000000165	c("ENSRNOT00000000178", "ENSRNOT00000033656")	X	23531231	23531352	-	-4.72411	0.0484442	1	NA	0.144242	NA	NA	0.0951972	NA	NA	NA	NA
ENSRNOG00000000165:E009	ENSRNOG00000000165	c("ENSRNOT00000000178", "ENSRNOT00000033656")	X	23534272	23534328	-	-0.949732	0.241435	1	NA	0.126567	NA	NA	0.464484	NA	NA	0.318958	NA
ENSRNOG00000000165:E010	ENSRNOG00000000165	c("ENSRNOT00000000178", "ENSRNOT00000033656")	X	23534746	23534820	-	-0.450828	0.594991	1	NA	0.275565	NA	NA	0.856015	NA	NA	0.318958	NA
ENSRNOG00000000165:E011	ENSRNOG00000000165	c("ENSRNOT00000000178", "ENSRNOT00000033656")	X	23535871	23535937	-	-0.450828	0.594991	1	NA	0.275565	NA	NA	0.856015	NA	NA	0.318958	NA
ENSRNOG00000000165:E012	ENSRNOG00000000165	c("ENSRNOT00000000178", "ENSRNOT00000033656")	X	23536897	23536990	-	-0.021821	NA	NA	NA	NA	NA	NA	NA	NA	NA	NA	NA
ENSRNOG00000000165:E013	ENSRNOG00000000165	c("ENSRNOT00000000178", "ENSRNOT00000033656")	X	23544615	23544740	-	3.7444	0.372453	1	NA	0.214631	NA	NA	NA	NA	NA	0.18406	NA
ENSRNOG00000000165:E014	ENSRNOG00000000165	ENSRNOT00000033656	X	23559533	23559828	-	4.23679	0.246145	1	NA	0.117216	NA	NA	NA	NA	NA	0.0890668	NA
ENSRNOG00000000165:E015	ENSRNOG00000000165	ENSRNOT00000000178	X	23564286	23564313	-	3.7444	0.372453	1	NA	0.214631	NA	NA	NA	NA	NA	0.18406	NA
ENSRNOG00000000166:E001	ENSRNOG00000000166	ENSRNOT00000068703	X	23566192	23566360	+	0.157693	0.0759446	1	NA	0.126503	0.929506	NA	0.12995	0.699278	NA	0.808656	0.937652
ENSRNOG00000000166:E002	ENSRNOG00000000166	ENSRNOT00000068703	X	23567133	23567216	+	0.15743	0.120327	1	NA	0.144452	0.938352	NA	0.217343	0.754752	NA	0.693092	0.889928
ENSRNOG00000000166:E003	ENSRNOG00000000166	ENSRNOT00000068703	X	23568028	23568208	+	0.0648019	0.508786	1	NA	0.99548	0.999517	NA	0.334369	0.81636	NA	0.38232	0.706372
ENSRNOG00000000166:E004	ENSRNOG00000000166	ENSRNOT00000068703	X	23568725	23568871	+	-0.048715	0.619355	1	NA	0.299887	0.977417	NA	0.98268	0.996554	NA	0.284542	0.619963
ENSRNOG00000000166:E005	ENSRNOG00000000166	ENSRNOT00000068703	X	23569555	23569624	+	-0.112618	0.290438	1	NA	0.274766	0.973795	NA	0.448562	0.860248	NA	0.636853	0.862889
ENSRNOG00000000166:E006	ENSRNOG00000000166	ENSRNOT00000068703	X	23585582	23586019	+	-0.0448085	0.482632	1	NA	0.945396	0.999146	NA	0.288926	0.793743	NA	0.320187	0.653787
ENSRNOG00000000166:E007	ENSRNOG00000000166	ENSRNOT00000068703	X	23586022	23586782	+	-0.0542359	0.282165	1	NA	0.498949	0.995304	NA	0.281493	0.790781	NA	0.798744	0.934232
ENSRNOG00000000167:E001	ENSRNOG00000000167	ENSRNOT00000000180	X	23587683	23587966	-	0.00407526	0.946996	1	NA	0.340724	0.983781	NA	0.526919	0.888172	NA	0.169195	0.485248
ENSRNOG00000000167:E002	ENSRNOG00000000167	ENSRNOT00000000180	X	23591606	23591768	-	-0.00848278	0.983367	1	NA	0.168077	0.946942	NA	0.248987	0.773171	NA	0.0417143	0.233852
ENSRNOG00000000167:E003	ENSRNOG00000000167	ENSRNOT00000000180	X	23593071	23593319	-	0.103302	0.343963	1	NA	0.0287202	0.791869	NA	0.62462	NA	NA	0.0211035	0.157298
ENSRNOG00000000167:E004	ENSRNOG00000000167	ENSRNOT00000000180	X	23593321	23593340	-	-4.29532	0.0363912	1	NA	0.153538	NA	NA	0.0942133	NA	NA	NA	NA
ENSRNOG00000000167:E005	ENSRNOG00000000167	ENSRNOT00000000180	X	23594362	23594526	-	-0.0775622	0.641182	1	NA	0.144015	NA	NA	0.671043	NA	NA	0.126526	NA
ENSRNOG00000000167:E006	ENSRNOG00000000167	ENSRNOT00000000180	X	23597001	23597184	-	-0.0349562	0.788653	1	NA	0.0348158	NA	NA	0.28091	NA	NA	0.0108995	NA
ENSRNOG00000000167:E007	ENSRNOG00000000167	ENSRNOT00000000180	X	23597190	23597195	-	0.93235	NA	NA	NA	NA	NA	NA	NA	NA	NA	NA	NA
ENSRNOG00000000168:E001	ENSRNOG00000000168	ENSRNOT00000000181	3	121249708	121250756	-	0.00687914	0.872185	1	-0.0758932	0.209924	0.962921	0.0596436	0.237756	0.766872	0.133681	0.0116758	0.110058
ENSRNOG00000000168:E002	ENSRNOG00000000168	ENSRNOT00000000181	3	121253013	121253129	-	0.00987728	0.872509	1	-0.00781788	0.721476	0.997264	0.0227218	0.974559	0.99516	0.0244196	0.727558	0.904695
ENSRNOG00000000168:E003	ENSRNOG00000000168	ENSRNOT00000000181	3	121253794	121253857	-	-0.0232809	0.527465	1	-0.0212163	0.97959	0.999146	-0.0307012	0.311978	0.804422	-0.0185612	0.348949	0.678447
ENSRNOG00000000168:E004	ENSRNOG00000000168	ENSRNOT00000000181	3	121255726	121255890	-	0.00783381	0.958655	1	0.0302233	0.185821	0.956393	-0.0108423	0.276185	0.788275	-0.0483974	0.0950186	0.364317
ENSRNOG00000000168:E005	ENSRNOG00000000168	ENSRNOT00000000181	3	121256038	121256175	-	0.0161964	0.808808	1	0.0434811	0.0775541	0.896914	-0.00376259	0.590824	0.907931	-0.052411	0.115028	0.402148
ENSRNOG00000000168:E006	ENSRNOG00000000168	ENSRNOT00000000181	3	121257739	121257929	-	-0.0120727	0.657211	1	-0.0134789	0.792252	0.997799	-0.0152043	0.415919	0.848602	-0.00769912	0.131977	0.429939
ENSRNOG00000000168:E007	ENSRNOG00000000168	ENSRNOT00000000181	3	121258906	121259101	-	0.00631619	0.943212	1	-0.00898609	0.695682	0.997264	0.016564	0.835059	0.969688	0.0185634	0.593989	0.840371
ENSRNOG00000000168:E008	ENSRNOG00000000168	ENSRNOT00000000181	3	121264782	121265000	-	-0.0121904	0.654839	1	-0.00693832	0.692117	0.997264	-0.0210256	0.354939	0.824614	-0.0191706	0.149575	0.457429
ENSRNOG00000000168:E009	ENSRNOG00000000168	ENSRNOT00000000181	3	121266168	121266292	-	0.00353513	0.971304	1	0.0107157	0.602769	0.995633	-0.00617037	0.672764	0.931031	-0.0203247	0.35445	0.682899
ENSRNOG00000000169:E001	ENSRNOG00000000169	ENSRNOT00000043414	3	121285518	121286647	+	0.0570858	0.597601	1	NA	0.0172182	0.725504	NA	0.486351	0.874909	NA	0.00111155	0.0232339
ENSRNOG00000000169:E002	ENSRNOG00000000169	ENSRNOT00000043414	3	121287401	121287586	+	0.0182975	0.920057	1	NA	0.581389	0.995633	NA	0.755324	0.952444	NA	0.393697	0.714653
ENSRNOG00000000169:E003	ENSRNOG00000000169	ENSRNOT00000043414	3	121290893	121291051	+	-0.120874	0.300157	1	NA	0.132072	NA	NA	0.648975	0.924456	NA	0.302407	0.637086
ENSRNOG00000000169:E004	ENSRNOG00000000169	ENSRNOT00000043414	3	121293464	121293673	+	-0.108804	0.274899	1	NA	0.122039	0.928877	NA	0.628681	0.918447	NA	0.299698	0.634584
ENSRNOG00000000169:E005	ENSRNOG00000000169	ENSRNOT00000043414	3	121294413	121294605	+	0.240397	0.13243	1	NA	0.762526	NA	NA	0.00724027	NA	NA	0.00598099	0.0719855
ENSRNOG00000000169:E006	ENSRNOG00000000169	ENSRNOT00000043414	3	121296278	121296408	+	0.0461693	0.698962	1	NA	0.501513	0.995595	NA	0.27952	0.789746	NA	0.0979992	0.370332
ENSRNOG00000000169:E007	ENSRNOG00000000169	ENSRNOT00000043414	3	121297365	121297490	+	-0.0260966	0.724989	1	NA	0.954153	0.999146	NA	0.560691	0.899257	NA	0.558941	0.822137
ENSRNOG00000000169:E008	ENSRNOG00000000169	ENSRNOT00000043414	3	121298154	121298517	+	-0.0335869	0.636293	1	NA	0.600325	0.995633	NA	0.753162	0.951759	NA	0.898618	0.968912
ENSRNOG00000000170:E001	ENSRNOG00000000170	ENSRNOT00000000184	3	121344030	121348033	-	-0.0292714	0.397861	1	-0.0520486	0.0327236	0.810336	0.00335258	0.774418	0.957213	0.0490779	0.014993	0.127851
ENSRNOG00000000170:E002	ENSRNOG00000000170	ENSRNOT00000000184	3	121348662	121348796	-	0.09834	0.526502	1	0.202215	0.302817	NA	0.0362585	0.880361	NA	-0.181071	0.353814	0.682494
ENSRNOG00000000170:E003	ENSRNOG00000000170	ENSRNOT00000000184	3	121349607	121349712	-	0.184796	0.462642	1	0.408646	0.0639041	NA	-0.0554858	0.867872	NA	-0.486529	0.106721	0.386594
ENSRNOG00000000170:E004	ENSRNOG00000000170	ENSRNOT00000000184	3	121350328	121350532	-	0.245484	0.21371	1	0.293627	0.159081	NA	0.237192	0.387572	NA	-0.0637326	0.686383	0.886633
ENSRNOG00000000170:E005	ENSRNOG00000000170	ENSRNOT00000000184	3	121351988	121352141	-	0.168608	0.366117	1	0.00614704	0.812105	NA	0.315372	0.234041	NA	0.301951	0.380055	0.704618
ENSRNOG00000000170:E006	ENSRNOG00000000170	ENSRNOT00000000184	3	121357814	121357960	-	-0.0391608	0.987279	1	0.0728236	0.59195	NA	-0.115644	0.640927	NA	-0.196288	0.330584	NA
ENSRNOG00000000170:E007	ENSRNOG00000000170	ENSRNOT00000000184	3	121365606	121366262	-	-0.0920153	0.765183	1	0.131797	0.295907	NA	-0.315065	0.109573	NA	-0.454211	0.00767811	0.0844696
ENSRNOG00000000172:E001	ENSRNOG00000000172	ENSRNOT00000068129	3	121438451	121438468	+	-0.900912	0.235127	1	NA	0.0563141	NA	NA	0.510764	NA	NA	0.233156	NA
ENSRNOG00000000172:E002	ENSRNOG00000000172	ENSRNOT00000068129	3	121456391	121456641	+	-0.0799304	0.53423	1	NA	0.828817	0.998586	NA	0.475987	0.870707	NA	0.590019	0.838084
ENSRNOG00000000172:E003	ENSRNOG00000000172	ENSRNOT00000068129	3	121458827	121458997	+	0.00503129	0.950156	1	NA	0.333958	0.98299	NA	0.49239	0.876939	NA	0.111727	0.396054
ENSRNOG00000000172:E004	ENSRNOG00000000172	ENSRNOT00000068129	3	121463621	121463674	+	0.0876958	0.51433	1	NA	0.692071	NA	NA	0.502341	NA	NA	0.82517	0.943853
ENSRNOG00000000172:E005	ENSRNOG00000000172	ENSRNOT00000068129	3	121468330	121468524	+	0.00501006	0.89882	1	NA	0.970401	0.999146	NA	0.866088	0.976155	NA	0.902997	0.970149
ENSRNOG00000000172:E006	ENSRNOG00000000172	ENSRNOT00000068129	3	121469276	121469485	+	-0.101646	0.200177	1	NA	0.680257	0.996851	NA	0.0993648	0.674129	NA	0.289521	0.624896
ENSRNOG00000000172:E007	ENSRNOG00000000172	ENSRNOT00000068129	3	121473314	121473497	+	-0.059958	0.51231	1	NA	0.689193	0.997264	NA	0.503965	0.880885	NA	0.824273	0.943513
ENSRNOG00000000172:E008	ENSRNOG00000000172	ENSRNOT00000068129	3	121475398	121475465	+	0.00832261	0.955648	1	NA	0.699641	NA	NA	0.714387	0.941425	NA	0.466021	0.765151
ENSRNOG00000000172:E009	ENSRNOG00000000172	ENSRNOT00000068129	3	121475711	121475889	+	0.0950702	0.340525	1	NA	0.923047	0.999146	NA	0.181399	0.735888	NA	0.260722	0.595571
ENSRNOG00000000172:E010	ENSRNOG00000000172	ENSRNOT00000068129	3	121477036	121477299	+	0.141158	0.139423	1	NA	0.706013	0.997264	NA	0.0522136	0.607982	NA	0.167496	0.483077
ENSRNOG00000000175:E001	ENSRNOG00000000175	ENSRNOT00000067771	7	13203327	13203354	+	0.113774	0.423585	1	0.0540365	0.741815	NA	0.152469	0.346857	NA	0.0977763	0.60762	0.847598
ENSRNOG00000000175:E002	ENSRNOG00000000175	ENSRNOT00000067771	7	13208039	13208129	+	-0.09968	0.138242	1	-0.0700084	0.450058	0.994907	-0.124196	0.101041	0.675172	-0.0581273	0.471955	0.768687
ENSRNOG00000000175:E003	ENSRNOG00000000175	ENSRNOT00000067771	7	13208610	13208752	+	0.00415224	0.881702	1	0.0361425	0.481893	0.995304	-0.0172484	0.753916	0.951976	-0.055108	0.33418	0.665765
ENSRNOG00000000175:E004	ENSRNOG00000000175	ENSRNOT00000067771	7	13209019	13209144	+	0.0610337	0.27294	1	0.0919133	0.247764	0.96668	0.0443062	0.492194	0.876899	-0.0458041	0.481845	0.775201
ENSRNOG00000000175:E005	ENSRNOG00000000175	ENSRNOT00000067771	7	13209531	13209654	+	0.00939948	0.848315	1	0.0145166	0.762974	0.99733	0.00906088	0.939848	0.989033	-0.00883857	0.835569	0.947565
ENSRNOG00000000175:E006	ENSRNOG00000000175	ENSRNOT00000067771	7	13209955	13210043	+	0.00122869	0.94952	1	-0.0102532	0.957677	0.999146	0.0107336	0.907176	0.983792	0.0185149	0.886139	0.965063
ENSRNOG00000000175:E007	ENSRNOG00000000175	ENSRNOT00000067771	7	13210392	13210461	+	0.0151303	0.743355	1	-0.028052	0.770601	0.99733	0.0427367	0.496292	0.87846	0.0703585	0.35493	0.683305
ENSRNOG00000000175:E008	ENSRNOG00000000175	ENSRNOT00000067771	7	13213413	13213564	+	-0.0203226	0.700355	1	0.0386584	0.383851	0.990317	-0.0625568	0.249164	0.773171	-0.104013	0.0586392	0.281395
ENSRNOG00000000175:E009	ENSRNOG00000000175	ENSRNOT00000067771	7	13213859	13213940	+	-0.00151623	0.988064	1	0.0576339	0.184347	0.956393	-0.0428908	0.373589	0.832646	-0.103043	0.0573839	0.278228
ENSRNOG00000000175:E010	ENSRNOG00000000175	ENSRNOT00000067771	7	13214409	13214503	+	0.021856	0.435011	1	0.0433855	0.219232	0.96296	0.0101657	0.801112	0.962472	-0.0330819	0.383457	0.707203
ENSRNOG00000000175:E011	ENSRNOG00000000175	ENSRNOT00000067771	7	13216653	13216777	+	0.0192236	0.48992	1	0.00364345	0.826589	0.998331	0.0299497	0.357772	0.825623	0.0286345	0.678796	0.88314
ENSRNOG00000000175:E012	ENSRNOG00000000175	ENSRNOT00000067771	7	13216881	13217848	+	-0.0243259	0.287907	1	-0.0326875	0.480515	0.995265	-0.0224015	0.381707	0.834668	0.00284254	0.92285	0.976591
ENSRNOG00000000175:E013	ENSRNOG00000000175	ENSRNOT00000067771	7	13218140	13219032	+	0.000912789	0.979018	1	-0.0568768	0.112819	0.922055	0.031955	0.352109	0.823438	0.0869714	0.0100505	0.100229
ENSRNOG00000000177:E001	ENSRNOG00000000177	ENSRNOT00000000193	7	13225606	13225746	+	-0.0638485	0.809481	1	NA	0.590089	NA	NA	0.945199	NA	NA	0.572663	NA
ENSRNOG00000000177:E002	ENSRNOG00000000177	ENSRNOT00000000193	7	13228533	13228684	+	0.00148145	0.992158	1	NA	0.813017	NA	NA	0.84174	NA	NA	0.666225	0.877594
ENSRNOG00000000177:E003	ENSRNOG00000000177	ENSRNOT00000000193	7	13228801	13229075	+	0.0669531	0.560713	1	NA	0.650013	NA	NA	0.599887	0.91037	NA	0.979285	0.994334
ENSRNOG00000000177:E004	ENSRNOG00000000177	ENSRNOT00000000193	7	13232332	13232389	+	-0.206953	0.29377	1	NA	0.159027	NA	NA	0.580893	NA	NA	0.357551	0.685444
ENSRNOG00000000177:E005	ENSRNOG00000000177	ENSRNOT00000000193	7	13232578	13232754	+	-0.0939031	0.502808	1	NA	0.6262	NA	NA	0.518378	NA	NA	0.971549	0.992046
ENSRNOG00000000177:E006	ENSRNOG00000000177	ENSRNOT00000000193	7	13232884	13233682	+	0.0498298	0.488719	1	NA	0.407497	0.992137	NA	0.670107	0.930309	NA	0.649353	0.869045
ENSRNOG00000000184:E001	ENSRNOG00000000184	ENSRNOT00000000200	7	119649832	119650314	-	-0.116439	0.603161	1	NA	0.438436	NA	NA	0.127751	NA	NA	0.0374564	NA
ENSRNOG00000000184:E002	ENSRNOG00000000184	ENSRNOT00000000200	7	119650481	119650517	-	-0.86705	0.317172	1	NA	0.849743	NA	NA	0.0971138	NA	NA	0.172163	NA
ENSRNOG00000000184:E003	ENSRNOG00000000184	ENSRNOT00000000200	7	119650723	119650859	-	0.245015	0.633763	1	NA	0.905653	NA	NA	0.53926	NA	NA	0.638541	NA
ENSRNOG00000000184:E004	ENSRNOG00000000184	ENSRNOT00000000200	7	119652392	119652663	-	-0.0985844	0.73334	1	NA	0.309549	NA	NA	0.879829	NA	NA	0.269411	NA
ENSRNOG00000000184:E005	ENSRNOG00000000184	ENSRNOT00000000200	7	119653761	119653929	-	0.129958	0.766034	1	NA	0.946431	NA	NA	0.644133	NA	NA	0.639999	NA
ENSRNOG00000000184:E006	ENSRNOG00000000184	ENSRNOT00000000200	7	119654179	119654295	-	-0.0728198	0.765215	1	NA	0.434873	NA	NA	0.920688	NA	NA	0.372	NA
ENSRNOG00000000184:E007	ENSRNOG00000000184	ENSRNOT00000000200	7	119655022	119655135	-	0.0603483	0.929606	1	NA	0.659839	NA	NA	0.716983	NA	NA	0.438992	NA
ENSRNOG00000000184:E008	ENSRNOG00000000184	ENSRNOT00000000200	7	119655823	119655921	-	-0.0574363	0.791243	1	NA	0.719614	NA	NA	0.89207	NA	NA	0.827178	NA
ENSRNOG00000000184:E009	ENSRNOG00000000184	ENSRNOT00000000200	7	119656242	119656387	-	0.299552	0.302285	1	NA	0.631085	NA	NA	0.19213	NA	NA	0.677012	NA
ENSRNOG00000000184:E010	ENSRNOG00000000184	ENSRNOT00000000200	7	119661947	119662056	-	0.0138275	NA	NA	NA	NA	NA	NA	NA	NA	NA	NA	NA
ENSRNOG00000000184:E011	ENSRNOG00000000184	ENSRNOT00000000200	7	119662257	119662369	-	0.425436	0.607761	1	NA	0.764128	NA	NA	0.591892	NA	NA	0.863448	NA
ENSRNOG00000000184:E012	ENSRNOG00000000184	ENSRNOT00000000200	7	119663538	119663674	-	0.427342	0.599672	1	NA	0.391874	NA	NA	0.993383	NA	NA	0.441693	NA
ENSRNOG00000000184:E013	ENSRNOG00000000184	ENSRNOT00000000200	7	119664279	119664483	-	-0.572002	0.319043	1	NA	0.783955	NA	NA	0.165837	NA	NA	0.330665	NA
ENSRNOG00000000184:E014	ENSRNOG00000000184	ENSRNOT00000000200	7	119669190	119669231	-	0.000888293	0.982759	1	NA	0.569286	NA	NA	0.764671	NA	NA	0.426294	NA
ENSRNOG00000000184:E015	ENSRNOG00000000184	ENSRNOT00000000200	7	119669478	119669656	-	-0.0271804	0.950625	1	NA	0.482642	NA	NA	0.459974	NA	NA	0.171699	NA
ENSRNOG00000000184:E016	ENSRNOG00000000184	ENSRNOT00000000200	7	119670177	119670244	-	-4.56617	0.16519	1	NA	0.327419	NA	NA	0.237851	NA	NA	NA	NA
ENSRNOG00000000184:E017	ENSRNOG00000000184	ENSRNOT00000000200	7	119670936	119671069	-	-0.3722	0.71711	1	NA	0.762225	NA	NA	0.237851	NA	NA	0.172163	NA
ENSRNOG00000000184:E018	ENSRNOG00000000184	ENSRNOT00000000200	7	119675783	119676017	-	4.99478	0.105578	1	NA	0.181253	NA	NA	0.124423	NA	NA	0.908618	NA
ENSRNOG00000000184:E019	ENSRNOG00000000184	ENSRNOT00000000200	7	119680056	119680257	-	0.0138275	NA	NA	NA	NA	NA	NA	NA	NA	NA	NA	NA
ENSRNOG00000000185:E001	ENSRNOG00000000185	ENSRNOT00000000201	7	119614631	119614657	+	-0.0331885	0.796774	1	NA	0.387245	NA	NA	0.858688	0.974143	0.168127	0.296234	0.631487
ENSRNOG00000000185:E002	ENSRNOG00000000185	ENSRNOT00000000201	7	119617311	119617932	+	-0.00197662	0.949006	1	NA	0.344289	0.98485	NA	0.4428	0.858354	-0.0442134	0.0822467	0.337226
ENSRNOG00000000185:E003	ENSRNOG00000000185	ENSRNOT00000000201	7	119621505	119622095	+	0.00441271	0.873732	1	NA	0.502488	0.995595	NA	0.482964	0.873062	0.0394113	0.160508	0.473405
ENSRNOG00000000186:E001	ENSRNOG00000000186	ENSRNOT00000050511	7	119606996	119607465	-	0.0169857	0.18351	1	-0.0012123	0.948544	0.999146	0.0282185	0.0433884	0.586092	0.0323807	0.0681844	0.305682
ENSRNOG00000000186:E002	ENSRNOG00000000186	ENSRNOT00000050511	7	119613122	119613809	-	-0.0129976	0.183335	1	0.000872303	0.948507	0.999146	-0.0218085	0.0432895	0.585549	-0.0248187	0.0680185	0.30524
ENSRNOG00000000187:E001	ENSRNOG00000000187	ENSRNOT00000000203	7	119544873	119545111	+	0.80293	0.0570495	1	NA	0.0532449	NA	NA	0.180291	NA	NA	0.535967	NA
ENSRNOG00000000187:E002	ENSRNOG00000000187	ENSRNOT00000000203	7	119546167	119546290	+	0.49097	0.186646	1	NA	0.211251	NA	NA	0.355132	NA	NA	0.729898	NA
ENSRNOG00000000187:E003	ENSRNOG00000000187	ENSRNOT00000000203	7	119548587	119548774	+	0.119309	0.689083	1	NA	0.346403	NA	NA	0.818621	NA	NA	0.28604	NA
ENSRNOG00000000187:E004	ENSRNOG00000000187	ENSRNOT00000000203	7	119550300	119550457	+	0.461186	0.34746	1	NA	0.0993219	NA	NA	0.898872	NA	NA	0.123726	NA
ENSRNOG00000000187:E005	ENSRNOG00000000187	ENSRNOT00000000203	7	119550536	119550704	+	0.748403	0.329361	1	NA	0.359186	NA	NA	0.453078	NA	NA	0.848818	NA
ENSRNOG00000000187:E006	ENSRNOG00000000187	ENSRNOT00000000203	7	119551210	119551345	+	0.15625	0.798843	1	NA	0.870291	NA	NA	0.633211	NA	NA	0.424598	NA
ENSRNOG00000000187:E007	ENSRNOG00000000187	ENSRNOT00000000203	7	119551460	119551617	+	0.414091	0.301422	1	NA	0.930337	NA	NA	0.103057	NA	NA	0.175617	NA
ENSRNOG00000000187:E008	ENSRNOG00000000187	ENSRNOT00000000203	7	119553923	119554062	+	0.78761	0.0438604	1	NA	0.548016	NA	NA	0.00911291	NA	NA	0.0807114	NA
ENSRNOG00000000187:E009	ENSRNOG00000000187	ENSRNOT00000000203	7	119554863	119555022	+	0.129176	0.681887	1	NA	0.875165	NA	NA	0.467014	NA	NA	0.421906	NA
ENSRNOG00000000187:E010	ENSRNOG00000000187	ENSRNOT00000000203	7	119555846	119555936	+	-0.250987	0.400368	1	NA	0.71739	NA	NA	0.307292	NA	NA	0.685434	NA
ENSRNOG00000000187:E011	ENSRNOG00000000187	ENSRNOT00000000203	7	119556139	119556196	+	-0.191043	0.529425	1	NA	0.826787	NA	NA	0.439135	NA	NA	0.919779	NA
ENSRNOG00000000187:E012	ENSRNOG00000000187	ENSRNOT00000000203	7	119556763	119556866	+	0.0408298	0.944572	1	NA	0.653373	NA	NA	0.692975	NA	NA	0.405032	NA
ENSRNOG00000000187:E013	ENSRNOG00000000187	ENSRNOT00000000203	7	119557371	119558539	+	-0.312344	0.000934322	1	NA	0.0183944	0.735789	NA	0.00178711	0.245749	NA	0.54769	0.81573
ENSRNOG00000000190:E001	ENSRNOG00000000190	ENSRNOT00000000206	7	122793713	122793806	+	-0.0224555	0.967148	1	NA	0.293243	0.976081	NA	0.337004	0.817561	NA	0.0848759	0.342717
ENSRNOG00000000190:E002	ENSRNOG00000000190	ENSRNOT00000000206	7	122809231	122809868	+	0.316425	0.146115	1	NA	0.0633036	NA	NA	0.411092	NA	NA	0.418406	0.732868
ENSRNOG00000000190:E003	ENSRNOG00000000190	ENSRNOT00000000206	7	122818713	122818889	+	-0.126619	0.614587	1	NA	0.807891	NA	NA	0.215872	NA	NA	0.143485	NA
ENSRNOG00000000190:E004	ENSRNOG00000000190	ENSRNOT00000000206	7	122820853	122821002	+	-0.433129	0.130664	1	NA	0.539175	NA	NA	0.0343954	NA	NA	0.125414	NA
ENSRNOG00000000195:E001	ENSRNOG00000000195	ENSRNOT00000015986	8	42434018	42434060	+	NA	NA	NA	NA	NA	NA	NA	NA	NA	NA	NA	NA
ENSRNOG00000000195:E002	ENSRNOG00000000195	ENSRNOT00000015986	8	42434176	42434378	+	NA	NA	NA	NA	NA	NA	NA	NA	NA	NA	NA	NA
ENSRNOG00000000195:E003	ENSRNOG00000000195	ENSRNOT00000015986	8	42434652	42434874	+	NA	NA	NA	NA	NA	NA	NA	NA	NA	NA	NA	NA
ENSRNOG00000000195:E004	ENSRNOG00000000195	ENSRNOT00000015986	8	42434993	42435168	+	NA	NA	NA	NA	NA	NA	NA	NA	NA	NA	NA	NA
ENSRNOG00000000195:E005	ENSRNOG00000000195	ENSRNOT00000015986	8	42435443	42435557	+	NA	NA	NA	NA	NA	NA	NA	NA	NA	NA	NA	NA
ENSRNOG00000000195:E006	ENSRNOG00000000195	ENSRNOT00000015986	8	42440673	42440842	+	NA	NA	NA	NA	NA	NA	NA	NA	NA	NA	NA	NA
ENSRNOG00000000195:E007	ENSRNOG00000000195	ENSRNOT00000015986	8	42441505	42441593	+	NA	NA	NA	NA	NA	NA	NA	NA	NA	NA	NA	NA
ENSRNOG00000000195:E008	ENSRNOG00000000195	ENSRNOT00000015986	8	42441762	42441906	+	NA	NA	NA	NA	NA	NA	NA	NA	NA	NA	NA	NA
ENSRNOG00000000195:E009	ENSRNOG00000000195	ENSRNOT00000015986	8	42442499	42442578	+	NA	NA	NA	NA	NA	NA	NA	NA	NA	NA	NA	NA
ENSRNOG00000000195:E010	ENSRNOG00000000195	ENSRNOT00000015986	8	42445873	42445987	+	NA	NA	NA	NA	NA	NA	NA	NA	NA	NA	NA	NA
ENSRNOG00000000195:E011	ENSRNOG00000000195	ENSRNOT00000015986	8	42446705	42446869	+	NA	NA	NA	NA	NA	NA	NA	NA	NA	NA	NA	NA
ENSRNOG00000000195:E012	ENSRNOG00000000195	ENSRNOT00000015986	8	42447151	42447251	+	NA	NA	NA	NA	NA	NA	NA	NA	NA	NA	NA	NA
ENSRNOG00000000195:E013	ENSRNOG00000000195	ENSRNOT00000015986	8	42447550	42447809	+	NA	NA	NA	NA	NA	NA	NA	NA	NA	NA	NA	NA
ENSRNOG00000000195:E014	ENSRNOG00000000195	ENSRNOT00000015986	8	42449295	42449363	+	NA	NA	NA	NA	NA	NA	NA	NA	NA	NA	NA	NA
ENSRNOG00000000195:E015	ENSRNOG00000000195	ENSRNOT00000015986	8	42449457	42449555	+	NA	NA	NA	NA	NA	NA	NA	NA	NA	NA	NA	NA
ENSRNOG00000000195:E016	ENSRNOG00000000195	ENSRNOT00000015986	8	42450015	42450145	+	NA	NA	NA	NA	NA	NA	NA	NA	NA	NA	NA	NA
ENSRNOG00000000195:E017	ENSRNOG00000000195	ENSRNOT00000015986	8	42452139	42452423	+	NA	NA	NA	NA	NA	NA	NA	NA	NA	NA	NA	NA
ENSRNOG00000000196:E001	ENSRNOG00000000196	ENSRNOT00000000212	8	57321085	57322072	-	-0.0741406	0.485054	1	NA	0.741624	NA	NA	0.402111	NA	NA	0.651087	0.869759
ENSRNOG00000000196:E002	ENSRNOG00000000196	ENSRNOT00000000212	8	57323725	57323966	-	0.104386	0.375086	1	NA	0.697056	NA	NA	0.27968	NA	NA	0.524706	0.801976
ENSRNOG00000000196:E003	ENSRNOG00000000196	ENSRNOT00000000212	8	57327421	57327583	-	0.118477	0.492722	1	NA	0.30398	NA	NA	0.792833	NA	NA	0.598207	0.842589
ENSRNOG00000000196:E004	ENSRNOG00000000196	ENSRNOT00000000212	8	57328274	57328388	-	-0.115395	0.609491	1	NA	0.602931	NA	NA	0.795798	NA	NA	0.857937	NA
ENSRNOG00000000196:E005	ENSRNOG00000000196	ENSRNOT00000000212	8	57328933	57329047	-	-0.306822	0.180076	1	NA	0.166707	NA	NA	0.411354	NA	NA	0.534797	NA
ENSRNOG00000000196:E006	ENSRNOG00000000196	ENSRNOT00000000212	8	57331777	57331953	-	0.0424337	0.869871	1	NA	0.839952	NA	NA	0.726387	NA	NA	0.694256	0.890527
ENSRNOG00000000196:E007	ENSRNOG00000000196	ENSRNOT00000000212	8	57335146	57335300	-	0.0527973	0.877698	1	NA	0.715601	NA	NA	0.818468	NA	NA	0.612162	NA
ENSRNOG00000000196:E008	ENSRNOG00000000196	ENSRNOT00000000212	8	57341360	57341510	-	3.15157	0.335091	1	NA	0.207896	NA	NA	NA	NA	NA	0.233001	NA
ENSRNOG00000000196:E009	ENSRNOG00000000196	ENSRNOT00000000212	8	57347680	57348101	-	3.15157	0.335091	1	NA	0.207896	NA	NA	NA	NA	NA	0.233001	NA
ENSRNOG00000000199:E001	ENSRNOG00000000199	ENSRNOT00000000215	8	85264716	85264774	-	-0.202925	0.998516	1	NA	NA	NA	NA	0.998507	NA	NA	0.998726	NA
ENSRNOG00000000199:E002	ENSRNOG00000000199	ENSRNOT00000000215	8	85265198	85265377	-	0.290163	0.997527	1	NA	NA	NA	NA	0.997527	NA	NA	0.997884	NA
ENSRNOG00000000199:E003	ENSRNOG00000000199	ENSRNOT00000000215	8	85265454	85265568	-	-0.209881	0.998514	1	NA	NA	NA	NA	0.998504	NA	NA	0.998724	NA
ENSRNOG00000000201:E001	ENSRNOG00000000201	ENSRNOT00000044944	8	85111434	85111474	+	2.56013	0.457128	1	NA	0.448006	NA	NA	NA	NA	NA	0.999368	NA
ENSRNOG00000000201:E002	ENSRNOG00000000201	ENSRNOT00000044944	8	85113827	85113935	+	3.49366	0.457128	1	NA	0.448006	NA	NA	NA	NA	NA	0.999368	NA
ENSRNOG00000000201:E003	ENSRNOG00000000201	ENSRNOT00000044944	8	85116731	85116782	+	3.49366	0.457128	1	NA	0.448006	NA	NA	NA	NA	NA	0.999368	NA
ENSRNOG00000000201:E004	ENSRNOG00000000201	ENSRNOT00000044944	8	85117590	85117722	+	0.203687	NA	NA	NA	NA	NA	NA	NA	NA	NA	NA	NA
ENSRNOG00000000201:E005	ENSRNOG00000000201	ENSRNOT00000044944	8	85119900	85120041	+	0.203687	NA	NA	NA	NA	NA	NA	NA	NA	NA	NA	NA
ENSRNOG00000000201:E006	ENSRNOG00000000201	ENSRNOT00000044944	8	85121499	85121630	+	0.203687	NA	NA	NA	NA	NA	NA	NA	NA	NA	NA	NA
ENSRNOG00000000201:E007	ENSRNOG00000000201	ENSRNOT00000044944	8	85122402	85122604	+	0.203687	NA	NA	NA	NA	NA	NA	NA	NA	NA	NA	NA
ENSRNOG00000000201:E008	ENSRNOG00000000201	ENSRNOT00000044944	8	85122657	85122897	+	-5.41529	0.074176	1	NA	0.0627984	NA	NA	NA	NA	NA	NA	NA
ENSRNOG00000000204:E001	ENSRNOG00000000204	ENSRNOT00000041655	8	95602783	95603374	-	0.0390335	0.179507	1	NA	0.597086	0.995633	NA	0.0841276	0.656884	NA	0.282199	0.617833
ENSRNOG00000000204:E002	ENSRNOG00000000204	ENSRNOT00000041655	8	95607418	95607539	-	-0.0206838	0.708437	1	NA	0.805967	0.998317	NA	0.388766	0.837445	NA	0.308183	0.642369
ENSRNOG00000000204:E003	ENSRNOG00000000204	ENSRNOT00000041655	8	95607964	95608113	-	0.010391	0.846102	1	NA	0.573865	0.995633	NA	0.825089	0.967988	NA	0.465794	0.765019
ENSRNOG00000000204:E004	ENSRNOG00000000204	ENSRNOT00000041655	8	95608623	95608828	-	-0.0332871	0.559017	1	NA	0.712507	0.997264	NA	0.529505	0.889129	NA	0.883955	0.964252
ENSRNOG00000000204:E005	ENSRNOG00000000204	ENSRNOT00000041655	8	95611515	95611650	-	-0.0191419	0.80205	1	NA	0.667293	0.996723	NA	0.995607	0.999322	NA	0.689556	0.888284
ENSRNOG00000000204:E006	ENSRNOG00000000204	ENSRNOT00000041655	8	95624348	95624524	-	-0.165849	0.183406	1	NA	0.172795	NA	NA	0.364634	NA	NA	0.743955	0.911624
ENSRNOG00000000204:E007	ENSRNOG00000000204	ENSRNOT00000041655	8	95624623	95624693	-	-3.45312	0.177447	1	NA	0.298293	NA	NA	0.285148	NA	NA	NA	NA
ENSRNOG00000000204:E008	ENSRNOG00000000204	ENSRNOT00000041655	8	95628030	95628111	-	-3.45312	0.177447	1	NA	0.298293	NA	NA	0.285148	NA	NA	NA	NA
ENSRNOG00000000207:E001	ENSRNOG00000000207	ENSRNOT00000000223	6	38176259	38176922	+	0.402916	0.604775	1	NA	0.644589	NA	NA	0.687508	NA	NA	0.918369	NA
ENSRNOG00000000207:E002	ENSRNOG00000000207	ENSRNOT00000000223	6	38177170	38177882	+	-0.00904914	0.849739	1	NA	0.912639	0.998937	NA	0.71027	0.940651	NA	0.653161	0.870582
ENSRNOG00000000207:E003	ENSRNOG00000000207	ENSRNOT00000000223	6	38177998	38178435	+	0.00337933	0.957852	1	NA	0.78415	0.99739	NA	0.771347	0.95636	NA	0.58944	0.837875
ENSRNOG00000000216:E001	ENSRNOG00000000216	ENSRNOT00000000231	6	60701428	60701517	+	0.070697	0.736023	1	NA	0.203639	NA	NA	0.618723	NA	NA	0.165752	0.480621
ENSRNOG00000000216:E002	ENSRNOG00000000216	ENSRNOT00000000231	6	60703045	60703296	+	0.0171697	0.830391	1	NA	0.339076	NA	NA	0.612465	NA	NA	0.151012	0.45948
ENSRNOG00000000216:E003	ENSRNOG00000000216	ENSRNOT00000000231	6	60704345	60705275	+	0.0519176	0.330552	1	NA	0.120554	0.926436	NA	0.820884	0.967032	NA	0.170705	0.487049
ENSRNOG00000000216:E004	ENSRNOG00000000216	ENSRNOT00000000231	6	60710626	60713134	+	-0.0276246	0.325838	1	NA	0.0161634	0.718101	NA	0.813985	0.965211	NA	0.00890897	0.0928465
ENSRNOG00000000217:E001	ENSRNOG00000000217	ENSRNOT00000000233	8	85078647	85079315	+	NA	NA	NA	NA	NA	NA	NA	NA	NA	NA	NA	NA
ENSRNOG00000000219:E001	ENSRNOG00000000219	ENSRNOT00000035371	8	130005122	130005334	-	0.0637462	0.479763	1	0.0195076	0.716996	0.997264	0.0932946	0.447576	0.85999	0.0781576	0.70647	0.896034
ENSRNOG00000000219:E002	ENSRNOG00000000219	ENSRNOT00000035371	8	130048293	130048421	-	0.0468461	0.413443	1	-0.0317663	0.592034	0.995633	0.093495	0.113444	0.684762	0.129834	0.045708	0.246201
ENSRNOG00000000219:E003	ENSRNOG00000000219	ENSRNOT00000035371	8	130051995	130052186	-	-0.00102418	0.841815	1	-0.0829452	0.203925	0.962031	0.0428202	0.309828	0.803349	0.130367	0.0527857	0.266042
ENSRNOG00000000219:E004	ENSRNOG00000000219	ENSRNOT00000035371	8	130056213	130056395	-	-0.0209085	0.503769	1	-0.0663571	0.181643	0.954953	0.00477884	0.970911	0.99438	0.0732448	0.18768	0.509822
ENSRNOG00000000219:E005	ENSRNOG00000000219	ENSRNOT00000035371	8	130057830	130057904	-	0.0262142	0.613641	1	0.0431539	0.458258	0.994907	0.0180012	0.837779	0.970168	-0.0218372	0.57094	0.828474
ENSRNOG00000000219:E006	ENSRNOG00000000219	ENSRNOT00000035371	8	130058394	130058449	-	-0.0108867	0.786366	1	0.0264515	0.633602	0.995633	-0.0350598	0.444844	0.858772	-0.0596459	0.240536	0.573632
ENSRNOG00000000219:E007	ENSRNOG00000000219	ENSRNOT00000035371	8	130059764	130060333	-	-0.0144692	0.680316	1	0.0548339	0.0796077	0.899407	-0.0649945	0.0153463	0.464982	-0.120063	5.92165e-05	0.00274446
ENSRNOG00000000219:E008	ENSRNOG00000000219	ENSRNOT00000035371	8	130062036	130062155	-	-0.0150857	0.751976	1	0.0107579	0.870237	0.998807	-0.0325577	0.589121	0.907443	-0.0404183	0.465927	0.765078
ENSRNOG00000000219:E009	ENSRNOG00000000219	ENSRNOT00000035371	8	130071555	130071689	-	-0.0472623	0.403071	1	-0.0494944	0.476003	0.994907	-0.0487839	0.470592	0.868317	0.00360916	0.918631	0.975242
ENSRNOG00000000219:E010	ENSRNOG00000000219	ENSRNOT00000035371	8	130072846	130073043	-	-0.00594845	0.847935	1	-0.00383103	0.974728	0.999146	-0.00640201	0.820596	0.967032	-0.000255164	0.865872	0.957964
ENSRNOG00000000219:E011	ENSRNOG00000000219	ENSRNOT00000035371	8	130076892	130077030	-	0.0190554	0.807924	1	0.0262944	0.643268	0.995633	0.0188957	0.90722	0.983796	-0.0040499	0.87515	0.961296
ENSRNOG00000000221:E001	ENSRNOG00000000221	ENSRNOT00000000239	8	130136517	130136643	+	0.254768	0.318611	1	NA	0.317589	NA	NA	0.520997	NA	NA	0.768976	NA
ENSRNOG00000000221:E002	ENSRNOG00000000221	ENSRNOT00000000239	8	130145995	130146080	+	-0.0107845	0.925745	1	NA	0.504465	NA	NA	0.271414	NA	NA	0.0927019	0.35956
ENSRNOG00000000221:E003	ENSRNOG00000000221	ENSRNOT00000000239	8	130149298	130149670	+	0.000732647	0.961785	1	NA	0.913018	0.998937	NA	0.804979	0.963282	NA	0.744848	0.911959
ENSRNOG00000000221:E004	ENSRNOG00000000221	ENSRNOT00000000239	8	130156956	130157110	+	0.0513166	0.595645	1	NA	0.796902	0.997799	NA	0.500355	0.87963	NA	0.654563	0.871349
ENSRNOG00000000221:E005	ENSRNOG00000000221	ENSRNOT00000000239	8	130161127	130161238	+	-0.130852	0.32693	1	NA	0.656037	NA	NA	0.184673	NA	NA	0.364708	0.691542
ENSRNOG00000000221:E006	ENSRNOG00000000221	ENSRNOT00000000239	8	130162109	130162295	+	-0.0643719	0.533516	1	NA	0.670451	0.996723	NA	0.512641	NA	NA	0.796091	0.933219
ENSRNOG00000000221:E007	ENSRNOG00000000221	ENSRNOT00000000239	8	130162782	130163114	+	0.0277699	0.739609	1	NA	0.854571	0.998729	NA	0.41172	0.846451	NA	0.315968	0.649988
ENSRNOG00000000230:E001	ENSRNOG00000000230	c("ENSRNOT00000000246", "ENSRNOT00000031429")	10	14758811	14759003	+	0.0577183	0.459199	1	0.0115313	0.796785	0.997799	NA	0.399531	0.841629	0.0601881	0.499836	0.786663
ENSRNOG00000000230:E002	ENSRNOG00000000230	c("ENSRNOT00000000246", "ENSRNOT00000031429")	10	14772719	14773028	+	-0.0341276	0.578383	1	0.0296979	0.635148	0.995633	NA	0.257798	0.778353	-0.109442	0.135639	0.435471
ENSRNOG00000000230:E003	ENSRNOG00000000230	ENSRNOT00000031429	10	14773029	14773030	+	-0.40293	0.705336	1	-3.46518	0.340454	NA	NA	0.936003	NA	3.30365	0.362872	NA
ENSRNOG00000000230:E004	ENSRNOG00000000230	ENSRNOT00000031429	10	14783917	14783975	+	-0.0159948	NA	NA	0.14269	NA	NA	NA	NA	NA	-0.262291	NA	NA
ENSRNOG00000000230:E005	ENSRNOG00000000230	ENSRNOT00000000246	10	14790283	14790293	+	-0.692672	0.304411	1	-4.25786	0.1021	NA	NA	0.579354	NA	3.80911	0.196712	NA
ENSRNOG00000000230:E006	ENSRNOG00000000230	ENSRNOT00000000246	10	14797070	14797218	+	-0.082734	0.390997	1	-0.0547187	0.693677	0.997264	NA	0.344884	0.82059	-0.0521115	0.673102	0.880517
ENSRNOG00000000230:E007	ENSRNOG00000000230	ENSRNOT00000066887	10	14815088	14815096	+	-3.55768	0.166279	1	-3.46518	0.340454	NA	NA	0.232783	NA	-0.262291	NA	NA
ENSRNOG00000000230:E008	ENSRNOG00000000230	c("ENSRNOT00000000246", "ENSRNOT00000066887")	10	14815327	14815392	+	0.00603912	0.941478	1	0.00337571	0.951528	0.999146	NA	0.951231	0.990817	-0.000981271	0.991809	0.997839
ENSRNOG00000000230:E009	ENSRNOG00000000230	c("ENSRNOT00000000246", "ENSRNOT00000066887")	10	14828088	14828255	+	-0.0638198	0.280356	1	-0.0904286	0.313171	0.977649	NA	0.430406	0.854304	0.0305352	0.717073	0.900054
ENSRNOG00000000230:E010	ENSRNOG00000000230	c("ENSRNOT00000000246", "ENSRNOT00000066887")	10	14837922	14838108	+	-0.0188197	0.720175	1	-0.0111281	0.92315	0.999146	NA	0.661077	0.927832	-0.0191826	0.769659	0.922649
ENSRNOG00000000230:E011	ENSRNOG00000000230	c("ENSRNOT00000000246", "ENSRNOT00000066887")	10	14838567	14838720	+	0.0693031	0.167718	1	0.0999599	0.119306	0.925108	NA	0.356214	0.825019	-0.0471417	0.449917	0.754195
ENSRNOG00000000230:E012	ENSRNOG00000000230	c("ENSRNOT00000000246", "ENSRNOT00000066887")	10	14838869	14839052	+	0.0258843	0.58113	1	0.0129927	0.783377	0.99739	NA	0.554848	0.897062	0.0158226	0.81299	0.939223
ENSRNOG00000000230:E013	ENSRNOG00000000230	c("ENSRNOT00000000246", "ENSRNOT00000066887")	10	14839620	14839732	+	0.0434001	0.521362	1	-0.018761	0.928941	0.999146	NA	0.312678	0.804511	0.0873271	0.259015	0.593804
ENSRNOG00000000230:E014	ENSRNOG00000000230	c("ENSRNOT00000000246", "ENSRNOT00000066887")	10	14844647	14844833	+	-0.0268735	0.609728	1	-0.0482302	0.616875	0.995633	NA	0.775764	0.957254	0.0213664	0.714125	0.89911
ENSRNOG00000000231:E001	ENSRNOG00000000231	ENSRNOT00000046563	7	119637883	119638140	+	-0.0130497	0.390021	1	-0.0350114	0.237998	0.964282	-0.00382832	0.716324	0.941871	0.0290822	0.333577	0.665213
ENSRNOG00000000231:E002	ENSRNOG00000000231	ENSRNOT00000046563	7	119639237	119639345	+	-0.00858514	0.444452	1	-0.0128537	0.5489	0.995633	-0.00705283	0.518294	0.885739	0.0047834	0.948747	0.985363
ENSRNOG00000000231:E003	ENSRNOG00000000231	ENSRNOT00000046563	7	119642415	119642506	+	0.00121016	0.990089	1	0.00958965	0.500228	0.995304	-0.00354316	0.650237	0.924657	-0.0144942	0.286245	0.621376
ENSRNOG00000000231:E004	ENSRNOG00000000231	ENSRNOT00000046563	7	119643337	119643432	+	0.01433	0.291796	1	0.0294549	0.0807462	0.901642	0.0072617	0.770207	0.956083	-0.0224101	0.121898	0.413802
ENSRNOG00000000231:E005	ENSRNOG00000000231	ENSRNOT00000046563	7	119644965	119645090	+	0.00144479	0.864698	1	0.0159306	0.465427	0.994907	-0.00746485	0.410951	0.84618	-0.0270378	0.0911803	0.356239
ENSRNOG00000000231:E006	ENSRNOG00000000231	ENSRNOT00000046563	7	119646269	119646331	+	0.00542335	0.880033	1	0.0403562	0.268001	0.971649	-0.0151184	0.59635	0.908862	-0.0583192	0.104277	0.382061
ENSRNOG00000000231:E007	ENSRNOG00000000231	ENSRNOT00000046563	7	119646952	119647039	+	-0.0226507	0.184926	1	-0.0180574	0.559726	0.995633	-0.0284591	0.134066	0.702803	-0.0145293	0.444307	0.750524
ENSRNOG00000000231:E008	ENSRNOG00000000231	ENSRNOT00000046563	7	119647855	119648656	+	0.012	0.605399	1	-0.012952	0.438107	0.994907	0.0246253	0.148713	0.711882	0.0372819	0.0135418	0.120137
ENSRNOG00000000233:E001	ENSRNOG00000000233	ENSRNOT00000000249	10	36116940	36117589	+	-0.590885	0.0296638	1	NA	0.225538	NA	NA	0.00958004	NA	NA	0.154206	NA
ENSRNOG00000000233:E002	ENSRNOG00000000233	ENSRNOT00000000249	10	36120997	36121213	+	-0.546666	0.0396371	1	NA	0.0265626	NA	NA	0.204215	NA	NA	0.342353	NA
ENSRNOG00000000233:E003	ENSRNOG00000000233	ENSRNOT00000000249	10	36121753	36121888	+	-0.0846342	0.632766	1	NA	0.398434	NA	NA	0.988473	NA	NA	0.420247	NA
ENSRNOG00000000233:E004	ENSRNOG00000000233	ENSRNOT00000000249	10	36123373	36123527	+	-0.229173	0.389234	1	NA	0.360963	NA	NA	0.583029	NA	NA	0.725292	NA
ENSRNOG00000000233:E005	ENSRNOG00000000233	ENSRNOT00000000249	10	36124529	36124669	+	-0.0637343	0.795436	1	NA	0.389735	NA	NA	0.817888	NA	NA	0.317386	NA
ENSRNOG00000000233:E006	ENSRNOG00000000233	ENSRNOT00000000249	10	36124771	36124971	+	-0.227193	0.393167	1	NA	0.35687	NA	NA	0.597117	NA	NA	0.703928	NA
ENSRNOG00000000233:E007	ENSRNOG00000000233	ENSRNOT00000000249	10	36125972	36126117	+	0.084775	0.954845	1	NA	0.230537	NA	NA	0.127475	NA	NA	0.009094	NA
ENSRNOG00000000233:E008	ENSRNOG00000000233	ENSRNOT00000000249	10	36126206	36126829	+	0.237274	0.404108	1	NA	0.0473345	NA	NA	0.621774	NA	NA	0.0162944	0.134568
ENSRNOG00000000233:E009	ENSRNOG00000000233	ENSRNOT00000000249	10	36129982	36130293	+	0.170892	0.683465	1	NA	0.479816	NA	NA	0.904542	NA	NA	0.354575	NA
ENSRNOG00000000233:E010	ENSRNOG00000000233	ENSRNOT00000000249	10	36131598	36133439	+	0.164519	0.159824	1	NA	0.698921	0.997264	NA	0.00538411	0.350905	NA	0.19765	0.5225
ENSRNOG00000000236:E001	ENSRNOG00000000236	ENSRNOT00000000253	10	67418715	67418864	+	-0.0111382	0.78376	1	0.0394222	0.480455	0.995265	-0.0528939	0.283253	0.79123	-0.0924217	0.0186373	0.146209
ENSRNOG00000000236:E002	ENSRNOG00000000236	ENSRNOT00000000253	10	67420924	67421050	+	-0.0719952	0.0166078	1	-0.0467639	0.318655	0.979134	-0.0991131	0.00298382	0.287657	-0.0557857	0.0746351	0.320314
ENSRNOG00000000236:E003	ENSRNOG00000000236	ENSRNOT00000000253	10	67422995	67423133	+	-0.0579467	0.0282371	1	-0.0440882	0.30732	0.977586	-0.0748143	0.00990681	0.414178	-0.0334045	0.155311	0.465777
ENSRNOG00000000236:E004	ENSRNOG00000000236	ENSRNOT00000000253	10	67424058	67424225	+	-0.0170583	0.553426	1	-0.016753	0.865134	0.998807	-0.0194872	0.486111	0.874853	-0.000640786	0.582961	0.834503
ENSRNOG00000000236:E005	ENSRNOG00000000236	ENSRNOT00000000253	10	67424338	67424413	+	0.00706059	0.977052	1	0.03293	0.620964	0.995633	-0.0135345	0.738436	0.947445	-0.0430873	0.398221	0.717798
ENSRNOG00000000236:E006	ENSRNOG00000000236	ENSRNOT00000000253	10	67424844	67424891	+	0.0127112	0.959248	1	0.094675	0.178222	0.953591	-0.0499626	0.29684	0.797472	-0.148464	0.0468178	0.249548
ENSRNOG00000000236:E007	ENSRNOG00000000236	ENSRNOT00000000253	10	67426174	67426244	+	0.0437777	0.437466	1	0.101232	0.0672651	0.887161	0.00376122	0.796004	0.961164	-0.0963407	0.0121595	0.112673
ENSRNOG00000000236:E008	ENSRNOG00000000236	ENSRNOT00000000253	10	67426661	67426818	+	0.0426821	0.204766	1	0.0673567	0.0440359	0.846337	0.0300011	0.679205	0.93295	-0.0345945	0.118135	0.407469
ENSRNOG00000000236:E009	ENSRNOG00000000236	ENSRNOT00000000253	10	67429019	67429264	+	0.0140734	0.698122	1	-0.0125048	0.81279	0.998317	0.0361426	0.421977	0.850628	0.0511455	0.325731	0.658519
ENSRNOG00000000236:E010	ENSRNOG00000000236	ENSRNOT00000000253	10	67429840	67429999	+	0.040035	0.274188	1	0.0111331	0.744011	0.997264	0.0666698	0.163962	0.722857	0.0630471	0.225615	0.556395
ENSRNOG00000000236:E011	ENSRNOG00000000236	ENSRNOT00000000253	10	67430101	67430464	+	0.0118857	0.796895	1	-0.0678499	0.069044	0.890037	0.0644175	0.0991643	0.673805	0.136184	0.00117957	0.0242177
ENSRNOG00000000237:E001	ENSRNOG00000000237	ENSRNOT00000000254	10	67394162	67395337	-	0.0385712	0.487223	1	0.0210924	0.913526	0.998937	NA	0.327202	0.812581	NA	0.259106	0.593887
ENSRNOG00000000237:E002	ENSRNOG00000000237	ENSRNOT00000000254	10	67395747	67395850	-	-0.131063	0.105954	1	-0.122469	0.208006	0.962775	NA	0.116738	0.688398	NA	0.674597	0.881163
ENSRNOG00000000237:E003	ENSRNOG00000000237	ENSRNOT00000000254	10	67397821	67397957	-	-0.0665869	0.379345	1	-0.108315	0.299848	0.977417	NA	0.736453	0.946845	NA	0.603719	0.845518
ENSRNOG00000000237:E004	ENSRNOG00000000237	ENSRNOT00000000254	10	67398107	67398171	-	0.0218437	0.964558	1	0.0237297	0.852888	0.998595	NA	0.868634	0.976682	NA	0.732847	0.907011
ENSRNOG00000000237:E005	ENSRNOG00000000237	ENSRNOT00000000254	10	67399633	67399752	-	0.016361	0.994807	1	0.0275499	0.794931	0.997799	NA	0.750965	0.951573	NA	0.523409	0.801261
ENSRNOG00000000237:E006	ENSRNOG00000000237	ENSRNOT00000000254	10	67402010	67402075	-	0.0992587	0.474008	1	0.0246687	0.891506	0.998807	NA	0.184253	NA	NA	0.343225	0.673818
ENSRNOG00000000237:E007	ENSRNOG00000000237	ENSRNOT00000000254	10	67402436	67402577	-	0.108105	0.339791	1	0.117209	0.279902	0.974262	NA	0.662223	0.927858	NA	0.62258	0.855595
ENSRNOG00000000237:E008	ENSRNOG00000000237	ENSRNOT00000000254	10	67403991	67404116	-	0.030908	0.903406	1	0.059837	0.596246	0.995633	NA	0.598193	0.909499	NA	0.312581	0.64705
ENSRNOG00000000237:E009	ENSRNOG00000000237	ENSRNOT00000000254	10	67405359	67405439	-	-0.0898125	0.207055	1	-0.0468732	0.576792	0.995633	NA	0.0643888	0.628799	NA	0.149542	0.457429
ENSRNOG00000000237:E010	ENSRNOG00000000237	ENSRNOT00000000254	10	67406730	67406916	-	-0.0530097	0.4049	1	-0.0319606	0.677404	0.996782	NA	0.292203	0.795587	NA	0.421997	0.735616
ENSRNOG00000000239:E001	ENSRNOG00000000239	ENSRNOT00000000256	10	69058109	69058272	+	0.0252598	0.988121	1	NA	0.745868	NA	NA	0.738277	NA	NA	0.511315	NA
ENSRNOG00000000239:E002	ENSRNOG00000000239	ENSRNOT00000000256	10	69058967	69059078	+	-0.345533	0.513481	1	NA	0.745868	NA	NA	0.0667912	NA	NA	0.0389674	NA
ENSRNOG00000000239:E003	ENSRNOG00000000239	ENSRNOT00000000256	10	69059429	69059959	+	0.163813	0.535775	1	NA	0.517459	NA	NA	0.161102	NA	NA	0.0447624	NA
ENSRNOG00000000242:E001	ENSRNOG00000000242	c("ENSRNOT00000000259", "ENSRNOT00000055908")	10	70890012	70890082	+	-0.0412366	0.755682	1	0.070681	0.680918	NA	-0.167132	0.420154	NA	-0.229471	0.249333	0.583984
ENSRNOG00000000242:E002	ENSRNOG00000000242	c("ENSRNOT00000000259", "ENSRNOT00000055908")	10	70899149	70899189	+	-0.071583	0.456705	1	-0.0176043	0.883899	0.998807	-0.130619	0.281421	0.790781	-0.1116	0.380427	0.704956
ENSRNOG00000000242:E003	ENSRNOG00000000242	c("ENSRNOT00000000259", "ENSRNOT00000055908")	10	70904240	70904358	+	0.0333663	0.762993	1	0.145017	0.109865	0.920882	-0.0840305	0.322177	0.81049	-0.227552	0.0119011	0.111283
ENSRNOG00000000242:E004	ENSRNOG00000000242	c("ENSRNOT00000000259", "ENSRNOT00000055908")	10	70905825	70905955	+	-0.0472382	0.473599	1	0.0516679	0.48505	0.995304	-0.153262	0.0657755	0.631851	-0.204373	0.0301859	0.194114
ENSRNOG00000000242:E005	ENSRNOG00000000242	c("ENSRNOT00000000259", "ENSRNOT00000055908")	10	70908753	70908858	+	-0.0968298	0.283271	1	0.0136708	0.866124	0.998807	-0.218465	0.0497075	0.602303	-0.232531	0.0254304	0.175874
ENSRNOG00000000242:E006	ENSRNOG00000000242	c("ENSRNOT00000000259", "ENSRNOT00000055908")	10	70909531	70909642	+	-0.10182	0.225186	1	0.0269169	0.74759	0.997264	-0.246166	0.00494999	0.343825	-0.273621	0.00155771	0.02924
ENSRNOG00000000242:E007	ENSRNOG00000000242	ENSRNOT00000055908	10	70914245	70914478	+	-0.250709	0.256884	1	0.00453524	0.987849	NA	-0.576322	0.0298578	NA	-0.579223	0.0368899	0.218092
ENSRNOG00000000242:E008	ENSRNOG00000000242	c("ENSRNOT00000000259", "ENSRNOT00000055908")	10	70915360	70915437	+	-0.149454	0.107186	1	-0.0859623	0.456662	0.994907	-0.220256	0.0494088	0.600769	-0.139501	0.307571	0.641919
ENSRNOG00000000242:E009	ENSRNOG00000000242	c("ENSRNOT00000000259", "ENSRNOT00000055908")	10	70917907	70918106	+	-0.109836	0.301711	1	0.0295561	0.768908	0.99733	-0.26263	0.0374226	0.565892	-0.289736	0.00732666	0.0818814
ENSRNOG00000000242:E010	ENSRNOG00000000242	c("ENSRNOT00000000259", "ENSRNOT00000055908")	10	70918965	70919213	+	-0.123236	0.198839	1	0.0218807	0.773808	0.99733	-0.28901	0.00346993	0.303898	-0.311253	1.86643e-05	0.00112751
ENSRNOG00000000242:E011	ENSRNOG00000000242	c("ENSRNOT00000000259", "ENSRNOT00000055908")	10	70922997	70923130	+	-0.0184291	0.787946	1	0.0891425	0.305024	0.977586	-0.133827	0.185087	0.738034	-0.224415	0.00204529	0.035247
ENSRNOG00000000242:E012	ENSRNOG00000000242	c("ENSRNOT00000000259", "ENSRNOT00000055908")	10	71230891	71231003	+	-0.0461727	0.777829	1	0.0561876	0.625128	0.995633	-0.15335	0.44583	0.859149	-0.212345	0.0668474	0.302306
ENSRNOG00000000242:E013	ENSRNOG00000000242	c("ENSRNOT00000000259", "ENSRNOT00000055908")	10	71231238	71231287	+	-0.0858196	0.580284	1	0.040725	0.788984	NA	-0.22214	0.298086	NA	-0.262976	0.112299	0.397247
ENSRNOG00000000242:E014	ENSRNOG00000000242	c("ENSRNOT00000000259", "ENSRNOT00000055908")	10	71235845	71236787	+	0.0181307	0.791258	1	0.0795554	0.0408594	0.829662	-0.0376333	0.317578	0.807495	-0.114259	8.19045e-05	0.00350169
ENSRNOG00000000242:E015	ENSRNOG00000000242	c("ENSRNOT00000000259", "ENSRNOT00000055908")	10	71246530	71246892	+	0.00260804	0.89938	1	-0.00922634	0.859247	0.99875	0.00636282	0.976916	0.995401	0.0176199	0.861791	0.956353
ENSRNOG00000000242:E016	ENSRNOG00000000242	c("ENSRNOT00000000259", "ENSRNOT00000055908")	10	71249719	71249882	+	0.0474892	0.462633	1	-0.0340267	0.520065	0.995595	0.107819	0.0388533	0.571987	0.146671	0.00896829	0.0932113
ENSRNOG00000000242:E017	ENSRNOG00000000242	c("ENSRNOT00000000259", "ENSRNOT00000055908")	10	71250546	71250599	+	0.00209303	0.915543	1	-0.0919833	0.178095	0.953591	0.0650434	0.296723	0.797472	0.157757	0.00597002	0.0718888
ENSRNOG00000000242:E018	ENSRNOG00000000242	c("ENSRNOT00000000259", "ENSRNOT00000055908")	10	71251229	71251325	+	0.00883058	0.981904	1	-0.0775585	0.312815	0.977649	0.0661755	0.385268	0.836136	0.144267	0.00931981	0.0953819
ENSRNOG00000000242:E019	ENSRNOG00000000242	c("ENSRNOT00000000259", "ENSRNOT00000055908")	10	71252415	71252563	+	0.0646068	0.415572	1	-0.0541724	0.386325	0.990535	0.146064	0.0311573	0.544436	0.205366	0.000474373	0.0127635
ENSRNOG00000000242:E020	ENSRNOG00000000242	c("ENSRNOT00000000259", "ENSRNOT00000055908")	10	71269754	71269864	+	0.0768213	0.374224	1	-0.0542138	0.484186	0.995304	0.163189	0.0402102	0.57688	0.221007	0.000704868	0.0169091
ENSRNOG00000000242:E021	ENSRNOG00000000242	ENSRNOT00000000259	10	71270229	71270264	+	0.0761695	0.414689	1	-0.0689648	0.454608	0.994907	0.169255	0.0199584	0.492426	0.244072	0.000102389	0.00414941
ENSRNOG00000000242:E022	ENSRNOG00000000242	c("ENSRNOT00000000259", "ENSRNOT00000055908")	10	71271368	71271499	+	0.0608796	0.506976	1	-0.0517793	0.437089	0.994907	0.13622	0.0903658	0.663989	0.194707	0.0490251	0.255701
ENSRNOG00000000244:E001	ENSRNOG00000000244	ENSRNOT00000037693	10	73778176	73778401	-	0.0977856	0.0650407	1	0.0889226	0.202802	0.962031	NA	0.123982	0.694573	0.029545	0.614728	0.851668
ENSRNOG00000000244:E002	ENSRNOG00000000244	ENSRNOT00000037693	10	73780285	73780373	-	0.0346645	0.482486	1	-0.0132067	0.8881	0.998807	NA	0.242305	0.769296	0.0903435	0.275399	0.610962
ENSRNOG00000000244:E003	ENSRNOG00000000244	ENSRNOT00000037693	10	73781869	73781938	-	0.0583909	0.305715	1	0.0494634	0.576198	0.995633	NA	0.259103	0.779287	0.0247995	0.667251	0.877991
ENSRNOG00000000244:E004	ENSRNOG00000000244	ENSRNOT00000037693	10	73783859	73783906	-	0.00743221	0.798176	1	0.00437713	0.947275	0.999146	NA	0.732239	0.945565	0.0118433	0.800431	0.934833
ENSRNOG00000000244:E005	ENSRNOG00000000244	ENSRNOT00000037693	10	73784155	73784241	-	0.0467019	0.328983	1	0.0570769	0.436658	0.994907	NA	0.379871	0.834127	-0.00896735	0.959633	0.988722
ENSRNOG00000000244:E006	ENSRNOG00000000244	ENSRNOT00000037693	10	73784368	73785463	-	-0.0577691	0.127191	1	-0.030381	0.375094	0.989348	NA	0.0629978	0.626195	-0.0516327	0.41443	0.729848
ENSRNOG00000000244:E007	ENSRNOG00000000244	ENSRNOT00000037693	10	73791676	73791920	-	-0.11813	0.104574	1	-0.0850332	0.305964	0.977586	NA	0.0945836	0.668553	-0.059907	0.595128	0.840807
ENSRNOG00000000245:E001	ENSRNOG00000000245	ENSRNOT00000045902	10	97459774	97460435	-	-0.034229	0.701853	1	NA	0.833537	0.998586	NA	0.673543	0.93131	NA	0.857038	0.954711
ENSRNOG00000000245:E002	ENSRNOG00000000245	ENSRNOT00000045902	10	97461642	97462454	-	-0.0216999	0.68976	1	NA	0.292117	0.975798	NA	0.771274	0.956321	NA	0.164151	0.478236
ENSRNOG00000000245:E003	ENSRNOG00000000245	ENSRNOT00000045902	10	97465463	97465591	-	0.458428	0.052453	1	NA	0.0645314	NA	NA	0.136712	NA	NA	0.766252	0.92144
ENSRNOG00000000245:E004	ENSRNOG00000000245	ENSRNOT00000045902	10	97467202	97467345	-	0.582027	0.0903914	1	NA	0.0375504	NA	NA	0.376527	NA	NA	0.191738	NA
ENSRNOG00000000245:E005	ENSRNOG00000000245	ENSRNOT00000045902	10	97471314	97471552	-	-0.330752	0.108693	1	NA	0.270946	NA	NA	0.0936996	NA	NA	0.602088	0.844615
ENSRNOG00000000245:E006	ENSRNOG00000000245	ENSRNOT00000045902	10	97480872	97480918	-	0.0811043	0.836233	1	NA	0.518967	NA	NA	0.742964	NA	NA	0.351563	NA
ENSRNOG00000000246:E001	ENSRNOG00000000246	ENSRNOT00000000263	10	97435124	97435240	+	-0.0464937	0.260568	1	-0.0840583	0.314638	0.978406	-0.0215148	0.528538	0.888895	0.0541504	0.526949	0.803563
ENSRNOG00000000246:E002	ENSRNOG00000000246	ENSRNOT00000000263	10	97435696	97435798	+	-0.00766956	0.423471	1	-0.00712497	0.751316	0.997264	-0.00910601	0.392253	0.838539	-0.00905382	0.563829	0.824795
ENSRNOG00000000246:E003	ENSRNOG00000000246	ENSRNOT00000000263	10	97436162	97436300	+	0.028463	0.623058	1	0.0231673	0.750863	0.997264	0.0358394	0.713282	0.94117	0.00871208	0.922465	0.976459
ENSRNOG00000000246:E004	ENSRNOG00000000246	ENSRNOT00000000263	10	97436904	97437186	+	0.0278227	0.42487	1	0.0470494	0.099796	0.917281	0.017524	0.912979	0.984786	-0.0329063	0.0373923	0.219677
ENSRNOG00000000246:E005	ENSRNOG00000000246	ENSRNOT00000000263	10	97437748	97437921	+	-0.0174529	0.101061	1	-0.0146756	0.50561	0.995595	-0.0228149	0.0384128	0.570503	-0.0145085	0.358027	0.685842
ENSRNOG00000000246:E006	ENSRNOG00000000246	ENSRNOT00000000263	10	97438008	97438136	+	-0.0448237	0.0171393	1	-0.0666174	0.060225	0.875562	-0.0361562	0.0607875	0.62333	0.0224584	0.751902	0.915163
ENSRNOG00000000246:E007	ENSRNOG00000000246	ENSRNOT00000000263	10	97441340	97441503	+	-0.0260634	0.0732084	1	-0.023286	0.392927	0.990708	-0.0330978	0.0240627	0.512112	-0.0170154	0.362852	0.689993
ENSRNOG00000000246:E008	ENSRNOG00000000246	ENSRNOT00000000263	10	97442081	97442257	+	-0.00192377	0.480224	1	0.00751755	0.912694	0.998937	-0.00921864	0.261277	0.780671	-0.0229158	0.152534	0.461568
ENSRNOG00000000246:E009	ENSRNOG00000000246	ENSRNOT00000000263	10	97444008	97445659	+	0.0284636	0.107261	1	0.0134594	0.587747	0.995633	0.0423684	0.0420315	0.581318	0.0285229	0.0680748	0.305366
ENSRNOG00000000247:E001	ENSRNOG00000000247	ENSRNOT00000000264	10	105455233	105455585	+	-0.0210042	0.713847	1	0.0631051	0.516865	0.995595	-0.0811034	0.255044	0.77603	-0.141069	0.00874462	0.0917968
ENSRNOG00000000247:E002	ENSRNOG00000000247	ENSRNOT00000000264	10	105456057	105456112	+	-0.120761	0.181987	1	-0.0165765	0.919723	0.999002	-0.203733	0.0327548	0.548402	-0.185367	0.0220552	0.161341
ENSRNOG00000000247:E003	ENSRNOG00000000247	ENSRNOT00000000264	10	105459750	105459857	+	-0.129174	0.038874	1	-0.0744069	0.360366	0.987264	-0.172108	0.0145326	0.460599	-0.0943463	0.0729186	0.316583
ENSRNOG00000000247:E004	ENSRNOG00000000247	ENSRNOT00000000264	10	105460608	105460687	+	-0.0725209	0.35593	1	-0.00234994	0.957223	0.999146	-0.124119	0.16519	0.724103	-0.116015	0.0529138	0.266475
ENSRNOG00000000247:E005	ENSRNOG00000000247	ENSRNOT00000000264	10	105460813	105460909	+	0.00993539	0.985231	1	0.0771289	0.36015	0.987264	-0.0340498	0.534605	0.890434	-0.102094	0.0577218	0.279115
ENSRNOG00000000247:E006	ENSRNOG00000000247	ENSRNOT00000000264	10	105462378	105462436	+	0.112089	0.153371	1	0.104296	0.242441	0.965326	0.126165	0.317873	0.807627	0.0365814	0.964781	0.98996
ENSRNOG00000000247:E007	ENSRNOG00000000247	ENSRNOT00000000264	10	105462696	105462843	+	0.0688237	0.19878	1	0.0437141	0.373505	0.989097	0.0943325	0.242223	0.769188	0.0614995	0.724605	0.903257
ENSRNOG00000000247:E008	ENSRNOG00000000247	ENSRNOT00000000264	10	105463324	105463364	+	-0.0319288	0.52457	1	-0.0556008	0.547966	0.995633	-0.0125417	0.63712	0.920871	0.0509969	0.876457	0.961658
ENSRNOG00000000247:E009	ENSRNOG00000000247	ENSRNOT00000000264	10	105465390	105465455	+	0.0321171	0.663782	1	0.0293016	0.668283	0.996723	0.0420444	0.764427	0.954624	0.0236127	0.840535	0.949313
ENSRNOG00000000247:E010	ENSRNOG00000000247	ENSRNOT00000000264	10	105468318	105468443	+	-0.0129388	0.744237	1	-0.0141669	0.969591	0.999146	-0.00709436	0.706884	0.939668	0.0135201	0.696951	0.891857
ENSRNOG00000000247:E011	ENSRNOG00000000247	ENSRNOT00000000264	10	105470747	105470921	+	-0.0155213	0.575607	1	-0.0578398	0.350733	0.985629	0.0148962	0.907123	0.983779	0.0811714	0.387991	0.710711
ENSRNOG00000000247:E012	ENSRNOG00000000247	ENSRNOT00000000264	10	105472284	105472419	+	0.0313937	0.571906	1	0.0231081	0.591074	0.995633	0.0439219	0.683312	0.93411	0.030689	0.896736	0.968489
ENSRNOG00000000247:E013	ENSRNOG00000000247	ENSRNOT00000000264	10	105472800	105474239	+	0.0265096	0.656915	1	-0.0351347	0.681853	0.996851	0.0674801	0.357464	0.825482	0.113016	0.146563	0.452911
ENSRNOG00000000248:E001	ENSRNOG00000000248	ENSRNOT00000067739	10	105451332	105452396	-	0.0133081	0.574141	1	-0.024807	0.240079	0.965061	0.0418265	0.10328	0.677446	0.0708691	0.0162954	0.134568
ENSRNOG00000000248:E002	ENSRNOG00000000248	ENSRNOT00000067739	10	105453442	105453752	-	-0.0021525	0.670619	1	0.00907322	0.378332	0.9895	-0.0094572	0.202482	0.747176	-0.0179568	0.0813398	0.335269
ENSRNOG00000000248:E003	ENSRNOG00000000248	ENSRNOT00000067739	10	105453987	105454511	-	-0.00819365	0.519607	1	0.0127702	0.229701	0.963142	-0.0240293	0.0747313	0.645375	-0.0367758	0.00671114	0.0773715
ENSRNOG00000000249:E001	ENSRNOG00000000249	ENSRNOT00000000266	10	105446488	105446642	+	-0.0235452	0.70194	1	NA	0.418981	0.993611	NA	0.971682	0.994664	NA	0.358353	0.686119
ENSRNOG00000000249:E002	ENSRNOG00000000249	ENSRNOT00000000266	10	105449604	105449708	+	-0.0417964	0.502391	1	NA	0.735093	0.997264	NA	0.498354	0.879161	NA	0.77734	0.925513
ENSRNOG00000000249:E003	ENSRNOG00000000249	ENSRNOT00000000266	10	105450353	105450590	+	0.0322708	0.381045	1	NA	0.376089	0.989353	NA	0.517807	0.885616	NA	0.781215	0.926921
ENSRNOG00000000249:E004	ENSRNOG00000000249	ENSRNOT00000000266	10	105450664	105450748	+	0.0422414	0.391529	1	NA	0.615266	0.995633	NA	0.377217	0.833655	NA	0.794065	0.932445
ENSRNOG00000000249:E005	ENSRNOG00000000249	ENSRNOT00000000266	10	105450832	105451151	+	-0.0304621	0.535556	1	NA	0.764803	0.99733	NA	0.494522	0.877663	NA	0.750407	0.914687
ENSRNOG00000000250:E001	ENSRNOG00000000250	ENSRNOT00000064671	10	105440306	105440637	-	-0.00441609	0.892948	1	-0.0571301	0.300235	0.977417	NA	0.57081	0.902114	0.0804867	0.119468	0.409679
ENSRNOG00000000250:E002	ENSRNOG00000000250	ENSRNOT00000064671	10	105441775	105441913	-	0.0264967	0.58879	1	-0.00245702	0.97399	0.999146	NA	0.404963	0.843352	0.0470277	0.44293	0.749711
ENSRNOG00000000250:E003	ENSRNOG00000000250	ENSRNOT00000064671	10	105443179	105443314	-	-0.0217106	0.619785	1	-0.0672464	0.268448	0.971971	NA	0.969808	0.994226	0.0685281	0.259286	0.594121
ENSRNOG00000000250:E004	ENSRNOG00000000250	ENSRNOT00000064671	10	105443852	105444138	-	-0.0162974	0.614769	1	0.0131551	0.753219	0.997264	NA	0.339667	0.818651	-0.0500911	0.244035	0.577667
ENSRNOG00000000250:E005	ENSRNOG00000000250	ENSRNOT00000064671	10	105445208	105445596	-	0.0175483	0.492129	1	0.0421	0.230397	0.963142	NA	0.875542	0.977772	-0.0366827	0.28399	0.619416
ENSRNOG00000000250:E006	ENSRNOG00000000250	ENSRNOT00000064671	10	105445941	105446356	-	-0.0125618	0.813679	1	0.031705	0.644517	0.995633	NA	0.496672	0.878482	-0.0731372	0.283875	0.619313
ENSRNOG00000000251:E001	ENSRNOG00000000251	ENSRNOT00000042321	10	105374445	105375386	-	-0.027369	0.932178	1	NA	0.930025	NA	NA	0.999703	NA	NA	0.999797	NA
ENSRNOG00000000251:E002	ENSRNOG00000000251	ENSRNOT00000042321	10	105375536	105375635	-	-4.63679	0.0520141	1	NA	0.0485377	NA	NA	0.999692	NA	NA	NA	NA
ENSRNOG00000000251:E003	ENSRNOG00000000251	ENSRNOT00000042321	10	105375721	105375810	-	-0.556479	0.631274	1	NA	0.621869	NA	NA	0.998986	NA	NA	0.998748	NA
ENSRNOG00000000251:E004	ENSRNOG00000000251	ENSRNOT00000042321	10	105376007	105376110	-	-0.0407574	0.999237	1	NA	0.994111	NA	NA	0.998731	NA	NA	0.998748	NA
ENSRNOG00000000251:E005	ENSRNOG00000000251	ENSRNOT00000042321	10	105376442	105376580	-	4.16269	0.251601	1	NA	0.243751	NA	NA	NA	NA	NA	0.998748	NA
ENSRNOG00000000251:E006	ENSRNOG00000000251	ENSRNOT00000042321	10	105377182	105377353	-	0.471846	0.341451	1	NA	0.334147	NA	NA	0.99931	NA	NA	0.999806	NA
ENSRNOG00000000251:E007	ENSRNOG00000000251	ENSRNOT00000042321	10	105377446	105377614	-	-0.316436	0.738908	1	NA	0.727773	NA	NA	0.999703	NA	NA	0.999412	NA
ENSRNOG00000000251:E008	ENSRNOG00000000251	ENSRNOT00000042321	10	105378306	105378807	-	0.469967	0.515597	1	NA	0.511353	NA	NA	0.998661	NA	NA	0.999365	NA
ENSRNOG00000000251:E009	ENSRNOG00000000251	ENSRNOT00000042321	10	105384631	105384844	-	0.34843	NA	NA	NA	NA	NA	NA	NA	NA	NA	NA	NA
ENSRNOG00000000252:E001	ENSRNOG00000000252	ENSRNOT00000000269	19	3591392	3591658	+	NA	NA	NA	NA	NA	NA	NA	NA	NA	NA	NA	NA
ENSRNOG00000000257:E001	ENSRNOG00000000257	c("ENSRNOT00000000274", "ENSRNOT00000031977")	19	49107658	49110463	-	0.0166741	0.690728	1	-0.10213	0.13147	0.932737	0.126843	0.0641599	0.628435	0.226733	5.95122e-05	0.00275094
ENSRNOG00000000257:E002	ENSRNOG00000000257	c("ENSRNOT00000000274", "ENSRNOT00000031977")	19	49110704	49110723	-	-0.124904	0.227938	1	-0.0770945	0.836308	0.998595	-0.166321	0.00976043	0.413803	-0.101151	0.00100458	0.0216548
ENSRNOG00000000257:E003	ENSRNOG00000000257	ENSRNOT00000000274	19	49110724	49110727	-	-0.109918	0.323169	1	-0.0547759	0.698403	0.997264	-0.158604	0.0246915	0.516351	-0.115208	0.00153855	0.028987
ENSRNOG00000000257:E004	ENSRNOG00000000257	c("ENSRNOT00000000274", "ENSRNOT00000031977")	19	49110728	49110866	-	-0.000681537	0.915767	1	0.0124231	0.30608	0.977586	0.00893137	0.280281	0.790563	-0.0132143	0.00851347	0.0902432
ENSRNOG00000000257:E005	ENSRNOG00000000257	c("ENSRNOT00000000274", "ENSRNOT00000031977")	19	49112441	49112504	-	0.150885	0.117569	1	0.136601	0.0411369	0.831679	0.196899	0.540915	0.892618	0.0489363	0.0882299	0.350371
ENSRNOG00000000257:E006	ENSRNOG00000000257	c("ENSRNOT00000000274", "ENSRNOT00000031977")	19	49112695	49112784	-	0.0987157	0.34183	1	0.0932125	0.0540882	0.863778	0.129329	0.999179	0.999992	0.020881	0.0699406	0.309783
ENSRNOG00000000257:E007	ENSRNOG00000000257	c("ENSRNOT00000000274", "ENSRNOT00000031977")	19	49114566	49114721	-	0.0152374	0.99313	1	0.0235845	0.154415	0.941753	0.0291753	0.297739	0.797611	-0.0100775	0.0274236	0.183872
ENSRNOG00000000257:E008	ENSRNOG00000000257	c("ENSRNOT00000000274", "ENSRNOT00000031977")	19	49114823	49114898	-	-0.0134602	0.789374	1	-0.00596985	0.442115	0.994907	0.00224393	0.26686	0.78373	-0.00485446	0.0408159	0.231076
ENSRNOG00000000257:E009	ENSRNOG00000000257	c("ENSRNOT00000000274", "ENSRNOT00000031977")	19	49119864	49121384	-	-0.0272347	0.585357	1	0.0397062	0.0985301	0.915605	-0.0859712	0.0231306	0.50696	-0.140777	4.21696e-05	0.00212637
ENSRNOG00000000257:E010	ENSRNOG00000000257	c("ENSRNOT00000000274", "ENSRNOT00000031977")	19	49191066	49191221	-	-0.125662	0.283975	1	-0.0373182	0.626142	0.995633	-0.218932	0.00546492	0.353259	-0.197731	0.00226419	0.0377029
ENSRNOG00000000258:E001	ENSRNOG00000000258	ENSRNOT00000000275	19	49056853	49056930	+	0.180166	0.152172	1	0.135622	0.442637	0.994907	0.209065	0.197211	0.74466	0.0726225	0.511732	0.793982
ENSRNOG00000000258:E002	ENSRNOG00000000258	ENSRNOT00000000275	19	49058113	49058307	+	0.0597035	0.179116	1	0.0689634	0.276964	0.973833	0.0597457	0.2898	0.794272	-0.00635552	0.896468	0.968375
ENSRNOG00000000258:E003	ENSRNOG00000000258	ENSRNOT00000000275	19	49063115	49063151	+	0.0129116	0.834855	1	0.0201145	0.814817	0.998317	0.0112412	0.892969	0.980958	-0.00789671	0.91048	0.97288
ENSRNOG00000000258:E004	ENSRNOG00000000258	ENSRNOT00000000275	19	49066703	49066852	+	0.0330121	0.442067	1	0.0850238	0.131868	0.932737	0.00228547	0.989908	0.998172	-0.0817323	0.129988	0.426867
ENSRNOG00000000258:E005	ENSRNOG00000000258	ENSRNOT00000000275	19	49072316	49072424	+	0.0213343	0.617762	1	0.0640939	0.258565	0.969793	-0.00357893	0.911306	0.984311	-0.0669166	0.211519	0.539779
ENSRNOG00000000258:E006	ENSRNOG00000000258	ENSRNOT00000000275	19	49088197	49088309	+	-0.0706828	0.111043	1	-0.0745041	0.201726	0.962031	-0.070604	0.161293	0.720139	0.00179892	0.981334	0.995025
ENSRNOG00000000258:E007	ENSRNOG00000000258	ENSRNOT00000000275	19	49090237	49090478	+	-0.0846304	0.0413868	1	-0.0463823	0.366052	0.988614	-0.114533	0.0161147	0.468565	-0.0715343	0.212888	0.541301
ENSRNOG00000000258:E008	ENSRNOG00000000258	ENSRNOT00000000275	19	49090662	49090842	+	-0.0424193	0.345662	1	0.00115839	0.97317	0.999146	-0.0726186	0.163006	0.721412	-0.0755255	0.209009	0.536802
ENSRNOG00000000258:E009	ENSRNOG00000000258	ENSRNOT00000000275	19	49095354	49095481	+	-0.0116381	0.794039	1	0.00155915	0.956762	0.999146	-0.0199542	0.690878	0.935995	-0.0238539	0.746804	0.912849
ENSRNOG00000000258:E010	ENSRNOG00000000258	ENSRNOT00000000275	19	49096288	49096423	+	-0.0381819	0.371759	1	-0.102975	0.0793857	0.898521	-0.000667961	0.94506	0.989781	0.102184	0.0844534	0.341873
ENSRNOG00000000258:E011	ENSRNOG00000000258	ENSRNOT00000000275	19	49097502	49097585	+	0.0277104	0.603793	1	-0.0215549	0.738816	0.997264	0.0611029	0.302776	0.800295	0.0850834	0.186734	0.508574
ENSRNOG00000000258:E012	ENSRNOG00000000258	ENSRNOT00000000275	19	49098000	49098047	+	0.0199081	0.758818	1	-0.0415606	0.596217	0.995633	0.0596242	0.397457	0.84087	0.103064	0.186841	0.508679
ENSRNOG00000000258:E013	ENSRNOG00000000258	ENSRNOT00000000275	19	49098833	49098922	+	0.00285515	0.977517	1	0.00718901	0.952305	0.999146	0.00246689	0.997707	0.999627	-0.00410108	0.949843	0.98575
ENSRNOG00000000258:E014	ENSRNOG00000000258	ENSRNOT00000000275	19	49101577	49101738	+	-0.0106311	0.798926	1	-0.0078581	0.863118	0.998807	-0.0107959	0.804442	0.96315	-0.00278845	0.959849	0.9888
ENSRNOG00000000258:E015	ENSRNOG00000000258	ENSRNOT00000000275	19	49102828	49102902	+	-0.0492446	0.302502	1	-0.115973	0.0543928	0.863848	-0.0108736	0.812798	0.964986	0.105697	0.153155	0.462514
ENSRNOG00000000258:E016	ENSRNOG00000000258	ENSRNOT00000000275	19	49105415	49105575	+	-0.0360638	0.32745	1	-0.0640091	0.2114	0.962928	-0.0199457	0.606241	0.911624	0.0439102	0.427025	0.739165
ENSRNOG00000000258:E017	ENSRNOG00000000258	ENSRNOT00000000275	19	49106322	49106418	+	0.0545889	0.207377	1	0.0782441	0.209983	0.962921	0.0455846	0.364762	0.829636	-0.0307749	0.616888	0.852647
ENSRNOG00000000258:E018	ENSRNOG00000000258	ENSRNOT00000000275	19	49106630	49106846	+	0.0603006	0.103714	1	0.0733684	0.150269	0.941693	0.0590368	0.177998	0.733641	-0.0109144	0.802825	0.935437
ENSRNOG00000000262:E001	ENSRNOG00000000262	ENSRNOT00000000279	19	52765875	52766834	-	-0.00697721	0.771847	1	-0.03866	0.337457	0.983476	0.00871899	0.818836	0.966389	0.0440447	0.186294	0.508018
ENSRNOG00000000262:E002	ENSRNOG00000000262	ENSRNOT00000000279	19	52767501	52767667	-	0.0232139	0.286218	1	0.048553	0.0929869	0.91504	0.00850371	0.736438	0.946845	-0.0413743	0.161832	0.475088
ENSRNOG00000000262:E003	ENSRNOG00000000262	ENSRNOT00000000279	19	52768861	52768965	-	-0.00395269	0.990774	1	0.0107233	0.606035	0.995633	-0.0156628	0.775835	0.957254	-0.0297707	0.581526	0.833775
ENSRNOG00000000262:E004	ENSRNOG00000000262	ENSRNOT00000000279	19	52769354	52769502	-	-0.0120905	0.836843	1	-0.00783348	0.899358	0.998937	-0.0162225	0.708433	0.940151	-0.012613	0.626696	0.857789
ENSRNOG00000000262:E005	ENSRNOG00000000262	ENSRNOT00000000279	19	52772340	52772465	-	-0.0290361	0.434861	1	-0.0387401	0.592193	0.995633	-0.0240028	0.530343	0.889336	0.00828182	0.961456	0.989109
ENSRNOG00000000262:E006	ENSRNOG00000000262	ENSRNOT00000000279	19	52780297	52780413	-	0.000695886	0.898531	1	0.000543857	0.817749	0.998317	0.000529854	0.995846	0.999361	-0.00137273	0.820879	0.941987
ENSRNOG00000000262:E007	ENSRNOG00000000262	ENSRNOT00000000279	19	52783217	52783279	-	0.0703076	0.14135	1	0.0793382	0.167783	0.946783	0.0675346	0.244596	0.770874	-0.0121828	0.739402	0.909932
ENSRNOG00000000262:E008	ENSRNOG00000000262	ENSRNOT00000000279	19	52784041	52784091	-	-0.0609017	0.829274	1	0.122467	0.662632	NA	-0.215763	0.472548	NA	-0.338111	0.242316	0.575624
ENSRNOG00000000264:E001	ENSRNOG00000000264	ENSRNOT00000000281	19	66954015	66954083	+	1.14649	0.0760126	1	1.35066	0.0482929	NA	0.955064	0.22614	NA	-0.411811	0.362101	NA
ENSRNOG00000000264:E002	ENSRNOG00000000264	ENSRNOT00000000281	19	66954695	66954828	+	-0.042762	0.284651	1	-0.0529389	0.655583	0.996168	-0.0364303	0.236313	0.766081	-0.000944625	0.545402	0.814473
ENSRNOG00000000264:E003	ENSRNOG00000000264	ENSRNOT00000000281	19	66956203	66956300	+	-0.0768964	0.0827783	1	-0.0794846	0.284302	0.974262	-0.0785215	0.0836048	0.656532	-0.0206385	0.412998	0.728815
ENSRNOG00000000264:E004	ENSRNOG00000000264	ENSRNOT00000000281	19	66958888	66959037	+	-0.0377904	0.269224	1	-0.0216038	0.869361	0.998807	-0.0515819	0.110245	0.683088	-0.0495542	0.155191	0.465584
ENSRNOG00000000264:E005	ENSRNOG00000000264	ENSRNOT00000000281	19	66960629	66960770	+	0.0203098	0.980314	1	0.0365106	0.652382	0.995916	0.00990235	0.67119	0.930602	-0.045535	0.207268	0.534795
ENSRNOG00000000264:E006	ENSRNOG00000000264	ENSRNOT00000000281	19	66961813	66961977	+	0.00881357	0.846815	1	0.0431559	0.44969	0.994907	-0.0149568	0.403839	0.843332	-0.0752179	0.142503	0.446313
ENSRNOG00000000264:E007	ENSRNOG00000000264	ENSRNOT00000000281	19	66962773	66962900	+	-0.0499408	0.316663	1	0.0164304	0.706465	0.997264	-0.104165	0.0384084	0.570503	-0.139978	0.0194219	0.149952
ENSRNOG00000000264:E008	ENSRNOG00000000264	ENSRNOT00000000281	19	66963031	66963144	+	-0.0411002	0.45418	1	0.0214781	0.663204	0.996685	-0.0917854	0.111574	0.683425	-0.133054	0.0520091	0.263994
ENSRNOG00000000264:E009	ENSRNOG00000000264	ENSRNOT00000000281	19	66964989	66965069	+	-0.0321899	0.456693	1	0.0088435	0.764005	0.99733	-0.0661619	0.10464	0.678058	-0.0922669	0.0989441	0.372269
ENSRNOG00000000264:E010	ENSRNOG00000000264	ENSRNOT00000000281	19	66966075	66966215	+	0.0672123	0.32121	1	0.0610433	0.238096	0.964282	0.07689	0.539787	0.892125	0.00076659	0.539418	0.810778
ENSRNOG00000000264:E011	ENSRNOG00000000264	ENSRNOT00000000281	19	66966369	66966478	+	0.0668381	0.350958	1	0.0634017	0.252246	0.96717	0.0740185	0.593001	0.908199	-0.00474602	0.490271	0.780803
ENSRNOG00000000264:E012	ENSRNOG00000000264	ENSRNOT00000000281	19	66968052	66969849	+	0.0432938	0.373301	1	-0.0353259	0.525378	0.995595	0.0928593	0.0388603	0.571987	0.119094	0.000306832	0.00935773
ENSRNOG00000000274:E001	ENSRNOG00000000274	ENSRNOT00000000299	20	21467184	21467286	+	-0.014364	0.437826	1	-0.00324662	0.923764	0.999146	-0.0244738	0.22764	0.761451	-0.0329668	0.099715	0.373461
ENSRNOG00000000274:E002	ENSRNOG00000000274	ENSRNOT00000058151	20	21474055	21474196	+	2.3371	0.346835	1	0.0261263	NA	NA	2.7136	0.252845	NA	2.68851	0.313469	NA
ENSRNOG00000000274:E003	ENSRNOG00000000274	c("ENSRNOT00000058151", "ENSRNOT00000000299")	20	21495642	21495838	+	-0.0108003	0.476526	1	-0.00685794	0.990487	0.999162	-0.015726	0.294112	0.796319	-0.0190525	0.25414	0.588844
ENSRNOG00000000274:E004	ENSRNOG00000000274	c("ENSRNOT00000058151", "ENSRNOT00000000299")	20	21497609	21497783	+	-0.0020337	0.650718	1	0.00255308	0.621214	0.995633	-0.00574723	0.246605	0.771765	-0.0176733	0.0556255	0.273811
ENSRNOG00000000274:E005	ENSRNOG00000000274	c("ENSRNOT00000058151", "ENSRNOT00000000299")	20	21501411	21501528	+	0.00520972	0.906644	1	0.0068909	0.384841	0.99044	0.00486384	0.676851	0.932303	-0.011325	0.204959	0.532015
ENSRNOG00000000274:E006	ENSRNOG00000000274	c("ENSRNOT00000058151", "ENSRNOT00000000299")	20	21506768	21507653	+	0.0104217	0.518502	1	-0.011037	0.73475	0.997264	0.024185	0.194702	0.743114	0.0298667	0.00494907	0.0636111
ENSRNOG00000000275:E001	ENSRNOG00000000275	ENSRNOT00000051491	20	21507803	21509287	-	0.0235829	0.692024	1	-0.139455	0.0416698	0.832746	0.159608	0.0587095	0.621467	0.314249	0.000443697	0.0122108
ENSRNOG00000000275:E002	ENSRNOG00000000275	ENSRNOT00000051491	20	21511902	21512003	-	-0.0334962	0.502332	1	-0.0313609	0.263136	0.970457	-0.0282217	0.0149487	0.462159	0.0115462	0.00023795	0.00780881
ENSRNOG00000000275:E003	ENSRNOG00000000275	ENSRNOT00000051491	20	21513307	21513503	-	0.0209516	0.980223	1	0.0585722	0.0128701	0.689903	-0.0132585	0.0651202	0.630238	-0.0638354	9.40122e-07	0.000103584
ENSRNOG00000000275:E004	ENSRNOG00000000275	ENSRNOT00000051491	20	21514951	21515046	-	-0.0399041	0.586679	1	0.0203106	0.197775	0.960036	-0.0965941	0.0607086	0.62333	-0.108651	0.00182028	0.0325447
ENSRNOG00000000275:E005	ENSRNOG00000000275	ENSRNOT00000051491	20	21522698	21522900	-	-0.00291873	0.774333	1	0.0461964	0.0412662	0.832331	-0.0422504	0.13255	0.701417	-0.0820984	0.00717443	0.0809174
ENSRNOG00000000275:E006	ENSRNOG00000000275	ENSRNOT00000000756	20	21524775	21524818	-	-0.397726	0.5785	1	-0.441632	0.710373	NA	-0.336297	0.579728	NA	0.112802	0.878887	NA
ENSRNOG00000000275:E007	ENSRNOG00000000275	c("ENSRNOT00000051491", "ENSRNOT00000000756")	20	21524819	21524900	-	0.0175267	0.934422	1	0.00105054	0.22126	0.96296	0.0510507	0.455087	0.862504	0.0574656	0.184003	0.505124
ENSRNOG00000000275:E008	ENSRNOG00000000275	c("ENSRNOT00000051491", "ENSRNOT00000000756")	20	21530763	21530901	-	-0.045764	0.545591	1	0.00237191	0.225322	0.96296	-0.0894147	0.0579127	0.620108	-0.0875849	0.00985414	0.0990438
ENSRNOG00000000275:E009	ENSRNOG00000000275	c("ENSRNOT00000051491", "ENSRNOT00000000756")	20	21532210	21532420	-	-0.0954221	0.456504	1	-0.0363409	0.51433	0.995595	-0.1532	0.0773137	0.6506	-0.105994	0.00416407	0.0566254
ENSRNOG00000000275:E010	ENSRNOG00000000275	c("ENSRNOT00000051491", "ENSRNOT00000000756")	20	21547757	21547904	-	-0.0968046	0.490264	1	-0.0343139	0.589453	0.995633	-0.156829	0.133918	0.702698	-0.112297	0.0443177	0.242008
ENSRNOG00000000275:E011	ENSRNOG00000000275	ENSRNOT00000051491	20	21547905	21547908	-	-0.0333676	0.841184	1	-0.0789329	0.907576	NA	0.0309869	0.667866	NA	0.118987	0.60753	NA
ENSRNOG00000000275:E012	ENSRNOG00000000275	ENSRNOT00000051491	20	21573403	21573429	-	-5.34008	0.161495	1	-4.73427	0.290045	NA	-5.9098	0.253455	NA	0.295377	NA	NA
ENSRNOG00000000275:E013	ENSRNOG00000000275	ENSRNOT00000051491	20	21573632	21573664	-	-0.0135589	NA	NA	-0.149373	NA	NA	0.136035	NA	NA	0.295377	NA	NA
ENSRNOG00000000275:E014	ENSRNOG00000000275	ENSRNOT00000000756	20	21588525	21588588	-	0.00687787	0.98609	1	-0.44069	0.603783	NA	0.326175	0.729215	NA	0.775359	0.403702	NA
ENSRNOG00000000275:E015	ENSRNOG00000000275	c("ENSRNOT00000051491", "ENSRNOT00000000756")	20	21588722	21588840	-	0.169968	0.215888	1	0.180707	0.0153163	0.715716	0.178609	0.843933	0.971313	0.00695332	0.0624767	0.291373
ENSRNOG00000000275:E016	ENSRNOG00000000275	c("ENSRNOT00000051491", "ENSRNOT00000000756")	20	21616343	21616547	-	0.0613165	0.725197	1	0.104091	0.032015	0.809081	0.0247589	0.292997	0.795913	-0.071553	0.00196958	0.0343517
ENSRNOG00000000275:E017	ENSRNOG00000000275	c("ENSRNOT00000051491", "ENSRNOT00000000756")	20	21616607	21616639	-	-0.401631	0.689816	1	-4.73427	0.290045	NA	0.15977	0.999151	NA	6.34536	0.290778	NA
ENSRNOG00000000275:E018	ENSRNOG00000000275	c("ENSRNOT00000051491", "ENSRNOT00000000756")	20	21616721	21616741	-	-0.0135589	NA	NA	-0.149373	NA	NA	0.136035	NA	NA	0.295377	NA	NA
ENSRNOG00000000275:E019	ENSRNOG00000000275	c("ENSRNOT00000051491", "ENSRNOT00000000756")	20	21625167	21625228	-	0.104621	0.702261	1	-0.162356	0.86467	NA	0.337262	0.467704	NA	0.504499	0.454606	NA
ENSRNOG00000000277:E001	ENSRNOG00000000277	c("ENSRNOT00000057939", "ENSRNOT00000000302")	20	29201150	29203003	+	0.0455241	0.831386	1	NA	0.514662	NA	NA	0.764893	NA	NA	0.327399	NA
ENSRNOG00000000277:E002	ENSRNOG00000000277	c("ENSRNOT00000057939", "ENSRNOT00000000302")	20	29216443	29216496	+	-0.243321	0.866986	1	NA	0.911066	NA	NA	0.602177	NA	NA	0.691031	NA
ENSRNOG00000000277:E003	ENSRNOG00000000277	c("ENSRNOT00000057939", "ENSRNOT00000000302")	20	29240538	29242448	+	0.0304347	0.943149	1	NA	0.486434	NA	NA	0.545646	NA	NA	0.313474	NA
ENSRNOG00000000277:E004	ENSRNOG00000000277	c("ENSRNOT00000057939", "ENSRNOT00000000302")	20	29242450	29242476	+	-0.130355	NA	NA	NA	NA	NA	NA	NA	NA	NA	NA	NA
ENSRNOG00000000277:E005	ENSRNOG00000000277	c("ENSRNOT00000057939", "ENSRNOT00000000302")	20	29242478	29242730	+	-0.0337964	0.93668	1	NA	0.231684	NA	NA	0.629345	NA	NA	0.101725	NA
ENSRNOG00000000277:E006	ENSRNOG00000000277	c("ENSRNOT00000057939", "ENSRNOT00000000302")	20	29246038	29246128	+	-4.13546	0.133699	1	NA	0.231684	NA	NA	0.234271	NA	NA	NA	NA
ENSRNOG00000000277:E007	ENSRNOG00000000277	c("ENSRNOT00000057939", "ENSRNOT00000000302")	20	29246649	29246742	+	3.97357	0.222429	1	NA	0.262887	NA	NA	0.264962	NA	NA	0.998373	NA
ENSRNOG00000000277:E008	ENSRNOG00000000277	c("ENSRNOT00000057939", "ENSRNOT00000000302")	20	29256984	29257195	+	4.62351	0.0525312	1	NA	0.0493375	NA	NA	0.127756	NA	NA	0.651084	NA
ENSRNOG00000000277:E009	ENSRNOG00000000277	c("ENSRNOT00000057939", "ENSRNOT00000000302")	20	29258575	29258725	+	-0.0326438	0.990341	1	NA	0.99467	NA	NA	0.986741	NA	NA	0.981596	NA
ENSRNOG00000000277:E010	ENSRNOG00000000277	ENSRNOT00000000302	20	29259172	29259267	+	-4.63867	0.045373	1	NA	0.109242	NA	NA	0.113582	NA	NA	NA	NA
ENSRNOG00000000277:E011	ENSRNOG00000000277	c("ENSRNOT00000057939", "ENSRNOT00000000302")	20	29261420	29261509	+	-0.529527	0.386067	1	NA	0.301827	NA	NA	0.626461	NA	NA	0.591946	NA
ENSRNOG00000000277:E012	ENSRNOG00000000277	c("ENSRNOT00000057939", "ENSRNOT00000000302")	20	29263057	29263194	+	0.630329	0.236914	1	NA	0.195768	NA	NA	0.460061	NA	NA	0.569684	NA
ENSRNOG00000000277:E013	ENSRNOG00000000277	c("ENSRNOT00000057939", "ENSRNOT00000000302")	20	29263864	29264110	+	0.0294818	0.950279	1	NA	0.86276	NA	NA	0.982676	NA	NA	0.87052	NA
ENSRNOG00000000277:E014	ENSRNOG00000000277	c("ENSRNOT00000057939", "ENSRNOT00000000302")	20	29266476	29267359	+	-0.122715	0.539146	1	NA	0.5091	NA	NA	0.65851	NA	NA	0.810025	NA
ENSRNOG00000000279:E001	ENSRNOG00000000279	ENSRNOT00000000304	20	50523654	50524323	+	0.00998223	0.678522	1	0.0759497	0.0819233	0.901698	NA	0.545747	0.894051	-0.10631	0.0140599	0.122605
ENSRNOG00000000279:E002	ENSRNOG00000000279	ENSRNOT00000000304	20	50529847	50529998	+	0.0307844	0.471359	1	0.0443648	0.352009	0.985629	NA	0.731063	0.94529	-0.0143952	0.651966	0.870161
ENSRNOG00000000279:E003	ENSRNOG00000000279	ENSRNOT00000000304	20	50531823	50531891	+	-0.0618754	0.531829	1	-0.024777	0.997129	0.999517	NA	0.340748	0.818854	-0.0589718	0.369324	0.695596
ENSRNOG00000000279:E004	ENSRNOG00000000279	ENSRNOT00000000304	20	50532722	50532846	+	-0.0622116	0.470038	1	0.00281465	0.719959	0.997264	NA	0.153142	0.714448	-0.11055	0.0829624	0.338768
ENSRNOG00000000279:E005	ENSRNOG00000000279	ENSRNOT00000000304	20	50541615	50541663	+	-0.0604788	0.509598	1	-0.074315	0.576515	0.995633	NA	0.579323	0.904425	0.0292307	0.932563	0.979929
ENSRNOG00000000279:E006	ENSRNOG00000000279	ENSRNOT00000000304	20	50546110	50546246	+	-0.0131352	0.968051	1	-0.0336242	0.863454	0.998807	NA	0.846711	0.972001	0.0415803	0.724792	0.903342
ENSRNOG00000000279:E007	ENSRNOG00000000279	ENSRNOT00000000304	20	50549443	50549626	+	0.0691003	0.033638	1	0.0260127	0.34445	0.98485	NA	0.0117506	0.43608	0.0868771	0.154629	0.464652
ENSRNOG00000000279:E008	ENSRNOG00000000279	ENSRNOT00000000304	20	50551903	50551995	+	0.0195064	0.483355	1	0.0192877	0.502057	0.995595	NA	0.58163	0.905278	0.0106876	0.865179	0.957612
ENSRNOG00000000279:E009	ENSRNOG00000000279	ENSRNOT00000000304	20	50564785	50565353	+	-0.103369	0.265647	1	-0.226404	0.0549568	0.864377	NA	0.628975	0.918588	0.189762	0.328159	0.660722
ENSRNOG00000000281:E001	ENSRNOG00000000281	ENSRNOT00000002576	11	90150469	90150762	+	0.000734868	0.928412	1	0.0161062	0.578331	0.995633	-0.0100696	0.759007	0.953259	-0.0375248	0.337959	0.66911
ENSRNOG00000000281:E002	ENSRNOG00000000281	ENSRNOT00000002576	11	90154988	90155196	+	-0.0203128	0.623991	1	0.00632711	0.667869	0.996723	-0.0410128	0.282421	0.790886	-0.061236	0.0611514	0.287709
ENSRNOG00000000281:E003	ENSRNOG00000000281	ENSRNOT00000002576	11	90158464	90158498	+	0.040969	0.352604	1	0.0614357	0.256344	0.969493	0.0299026	0.717459	0.94214	-0.0429955	0.32364	0.656655
ENSRNOG00000000281:E004	ENSRNOG00000000281	ENSRNOT00000002576	11	90158854	90159003	+	0.00378812	0.872951	1	0.038219	0.310008	0.977616	-0.0200678	0.561139	0.899487	-0.0717052	0.0372754	0.219272
ENSRNOG00000000281:E005	ENSRNOG00000000281	ENSRNOT00000002576	11	90159421	90159485	+	-0.04894	0.345289	1	-0.0304057	0.856548	0.99875	-0.0672915	0.224154	0.758973	-0.0536314	0.220202	0.550029
ENSRNOG00000000281:E006	ENSRNOG00000000281	ENSRNOT00000002576	11	90159666	90159782	+	-0.0301214	0.466175	1	-0.00820915	0.889446	0.998807	-0.0478896	0.236105	0.76601	-0.0515479	0.175175	0.493583
ENSRNOG00000000281:E007	ENSRNOG00000000281	ENSRNOT00000002576	11	90159948	90160027	+	0.00967825	0.752546	1	0.0546242	0.148683	0.940185	-0.0217304	0.592084	0.907956	-0.085769	0.0772599	0.326292
ENSRNOG00000000281:E008	ENSRNOG00000000281	ENSRNOT00000002576	11	90160710	90160791	+	0.0252009	0.450786	1	0.0443464	0.232423	0.963142	0.0143401	0.813086	0.964986	-0.0385727	0.340823	0.671354
ENSRNOG00000000281:E009	ENSRNOG00000000281	ENSRNOT00000002576	11	90162090	90162184	+	0.0343147	0.356352	1	0.059194	0.199482	0.961043	0.0186122	0.731289	0.945379	-0.0469607	0.299185	0.634146
ENSRNOG00000000281:E010	ENSRNOG00000000281	ENSRNOT00000002576	11	90162482	90162626	+	0.00742527	0.750092	1	0.0318367	0.294996	0.976643	-0.00842296	0.770495	0.956083	-0.0491915	0.218908	0.548599
ENSRNOG00000000281:E011	ENSRNOG00000000281	ENSRNOT00000002576	11	90163573	90163748	+	0.0203935	0.484048	1	0.0206482	0.399197	0.991277	0.0235521	0.702093	0.938544	-0.00630043	0.69942	0.89305
ENSRNOG00000000281:E012	ENSRNOG00000000281	ENSRNOT00000002576	11	90166041	90166139	+	-0.0117954	0.86713	1	-0.0829714	0.330253	0.98213	0.02856	0.514026	0.884662	0.0985639	0.0125749	0.115055
ENSRNOG00000000281:E013	ENSRNOG00000000281	ENSRNOT00000002576	11	90166916	90167004	+	-0.00703935	0.928076	1	-0.0467092	0.459879	0.994907	0.0174538	0.633294	0.919575	0.0525866	0.167527	0.483132
ENSRNOG00000000281:E014	ENSRNOG00000000281	ENSRNOT00000002576	11	90167093	90167638	+	-0.0134612	0.807632	1	-0.102625	0.0714866	0.894072	0.0335727	0.350793	0.822557	0.123707	0.000114429	0.00451067
ENSRNOG00000000282:E001	ENSRNOG00000000282	ENSRNOT00000041975	11	90312181	90312469	+	3.11802	0.310946	1	NA	0.248449	NA	NA	NA	NA	NA	0.449646	NA
ENSRNOG00000000282:E002	ENSRNOG00000000282	ENSRNOT00000041975	11	90312605	90312858	+	-4.35999	0.0457098	1	NA	0.0653986	NA	NA	0.212026	NA	NA	NA	NA
ENSRNOG00000000282:E003	ENSRNOG00000000282	ENSRNOT00000041975	11	90313586	90314169	+	0.237195	0.275805	1	NA	0.417872	NA	NA	0.21204	NA	NA	0.432698	NA
ENSRNOG00000000283:E001	ENSRNOG00000000283	ENSRNOT00000000308	11	90315984	90316130	+	0.0615711	0.371257	1	0.0639189	0.518192	0.995595	0.0628804	0.441801	0.858343	0.00052	0.972685	0.992385
ENSRNOG00000000283:E002	ENSRNOG00000000283	ENSRNOT00000000308	11	90316996	90317164	+	0.0525354	0.20731	1	0.0459927	0.385953	0.990535	0.0605226	0.281508	0.790781	0.0172312	0.751898	0.915163
ENSRNOG00000000283:E003	ENSRNOG00000000283	ENSRNOT00000000308	11	90317247	90317342	+	0.00867508	0.882882	1	-0.0176445	0.81402	0.998317	0.0255369	0.687944	0.935194	0.0431382	0.60648	0.846921
ENSRNOG00000000283:E004	ENSRNOG00000000283	ENSRNOT00000000308	11	90319150	90319322	+	-0.00462442	0.913004	1	-0.00173028	0.97433	0.999146	-0.00676445	0.887525	0.979848	-0.00606353	0.915789	0.974451
ENSRNOG00000000283:E005	ENSRNOG00000000283	ENSRNOT00000000308	11	90319435	90319552	+	-0.0558605	0.215414	1	-0.0658948	0.267286	0.971302	-0.0528445	0.312414	0.80445	0.010978	0.847378	0.951691
ENSRNOG00000000283:E006	ENSRNOG00000000283	ENSRNOT00000000308	11	90319893	90320026	+	0.0202008	0.736838	1	0.0208487	0.743187	0.997264	0.0211722	0.818407	0.966389	-0.000877601	0.958209	0.988393
ENSRNOG00000000283:E007	ENSRNOG00000000283	ENSRNOT00000000308	11	90320733	90320835	+	-0.0428355	0.507983	1	-0.00810274	0.940108	0.999146	-0.0654476	0.408765	0.845209	-0.0615188	0.421025	0.734796
ENSRNOG00000000283:E008	ENSRNOG00000000283	ENSRNOT00000000308	11	90321434	90321543	+	-0.117346	0.0844874	1	-0.0774614	0.385471	0.99044	-0.149429	0.0723786	0.643129	-0.0796534	0.313109	0.64755
ENSRNOG00000000283:E009	ENSRNOG00000000283	ENSRNOT00000000308	11	90323657	90323772	+	-0.00988785	0.817193	1	0.0255042	0.64145	0.995633	-0.0337842	0.525321	0.888031	-0.0589709	0.41442	0.729848
ENSRNOG00000000283:E010	ENSRNOG00000000283	ENSRNOT00000000308	11	90324330	90324889	+	0.0189074	0.500969	1	-0.00598239	0.878621	0.998807	0.0359426	0.281321	0.790781	0.0438252	0.287353	0.622536
ENSRNOG00000000288:E001	ENSRNOG00000000288	ENSRNOT00000000313	11	90774764	90775007	+	-0.729407	0.00152799	1	NA	0.0661773	NA	NA	0.00116185	NA	NA	0.293483	NA
ENSRNOG00000000288:E002	ENSRNOG00000000288	ENSRNOT00000000313	11	90779700	90779758	+	-0.391766	0.0593273	1	NA	0.352704	NA	NA	0.00881167	NA	NA	0.348489	0.678163
ENSRNOG00000000288:E003	ENSRNOG00000000288	ENSRNOT00000000313	11	90779850	90779951	+	-0.144031	0.364211	1	NA	0.532372	NA	NA	0.314744	NA	NA	0.570585	0.828374
ENSRNOG00000000288:E004	ENSRNOG00000000288	ENSRNOT00000000313	11	90780119	90780638	+	0.0110797	0.924836	1	NA	0.985404	0.999146	NA	0.913737	0.984927	NA	0.905796	0.971196
ENSRNOG00000000288:E005	ENSRNOG00000000288	ENSRNOT00000000313	11	90780720	90780938	+	0.0684361	0.412817	1	NA	0.289714	0.975346	NA	0.678066	0.932514	NA	0.507578	0.791109
ENSRNOG00000000288:E006	ENSRNOG00000000288	ENSRNOT00000000313	11	90781086	90781214	+	-0.00602434	0.97852	1	NA	0.32717	0.981231	NA	0.469523	0.867741	NA	0.101893	0.377715
ENSRNOG00000000288:E007	ENSRNOG00000000288	ENSRNOT00000000313	11	90781646	90781749	+	0.0247949	0.779422	1	NA	0.808531	0.998317	NA	0.813744	0.965147	NA	0.976047	0.993457
ENSRNOG00000000288:E008	ENSRNOG00000000288	ENSRNOT00000000313	11	90781826	90781943	+	0.132684	0.181631	1	NA	0.128971	0.930893	NA	0.398874	0.841331	NA	0.565806	0.825816
ENSRNOG00000000288:E009	ENSRNOG00000000288	ENSRNOT00000000313	11	90782150	90782265	+	-0.00869511	0.97957	1	NA	0.490565	0.995304	NA	0.649632	0.924461	NA	0.284134	0.619624
ENSRNOG00000000288:E010	ENSRNOG00000000288	ENSRNOT00000000313	11	90783823	90783975	+	0.0900808	0.251039	1	NA	0.976239	0.999146	NA	0.098222	0.673172	NA	0.164497	0.478737
ENSRNOG00000000288:E011	ENSRNOG00000000288	ENSRNOT00000000313	11	90784600	90786143	+	-0.0108437	0.813733	1	NA	0.613017	0.995633	NA	0.95089	0.99073	NA	0.481448	0.774958
ENSRNOG00000000296:E001	ENSRNOG00000000296	ENSRNOT00000000323	X	115763284	115763815	+	0.554347	NA	NA	NA	NA	NA	NA	NA	NA	NA	NA	NA
ENSRNOG00000000296:E002	ENSRNOG00000000296	ENSRNOT00000000323	X	115764486	115764644	+	-3.53253	0.465556	1	NA	0.998988	NA	NA	0.460991	NA	NA	NA	NA
ENSRNOG00000000296:E003	ENSRNOG00000000296	ENSRNOT00000000323	X	115764900	115764980	+	-4.02305	0.288774	1	NA	0.998409	NA	NA	0.282844	NA	NA	NA	NA
ENSRNOG00000000296:E004	ENSRNOG00000000296	ENSRNOT00000000323	X	115765681	115766221	+	0.24525	0.162267	1	NA	0.997872	NA	NA	0.157736	NA	NA	NA	NA
ENSRNOG00000000297:E001	ENSRNOG00000000297	ENSRNOT00000000324	X	115742312	115742755	+	3.3396	0.44185	1	NA	0.0409591	NA	NA	NA	NA	NA	0.0150712	NA
ENSRNOG00000000297:E002	ENSRNOG00000000297	ENSRNOT00000000324	X	115745331	115745495	+	-0.312742	NA	NA	NA	NA	NA	NA	NA	NA	NA	NA	NA
ENSRNOG00000000297:E003	ENSRNOG00000000297	ENSRNOT00000000324	X	115745852	115745932	+	-0.19943	0.780083	1	NA	0.509579	NA	NA	0.846666	NA	NA	0.524656	NA
ENSRNOG00000000297:E004	ENSRNOG00000000297	ENSRNOT00000000324	X	115746641	115747347	+	0.0158401	0.916865	1	NA	0.161268	NA	NA	0.842262	NA	NA	0.095636	NA
ENSRNOG00000000299:E001	ENSRNOG00000000299	ENSRNOT00000000327	20	48112118	48112334	+	0.0443152	0.698524	1	NA	0.811323	0.998317	NA	0.272429	NA	NA	0.177737	0.496985
ENSRNOG00000000299:E002	ENSRNOG00000000299	ENSRNOT00000000327	20	48113315	48114044	+	-0.0491336	0.51083	1	NA	0.615604	0.995633	NA	0.512837	0.884213	NA	0.799837	0.934532
ENSRNOG00000000299:E003	ENSRNOG00000000299	ENSRNOT00000000327	20	48189239	48190674	+	0.0167038	0.511783	1	NA	0.632137	0.995633	NA	0.498845	0.879297	NA	0.822682	0.942747
ENSRNOG00000000299:E004	ENSRNOG00000000299	ENSRNOT00000000327	20	48202107	48202608	+	-0.017717	0.746499	1	NA	0.917884	0.998937	NA	0.427618	0.853072	NA	0.46133	0.761968
ENSRNOG00000000302:E001	ENSRNOG00000000302	ENSRNOT00000065890	20	48347551	48348238	+	0.18251	0.170521	1	0.29757	0.00179401	0.4019	0.0743123	0.847108	0.972061	-0.223873	0.00663536	0.0768399
ENSRNOG00000000302:E002	ENSRNOG00000000302	ENSRNOT00000065890	20	48425487	48425669	+	0.0428053	0.665578	1	0.0509698	0.461302	0.994907	0.0424974	0.984862	0.997105	0.00189061	0.347793	0.677585
ENSRNOG00000000302:E003	ENSRNOG00000000302	ENSRNOT00000065890	20	48427599	48427841	+	0.049026	0.552067	1	0.0542832	0.322839	0.979993	0.0521623	0.948471	0.990407	0.00639657	0.276472	0.612125
ENSRNOG00000000302:E004	ENSRNOG00000000302	ENSRNOT00000065890	20	48430904	48431051	+	0.0259922	0.806512	1	0.0808116	0.0484917	0.855332	-0.0146782	0.293639	0.795913	-0.0948079	0.00282146	0.0437866
ENSRNOG00000000302:E005	ENSRNOG00000000302	ENSRNOT00000065890	20	48433423	48433535	+	-0.0292449	0.504344	1	0.0325833	0.241901	0.965326	-0.083519	0.0181596	0.484435	-0.117871	0.000575915	0.0146658
ENSRNOG00000000302:E006	ENSRNOG00000000302	ENSRNOT00000065890	20	48434311	48434501	+	-0.0439429	0.118722	1	-0.0605171	0.478864	0.995265	-0.0304999	0.0713198	0.641954	0.0279591	0.303893	0.63868
ENSRNOG00000000302:E007	ENSRNOG00000000302	ENSRNOT00000065890	20	48435598	48435742	+	-0.00273484	0.755328	1	-0.0199736	0.781525	0.99733	0.015749	0.527218	0.888172	0.0347352	0.453051	0.756126
ENSRNOG00000000302:E008	ENSRNOG00000000302	ENSRNOT00000065890	20	48436548	48437686	+	0.00912342	0.8895	1	-0.0737674	0.116297	0.924401	0.071655	0.233795	0.765141	0.149157	0.00652354	0.0761059
ENSRNOG00000000303:E001	ENSRNOG00000000303	ENSRNOT00000000331	20	48291080	48291335	-	-0.0128171	0.846053	1	NA	0.814756	0.998317	NA	0.915047	0.98496	NA	0.888295	0.965628
ENSRNOG00000000303:E002	ENSRNOG00000000303	ENSRNOT00000000331	20	48293547	48293691	-	-0.0636173	0.463993	1	NA	0.567135	0.995633	NA	0.511505	0.883844	NA	0.972069	0.992182
ENSRNOG00000000303:E003	ENSRNOG00000000303	ENSRNOT00000000331	20	48294881	48295005	-	-0.09059	0.41049	1	NA	0.682101	0.996851	NA	0.421836	0.850628	NA	0.696636	0.891733
ENSRNOG00000000303:E004	ENSRNOG00000000303	ENSRNOT00000000331	20	48295550	48295627	-	-0.111636	0.30131	1	NA	0.101174	0.918045	NA	0.742633	0.948941	NA	0.173805	0.491498
ENSRNOG00000000303:E005	ENSRNOG00000000303	ENSRNOT00000000331	20	48298485	48298571	-	-0.00949034	0.932874	1	NA	0.458588	NA	NA	0.674622	0.931819	NA	0.257543	0.592355
ENSRNOG00000000303:E006	ENSRNOG00000000303	ENSRNOT00000000331	20	48299117	48299194	-	-0.0273307	0.791206	1	NA	0.51744	0.995595	NA	0.927922	0.986696	NA	0.462562	0.762879
ENSRNOG00000000303:E007	ENSRNOG00000000303	ENSRNOT00000000331	20	48300340	48300456	-	-0.00442672	0.957137	1	NA	0.904468	0.998937	NA	0.852991	0.973272	NA	0.776968	0.925323
ENSRNOG00000000303:E008	ENSRNOG00000000303	ENSRNOT00000000331	20	48309956	48310077	-	0.13241	0.360684	1	NA	0.65272	NA	NA	0.304162	NA	NA	0.647856	0.868228
ENSRNOG00000000303:E009	ENSRNOG00000000303	ENSRNOT00000000331	20	48311605	48311784	-	0.0132926	0.934133	1	NA	0.766911	NA	NA	0.87445	0.97759	NA	0.692574	0.889679
ENSRNOG00000000303:E010	ENSRNOG00000000303	ENSRNOT00000000331	20	48314342	48314492	-	0.31496	0.0171997	1	NA	0.00328602	NA	NA	0.176344	NA	NA	0.0812893	0.335177
ENSRNOG00000000303:E011	ENSRNOG00000000303	ENSRNOT00000000331	20	48346774	48346877	-	0.388703	0.227451	1	NA	0.046195	NA	NA	0.663334	NA	NA	0.153615	NA
ENSRNOG00000000304:E001	ENSRNOG00000000304	ENSRNOT00000000334	20	47942770	47942949	+	-0.0673755	0.44968	1	-0.0228963	0.296212	0.976919	-0.129432	0.049751	0.602679	-0.125763	0.0119643	0.111617
ENSRNOG00000000304:E002	ENSRNOG00000000304	ENSRNOT00000000334	20	47945508	47945597	+	-0.0116815	0.722721	1	0.05506	0.0683846	0.889374	-0.100407	0.0462171	0.59453	-0.16753	2.48909e-05	0.00141369
ENSRNOG00000000304:E003	ENSRNOG00000000304	ENSRNOT00000000334	20	47946815	47946886	+	0.0858039	0.763349	1	0.165179	0.0172698	0.725504	-0.0147322	0.27003	0.785926	-0.18906	2.4971e-05	0.00141705
ENSRNOG00000000304:E004	ENSRNOG00000000304	ENSRNOT00000000334	20	47947871	47947906	+	0.0067718	0.976248	1	0.0174894	0.304289	0.977586	-0.00023675	0.385526	0.836189	-0.0255858	0.00278664	0.043422
ENSRNOG00000000304:E005	ENSRNOG00000000304	ENSRNOT00000000334	20	47950381	47950437	+	-0.0188011	0.918814	1	-0.0302865	0.445056	0.994907	-0.0011344	0.391104	0.838338	0.0215654	0.0043257	0.0581942
ENSRNOG00000000304:E006	ENSRNOG00000000304	ENSRNOT00000000334	20	47951963	47954348	+	0.0106658	0.750583	1	-0.113694	0.104844	0.918045	0.128507	0.0830067	0.656532	0.239247	0.000106876	0.00428733
ENSRNOG00000000306:E001	ENSRNOG00000000306	ENSRNOT00000000336	20	47904392	47904796	-	-0.00727941	0.880689	1	-0.0843669	0.190966	0.957379	NA	0.467769	0.866836	0.127819	0.0540552	0.269735
ENSRNOG00000000306:E002	ENSRNOG00000000306	ENSRNOT00000000336	20	47904892	47905045	-	-0.0563039	0.273738	1	-0.119224	0.0724247	0.894456	NA	0.756535	0.952812	0.103007	0.125246	0.419201
ENSRNOG00000000306:E003	ENSRNOG00000000306	ENSRNOT00000000336	20	47905227	47905331	-	-0.0134432	0.812453	1	-0.106192	0.152845	0.941753	NA	0.485571	0.874385	0.153225	0.0433433	0.239184
ENSRNOG00000000306:E004	ENSRNOG00000000306	ENSRNOT00000000336	20	47905413	47905545	-	0.12723	0.0620269	1	0.143641	0.201043	0.961965	NA	0.0961826	0.670224	-0.0113777	0.901028	0.969806
ENSRNOG00000000306:E005	ENSRNOG00000000306	ENSRNOT00000000336	20	47905670	47905752	-	-0.0736014	0.422857	1	-0.0641221	0.537463	0.995633	NA	0.470934	0.868435	-0.0118998	0.839432	0.948969
ENSRNOG00000000306:E006	ENSRNOG00000000306	ENSRNOT00000000336	20	47905942	47906031	-	-0.0727529	0.289569	1	0.0202969	0.829931	0.998586	NA	0.0713192	0.641954	-0.16173	0.0628435	0.292327
ENSRNOG00000000306:E007	ENSRNOG00000000306	ENSRNOT00000000336	20	47906139	47906232	-	0.0250747	0.718185	1	0.16194	0.0369215	0.820138	NA	0.291781	0.795329	-0.242676	0.00256425	0.0410628
ENSRNOG00000000306:E008	ENSRNOG00000000306	ENSRNOT00000000336	20	47906484	47906560	-	0.000787901	0.971074	1	0.058934	0.492126	0.995304	NA	0.626932	0.917864	-0.0935527	0.266175	0.601096
ENSRNOG00000000306:E009	ENSRNOG00000000306	ENSRNOT00000000336	20	47906685	47906781	-	0.0665356	0.392936	1	0.0735226	0.48887	0.995304	NA	0.448481	0.860248	-0.0024375	0.992707	0.998132
ENSRNOG00000000306:E010	ENSRNOG00000000306	ENSRNOT00000000336	20	47907193	47907503	-	0.031846	0.625341	1	0.039517	0.707588	0.997264	NA	0.667624	0.9293	-0.00372982	0.98467	0.99585
ENSRNOG00000000307:E001	ENSRNOG00000000307	ENSRNOT00000000337	20	47892301	47892504	+	0.0853878	0.711366	1	NA	0.911806	NA	NA	0.706974	NA	NA	0.783445	0.927919
ENSRNOG00000000307:E002	ENSRNOG00000000307	ENSRNOT00000000337	20	47893970	47894274	+	-0.216936	0.176658	1	NA	0.264142	NA	NA	0.239926	NA	NA	0.93198	0.979723
ENSRNOG00000000307:E003	ENSRNOG00000000307	ENSRNOT00000000337	20	47894366	47894573	+	-0.529825	0.0159243	1	NA	0.04716	NA	NA	0.0303954	NA	NA	0.857215	NA
ENSRNOG00000000307:E004	ENSRNOG00000000307	ENSRNOT00000000337	20	47894888	47894992	+	-0.197269	0.400815	1	NA	0.45184	NA	NA	0.491585	NA	NA	0.934761	NA
ENSRNOG00000000307:E005	ENSRNOG00000000307	ENSRNOT00000000337	20	47895325	47895429	+	-0.161427	0.454763	1	NA	0.514195	NA	NA	0.513507	NA	NA	0.984263	NA
ENSRNOG00000000307:E006	ENSRNOG00000000307	ENSRNOT00000000337	20	47895574	47895729	+	-0.309498	0.108308	1	NA	0.768458	NA	NA	0.0251981	NA	NA	0.0824962	0.337766
ENSRNOG00000000307:E007	ENSRNOG00000000307	ENSRNOT00000000337	20	47896294	47896394	+	-0.125768	0.62012	1	NA	0.610792	NA	NA	0.220353	NA	NA	0.168251	NA
ENSRNOG00000000307:E008	ENSRNOG00000000307	ENSRNOT00000000337	20	47897261	47897518	+	0.0254405	0.870051	1	NA	0.878159	NA	NA	0.762763	NA	NA	0.750172	0.914591
ENSRNOG00000000307:E009	ENSRNOG00000000307	ENSRNOT00000000337	20	47897739	47897854	+	-0.10352	0.524816	1	NA	0.251201	NA	NA	0.88134	NA	NA	0.29505	0.630195
ENSRNOG00000000307:E010	ENSRNOG00000000307	ENSRNOT00000000337	20	47898050	47898176	+	-0.0821389	0.635954	1	NA	0.839652	NA	NA	0.597638	NA	NA	0.760431	0.918985
ENSRNOG00000000307:E011	ENSRNOG00000000307	ENSRNOT00000000337	20	47898342	47898423	+	-0.231401	0.177259	1	NA	0.556213	NA	NA	0.0833414	NA	NA	0.471534	0.768478
ENSRNOG00000000307:E012	ENSRNOG00000000307	ENSRNOT00000000337	20	47898911	47899055	+	-0.26099	0.062605	1	NA	0.265511	NA	NA	0.0438312	NA	NA	0.610501	0.849211
ENSRNOG00000000307:E013	ENSRNOG00000000307	ENSRNOT00000000337	20	47900530	47900720	+	-0.120614	0.256078	1	NA	0.935922	0.999146	NA	0.101798	0.675699	NA	0.151223	0.459756
ENSRNOG00000000307:E014	ENSRNOG00000000307	ENSRNOT00000000337	20	47900866	47900951	+	0.0268837	0.802152	1	NA	0.726195	NA	NA	0.905978	0.983593	NA	0.799782	0.934526
ENSRNOG00000000307:E015	ENSRNOG00000000307	ENSRNOT00000000337	20	47901286	47901369	+	0.267176	0.0454723	1	NA	0.0415439	NA	NA	0.133143	NA	NA	0.460024	0.760957
ENSRNOG00000000307:E016	ENSRNOG00000000307	ENSRNOT00000000337	20	47901489	47901645	+	0.047752	0.667132	1	NA	0.304872	0.977586	NA	0.915375	0.98496	NA	0.263964	0.598831
ENSRNOG00000000307:E017	ENSRNOG00000000307	ENSRNOT00000000337	20	47901858	47901934	+	-0.0388394	0.777919	1	NA	0.80419	NA	NA	0.81137	NA	NA	0.96962	0.991631
ENSRNOG00000000307:E018	ENSRNOG00000000307	ENSRNOT00000000337	20	47902116	47902389	+	0.169534	0.0630935	1	NA	0.49036	0.995304	NA	0.0255609	0.520313	NA	0.18316	0.504044
ENSRNOG00000000307:E019	ENSRNOG00000000307	ENSRNOT00000000337	20	47902510	47902613	+	0.107667	0.247922	1	NA	0.52221	0.995595	NA	0.216235	0.754017	NA	0.646371	0.867411
ENSRNOG00000000307:E020	ENSRNOG00000000307	ENSRNOT00000000337	20	47902875	47902988	+	0.105642	0.175359	1	NA	0.557592	0.995633	NA	0.117485	0.68966	NA	0.411442	0.727622
ENSRNOG00000000307:E021	ENSRNOG00000000307	ENSRNOT00000000337	20	47903107	47903200	+	-0.0185108	0.838492	1	NA	0.696952	0.997264	NA	0.979569	0.995884	NA	0.721549	0.901927
ENSRNOG00000000307:E022	ENSRNOG00000000307	ENSRNOT00000000337	20	47903385	47903484	+	-0.0344815	0.684058	1	NA	0.809378	0.998317	NA	0.673991	0.931462	NA	0.891905	0.96704
ENSRNOG00000000307:E023	ENSRNOG00000000307	ENSRNOT00000000337	20	47903625	47903695	+	0.103455	0.190993	1	NA	0.290131	0.975346	NA	0.241845	0.769075	NA	0.985182	0.995982
ENSRNOG00000000307:E024	ENSRNOG00000000307	ENSRNOT00000000337	20	47903979	47904250	+	0.0581139	0.503032	1	NA	0.730666	0.997264	NA	0.231526	0.763825	NA	0.147696	0.454637
ENSRNOG00000000308:E001	ENSRNOG00000000308	ENSRNOT00000057175	20	47865623	47865772	+	-0.0421965	0.752471	1	NA	0.28811	NA	NA	0.753496	NA	NA	0.180655	0.500678
ENSRNOG00000000308:E002	ENSRNOG00000000308	ENSRNOT00000057175	20	47866300	47867279	+	0.0771238	0.287216	1	NA	0.00902683	0.644659	NA	0.955709	0.991484	NA	0.0126247	0.115321
ENSRNOG00000000308:E003	ENSRNOG00000000308	ENSRNOT00000057175	20	47870834	47871001	+	-0.244341	0.141579	1	NA	0.555482	NA	NA	0.0630256	NA	NA	0.160393	0.473299
ENSRNOG00000000308:E004	ENSRNOG00000000308	ENSRNOT00000057175	20	47871393	47871476	+	-0.0068827	0.93563	1	NA	0.661723	NA	NA	0.631509	NA	NA	0.310048	0.644404
ENSRNOG00000000308:E005	ENSRNOG00000000308	ENSRNOT00000057175	20	47872254	47872337	+	0.0208625	0.896214	1	NA	0.766729	0.99733	NA	0.96288	0.99277	NA	0.735636	0.908179
ENSRNOG00000000308:E006	ENSRNOG00000000308	ENSRNOT00000057175	20	47877962	47878043	+	-0.0566531	0.545503	1	NA	0.544725	0.995633	NA	0.661533	0.927832	NA	0.837349	0.94825
ENSRNOG00000000308:E007	ENSRNOG00000000308	ENSRNOT00000057175	20	47879906	47882126	+	0.00593012	0.881623	1	NA	0.165278	0.945646	NA	0.328913	0.813582	NA	0.0454948	0.24544
ENSRNOG00000000311:E001	ENSRNOG00000000311	ENSRNOT00000000342	20	47770834	47771169	+	NA	NA	NA	NA	NA	NA	NA	NA	NA	NA	NA	NA
ENSRNOG00000000311:E002	ENSRNOG00000000311	ENSRNOT00000000342	20	47771171	47771311	+	NA	NA	NA	NA	NA	NA	NA	NA	NA	NA	NA	NA
ENSRNOG00000000311:E003	ENSRNOG00000000311	ENSRNOT00000000342	20	47771314	47771340	+	NA	NA	NA	NA	NA	NA	NA	NA	NA	NA	NA	NA
ENSRNOG00000000311:E004	ENSRNOG00000000311	ENSRNOT00000000342	20	47771343	47771900	+	NA	NA	NA	NA	NA	NA	NA	NA	NA	NA	NA	NA
ENSRNOG00000000311:E005	ENSRNOG00000000311	ENSRNOT00000000342	20	47771903	47772319	+	NA	NA	NA	NA	NA	NA	NA	NA	NA	NA	NA	NA
ENSRNOG00000000312:E001	ENSRNOG00000000312	ENSRNOT00000000343	20	47625556	47626146	-	0.00680054	0.816534	1	-0.0603991	0.524527	0.995595	0.0472304	0.395088	0.839598	0.112788	0.0365081	0.216964
ENSRNOG00000000312:E002	ENSRNOG00000000312	ENSRNOT00000000343	20	47656588	47656674	-	-0.0194065	0.750842	1	-0.0658776	0.433365	0.994907	0.00875897	0.903165	0.982882	0.0776684	0.329379	0.661729
ENSRNOG00000000312:E003	ENSRNOG00000000312	ENSRNOT00000000343	20	47666002	47666084	-	-0.00448818	0.948699	1	-0.0562575	0.261488	0.970356	0.0287863	0.504587	0.881115	0.0896458	0.0618257	0.289548
ENSRNOG00000000312:E004	ENSRNOG00000000312	ENSRNOT00000000343	20	47667165	47667360	-	0.00609239	0.797694	1	-0.0282812	0.656964	0.996168	0.0292348	0.430789	0.854304	0.063309	0.189123	0.511727
ENSRNOG00000000312:E005	ENSRNOG00000000312	ENSRNOT00000000343	20	47668787	47668870	-	0.0205458	0.402808	1	0.00864394	0.634132	0.995633	0.0309628	0.377322	0.833682	0.0287788	0.723622	0.902704
ENSRNOG00000000312:E006	ENSRNOG00000000312	ENSRNOT00000000343	20	47670872	47671019	-	-0.00935594	0.852207	1	-0.0122527	0.950372	0.999146	-0.00837006	0.807181	0.963717	0.00816231	0.859961	0.955809
ENSRNOG00000000312:E007	ENSRNOG00000000312	ENSRNOT00000000343	20	47672349	47672407	-	-0.03966	0.541983	1	-0.0557919	0.56712	0.995633	-0.0301884	0.660964	0.927832	0.028636	0.864284	0.957304
ENSRNOG00000000312:E008	ENSRNOG00000000312	ENSRNOT00000000343	20	47676819	47676957	-	-0.0383017	0.500624	1	-0.103299	0.246367	0.96668	0.000944648	0.974198	0.995158	0.107769	0.16311	0.476876
ENSRNOG00000000312:E009	ENSRNOG00000000312	ENSRNOT00000000343	20	47688577	47688743	-	-0.00260721	0.934169	1	-0.0308295	0.782643	0.99733	0.0167605	0.682564	0.933908	0.0549624	0.440872	0.748595
ENSRNOG00000000312:E010	ENSRNOG00000000312	ENSRNOT00000000343	20	47690019	47690167	-	0.0194732	0.65953	1	-0.016594	0.943515	0.999146	0.0450177	0.411113	0.846206	0.0685963	0.502843	0.788555
ENSRNOG00000000312:E011	ENSRNOG00000000312	ENSRNOT00000000343	20	47691405	47691450	-	0.0375877	0.603448	1	0.0042005	0.831611	0.998586	0.0623289	0.567506	0.900966	0.0650539	0.684086	0.885579
ENSRNOG00000000312:E012	ENSRNOG00000000312	ENSRNOT00000000343	20	47693023	47693139	-	0.0576478	0.167232	1	0.0645371	0.187612	0.956393	0.0568701	0.302627	0.800196	-0.000321224	0.774946	0.924724
ENSRNOG00000000312:E013	ENSRNOG00000000312	ENSRNOT00000000343	20	47695024	47695157	-	0.0319884	0.426627	1	0.0842238	0.0790297	0.898167	-0.006243	0.91645	0.985024	-0.0850407	0.0658332	0.300021
ENSRNOG00000000312:E014	ENSRNOG00000000312	ENSRNOT00000000343	20	47700701	47700798	-	-0.0207031	0.853149	1	0.0946883	0.188826	0.956393	-0.123685	0.127302	0.697089	-0.215085	0.000550265	0.0141955
ENSRNOG00000000312:E015	ENSRNOG00000000312	ENSRNOT00000000343	20	47701168	47701330	-	-0.0362977	0.706522	1	0.0446557	0.552052	0.995633	-0.10431	0.252676	0.77452	-0.147168	0.00260706	0.0414722
ENSRNOG00000000312:E016	ENSRNOG00000000312	ENSRNOT00000000343	20	47702778	47702878	-	0.0076527	0.885839	1	0.104991	0.228294	0.963115	-0.0720401	0.403992	0.843332	-0.171945	0.0190599	0.148337
ENSRNOG00000000312:E017	ENSRNOG00000000312	ENSRNOT00000000343	20	47705037	47705165	-	0.00430059	0.896592	1	0.0879076	0.201129	0.962031	-0.0634257	0.420148	0.849819	-0.145222	0.00830619	0.0888292
ENSRNOG00000000312:E018	ENSRNOG00000000312	ENSRNOT00000000343	20	47707008	47707156	-	-0.00540307	0.999458	1	0.0588953	0.378015	0.9895	-0.0563582	0.500133	0.879479	-0.109123	0.0477855	0.25193
ENSRNOG00000000312:E019	ENSRNOG00000000312	ENSRNOT00000000343	20	47711843	47711893	-	0.0119992	0.835249	1	0.0833429	0.316156	0.97866	-0.044175	0.605982	0.911624	-0.121872	0.0806844	0.33398
ENSRNOG00000000312:E020	ENSRNOG00000000312	ENSRNOT00000000343	20	47717007	47717163	-	-0.0227068	0.756784	1	-0.0033015	0.950425	0.999146	-0.0387492	0.622739	0.917049	-0.0311078	0.592291	0.839407
ENSRNOG00000000312:E021	ENSRNOG00000000312	ENSRNOT00000000343	20	47725152	47725275	-	-0.0692425	0.565235	1	0.0300843	0.706168	0.997264	-0.155692	0.268419	0.784912	-0.180941	0.0940196	0.362277
ENSRNOG00000000312:E022	ENSRNOG00000000312	ENSRNOT00000000343	20	47726529	47726627	-	-0.0303904	0.913559	1	-0.00232567	0.886295	0.998807	-0.0533761	0.804232	0.96313	-0.0472499	0.523319	0.801225
ENSRNOG00000000312:E023	ENSRNOG00000000312	ENSRNOT00000000343	20	47747426	47747494	-	-0.0711264	0.52222	1	-0.0528373	0.835578	0.998586	-0.0849847	0.521658	0.887168	-0.0297651	0.605992	0.846775
ENSRNOG00000000314:E001	ENSRNOG00000000314	ENSRNOT00000036365	20	49156193	49156546	+	0.0959755	0.404638	1	0.222338	0.00631237	0.595608	-0.0352822	0.635336	0.92055	-0.279655	0.00481633	0.0624022
ENSRNOG00000000314:E002	ENSRNOG00000000314	ENSRNOT00000036365	20	49176563	49176662	+	0.0749677	0.551801	1	0.228472	0.0760461	0.896914	-0.0967992	0.598559	0.909714	-0.33913	0.000280359	0.00877513
ENSRNOG00000000314:E003	ENSRNOG00000000314	ENSRNOT00000036365	20	49182770	49182884	+	-0.0692006	0.713755	1	0.0307283	0.545189	0.995633	-0.17706	0.278188	0.789339	-0.229273	0.012222	0.113023
ENSRNOG00000000314:E004	ENSRNOG00000000314	ENSRNOT00000036365	20	49184459	49184571	+	-0.0797905	0.609258	1	0.0575404	0.478062	0.995206	-0.239117	0.120512	0.69213	-0.318613	0.0236159	0.168298
ENSRNOG00000000314:E005	ENSRNOG00000000314	ENSRNOT00000036365	20	49187888	49187949	+	-0.0178735	0.95995	1	0.086662	0.482914	0.995304	-0.130074	0.361001	0.827451	-0.234177	0.115664	0.403487
ENSRNOG00000000314:E006	ENSRNOG00000000314	ENSRNOT00000036365	20	49189622	49189680	+	0.0251919	0.828718	1	0.151616	0.383989	NA	-0.111121	0.632045	NA	-0.273242	0.0850098	0.343027
ENSRNOG00000000314:E007	ENSRNOG00000000314	ENSRNOT00000036365	20	49191254	49191304	+	-0.0520162	0.843208	1	0.0480562	0.619041	NA	-0.157608	0.372082	NA	-0.221949	0.137314	0.438305
ENSRNOG00000000314:E008	ENSRNOG00000000314	ENSRNOT00000036365	20	49192859	49192967	+	-0.0884582	0.527483	1	0.0355287	0.508611	0.995595	-0.225943	0.0410638	0.578887	-0.282089	0.00545833	0.0678544
ENSRNOG00000000314:E009	ENSRNOG00000000314	ENSRNOT00000036365	20	49195653	49195747	+	-0.0508961	0.687593	1	0.0281234	0.436114	0.994907	-0.132851	0.172002	0.729816	-0.180041	0.0284432	0.187782
ENSRNOG00000000314:E010	ENSRNOG00000000314	ENSRNOT00000036365	20	49195842	49195974	+	-0.000126128	0.887272	1	0.0478795	0.429685	0.994845	-0.0454323	0.661662	0.927832	-0.112007	0.172819	0.490164
ENSRNOG00000000314:E011	ENSRNOG00000000314	ENSRNOT00000036365	20	49198178	49198270	+	0.0456265	0.571358	1	0.128103	0.109397	0.920876	-0.0353732	0.622608	0.91704	-0.182515	0.0145982	0.12542
ENSRNOG00000000314:E012	ENSRNOG00000000314	ENSRNOT00000036365	20	49199479	49199633	+	0.0710363	0.352841	1	0.153549	0.0151657	0.713951	-0.00950568	0.76014	0.953561	-0.181706	0.00754571	0.0834547
ENSRNOG00000000314:E013	ENSRNOG00000000314	ENSRNOT00000036365	20	49201119	49201266	+	0.0517213	0.373049	1	0.0670346	0.187114	0.956393	0.0420267	0.758456	0.953133	-0.0438273	0.347304	0.677116
ENSRNOG00000000314:E014	ENSRNOG00000000314	ENSRNOT00000036365	20	49203865	49203947	+	0.0546007	0.288833	1	0.0883678	0.0817246	0.901698	0.0262231	0.88293	0.978919	-0.0808149	0.113927	0.400182
ENSRNOG00000000314:E015	ENSRNOG00000000314	ENSRNOT00000036365	20	49205704	49205763	+	-0.0309466	0.814123	1	-0.0195286	0.723326	0.997264	-0.0416836	0.479845	0.87223	-0.0419239	0.306228	0.640909
ENSRNOG00000000314:E016	ENSRNOG00000000314	ENSRNOT00000036365	20	49205924	49206097	+	-0.0241056	0.815125	1	-0.0505047	0.93433	0.999146	-0.000917109	0.759308	0.953364	0.0295468	0.833698	0.946774
ENSRNOG00000000314:E017	ENSRNOG00000000314	ENSRNOT00000036365	20	49208611	49208769	+	-0.0202715	0.820656	1	-0.0495235	0.901401	0.998937	0.00473532	0.805837	0.963479	0.0371483	0.922908	0.976591
ENSRNOG00000000314:E018	ENSRNOG00000000314	ENSRNOT00000036365	20	49209410	49209511	+	-0.0202522	0.855257	1	-0.0579694	0.793368	0.997799	0.0117958	0.952075	0.991009	0.0523497	0.864128	0.957205
ENSRNOG00000000314:E019	ENSRNOG00000000314	ENSRNOT00000036365	20	49220751	49220855	+	0.0614612	0.0727218	1	-0.0111108	0.508755	0.995595	0.127938	0.0202171	0.493005	0.123559	0.121062	0.412551
ENSRNOG00000000314:E020	ENSRNOG00000000314	ENSRNOT00000036365	20	49221782	49225366	+	-0.0154624	0.743293	1	-0.0733391	0.0617549	0.876397	0.0268458	0.340934	0.818854	0.0872728	4.45612e-06	0.000366262
ENSRNOG00000000315:E001	ENSRNOG00000000315	ENSRNOT00000000346	20	49256771	49257070	-	NA	NA	NA	NA	NA	NA	NA	NA	NA	NA	NA	NA
ENSRNOG00000000315:E002	ENSRNOG00000000315	ENSRNOT00000000346	20	49257072	49257158	-	NA	NA	NA	NA	NA	NA	NA	NA	NA	NA	NA	NA
ENSRNOG00000000316:E001	ENSRNOG00000000316	ENSRNOT00000000348	20	49411760	49413685	-	0.00625217	0.595147	1	-0.0140253	0.667841	0.996723	0.0177657	0.195876	0.743518	0.0271433	0.0660735	0.300658
ENSRNOG00000000316:E002	ENSRNOG00000000316	ENSRNOT00000000348	20	49467443	49467538	-	0.029723	0.545961	1	0.0779942	0.0181178	0.734402	-0.0107875	0.562439	0.899932	-0.0975584	0.0180444	0.143058
ENSRNOG00000000316:E003	ENSRNOG00000000316	ENSRNOT00000000348	20	49521420	49521571	-	0.00223564	0.935726	1	0.020685	0.282303	0.974262	-0.0168987	0.311934	0.804422	-0.046662	0.046534	0.248713
ENSRNOG00000000316:E004	ENSRNOG00000000316	ENSRNOT00000000348	20	49554660	49554845	-	-0.0165366	0.411411	1	-0.0292254	0.613847	0.995633	-0.014194	0.359331	0.8265	0.00493078	0.889324	0.966086
ENSRNOG00000000316:E005	ENSRNOG00000000316	ENSRNOT00000000348	20	49557529	49557667	-	-0.0128619	0.446273	1	-0.0348907	0.478564	0.995251	-0.00345777	0.582299	0.905434	0.0221842	0.790319	0.930843
ENSRNOG00000000316:E006	ENSRNOG00000000316	ENSRNOT00000000348	20	49571291	49571386	-	0.000647788	0.913289	1	7.12841e-05	0.814195	0.998317	-0.00464164	0.732662	0.945661	-0.0126984	0.547397	0.815523
ENSRNOG00000000320:E001	ENSRNOG00000000320	ENSRNOT00000000351	20	49963289	49963376	-	2.57432	0.254469	1	NA	NA	NA	NA	0.160646	NA	NA	0.180523	NA
ENSRNOG00000000320:E002	ENSRNOG00000000320	ENSRNOT00000000351	20	49963549	49963955	-	-0.0137199	0.229259	1	NA	NA	NA	NA	0.136819	NA	NA	0.153795	0.463368
ENSRNOG00000000321:E001	ENSRNOG00000000321	ENSRNOT00000000352	20	49989320	49989463	+	-0.0424744	0.093069	1	-0.00153874	0.902573	0.998937	-0.0761039	0.0102659	0.419919	-0.0810208	0.0301142	0.193846
ENSRNOG00000000321:E002	ENSRNOG00000000321	ENSRNOT00000000352	20	49992925	49994626	+	0.00808833	0.0923432	1	0.00025847	0.903115	0.998937	0.0114566	0.010032	0.415553	0.0107928	0.0294686	0.191459
ENSRNOG00000000322:E001	ENSRNOG00000000322	ENSRNOT00000057078	20	50951130	50951138	+	0.750997	0.336527	1	-0.0206158	0.980109	NA	NA	0.183791	NA	1.01198	0.242879	NA
ENSRNOG00000000322:E002	ENSRNOG00000000322	ENSRNOT00000057078	20	50951526	50951534	+	0.28754	0.314955	1	0.00250767	0.998808	NA	NA	0.134484	NA	0.4279	0.226389	0.557444
ENSRNOG00000000322:E003	ENSRNOG00000000322	ENSRNOT00000057078	20	50952566	50952693	+	-0.0324151	0.7933	1	-0.15753	0.251231	0.96717	NA	0.677834	0.932425	0.195299	0.123321	0.416082
ENSRNOG00000000322:E004	ENSRNOG00000000322	ENSRNOT00000057078	20	50958312	50958385	+	0.0069995	0.926427	1	-0.114645	0.485387	NA	NA	0.536453	0.891202	0.191169	0.215339	0.544416
ENSRNOG00000000322:E005	ENSRNOG00000000322	ENSRNOT00000057078	20	50965115	50965119	+	0.297779	0.538354	1	-0.516323	0.513838	NA	NA	0.247541	NA	1.07378	0.0989693	NA
ENSRNOG00000000322:E006	ENSRNOG00000000322	ENSRNOT00000057078	20	50965167	50965329	+	0.0169891	0.714287	1	0.00999304	0.927746	0.999146	NA	0.645553	0.923152	0.0138844	0.734188	0.907617
ENSRNOG00000000322:E007	ENSRNOG00000000322	ENSRNOT00000057078	20	50985862	50985956	+	0.00413622	0.946533	1	0.0145535	0.890053	0.998807	NA	0.999874	1	-0.012568	0.913004	0.973773
ENSRNOG00000000322:E008	ENSRNOG00000000322	ENSRNOT00000057078	20	51007651	51007768	+	-0.0263887	0.659018	1	0.0326787	0.641972	0.995633	NA	0.296335	0.797382	-0.100933	0.151501	0.460199
ENSRNOG00000000322:E009	ENSRNOG00000000322	ENSRNOT00000057078	20	51024782	51026118	+	-0.00453068	0.923871	1	0.00480494	0.880659	0.998807	NA	0.787868	0.95992	-0.0164592	0.692458	0.889648
ENSRNOG00000000323:E001	ENSRNOG00000000323	ENSRNOT00000048270	20	51096616	51099655	-	0.121636	0.0432089	1	NA	0.062698	NA	NA	0.111533	0.683425	NA	0.719052	0.900979
ENSRNOG00000000323:E002	ENSRNOG00000000323	ENSRNOT00000048270	20	51100039	51100167	-	0.111872	0.919487	1	NA	0.308159	NA	NA	0.585199	NA	NA	0.156561	NA
ENSRNOG00000000323:E003	ENSRNOG00000000323	ENSRNOT00000048270	20	51100399	51101504	-	-0.391108	0.340604	1	NA	0.565978	NA	NA	0.328169	NA	NA	0.728468	NA
ENSRNOG00000000323:E004	ENSRNOG00000000323	ENSRNOT00000048270	20	51106086	51106338	-	-1.0421	0.0654012	1	NA	0.181961	NA	NA	0.0936341	NA	NA	0.821476	NA
ENSRNOG00000000323:E005	ENSRNOG00000000323	ENSRNOT00000048270	20	51109411	51109530	-	-0.590478	0.285544	1	NA	0.644958	NA	NA	0.184567	NA	NA	0.4532	NA
ENSRNOG00000000323:E006	ENSRNOG00000000323	ENSRNOT00000048270	20	51116133	51116381	-	-0.0923877	0.85819	1	NA	0.960238	NA	NA	0.762023	NA	NA	0.727748	NA
ENSRNOG00000000323:E007	ENSRNOG00000000323	ENSRNOT00000048270	20	51117979	51118240	-	-0.182621	0.73587	1	NA	0.0768554	NA	NA	0.714472	NA	NA	0.0429166	NA
ENSRNOG00000000327:E001	ENSRNOG00000000327	ENSRNOT00000000365	20	52261205	52261280	+	-0.0841849	0.37686	1	-0.0256413	0.884711	0.998807	-0.158351	0.0876892	0.661673	-0.143672	0.0696034	0.30885
ENSRNOG00000000327:E002	ENSRNOG00000000327	ENSRNOT00000000365	20	52268211	52268265	+	0.0102074	0.908628	1	0.14246	0.0478069	0.854007	-0.166994	0.0492059	0.600484	-0.321225	0.000827125	0.0188851
ENSRNOG00000000327:E003	ENSRNOG00000000327	ENSRNOT00000000365	20	52268491	52268580	+	0.054614	0.7715	1	0.177769	0.020948	0.762653	-0.0999724	0.147976	0.711882	-0.289375	0.0003889	0.0111154
ENSRNOG00000000327:E004	ENSRNOG00000000327	ENSRNOT00000000365	20	52269999	52270103	+	0.0862643	0.615287	1	0.222358	0.0217921	0.764151	-0.0828764	0.256079	0.77677	-0.315945	6.69149e-05	0.00300693
ENSRNOG00000000327:E005	ENSRNOG00000000327	ENSRNOT00000000365	20	52284854	52284929	+	-0.0928781	0.467978	1	0.0523861	0.484757	0.995304	-0.285944	0.0465907	0.596258	-0.338116	0.000466989	0.0126113
ENSRNOG00000000327:E006	ENSRNOG00000000327	ENSRNOT00000000365	20	52296197	52296328	+	-0.0235168	0.85067	1	0.0665462	0.413771	0.992904	-0.132545	0.333923	0.816119	-0.196087	0.0204385	0.154526
ENSRNOG00000000327:E007	ENSRNOG00000000327	ENSRNOT00000000365	20	52307847	52307929	+	-0.00647693	0.865976	1	0.112967	0.28488	0.974262	-0.154058	0.324404	0.811502	-0.269098	0.0449182	0.243692
ENSRNOG00000000327:E008	ENSRNOG00000000327	ENSRNOT00000000365	20	52318456	52318552	+	-0.00847569	0.707428	1	0.135869	0.100032	0.917322	-0.187223	0.123005	0.693437	-0.330378	0.0152837	0.129429
ENSRNOG00000000327:E009	ENSRNOG00000000327	ENSRNOT00000000365	20	52318707	52318808	+	-0.0448965	0.556521	1	0.103673	0.246628	0.96668	-0.23688	0.0489213	0.599994	-0.352071	0.00643215	0.0754149
ENSRNOG00000000327:E010	ENSRNOG00000000327	ENSRNOT00000000365	20	52319900	52320006	+	-0.0498128	0.573174	1	0.00351329	0.668673	0.996723	-0.112261	0.192053	0.742013	-0.126486	0.106699	0.386567
ENSRNOG00000000327:E011	ENSRNOG00000000327	ENSRNOT00000000365	20	52323527	52323677	+	-0.0226391	0.803374	1	0.0093222	0.642631	0.995633	-0.0606072	0.443104	0.858484	-0.0736885	0.151987	0.460754
ENSRNOG00000000327:E012	ENSRNOG00000000327	ENSRNOT00000000365	20	52333595	52333929	+	-0.0531329	0.525581	1	0.0166618	0.48636	0.995304	-0.138915	0.0903722	0.663989	-0.163333	9.45215e-05	0.00389233
ENSRNOG00000000327:E013	ENSRNOG00000000327	ENSRNOT00000000365	20	52334338	52334406	+	-0.130325	0.102069	1	-0.0727402	0.613033	0.995633	-0.208032	0.0117799	0.43608	-0.148014	0.0251076	0.174598
ENSRNOG00000000327:E014	ENSRNOG00000000327	ENSRNOT00000000365	20	52334650	52334737	+	-0.0761508	0.327021	1	-0.0082386	0.669089	0.996723	-0.160752	0.0425418	0.582998	-0.164671	0.0201172	0.15303
ENSRNOG00000000327:E015	ENSRNOG00000000327	ENSRNOT00000000365	20	52361805	52361916	+	0.00346578	0.838127	1	0.0771615	0.0963127	0.91504	-0.0801482	0.269266	0.785465	-0.169171	0.0762336	0.32393
ENSRNOG00000000327:E016	ENSRNOG00000000327	ENSRNOT00000000365	20	52362011	52362108	+	-0.0849426	0.359712	1	-0.036463	0.909752	0.998937	-0.146761	0.118662	0.690607	-0.117065	0.0425505	0.236665
ENSRNOG00000000327:E017	ENSRNOG00000000327	ENSRNOT00000000365	20	52362289	52362376	+	-0.0793244	0.178891	1	-0.0492009	0.887853	0.998807	-0.117938	0.0135659	0.454228	-0.08006	0.0231759	0.166247
ENSRNOG00000000327:E018	ENSRNOG00000000327	ENSRNOT00000000365	20	52366630	52366779	+	-0.0249781	0.584605	1	-0.0291092	0.919664	0.999002	-0.0222732	0.278855	0.789454	-0.0035313	0.218247	0.547857
ENSRNOG00000000327:E019	ENSRNOG00000000327	ENSRNOT00000000365	20	52367414	52367610	+	-0.00910658	0.800418	1	-0.0632078	0.557457	0.995633	0.0429497	0.844462	0.971349	0.0975207	0.462848	0.763134
ENSRNOG00000000327:E020	ENSRNOG00000000327	ENSRNOT00000000365	20	52375370	52375501	+	0.0324851	0.343019	1	0.00218937	0.415273	0.993188	0.06801	0.378424	0.833682	0.057083	0.947664	0.98499
ENSRNOG00000000327:E021	ENSRNOG00000000327	ENSRNOT00000000365	20	52381728	52381826	+	0.0611027	0.0364612	1	0.0216431	0.138701	0.937213	0.108155	0.0411215	0.578887	0.081186	0.632661	0.860842
ENSRNOG00000000327:E022	ENSRNOG00000000327	ENSRNOT00000000365	20	52382105	52382175	+	0.0665793	0.174658	1	-0.0106799	0.730928	0.997264	0.147336	0.0725542	0.643129	0.159476	0.0238549	0.169332
ENSRNOG00000000327:E023	ENSRNOG00000000327	ENSRNOT00000000365	20	52392638	52392751	+	0.0237989	0.579687	1	-0.0892253	0.445782	0.994907	0.123166	0.111863	0.683858	0.209734	0.00110999	0.0232291
ENSRNOG00000000327:E024	ENSRNOG00000000327	ENSRNOT00000000365	20	52394055	52394868	+	0.00343264	0.888338	1	-0.153201	0.0528052	0.863445	0.122637	0.125153	0.695614	0.273702	0.000659695	0.0161573
ENSRNOG00000000335:E001	ENSRNOG00000000335	ENSRNOT00000039305	5	142037663	142038378	-	3.92302	NA	NA	NA	NA	NA	NA	NA	NA	NA	NA	NA
ENSRNOG00000000335:E002	ENSRNOG00000000335	ENSRNOT00000039305	5	142039570	142039596	-	4.2172	NA	NA	NA	NA	NA	NA	NA	NA	NA	NA	NA
ENSRNOG00000000335:E003	ENSRNOG00000000335	ENSRNOT00000039305	5	142039684	142039710	-	4.2172	NA	NA	NA	NA	NA	NA	NA	NA	NA	NA	NA
ENSRNOG00000000335:E004	ENSRNOG00000000335	ENSRNOT00000039305	5	142039812	142039832	-	4.2172	NA	NA	NA	NA	NA	NA	NA	NA	NA	NA	NA
ENSRNOG00000000335:E005	ENSRNOG00000000335	ENSRNOT00000039305	5	142039883	142039899	-	4.2172	NA	NA	NA	NA	NA	NA	NA	NA	NA	NA	NA
ENSRNOG00000000335:E006	ENSRNOG00000000335	ENSRNOT00000039305	5	142042815	142042851	-	4.2172	NA	NA	NA	NA	NA	NA	NA	NA	NA	NA	NA
ENSRNOG00000000335:E007	ENSRNOG00000000335	ENSRNOT00000039305	5	142043253	142043285	-	4.2172	NA	NA	NA	NA	NA	NA	NA	NA	NA	NA	NA
ENSRNOG00000000335:E008	ENSRNOG00000000335	ENSRNOT00000039305	5	142043836	142043952	-	4.2172	NA	NA	NA	NA	NA	NA	NA	NA	NA	NA	NA
ENSRNOG00000000335:E009	ENSRNOG00000000335	ENSRNOT00000039305	5	142045935	142046216	-	0.110302	0.999524	1	NA	0.998731	NA	NA	0.999546	NA	NA	NA	NA
ENSRNOG00000000335:E010	ENSRNOG00000000335	ENSRNOT00000039305	5	142047307	142047645	-	-0.320854	0.998551	1	NA	0.996945	NA	NA	0.998543	NA	NA	NA	NA
ENSRNOG00000000335:E011	ENSRNOG00000000335	ENSRNOT00000039305	5	142047838	142047927	-	4.2172	NA	NA	NA	NA	NA	NA	NA	NA	NA	NA	NA
ENSRNOG00000000335:E012	ENSRNOG00000000335	ENSRNOT00000039305	5	142049095	142049164	-	4.2172	NA	NA	NA	NA	NA	NA	NA	NA	NA	NA	NA
ENSRNOG00000000340:E001	ENSRNOG00000000340	ENSRNOT00000049255	15	8973717	8973882	+	0.0432992	0.105177	1	0.0893199	0.0338229	0.811595	0.021435	0.376968	0.833591	-0.0611143	0.125659	0.419806
ENSRNOG00000000340:E002	ENSRNOG00000000340	ENSRNOT00000049255	15	8973924	8974025	+	0.0612113	0.720332	1	0.0899713	0.661041	NA	0.0460124	0.862152	NA	-0.0473486	0.816967	0.940641
ENSRNOG00000000340:E003	ENSRNOG00000000340	ENSRNOT00000049255	15	8974747	8974871	+	0.0252318	0.112212	1	0.0402243	0.120277	0.925905	0.0222634	0.225007	0.759384	-0.0136744	0.611587	0.849879
ENSRNOG00000000340:E004	ENSRNOG00000000340	ENSRNOT00000049255	15	8976704	8976803	+	0.0105796	0.755327	1	0.020209	0.713232	0.997264	0.00837068	0.895023	0.981463	-0.0107145	0.752475	0.91538
ENSRNOG00000000340:E005	ENSRNOG00000000340	ENSRNOT00000049255	15	8977424	8977477	+	0.0828622	0.518243	1	0.154369	0.329397	NA	0.0421602	0.754491	0.952222	-0.107508	0.636071	0.86249
ENSRNOG00000000340:E006	ENSRNOG00000000340	ENSRNOT00000049255	15	8979347	8979433	+	0.00381788	0.900467	1	0.021866	0.694401	0.997264	-0.00572959	0.854929	0.973643	-0.0239659	0.627518	0.858208
ENSRNOG00000000340:E007	ENSRNOG00000000340	ENSRNOT00000049255	15	8980241	8980329	+	-0.00287562	0.908705	1	0.0156312	0.534554	0.995633	-0.011289	0.553718	0.896718	-0.0268512	0.24671	0.580977
ENSRNOG00000000340:E008	ENSRNOG00000000340	ENSRNOT00000049255	15	8981989	8982057	+	-0.0158804	0.380189	1	-0.0259902	0.282852	0.974262	-0.00979075	0.623621	0.917336	0.0137389	0.650261	0.869445
ENSRNOG00000000340:E009	ENSRNOG00000000340	ENSRNOT00000049255	15	8984190	8984238	+	-0.0358378	0.0347344	1	-0.0445244	0.0532735	0.863778	-0.0340717	0.0860705	0.659295	0.00871023	0.682987	0.88509
ENSRNOG00000000340:E010	ENSRNOG00000000340	ENSRNOT00000049255	15	8984356	8984672	+	-0.00273382	0.781179	1	-0.0477603	0.0287304	0.791869	0.0191073	0.368992	0.830678	0.0674708	0.00268966	0.042423
ENSRNOG00000000341:E001	ENSRNOG00000000341	ENSRNOT00000000383	15	8984788	8985338	-	0.0979421	0.553872	1	NA	0.0434534	0.844513	NA	0.00566136	0.356997	NA	0.000365198	0.0106216
ENSRNOG00000000341:E002	ENSRNOG00000000341	ENSRNOT00000000383	15	8985464	8985509	-	-0.088637	0.664855	1	NA	0.449789	NA	NA	0.988899	NA	NA	0.499496	NA
ENSRNOG00000000341:E003	ENSRNOG00000000341	ENSRNOT00000000383	15	8985511	8985574	-	-0.176393	0.359791	1	NA	0.213108	NA	NA	0.740825	NA	NA	0.391025	NA
ENSRNOG00000000341:E004	ENSRNOG00000000341	ENSRNOT00000000383	15	8986362	8986485	-	-0.0649431	0.659024	1	NA	0.195184	NA	NA	0.909507	NA	NA	0.325689	0.658505
ENSRNOG00000000341:E005	ENSRNOG00000000341	ENSRNOT00000000383	15	8987461	8987618	-	0.0246566	0.877114	1	NA	0.743218	0.997264	NA	0.631855	0.919313	NA	0.445798	0.751549
ENSRNOG00000000341:E006	ENSRNOG00000000341	ENSRNOT00000000383	15	8989267	8989438	-	0.0145137	0.885333	1	NA	0.707576	0.997264	NA	0.948331	0.990402	NA	0.631805	0.860365
ENSRNOG00000000341:E007	ENSRNOG00000000341	ENSRNOT00000000383	15	8989917	8990046	-	0.171785	0.162963	1	NA	0.339329	0.983612	NA	0.222105	0.75738	NA	0.934373	0.980535
ENSRNOG00000000341:E008	ENSRNOG00000000341	ENSRNOT00000000383	15	8991958	8992127	-	-0.0236807	0.814202	1	NA	0.940056	NA	NA	0.676075	NA	NA	0.649741	0.869269
ENSRNOG00000000341:E009	ENSRNOG00000000341	ENSRNOT00000000383	15	8992743	8992964	-	-0.156428	0.170629	1	NA	0.513274	0.995595	NA	0.103281	0.677446	NA	0.444986	0.750963
ENSRNOG00000000341:E010	ENSRNOG00000000341	ENSRNOT00000000383	15	8996089	8996337	-	-0.167948	0.192443	1	NA	0.360903	NA	NA	0.286584	NA	NA	0.952131	0.986489
ENSRNOG00000000341:E011	ENSRNOG00000000341	ENSRNOT00000000383	15	8997103	8997222	-	-0.00273219	0.90463	1	NA	0.953581	NA	NA	0.804327	NA	NA	0.786718	0.929239
ENSRNOG00000000341:E012	ENSRNOG00000000341	ENSRNOT00000000383	15	9002728	9002871	-	0.118534	0.561051	1	NA	0.171111	NA	NA	0.669089	NA	NA	0.10747	0.387944
ENSRNOG00000000341:E013	ENSRNOG00000000341	ENSRNOT00000000383	15	9003834	9003962	-	0.121539	0.579916	1	NA	0.169915	NA	NA	0.640385	NA	NA	0.0985919	0.371577
ENSRNOG00000000341:E014	ENSRNOG00000000341	ENSRNOT00000000383	15	9004488	9004631	-	0.113613	0.665654	1	NA	0.607605	NA	NA	0.846055	NA	NA	0.633233	0.861135
ENSRNOG00000000341:E015	ENSRNOG00000000341	ENSRNOT00000000383	15	9012426	9012656	-	-0.0476427	0.732834	1	NA	0.872401	NA	NA	0.69817	NA	NA	0.842835	0.950135
ENSRNOG00000000341:E016	ENSRNOG00000000341	ENSRNOT00000000383	15	9013972	9014172	-	0.0043065	0.977338	1	NA	0.960658	NA	NA	0.996688	NA	NA	0.981738	NA
ENSRNOG00000000341:E017	ENSRNOG00000000341	ENSRNOT00000000383	15	9014581	9014826	-	-0.127485	0.560774	1	NA	0.741631	NA	NA	0.53658	NA	NA	0.808202	NA
ENSRNOG00000000341:E018	ENSRNOG00000000341	ENSRNOT00000000383	15	9015382	9015531	-	0.185601	0.527566	1	NA	0.083759	NA	NA	0.525208	NA	NA	0.0514689	NA
ENSRNOG00000000341:E019	ENSRNOG00000000341	ENSRNOT00000000383	15	9023923	9024629	-	0.124383	0.618765	1	NA	0.0317768	NA	NA	0.307165	NA	NA	0.00733773	0.0819452
ENSRNOG00000000341:E020	ENSRNOG00000000341	ENSRNOT00000000383	15	9029922	9030154	-	0.0586361	0.915004	1	NA	0.325119	NA	NA	0.445575	NA	NA	0.173727	NA
ENSRNOG00000000341:E021	ENSRNOG00000000341	ENSRNOT00000000383	15	9039922	9040230	-	-0.156763	0.447535	1	NA	0.640439	NA	NA	0.438426	NA	NA	0.800472	NA
ENSRNOG00000000341:E022	ENSRNOG00000000341	ENSRNOT00000000383	15	9040930	9041180	-	-0.0329965	0.784042	1	NA	0.784783	NA	NA	0.496548	NA	NA	0.459098	NA
ENSRNOG00000000345:E001	ENSRNOG00000000345	ENSRNOT00000000387	6	111984163	111984269	-	NA	NA	NA	NA	NA	NA	NA	NA	NA	NA	NA	NA
ENSRNOG00000000345:E002	ENSRNOG00000000345	ENSRNOT00000000387	6	112070488	112070569	-	NA	NA	NA	NA	NA	NA	NA	NA	NA	NA	NA	NA
ENSRNOG00000000345:E003	ENSRNOG00000000345	ENSRNOT00000000387	6	112091256	112091541	-	NA	NA	NA	NA	NA	NA	NA	NA	NA	NA	NA	NA
ENSRNOG00000000345:E004	ENSRNOG00000000345	ENSRNOT00000000387	6	112091544	112092039	-	NA	NA	NA	NA	NA	NA	NA	NA	NA	NA	NA	NA
ENSRNOG00000000345:E005	ENSRNOG00000000345	ENSRNOT00000000387	6	112115692	112115715	-	NA	NA	NA	NA	NA	NA	NA	NA	NA	NA	NA	NA
ENSRNOG00000000368:E001	ENSRNOG00000000368	ENSRNOT00000037559	20	55397877	55398092	-	0.00592473	0.848685	1	-0.0487016	0.370912	0.988614	NA	0.3006	0.799336	0.105562	0.083225	0.339229
ENSRNOG00000000368:E002	ENSRNOG00000000368	ENSRNOT00000037559	20	55410688	55410938	-	0.0405299	0.265327	1	0.00803435	0.87278	0.998807	NA	0.0852404	0.657883	0.0712468	0.124772	0.418353
ENSRNOG00000000368:E003	ENSRNOG00000000368	ENSRNOT00000037559	20	55436600	55436825	-	-0.0112696	0.816994	1	-0.00122881	0.970398	0.999146	NA	0.727221	0.944397	-0.0152068	0.751218	0.914939
ENSRNOG00000000368:E004	ENSRNOG00000000368	ENSRNOT00000037559	20	55545841	55546058	-	0.0492352	0.449562	1	0.116896	0.114846	0.923481	NA	0.803088	0.962751	-0.130781	0.0697865	0.309358
ENSRNOG00000000368:E005	ENSRNOG00000000368	ENSRNOT00000037559	20	55549603	55549721	-	0.225462	0.0470484	1	0.31078	0.0151497	0.713951	NA	0.321144	0.809826	-0.165758	0.160517	0.473409
ENSRNOG00000000368:E006	ENSRNOG00000000368	ENSRNOT00000037559	20	55579524	55579747	-	-0.0748825	0.386996	1	-0.0230586	0.818409	0.998317	NA	0.212249	0.752099	-0.103973	0.316581	0.650456
ENSRNOG00000000368:E007	ENSRNOG00000000368	ENSRNOT00000037559	20	55631138	55631344	-	0.00345492	0.972966	1	0.0227733	0.833909	0.998586	NA	0.881326	0.978578	-0.033597	0.723175	0.90247
ENSRNOG00000000368:E008	ENSRNOG00000000368	ENSRNOT00000037559	20	55662491	55662604	-	-0.132367	0.312686	1	-0.11934	0.43647	NA	NA	0.35266	NA	-0.0240436	0.876307	0.961596
ENSRNOG00000000368:E009	ENSRNOG00000000368	ENSRNOT00000037559	20	55698201	55698308	-	-0.121921	0.442114	1	-0.204721	0.262404	NA	NA	0.870792	NA	0.156373	0.416381	0.731332
ENSRNOG00000000368:E010	ENSRNOG00000000368	ENSRNOT00000037559	20	55701027	55701170	-	0.0670861	0.67021	1	0.0716548	0.709183	NA	NA	0.732075	NA	-0.00323552	0.955005	0.987366
ENSRNOG00000000368:E011	ENSRNOG00000000368	ENSRNOT00000037559	20	55806218	55806391	-	0.175483	0.230796	1	0.199834	0.27158	NA	NA	0.371882	NA	-0.0411857	0.770662	0.923081
ENSRNOG00000000368:E012	ENSRNOG00000000368	ENSRNOT00000037559	20	55810164	55810217	-	-0.0341773	0.844997	1	-0.00500739	0.977045	NA	NA	0.765774	NA	-0.0536438	0.786814	0.929271
ENSRNOG00000000368:E013	ENSRNOG00000000368	ENSRNOT00000037559	20	55822369	55822550	-	-0.104396	0.469473	1	-0.166161	0.344076	NA	NA	0.764803	NA	0.120252	0.508576	0.791856
ENSRNOG00000000368:E014	ENSRNOG00000000368	ENSRNOT00000037559	20	55863759	55864016	-	-0.292292	0.0327931	1	-0.23798	0.133179	NA	NA	0.0338205	NA	-0.122177	0.53123	0.806469
ENSRNOG00000000368:E015	ENSRNOG00000000368	ENSRNOT00000037559	20	55872138	55872312	-	-0.382075	0.0156209	1	-0.263564	0.134499	NA	NA	0.00641604	NA	-0.265969	0.274386	0.609753
ENSRNOG00000000373:E001	ENSRNOG00000000373	ENSRNOT00000057950	20	27189005	27189142	-	0.117756	0.975691	1	NA	0.809331	NA	NA	0.763825	NA	NA	0.39362	NA
ENSRNOG00000000373:E002	ENSRNOG00000000373	ENSRNOT00000057950	20	27202350	27202455	-	0.138256	0.967957	1	NA	0.815039	NA	NA	0.845553	NA	NA	0.654086	NA
ENSRNOG00000000373:E003	ENSRNOG00000000373	ENSRNOT00000057950	20	27276366	27276547	-	-0.0152858	0.707642	1	NA	0.944028	NA	NA	0.623843	NA	NA	0.720379	NA
ENSRNOG00000000373:E004	ENSRNOG00000000373	ENSRNOT00000057950	20	27317316	27317408	-	-0.600213	0.094545	1	NA	0.117054	NA	NA	0.200125	NA	NA	0.536257	NA
ENSRNOG00000000373:E005	ENSRNOG00000000373	ENSRNOT00000057950	20	27437965	27438116	-	-0.111685	0.664772	1	NA	0.691129	NA	NA	0.742378	NA	NA	0.8275	NA
ENSRNOG00000000373:E006	ENSRNOG00000000373	ENSRNOT00000057950	20	27541505	27541705	-	4.51365	0.0272384	1	NA	0.020646	NA	NA	0.0739544	NA	NA	0.350793	NA
ENSRNOG00000000373:E007	ENSRNOG00000000373	ENSRNOT00000057950	20	27633255	27633411	-	4.01026	0.118903	1	NA	NA	NA	NA	0.0681266	NA	NA	0.128456	NA
ENSRNOG00000000373:E008	ENSRNOG00000000373	ENSRNOT00000057950	20	27723687	27723779	-	3.72188	0.204805	1	NA	NA	NA	NA	0.139536	NA	NA	0.218229	NA
ENSRNOG00000000373:E009	ENSRNOG00000000373	ENSRNOT00000057950	20	27887524	27887676	-	0.438972	0.675131	1	NA	0.311231	NA	NA	0.862956	NA	NA	0.217802	NA
ENSRNOG00000000373:E010	ENSRNOG00000000373	ENSRNOT00000057950	20	27896627	27896704	-	0.144765	0.93808	1	NA	0.311231	NA	NA	0.216007	NA	NA	0.0352941	NA
ENSRNOG00000000376:E001	ENSRNOG00000000376	ENSRNOT00000000423	20	28597911	28598135	+	NA	NA	NA	NA	NA	NA	NA	NA	NA	NA	NA	NA
ENSRNOG00000000378:E001	ENSRNOG00000000378	ENSRNOT00000049437	20	28580212	28581322	-	0.0149164	0.520054	1	NA	0.535401	0.995633	NA	0.682086	0.933849	NA	0.661666	0.875265
ENSRNOG00000000378:E002	ENSRNOG00000000378	ENSRNOT00000049437	20	28589431	28589597	-	-1.75491	0.00864084	1	NA	0.015778	NA	NA	0.0477492	NA	NA	0.331772	NA
ENSRNOG00000000378:E003	ENSRNOG00000000378	ENSRNOT00000049437	20	28629108	28629300	-	-0.0395554	0.890023	1	NA	0.490707	NA	NA	0.801456	NA	NA	0.315562	NA
ENSRNOG00000000378:E004	ENSRNOG00000000378	ENSRNOT00000049437	20	28654148	28654253	-	1.03418	0.116978	1	NA	0.0983507	NA	NA	0.245213	NA	NA	0.509489	NA
ENSRNOG00000000379:E001	ENSRNOG00000000379	ENSRNOT00000000426	20	8200164	8200289	+	-0.00112353	0.997524	1	0.00674299	0.902905	0.998937	NA	0.893301	0.980958	-0.0156043	0.826902	0.944409
ENSRNOG00000000379:E002	ENSRNOG00000000379	ENSRNOT00000000426	20	8211614	8211692	+	0.0511065	0.274461	1	0.0243576	0.68969	0.997264	NA	0.21008	0.750835	0.0459289	0.37235	0.698211
ENSRNOG00000000379:E003	ENSRNOG00000000379	ENSRNOT00000000426	20	8213809	8213948	+	-0.00982637	0.807999	1	0.0163558	0.641198	0.995633	NA	0.482269	0.872831	-0.0492576	0.269462	0.604826
ENSRNOG00000000379:E004	ENSRNOG00000000379	ENSRNOT00000000426	20	8220922	8221126	+	-0.00826036	0.801939	1	0.0155643	0.669931	0.996723	NA	0.45987	0.864479	-0.045096	0.2948	0.629974
ENSRNOG00000000379:E005	ENSRNOG00000000379	ENSRNOT00000000426	20	8221527	8222140	+	-0.00749555	0.71509	1	-0.0514101	0.254058	0.968337	NA	0.753026	0.951759	0.0611865	0.0753354	0.321855
ENSRNOG00000000380:E001	ENSRNOG00000000380	c("ENSRNOT00000000427", "ENSRNOT00000057829")	20	8141451	8141770	-	0.0236141	0.715387	1	NA	0.788714	0.997795	NA	0.371336	0.831399	NA	0.253925	0.588624
ENSRNOG00000000380:E002	ENSRNOG00000000380	ENSRNOT00000000427	20	8143391	8143945	-	-0.0331235	0.776053	1	NA	0.547406	0.995633	NA	0.980179	0.996051	NA	0.570401	0.828265
ENSRNOG00000000380:E003	ENSRNOG00000000380	c("ENSRNOT00000000427", "ENSRNOT00000057829")	20	8145758	8145944	-	0.160147	0.503403	1	NA	0.33029	NA	NA	0.996187	NA	NA	0.319702	0.653343
ENSRNOG00000000380:E004	ENSRNOG00000000380	c("ENSRNOT00000000427", "ENSRNOT00000057829")	20	8147189	8147268	-	0.227084	0.424854	1	NA	0.520723	NA	NA	0.485598	NA	NA	0.949227	NA
ENSRNOG00000000380:E005	ENSRNOG00000000380	c("ENSRNOT00000000427", "ENSRNOT00000057829")	20	8147905	8148052	-	0.0521127	0.803325	1	NA	0.499561	NA	NA	0.760006	NA	NA	0.348807	0.678354
ENSRNOG00000000380:E006	ENSRNOG00000000380	c("ENSRNOT00000000427", "ENSRNOT00000057829")	20	8153874	8154026	-	-0.150396	0.378664	1	NA	0.450829	NA	NA	0.471363	NA	NA	0.995667	0.998886
ENSRNOG00000000380:E007	ENSRNOG00000000380	c("ENSRNOT00000000427", "ENSRNOT00000057829")	20	8158012	8158253	-	-0.0742952	0.651959	1	NA	0.985163	NA	NA	0.437729	NA	NA	0.449	0.753568
ENSRNOG00000000380:E008	ENSRNOG00000000380	c("ENSRNOT00000000427", "ENSRNOT00000057829")	20	8159389	8159506	-	-0.0934253	0.749154	1	NA	0.98477	NA	NA	0.547304	NA	NA	0.545455	NA
ENSRNOG00000000381:E001	ENSRNOG00000000381	ENSRNOT00000051367	20	8063831	8064147	+	-0.339035	0.103073	1	-0.167891	0.520561	NA	NA	0.0338365	NA	-0.371989	0.147109	NA
ENSRNOG00000000381:E002	ENSRNOG00000000381	ENSRNOT00000051367	20	8065539	8065569	+	-0.270851	0.469315	1	0.0786082	0.823501	NA	NA	0.0982165	NA	-0.956731	0.0697948	NA
ENSRNOG00000000381:E003	ENSRNOG00000000381	ENSRNOT00000051367	20	8065957	8066260	+	-0.293487	0.472713	1	-0.0214149	0.773036	NA	NA	0.135864	NA	-0.647239	0.0076671	0.0843787
ENSRNOG00000000381:E004	ENSRNOG00000000381	ENSRNOT00000051367	20	8084815	8084974	+	-0.119845	0.666617	1	0.287011	0.235588	NA	NA	0.0193695	NA	-1.21675	0.000309071	NA
ENSRNOG00000000381:E005	ENSRNOG00000000381	ENSRNOT00000051367	20	8089034	8089110	+	-0.221485	0.51424	1	0.14434	0.616429	NA	NA	0.0449628	NA	-1.05544	0.0103768	NA
ENSRNOG00000000381:E006	ENSRNOG00000000381	ENSRNOT00000051367	20	8090518	8090739	+	-0.068872	0.772324	1	0.148248	0.521086	NA	NA	0.297277	NA	-0.490636	0.106476	0.386188
ENSRNOG00000000381:E007	ENSRNOG00000000381	ENSRNOT00000051367	20	8092030	8092121	+	-0.1268	0.618694	1	0.12956	0.611284	NA	NA	0.13612	NA	-0.607051	0.0503033	NA
ENSRNOG00000000381:E008	ENSRNOG00000000381	ENSRNOT00000051367	20	8095289	8095419	+	-0.24332	0.217183	1	-0.0884887	0.739324	NA	NA	0.0765591	NA	-0.330723	0.163452	0.477227
ENSRNOG00000000381:E009	ENSRNOG00000000381	ENSRNOT00000051367	20	8101219	8101379	+	-0.228934	0.241298	1	-0.0810647	0.766274	NA	NA	0.0865057	NA	-0.313637	0.173984	0.49177
ENSRNOG00000000381:E010	ENSRNOG00000000381	ENSRNOT00000051367	20	8103825	8103901	+	0.046759	0.869565	1	0.182639	0.489773	NA	NA	0.681603	NA	-0.281755	0.273809	NA
ENSRNOG00000000381:E011	ENSRNOG00000000381	ENSRNOT00000051367	20	8104186	8104310	+	0.00300291	0.931167	1	0.214843	0.404939	NA	NA	0.518355	NA	-0.463334	0.0625291	0.291539
ENSRNOG00000000381:E012	ENSRNOG00000000381	ENSRNOT00000051367	20	8105536	8105595	+	-0.0512615	0.836542	1	0.0761032	0.748739	NA	NA	0.535137	NA	-0.264288	0.290474	NA
ENSRNOG00000000381:E013	ENSRNOG00000000381	ENSRNOT00000051367	20	8105927	8106038	+	0.131682	0.484914	1	0.240211	0.211346	NA	NA	0.97855	NA	-0.217984	0.216869	0.546213
ENSRNOG00000000381:E014	ENSRNOG00000000381	ENSRNOT00000051367	20	8106716	8106905	+	0.224422	0.217431	1	0.388767	0.0047601	0.557781	NA	0.955446	NA	-0.324848	0.0130858	0.117788
ENSRNOG00000000381:E015	ENSRNOG00000000381	ENSRNOT00000051367	20	8108280	8108452	+	0.107038	0.431943	1	0.263436	0.0365322	0.819417	NA	0.527327	NA	-0.325836	0.00719727	0.0810482
ENSRNOG00000000381:E016	ENSRNOG00000000381	ENSRNOT00000051367	20	8118768	8118887	+	-0.0329585	0.861357	1	0.13732	0.314801	0.978415	NA	0.205977	NA	-0.362522	0.00588135	0.0711564
ENSRNOG00000000381:E017	ENSRNOG00000000381	ENSRNOT00000051367	20	8123643	8123666	+	0.0293906	0.835553	1	0.0938221	0.568563	NA	NA	0.899107	NA	-0.118559	0.434586	0.74452
ENSRNOG00000000381:E018	ENSRNOG00000000381	ENSRNOT00000051367	20	8126400	8126498	+	-0.165454	0.259545	1	-0.0192788	0.985522	0.999146	NA	0.0467907	0.596583	-0.304565	0.0135895	0.120342
ENSRNOG00000000381:E019	ENSRNOG00000000381	ENSRNOT00000051367	20	8127601	8127768	+	-0.156553	0.033091	1	-0.103096	0.306198	0.977586	NA	0.0097902	0.413803	-0.109697	0.142694	0.446595
ENSRNOG00000000381:E020	ENSRNOG00000000381	ENSRNOT00000051367	20	8128228	8128371	+	0.082621	0.389653	1	0.132636	0.0811345	0.901698	NA	0.944306	0.989743	-0.0905985	0.197308	0.522021
ENSRNOG00000000381:E021	ENSRNOG00000000381	ENSRNOT00000051367	20	8131151	8131317	+	0.0414253	0.562915	1	0.0586981	0.349419	0.985588	NA	0.918539	0.985062	-0.0250902	0.402996	0.721433
ENSRNOG00000000381:E022	ENSRNOG00000000381	ENSRNOT00000051367	20	8131537	8131603	+	-0.0139464	0.785749	1	-0.0497417	0.688214	0.997264	NA	0.998306	0.999776	0.074304	0.643037	0.865967
ENSRNOG00000000381:E023	ENSRNOG00000000381	ENSRNOT00000051367	20	8136329	8136411	+	-0.0180528	0.684376	1	-0.0482222	0.60726	0.995633	NA	0.852932	0.973272	0.060717	0.729126	0.905314
ENSRNOG00000000381:E024	ENSRNOG00000000381	ENSRNOT00000051367	20	8137231	8137414	+	0.0284913	0.627627	1	-0.0537803	0.442532	0.994907	NA	0.135993	0.705222	0.157118	0.0279097	0.185659
ENSRNOG00000000381:E025	ENSRNOG00000000381	ENSRNOT00000051367	20	8137963	8138065	+	0.0863797	0.275537	1	-0.0465915	0.612249	0.995633	NA	0.00669576	0.373749	0.248087	0.00131086	0.025995
ENSRNOG00000000381:E026	ENSRNOG00000000381	ENSRNOT00000051367	20	8138409	8138835	+	0.0168937	0.885614	1	-0.140384	0.023433	0.771963	NA	0.120914	0.69213	0.272574	0.000583993	0.0148151
ENSRNOG00000000383:E001	ENSRNOG00000000383	ENSRNOT00000057872	20	28840499	28841380	+	-0.128696	0.789328	1	NA	0.696898	NA	NA	0.470636	NA	NA	0.266372	NA
ENSRNOG00000000383:E002	ENSRNOG00000000383	ENSRNOT00000057872	20	28863288	28863463	+	-0.893672	0.101433	1	NA	0.459428	NA	NA	0.0541452	NA	NA	0.30544	NA
ENSRNOG00000000383:E003	ENSRNOG00000000383	ENSRNOT00000057872	20	28865597	28865648	+	-0.320394	0.581312	1	NA	0.468244	NA	NA	0.759058	NA	NA	0.635402	NA
ENSRNOG00000000383:E004	ENSRNOG00000000383	ENSRNOT00000057872	20	28869025	28869121	+	-0.528037	0.394551	1	NA	0.468244	NA	NA	0.485962	NA	NA	0.946905	NA
ENSRNOG00000000383:E005	ENSRNOG00000000383	ENSRNOT00000057872	20	28870238	28870309	+	-0.526556	0.48118	1	NA	0.142836	NA	NA	0.787156	NA	NA	0.233294	NA
ENSRNOG00000000383:E006	ENSRNOG00000000383	ENSRNOT00000057872	20	28879625	28879766	+	-4.3987	0.0386472	1	NA	0.142836	NA	NA	0.0737919	NA	NA	NA	NA
ENSRNOG00000000383:E007	ENSRNOG00000000383	ENSRNOT00000057872	20	28884318	28884434	+	-0.536023	0.481906	1	NA	0.825585	NA	NA	0.071705	NA	NA	0.0656556	NA
ENSRNOG00000000383:E008	ENSRNOG00000000383	ENSRNOT00000057872	20	28886505	28886877	+	-0.253446	0.483533	1	NA	0.987549	NA	NA	0.257269	NA	NA	0.345558	NA
ENSRNOG00000000383:E009	ENSRNOG00000000383	ENSRNOT00000057872	20	28894501	28895088	+	0.2864	0.325894	1	NA	0.215477	NA	NA	0.567574	NA	NA	0.429076	NA
ENSRNOG00000000383:E010	ENSRNOG00000000383	ENSRNOT00000057872	20	28895718	28895856	+	4.86198	0.00924409	1	NA	0.0114265	NA	NA	0.0227835	NA	NA	0.612127	NA
ENSRNOG00000000383:E011	ENSRNOG00000000383	ENSRNOT00000057872	20	28901108	28901329	+	0.670761	0.117201	1	NA	0.31252	NA	NA	0.115936	NA	NA	0.696281	NA
ENSRNOG00000000383:E012	ENSRNOG00000000383	ENSRNOT00000057872	20	28903141	28903290	+	0.0352218	0.954361	1	NA	0.968306	NA	NA	0.962701	NA	NA	0.992323	NA
ENSRNOG00000000383:E013	ENSRNOG00000000383	ENSRNOT00000057872	20	28905102	28905184	+	0.458018	0.471087	1	NA	0.564464	NA	NA	0.497529	NA	NA	0.948813	NA
ENSRNOG00000000383:E014	ENSRNOG00000000383	ENSRNOT00000057872	20	28906485	28906611	+	0.128731	0.750596	1	NA	0.878214	NA	NA	0.579841	NA	NA	0.449487	NA
ENSRNOG00000000383:E015	ENSRNOG00000000383	ENSRNOT00000057872	20	28907885	28908092	+	0.150863	0.564735	1	NA	0.852299	NA	NA	0.485863	NA	NA	0.662033	0.87542
ENSRNOG00000000383:E016	ENSRNOG00000000383	ENSRNOT00000057872	20	28910675	28910840	+	-0.201041	0.430068	1	NA	0.752755	NA	NA	0.347653	NA	NA	0.590024	NA
ENSRNOG00000000383:E017	ENSRNOG00000000383	ENSRNOT00000057872	20	28912158	28912291	+	-0.302404	0.361855	1	NA	0.485426	NA	NA	0.402663	NA	NA	0.973852	NA
ENSRNOG00000000383:E018	ENSRNOG00000000383	ENSRNOT00000057872	20	28913446	28914635	+	0.0176246	0.914328	1	NA	0.555429	NA	NA	0.559426	0.898729	NA	0.221372	0.551476
ENSRNOG00000000384:E001	ENSRNOG00000000384	ENSRNOT00000000432	20	28923499	28923948	-	NA	NA	NA	NA	NA	NA	NA	NA	NA	NA	NA	NA
ENSRNOG00000000386:E001	ENSRNOG00000000386	ENSRNOT00000000434	20	28943839	28945068	-	-0.106994	0.142682	1	NA	0.621004	0.995633	NA	0.0423031	0.581989	NA	0.415927	0.730943
ENSRNOG00000000386:E002	ENSRNOG00000000386	ENSRNOT00000000434	20	28946083	28946145	-	-0.157929	0.273402	1	NA	0.319335	NA	NA	0.36813	NA	NA	0.850519	0.952754
ENSRNOG00000000386:E003	ENSRNOG00000000386	ENSRNOT00000000434	20	28946678	28946856	-	-0.0918398	0.614489	1	NA	0.621371	NA	NA	0.691318	NA	NA	0.876789	0.961709
ENSRNOG00000000386:E004	ENSRNOG00000000386	ENSRNOT00000000434	20	28947256	28947344	-	0.295923	0.142948	1	NA	0.325813	NA	NA	0.14554	NA	NA	0.749952	0.914514
ENSRNOG00000000386:E005	ENSRNOG00000000386	ENSRNOT00000000434	20	28951838	28951867	-	0.477239	0.0504625	1	NA	0.0807905	NA	NA	0.0921377	NA	NA	0.764547	0.920859
ENSRNOG00000000386:E006	ENSRNOG00000000386	ENSRNOT00000000434	20	28951986	28952095	-	0.258426	0.144077	1	NA	0.220153	NA	NA	0.193275	NA	NA	0.939552	0.982107
ENSRNOG00000000386:E007	ENSRNOG00000000386	ENSRNOT00000000434	20	28952600	28952698	-	0.1956	0.359787	1	NA	0.692437	NA	NA	0.291647	NA	NA	0.573752	0.829873
ENSRNOG00000000386:E008	ENSRNOG00000000386	ENSRNOT00000000434	20	28953331	28953430	-	0.0415408	0.854722	1	NA	0.612393	NA	NA	0.569472	NA	NA	0.366073	NA
ENSRNOG00000000386:E009	ENSRNOG00000000386	ENSRNOT00000000434	20	28958059	28958143	-	0.171515	0.647144	1	NA	0.968685	NA	NA	0.500905	NA	NA	0.501088	NA
ENSRNOG00000000387:E001	ENSRNOG00000000387	ENSRNOT00000056047	20	29124028	29126299	-	-0.00407043	0.914154	1	-0.0441665	0.0239594	0.773487	NA	0.115427	0.686951	0.109135	0.00139202	0.0270405
ENSRNOG00000000387:E002	ENSRNOG00000000387	ENSRNOT00000056047	20	29127665	29127733	-	-0.00252883	0.992599	1	0.0742171	0.344235	0.98485	NA	0.339065	0.818399	-0.115144	0.0599265	0.284533
ENSRNOG00000000387:E003	ENSRNOG00000000387	ENSRNOT00000056047	20	29130676	29130838	-	0.0597695	0.478128	1	0.140756	0.136316	0.936983	NA	0.781353	0.958497	-0.120073	0.0405782	0.230289
ENSRNOG00000000387:E004	ENSRNOG00000000387	ENSRNOT00000056047	20	29133740	29133806	-	0.0280473	0.804515	1	0.148591	0.207343	0.962775	NA	0.393479	0.838985	-0.213025	0.0386445	0.224026
ENSRNOG00000000387:E005	ENSRNOG00000000387	ENSRNOT00000056047	20	29134244	29134365	-	0.00804141	0.981829	1	0.0984192	0.285495	0.974262	NA	0.409716	0.845732	-0.14124	0.118778	0.408451
ENSRNOG00000000387:E006	ENSRNOG00000000387	ENSRNOT00000056047	20	29136929	29136992	-	-0.00234194	0.979456	1	0.0382569	0.667573	0.996723	NA	0.647074	0.923836	-0.0377937	0.459963	0.76095
ENSRNOG00000000387:E007	ENSRNOG00000000387	ENSRNOT00000056047	20	29139826	29139959	-	-0.0320013	0.784311	1	-0.0277012	0.875611	0.998807	NA	0.73143	0.945386	0.0343659	0.915834	0.974451
ENSRNOG00000000387:E008	ENSRNOG00000000387	ENSRNOT00000056047	20	29142621	29142645	-	0.108699	0.621495	1	0.083427	0.764412	NA	NA	0.623833	NA	0.0872291	0.921019	0.975998
ENSRNOG00000000387:E009	ENSRNOG00000000387	ENSRNOT00000056047	20	29142647	29142711	-	-0.0442244	0.850166	1	-0.00231768	0.973403	NA	NA	0.726441	NA	-0.0419734	0.7153	NA
ENSRNOG00000000387:E010	ENSRNOG00000000387	ENSRNOT00000056047	20	29147734	29147931	-	-0.0968586	0.373394	1	-0.0174254	0.957008	0.999146	NA	0.147197	0.711489	-0.123825	0.178381	0.497772
ENSRNOG00000000389:E001	ENSRNOG00000000389	ENSRNOT00000000438	20	29094517	29094580	-	-0.0468694	0.578886	1	NA	0.103313	0.918045	NA	0.62846	0.918392	NA	0.0408612	0.231183
ENSRNOG00000000389:E002	ENSRNOG00000000389	ENSRNOT00000000438	20	29095886	29096037	-	0.0974622	0.276187	1	NA	0.965773	0.999146	NA	0.0793181	0.652744	NA	0.105129	0.383943
ENSRNOG00000000389:E003	ENSRNOG00000000389	ENSRNOT00000000438	20	29098787	29098969	-	0.190181	0.0731049	1	NA	0.48553	0.995304	NA	0.0127646	0.446274	NA	0.11428	0.400744
ENSRNOG00000000389:E004	ENSRNOG00000000389	ENSRNOT00000000438	20	29100547	29100636	-	-0.0862244	0.467923	1	NA	0.514626	0.995595	NA	0.552433	0.896216	NA	0.941527	0.982784
ENSRNOG00000000389:E005	ENSRNOG00000000389	ENSRNOT00000000438	20	29101415	29101613	-	0.1918	0.091569	1	NA	0.133968	0.934771	NA	0.324768	0.811543	NA	0.400171	0.719242
ENSRNOG00000000389:E006	ENSRNOG00000000389	ENSRNOT00000000438	20	29101700	29101789	-	-0.0596829	0.674932	1	NA	0.751725	NA	NA	0.723294	NA	NA	0.955025	0.987376
ENSRNOG00000000389:E007	ENSRNOG00000000389	ENSRNOT00000000438	20	29103048	29103241	-	-0.129574	0.356293	1	NA	0.374903	NA	NA	0.498809	NA	NA	0.89769	0.968689
ENSRNOG00000000389:E008	ENSRNOG00000000389	ENSRNOT00000000438	20	29104060	29104284	-	-0.117424	0.404305	1	NA	0.886393	NA	NA	0.121733	NA	NA	0.0877085	0.3491
ENSRNOG00000000389:E009	ENSRNOG00000000389	ENSRNOT00000000438	20	29105360	29105469	-	-0.0484884	0.767667	1	NA	0.654668	NA	NA	0.351885	NA	NA	0.212376	0.540737
ENSRNOG00000000389:E010	ENSRNOG00000000389	ENSRNOT00000000438	20	29106843	29106952	-	0.193705	0.424042	1	NA	0.101674	NA	NA	0.829161	NA	NA	0.100409	0.374905
ENSRNOG00000000389:E011	ENSRNOG00000000389	ENSRNOT00000000438	20	29107027	29107143	-	0.110172	0.67163	1	NA	0.151537	NA	NA	0.504506	NA	NA	0.0355249	0.213357
ENSRNOG00000000389:E012	ENSRNOG00000000389	ENSRNOT00000000438	20	29108231	29108461	-	-0.052434	0.796597	1	NA	0.699545	NA	NA	0.400549	NA	NA	0.229764	0.561598
ENSRNOG00000000389:E013	ENSRNOG00000000389	ENSRNOT00000000438	20	29109341	29109532	-	-0.197903	0.499655	1	NA	0.770247	NA	NA	0.0898822	NA	NA	0.0487805	NA
ENSRNOG00000000389:E014	ENSRNOG00000000389	ENSRNOT00000000438	20	29109659	29109821	-	-0.370822	0.21246	1	NA	0.267135	NA	NA	0.317036	NA	NA	0.963578	NA
ENSRNOG00000000389:E015	ENSRNOG00000000389	ENSRNOT00000000438	20	29110600	29110717	-	-0.268657	0.437904	1	NA	0.76973	NA	NA	0.296963	NA	NA	0.503511	NA
ENSRNOG00000000389:E016	ENSRNOG00000000389	ENSRNOT00000000438	20	29112920	29113139	-	0.00930499	0.991718	1	NA	0.625021	NA	NA	0.608748	NA	NA	0.329559	NA
ENSRNOG00000000389:E017	ENSRNOG00000000389	ENSRNOT00000000438	20	29114712	29114843	-	-0.632979	0.254034	1	NA	0.221185	NA	NA	0.465077	NA	NA	0.60649	NA
ENSRNOG00000000389:E018	ENSRNOG00000000389	ENSRNOT00000000438	20	29115848	29115993	-	-0.427715	0.244784	1	NA	0.555301	NA	NA	0.162581	NA	NA	0.437145	NA
ENSRNOG00000000389:E019	ENSRNOG00000000389	ENSRNOT00000000438	20	29119261	29119444	-	-0.495991	0.123321	1	NA	0.118862	NA	NA	0.284211	NA	NA	0.720272	NA
ENSRNOG00000000389:E020	ENSRNOG00000000389	ENSRNOT00000000438	20	29120451	29120633	-	-0.425145	0.365159	1	NA	0.61126	NA	NA	0.306118	NA	NA	0.632553	NA
ENSRNOG00000000389:E021	ENSRNOG00000000389	ENSRNOT00000000438	20	29122903	29122979	-	-0.0815419	0.860978	1	NA	0.364334	NA	NA	0.680092	NA	NA	0.197141	NA
ENSRNOG00000000390:E001	ENSRNOG00000000390	ENSRNOT00000037409	20	29061217	29061388	-	0.495105	NA	NA	NA	NA	NA	NA	NA	NA	NA	NA	NA
ENSRNOG00000000390:E002	ENSRNOG00000000390	ENSRNOT00000037409	20	29061612	29061689	-	0.523337	NA	NA	NA	NA	NA	NA	NA	NA	NA	NA	NA
ENSRNOG00000000390:E003	ENSRNOG00000000390	ENSRNOT00000037409	20	29063559	29063607	-	0.523337	NA	NA	NA	NA	NA	NA	NA	NA	NA	NA	NA
ENSRNOG00000000390:E004	ENSRNOG00000000390	ENSRNOT00000037409	20	29065444	29065538	-	0.523337	NA	NA	NA	NA	NA	NA	NA	NA	NA	NA	NA
ENSRNOG00000000390:E005	ENSRNOG00000000390	ENSRNOT00000037409	20	29066441	29066570	-	0.523337	NA	NA	NA	NA	NA	NA	NA	NA	NA	NA	NA
ENSRNOG00000000390:E006	ENSRNOG00000000390	ENSRNOT00000037409	20	29068739	29068858	-	0.523337	NA	NA	NA	NA	NA	NA	NA	NA	NA	NA	NA
ENSRNOG00000000390:E007	ENSRNOG00000000390	ENSRNOT00000037409	20	29071177	29071274	-	0.523337	NA	NA	NA	NA	NA	NA	NA	NA	NA	NA	NA
ENSRNOG00000000390:E008	ENSRNOG00000000390	ENSRNOT00000037409	20	29073359	29073526	-	0.523337	NA	NA	NA	NA	NA	NA	NA	NA	NA	NA	NA
ENSRNOG00000000390:E009	ENSRNOG00000000390	ENSRNOT00000037409	20	29075533	29075649	-	0.523337	NA	NA	NA	NA	NA	NA	NA	NA	NA	NA	NA
ENSRNOG00000000390:E010	ENSRNOG00000000390	ENSRNOT00000037409	20	29075746	29075847	-	0.523337	NA	NA	NA	NA	NA	NA	NA	NA	NA	NA	NA
ENSRNOG00000000390:E011	ENSRNOG00000000390	ENSRNOT00000037409	20	29078179	29078248	-	0.523337	NA	NA	NA	NA	NA	NA	NA	NA	NA	NA	NA
ENSRNOG00000000390:E012	ENSRNOG00000000390	ENSRNOT00000037409	20	29078825	29078890	-	0.523337	NA	NA	NA	NA	NA	NA	NA	NA	NA	NA	NA
ENSRNOG00000000390:E013	ENSRNOG00000000390	ENSRNOT00000037409	20	29079404	29079465	-	0.523337	NA	NA	NA	NA	NA	NA	NA	NA	NA	NA	NA
ENSRNOG00000000390:E014	ENSRNOG00000000390	ENSRNOT00000037409	20	29080296	29080419	-	0.523337	NA	NA	NA	NA	NA	NA	NA	NA	NA	NA	NA
ENSRNOG00000000390:E015	ENSRNOG00000000390	ENSRNOT00000037409	20	29082488	29082589	-	0.523337	NA	NA	NA	NA	NA	NA	NA	NA	NA	NA	NA
ENSRNOG00000000390:E016	ENSRNOG00000000390	ENSRNOT00000037409	20	29083960	29084077	-	0.523337	NA	NA	NA	NA	NA	NA	NA	NA	NA	NA	NA
ENSRNOG00000000390:E017	ENSRNOG00000000390	ENSRNOT00000037409	20	29087778	29087951	-	-0.00483091	0.958058	1	NA	1	NA	NA	0.917435	NA	NA	0.920208	0.975738
ENSRNOG00000000390:E018	ENSRNOG00000000390	ENSRNOT00000037409	20	29090550	29090619	-	0.00468542	0.958056	1	NA	1	NA	NA	0.917423	NA	NA	0.920193	0.975738
ENSRNOG00000000392:E001	ENSRNOG00000000392	ENSRNOT00000000441	20	33844946	33845393	-	0.0168459	0.697001	1	-0.0547636	0.229439	0.963142	0.0572956	0.0936067	0.667667	0.11354	0.00327166	0.0482049
ENSRNOG00000000392:E002	ENSRNOG00000000392	ENSRNOT00000000441	20	33846277	33846425	-	0.0300246	0.430416	1	0.00301087	0.951863	0.999146	0.0490251	0.236805	0.766403	0.0486149	0.333677	0.665315
ENSRNOG00000000392:E003	ENSRNOG00000000392	ENSRNOT00000000441	20	33847889	33848065	-	-0.0227161	0.610645	1	0.0376762	0.463044	0.994907	-0.0667966	0.171956	0.729816	-0.107629	0.036847	0.218017
ENSRNOG00000000392:E004	ENSRNOG00000000392	ENSRNOT00000000441	20	33848453	33848533	-	-0.0330363	0.530109	1	0.0111472	0.868805	0.998807	-0.0654989	0.280368	0.790679	-0.0787726	0.240762	0.573938
ENSRNOG00000000392:E005	ENSRNOG00000000392	ENSRNOT00000000441	20	33849676	33849895	-	0.00637147	0.856727	1	-0.00371726	0.939919	0.999146	0.01336	0.743908	0.949273	0.0171466	0.704515	0.895
ENSRNOG00000000392:E006	ENSRNOG00000000392	ENSRNOT00000000441	20	33851515	33851608	-	-0.0080341	0.860004	1	0.0154785	0.882738	0.998807	-0.026553	0.593737	0.908379	-0.0387754	0.604948	0.846169
ENSRNOG00000000392:E007	ENSRNOG00000000392	ENSRNOT00000000441	20	33851708	33851888	-	0.0076321	0.851891	1	0.00495939	0.940481	0.999146	0.0100241	0.822909	0.967416	0.00614851	0.898612	0.968912
ENSRNOG00000000392:E008	ENSRNOG00000000392	ENSRNOT00000000441	20	33853828	33853919	-	-0.0606277	0.323499	1	-0.109359	0.182097	0.954953	-0.0330826	0.634416	0.920076	0.0749049	0.355469	0.683751
ENSRNOG00000000392:E009	ENSRNOG00000000392	ENSRNOT00000000441	20	33855657	33855734	-	-0.0325178	0.561405	1	-0.0287726	0.68582	0.997264	-0.0366077	0.572224	0.902282	-0.00907283	0.91604	0.974503
ENSRNOG00000000392:E010	ENSRNOG00000000392	ENSRNOT00000000441	20	33857456	33857567	-	-0.0123658	0.809151	1	-0.00488269	0.932574	0.999146	-0.0186356	0.758125	0.953086	-0.0157176	0.836064	0.947825
ENSRNOG00000000392:E011	ENSRNOG00000000392	ENSRNOT00000000441	20	33859571	33859739	-	0.00904222	0.89043	1	0.0479647	0.546714	0.995633	-0.0171728	0.78399	0.959006	-0.0657281	0.397475	0.717286
ENSRNOG00000000392:E012	ENSRNOG00000000392	ENSRNOT00000000441	20	33861123	33861237	-	0.0321112	0.66852	1	0.0693502	0.50496	0.995595	0.00874973	0.945007	0.989777	-0.0616979	0.467413	0.765922
ENSRNOG00000000392:E013	ENSRNOG00000000392	ENSRNOT00000000441	20	33863380	33863487	-	0.0523548	0.513847	1	0.0804617	0.482526	0.995304	0.0358219	0.713306	0.94117	-0.0459258	0.645417	0.866993
ENSRNOG00000000392:E014	ENSRNOG00000000392	ENSRNOT00000000441	20	33864027	33864105	-	-0.000817412	0.986812	1	0.0538536	0.744455	0.997264	-0.0401212	0.756014	0.952724	-0.0958274	0.504182	0.789264
ENSRNOG00000000394:E001	ENSRNOG00000000394	ENSRNOT00000000443	20	33908574	33909614	-	0.0390803	0.154221	1	0.0156611	0.62286	0.995633	NA	0.0934461	0.667657	0.0393352	0.205008	0.532074
ENSRNOG00000000394:E002	ENSRNOG00000000394	ENSRNOT00000000443	20	33912235	33912379	-	-0.0104224	0.587864	1	0.00709017	0.907	0.998937	NA	0.400031	0.841941	-0.0348132	0.356422	0.684532
ENSRNOG00000000394:E003	ENSRNOG00000000394	ENSRNOT00000000443	20	33921586	33921685	-	-0.0474923	0.122129	1	-0.034585	0.421604	0.993641	NA	0.0972704	0.671771	-0.0313654	0.483765	0.776131
ENSRNOG00000000395:E001	ENSRNOG00000000395	ENSRNOT00000000444	20	33976300	33977705	-	0.00725261	0.698442	1	-0.0319139	0.37577	0.989353	0.037405	0.207151	0.749782	0.0695874	0.039024	0.225384
ENSRNOG00000000395:E002	ENSRNOG00000000395	ENSRNOT00000000444	20	33981398	33981513	-	0.0198712	0.283202	1	0.00802934	0.206498	0.962775	0.0377524	0.544015	0.893675	0.0290053	0.560493	0.822959
ENSRNOG00000000395:E003	ENSRNOG00000000395	ENSRNOT00000000444	20	33983779	33983863	-	0.00218808	0.949034	1	4.74297e-06	0.398317	0.990901	0.0105405	0.65134	0.925149	0.00735596	0.194435	0.518493
ENSRNOG00000000395:E004	ENSRNOG00000000395	ENSRNOT00000000444	20	33986252	33986435	-	-0.00632416	0.755247	1	0.00413978	0.603646	0.995633	-0.0090706	0.350742	0.822557	-0.0163806	0.159817	0.472494
ENSRNOG00000000395:E005	ENSRNOG00000000395	ENSRNOT00000000444	20	33986995	33987074	-	-0.0143178	0.629774	1	0.0159134	0.385243	0.99044	-0.0342329	0.097122	0.671224	-0.0535771	0.0662595	0.301124
ENSRNOG00000000395:E006	ENSRNOG00000000395	ENSRNOT00000000444	20	33992125	33992223	-	-0.0279907	0.436165	1	0.00456102	0.502149	0.995595	-0.0528332	0.0377272	0.566661	-0.0624428	0.0246712	0.172805
ENSRNOG00000000395:E007	ENSRNOG00000000395	ENSRNOT00000000444	20	33995413	33995859	-	-0.019468	0.517281	1	-0.0019265	0.598479	0.995633	-0.0299953	0.183557	0.737464	-0.0327499	0.0411862	0.232211
ENSRNOG00000000396:E001	ENSRNOG00000000396	ENSRNOT00000000446	20	34024312	34024802	-	0.0191928	0.857281	1	-0.0456791	0.354726	0.986182	0.0637304	0.391912	0.838486	0.132228	0.0952623	0.364769
ENSRNOG00000000396:E002	ENSRNOG00000000396	ENSRNOT00000000446	20	34026066	34026110	-	-0.00913049	0.74176	1	-0.0851659	0.208314	0.962775	0.0423356	0.601472	0.91053	0.150552	0.0152372	0.129196
ENSRNOG00000000396:E003	ENSRNOG00000000396	ENSRNOT00000000446	20	34027160	34027294	-	0.00437729	0.928379	1	-0.0515159	0.240239	0.965061	0.0449478	0.606651	0.911896	0.117929	0.17518	0.493583
ENSRNOG00000000396:E004	ENSRNOG00000000396	ENSRNOT00000000446	20	34029556	34029715	-	-0.0135632	0.626431	1	-0.106915	0.0117595	0.680696	0.0457546	0.46424	0.865855	0.175401	0.00169524	0.0310496
ENSRNOG00000000396:E005	ENSRNOG00000000396	ENSRNOT00000000446	20	34029938	34030011	-	0.00310382	0.845768	1	-0.0724899	0.190623	0.957193	0.057392	0.475033	0.870108	0.156601	0.0241956	0.170762
ENSRNOG00000000396:E006	ENSRNOG00000000396	ENSRNOT00000000446	20	34030749	34030868	-	0.000213584	0.785911	1	-0.018871	0.630024	0.995633	0.0152534	0.975176	0.995201	0.0621508	0.526286	0.803041
ENSRNOG00000000396:E007	ENSRNOG00000000396	ENSRNOT00000000446	20	34032095	34032256	-	-0.05563	0.137379	1	-0.0214829	0.502862	0.995595	-0.0827005	0.0843615	0.656884	-0.0441634	0.354411	0.682896
ENSRNOG00000000396:E008	ENSRNOG00000000396	ENSRNOT00000000446	20	34037876	34038025	-	-0.00948569	0.748279	1	0.0808026	0.337421	0.983476	-0.0781658	0.179776	0.73501	-0.136098	0.0232033	0.166392
ENSRNOG00000000396:E009	ENSRNOG00000000396	ENSRNOT00000000446	20	34042187	34042332	-	0.0801986	0.481661	1	0.171786	0.296729	0.976919	0.0142672	0.892294	0.980897	-0.125033	0.150516	0.458827
ENSRNOG00000000396:E010	ENSRNOG00000000396	ENSRNOT00000000446	20	34042781	34042966	-	0.097756	0.48527	1	0.245869	0.163066	0.944386	-0.0193536	0.950358	0.990561	-0.235423	0.0449352	0.243726
ENSRNOG00000000396:E011	ENSRNOG00000000396	ENSRNOT00000000446	20	34043078	34043195	-	-0.0304298	0.751165	1	0.166976	0.122187	0.929008	-0.214469	0.0568737	0.617374	-0.352785	5.55265e-09	1.43354e-06
ENSRNOG00000000396:E012	ENSRNOG00000000396	ENSRNOT00000000446	20	34045103	34045281	-	-0.0195017	0.838279	1	0.078123	0.481805	0.995304	-0.0961892	0.417555	0.849194	-0.148337	0.056032	0.274787
ENSRNOG00000000396:E013	ENSRNOG00000000396	ENSRNOT00000000446	20	34045622	34045697	-	0.0209337	0.960956	1	-0.0421301	0.744916	0.997264	0.0652219	0.913331	0.984837	0.130061	0.734983	0.907859
ENSRNOG00000000396:E014	ENSRNOG00000000396	ENSRNOT00000000446	20	34049406	34049693	-	0.0532198	0.662083	1	0.177145	0.0525477	0.863009	-0.0412933	0.602271	0.910731	-0.195363	0.0173475	0.139784
ENSRNOG00000000396:E015	ENSRNOG00000000396	ENSRNOT00000000446	20	34053519	34053709	-	0.0804759	0.51895	1	0.234134	0.0351923	0.816534	-0.0454325	0.649044	0.924456	-0.247432	0.000388113	0.0111022
ENSRNOG00000000397:E001	ENSRNOG00000000397	ENSRNOT00000067004	20	34157349	34158211	-	0.00209032	0.917623	1	-0.147064	0.0270288	0.787177	0.0805494	0.130958	0.699772	0.218253	0.000423421	0.0118334
ENSRNOG00000000397:E002	ENSRNOG00000000397	ENSRNOT00000067004	20	34158565	34158770	-	0.0163783	0.650925	1	-0.0442621	0.343739	0.98464	0.0503454	0.106755	0.679747	0.087236	0.00582789	0.07074
ENSRNOG00000000397:E003	ENSRNOG00000000397	ENSRNOT00000067004	20	34159960	34160269	-	-0.0193015	0.472215	1	0.000448437	0.748539	0.997264	-0.0435666	0.208154	0.750356	-0.0583834	0.188163	0.510438
ENSRNOG00000000397:E004	ENSRNOG00000000397	ENSRNOT00000067004	20	34163189	34163335	-	-0.0176854	0.728452	1	0.0173794	0.620294	0.995633	-0.0537308	0.383009	0.835054	-0.0855557	0.256853	0.591775
ENSRNOG00000000397:E005	ENSRNOG00000000397	ENSRNOT00000067004	20	34163610	34163692	-	0.0305995	0.727962	1	0.104088	0.140471	0.93755	-0.0354156	0.640532	0.921625	-0.151225	0.161435	0.474522
ENSRNOG00000000397:E006	ENSRNOG00000000397	ENSRNOT00000067004	20	34164478	34164589	-	0.0559363	0.619315	1	0.133449	0.130872	0.932502	-0.0117048	0.810748	0.964485	-0.154646	0.122392	0.414537
ENSRNOG00000000397:E007	ENSRNOG00000000397	ENSRNOT00000067004	20	34165367	34165606	-	0.0247496	0.772075	1	0.0773841	0.270409	0.972202	-0.0212847	0.734385	0.946053	-0.109425	0.154585	0.464565
ENSRNOG00000000397:E008	ENSRNOG00000000397	ENSRNOT00000067004	20	34167585	34167776	-	-0.0255928	0.715774	1	0.0651384	0.389973	0.990708	-0.110912	0.187518	0.740059	-0.189257	0.0359445	0.214896
ENSRNOG00000000397:E009	ENSRNOG00000000397	ENSRNOT00000067004	20	34171083	34171268	-	-0.0380326	NA	NA	-0.460833	NA	NA	0.345935	NA	NA	0.42421	NA	NA
ENSRNOG00000000397:E010	ENSRNOG00000000397	ENSRNOT00000067004	20	34173904	34173987	-	-0.0380326	NA	NA	-0.460833	NA	NA	0.345935	NA	NA	0.42421	NA	NA
ENSRNOG00000000397:E011	ENSRNOG00000000397	ENSRNOT00000067004	20	34174787	34174997	-	-0.0380326	NA	NA	-0.460833	NA	NA	0.345935	NA	NA	0.42421	NA	NA
ENSRNOG00000000397:E012	ENSRNOG00000000397	ENSRNOT00000067004	20	34175721	34175887	-	-0.0380326	NA	NA	-0.460833	NA	NA	0.345935	NA	NA	0.42421	NA	NA
ENSRNOG00000000397:E013	ENSRNOG00000000397	ENSRNOT00000067004	20	34176385	34176498	-	-0.0380326	NA	NA	-0.460833	NA	NA	0.345935	NA	NA	0.42421	NA	NA
ENSRNOG00000000397:E014	ENSRNOG00000000397	ENSRNOT00000067004	20	34177199	34177424	-	-0.0380326	NA	NA	-0.460833	NA	NA	0.345935	NA	NA	0.42421	NA	NA
ENSRNOG00000000397:E015	ENSRNOG00000000397	ENSRNOT00000067004	20	34180675	34180836	-	-0.0380326	NA	NA	-0.460833	NA	NA	0.345935	NA	NA	0.42421	NA	NA
ENSRNOG00000000397:E016	ENSRNOG00000000397	ENSRNOT00000067004	20	34181497	34181626	-	-0.0380326	NA	NA	-0.460833	NA	NA	0.345935	NA	NA	0.42421	NA	NA
ENSRNOG00000000397:E017	ENSRNOG00000000397	ENSRNOT00000067004	20	34185745	34185937	-	-0.715895	0.29073	1	-0.612317	0.474126	NA	-0.815828	0.323659	NA	-0.216155	0.840455	NA
ENSRNOG00000000397:E018	ENSRNOG00000000397	ENSRNOT00000067004	20	34186056	34186170	-	-0.261809	0.764365	1	-0.342477	0.782617	NA	-0.210883	0.849756	NA	0.113383	0.944015	NA
ENSRNOG00000000397:E019	ENSRNOG00000000397	ENSRNOT00000067004	20	34189120	34189313	-	0.0892441	0.935167	1	-4.20109	0.229603	NA	0.494328	0.523749	NA	5.85833	0.0540871	NA
ENSRNOG00000000397:E020	ENSRNOG00000000397	ENSRNOT00000067004	20	34191603	34191635	-	-0.420011	0.651738	1	0.18831	0.819296	NA	-4.39369	0.129922	NA	-5.10329	0.0935361	NA
ENSRNOG00000000397:E021	ENSRNOG00000000397	ENSRNOT00000067004	20	34192577	34192621	-	-0.921128	0.332662	1	-0.314907	0.802101	NA	-4.44816	0.128801	NA	-4.88043	0.202927	NA
ENSRNOG00000000397:E022	ENSRNOG00000000397	ENSRNOT00000067004	20	34193523	34193686	-	-0.921128	0.332662	1	-0.314907	0.802101	NA	-4.44816	0.128801	NA	-4.88043	0.202927	NA
ENSRNOG00000000397:E023	ENSRNOG00000000397	ENSRNOT00000067004	20	34198492	34198612	-	-0.0380326	NA	NA	-0.460833	NA	NA	0.345935	NA	NA	0.42421	NA	NA
ENSRNOG00000000397:E024	ENSRNOG00000000397	ENSRNOT00000067004	20	34199811	34199950	-	-0.0380326	NA	NA	-0.460833	NA	NA	0.345935	NA	NA	0.42421	NA	NA
ENSRNOG00000000398:E001	ENSRNOG00000000398	ENSRNOT00000000448	20	34255577	34255793	-	0.0896373	0.264048	1	0.0611116	0.596344	0.995633	NA	0.211455	0.751772	0.0458108	0.561107	0.823273
ENSRNOG00000000398:E002	ENSRNOG00000000398	ENSRNOT00000000448	20	34263936	34264156	-	-0.0153801	0.680366	1	-0.0510376	0.420959	0.993641	NA	0.924735	0.98601	0.0497208	0.220159	0.550018
ENSRNOG00000000398:E003	ENSRNOG00000000398	ENSRNOT00000000448	20	34264943	34265094	-	-0.0428647	0.348353	1	-0.0524437	0.383711	0.990317	NA	0.471814	0.868644	0.00418453	0.871791	0.960181
ENSRNOG00000000398:E004	ENSRNOG00000000398	ENSRNOT00000000448	20	34266746	34266911	-	0.116894	0.0454199	1	0.104415	0.160777	0.943426	NA	0.0548273	0.613431	0.0210932	0.682954	0.885084
ENSRNOG00000000398:E005	ENSRNOG00000000398	ENSRNOT00000000448	20	34267079	34267267	-	-0.0358429	0.50032	1	-0.0361057	0.60323	0.995633	NA	0.5407	0.892553	-0.0108278	0.940904	0.982542
ENSRNOG00000000398:E006	ENSRNOG00000000398	ENSRNOT00000000448	20	34272057	34272225	-	-0.0950215	0.153229	1	-0.0724987	0.488883	0.995304	NA	0.132894	0.701862	-0.0545836	0.500573	0.787054
ENSRNOG00000000398:E007	ENSRNOG00000000398	ENSRNOT00000000448	20	34277060	34277181	-	0.0658972	0.501509	1	0.0279265	0.80804	0.998317	NA	0.428239	0.853449	0.057739	0.583899	0.83505
ENSRNOG00000000398:E008	ENSRNOG00000000398	ENSRNOT00000000448	20	34280529	34280639	-	-0.0326711	0.763142	1	0.00736534	0.931216	0.999146	NA	0.63557	0.920648	-0.0790312	0.537655	0.809713
ENSRNOG00000000398:E009	ENSRNOG00000000398	ENSRNOT00000000448	20	34283453	34284022	-	0.0248056	0.819801	1	0.0946406	0.430876	0.994845	NA	0.793169	0.960922	-0.129961	0.304119	0.638837
ENSRNOG00000000398:E010	ENSRNOG00000000398	ENSRNOT00000000448	20	34285526	34285599	-	0.08079	0.623169	1	0.203274	0.205963	NA	NA	0.860401	NA	-0.232134	0.25239	0.587307
ENSRNOG00000000399:E001	ENSRNOG00000000399	ENSRNOT00000035611	11	70740054	70743500	-	0.0211977	0.729809	1	-0.107188	0.0830134	0.902105	0.133056	0.0418313	0.58095	0.238826	2.10789e-07	3.03042e-05
ENSRNOG00000000399:E002	ENSRNOG00000000399	ENSRNOT00000035611	11	70743823	70744001	-	0.101364	0.463934	1	0.0947513	0.0106327	0.663513	0.109512	0.62119	0.916612	9.21605e-06	0.00931396	0.0953493
ENSRNOG00000000399:E003	ENSRNOG00000000399	ENSRNOT00000035611	11	70747331	70747458	-	0.058059	0.832965	1	0.0635822	0.041527	0.832331	0.0382845	0.212655	0.752403	-0.040801	0.00222043	0.0372498
ENSRNOG00000000399:E004	ENSRNOG00000000399	ENSRNOT00000035611	11	70749497	70749622	-	0.0182248	0.866159	1	0.0666775	0.0170092	0.723457	-0.0523035	0.0268717	0.527855	-0.130928	4.26012e-08	7.93962e-06
ENSRNOG00000000399:E005	ENSRNOG00000000399	ENSRNOT00000035611	11	70758576	70758654	-	-0.0195406	0.634231	1	0.0324887	0.192951	0.958503	-0.0945598	0.01609	0.468565	-0.143698	6.95659e-06	0.000518287
ENSRNOG00000000399:E006	ENSRNOG00000000399	ENSRNOT00000035611	11	70759595	70759758	-	-0.0560978	0.403422	1	-0.0755249	0.708135	0.997264	-0.0425652	0.0914427	0.664985	0.0195952	0.0555079	0.273606
ENSRNOG00000000399:E007	ENSRNOG00000000399	ENSRNOT00000035611	11	70760467	70760566	-	-0.0116204	0.693429	1	0.0183183	0.14252	0.938352	-0.0567282	0.0821457	0.655968	-0.0865738	0.00274374	0.0429774
ENSRNOG00000000399:E008	ENSRNOG00000000399	ENSRNOT00000035611	11	70760899	70760987	-	0.0636674	0.761217	1	0.12545	0.108254	0.920762	-0.0273379	0.309553	0.803295	-0.163054	6.15321e-06	0.000468975
ENSRNOG00000000399:E009	ENSRNOG00000000399	ENSRNOT00000035611	11	70761734	70761865	-	0.0808486	0.682883	1	0.14183	0.0527949	0.863445	-0.0058558	0.318049	0.807731	-0.157876	5.69778e-06	0.000440006
ENSRNOG00000000399:E010	ENSRNOG00000000399	ENSRNOT00000035611	11	70770458	70770552	-	-0.0509697	0.66338	1	-0.016465	0.517257	0.995595	-0.107991	0.143892	0.709538	-0.104032	0.0141033	0.12285
ENSRNOG00000000399:E011	ENSRNOG00000000399	ENSRNOT00000035611	11	70779892	70779991	-	-0.0550371	0.722203	1	-0.0807839	0.693094	0.997264	-0.036982	0.405157	0.843442	0.0359134	0.0847304	0.342474
ENSRNOG00000000399:E012	ENSRNOG00000000399	ENSRNOT00000035611	11	70786092	70786199	-	-0.151349	0.159935	1	-0.166221	0.735613	0.997264	-0.151218	0.0387892	0.571987	0.0029057	0.0425389	0.236646
ENSRNOG00000000399:E013	ENSRNOG00000000399	ENSRNOT00000035611	11	70791050	70791248	-	-0.0415853	0.349208	1	-0.0524468	0.444794	0.994907	-0.0353958	0.0224744	0.503409	0.000913324	0.0143083	0.123925
ENSRNOG00000000401:E001	ENSRNOG00000000401	ENSRNOT00000000451	20	34391557	34392895	-	NA	NA	NA	NA	NA	NA	NA	NA	NA	NA	NA	NA
ENSRNOG00000000401:E002	ENSRNOG00000000401	ENSRNOT00000000451	20	34393455	34393578	-	NA	NA	NA	NA	NA	NA	NA	NA	NA	NA	NA	NA
ENSRNOG00000000401:E003	ENSRNOG00000000401	ENSRNOT00000000451	20	34397957	34398169	-	NA	NA	NA	NA	NA	NA	NA	NA	NA	NA	NA	NA
ENSRNOG00000000401:E004	ENSRNOG00000000401	ENSRNOT00000000451	20	34402026	34402862	-	NA	NA	NA	NA	NA	NA	NA	NA	NA	NA	NA	NA
ENSRNOG00000000401:E005	ENSRNOG00000000401	ENSRNOT00000000451	20	34403289	34403592	-	NA	NA	NA	NA	NA	NA	NA	NA	NA	NA	NA	NA
ENSRNOG00000000401:E006	ENSRNOG00000000401	ENSRNOT00000000451	20	34412642	34412835	-	NA	NA	NA	NA	NA	NA	NA	NA	NA	NA	NA	NA
ENSRNOG00000000402:E001	ENSRNOG00000000402	ENSRNOT00000000453	20	34627658	34627894	-	NA	NA	NA	NA	NA	NA	NA	NA	NA	NA	NA	NA
ENSRNOG00000000402:E002	ENSRNOG00000000402	ENSRNOT00000000453	20	34627897	34628142	-	NA	NA	NA	NA	NA	NA	NA	NA	NA	NA	NA	NA
ENSRNOG00000000403:E001	ENSRNOG00000000403	ENSRNOT00000000454	20	34814754	34815326	+	NA	NA	NA	NA	NA	NA	NA	NA	NA	NA	NA	NA
ENSRNOG00000000403:E002	ENSRNOG00000000403	ENSRNOT00000000454	20	34815331	34815912	+	NA	NA	NA	NA	NA	NA	NA	NA	NA	NA	NA	NA
ENSRNOG00000000403:E003	ENSRNOG00000000403	ENSRNOT00000000454	20	34815915	34816217	+	NA	NA	NA	NA	NA	NA	NA	NA	NA	NA	NA	NA
ENSRNOG00000000403:E004	ENSRNOG00000000403	ENSRNOT00000000454	20	34816219	34816365	+	NA	NA	NA	NA	NA	NA	NA	NA	NA	NA	NA	NA
ENSRNOG00000000404:E001	ENSRNOG00000000404	ENSRNOT00000000455	20	34830239	34830505	+	-0.0925522	NA	NA	NA	NA	NA	NA	NA	NA	NA	NA	NA
ENSRNOG00000000404:E002	ENSRNOG00000000404	ENSRNOT00000000455	20	34830510	34830707	+	-0.102857	0.60229	1	NA	0.466015	NA	NA	0.752524	NA	NA	0.602935	NA
ENSRNOG00000000404:E003	ENSRNOG00000000404	ENSRNOT00000000455	20	34847261	34847398	+	0.0291613	0.902532	1	NA	0.925494	NA	NA	0.930347	NA	NA	0.952099	NA
ENSRNOG00000000404:E004	ENSRNOG00000000404	ENSRNOT00000000455	20	34847401	34847589	+	4.38759	0.220688	1	NA	0.168485	NA	NA	0.343806	NA	NA	0.468697	NA
ENSRNOG00000000404:E005	ENSRNOG00000000404	ENSRNOT00000000455	20	34847592	34847714	+	-0.0926474	NA	NA	NA	NA	NA	NA	NA	NA	NA	NA	NA
ENSRNOG00000000404:E006	ENSRNOG00000000404	ENSRNOT00000000455	20	34847717	34847800	+	-0.0926474	NA	NA	NA	NA	NA	NA	NA	NA	NA	NA	NA
ENSRNOG00000000405:E001	ENSRNOG00000000405	ENSRNOT00000000456	20	34858272	34858537	+	-2.78868	0.438481	1	NA	0.998923	NA	NA	0.431922	NA	NA	NA	NA
ENSRNOG00000000405:E002	ENSRNOG00000000405	ENSRNOT00000000456	20	34860896	34861205	+	-2.78869	0.438481	1	NA	0.998923	NA	NA	0.431922	NA	NA	NA	NA
ENSRNOG00000000405:E003	ENSRNOG00000000405	ENSRNOT00000000456	20	34863110	34864128	+	0.406025	0.46943	1	NA	0.996593	NA	NA	0.458532	NA	NA	NA	NA
ENSRNOG00000000406:E001	ENSRNOG00000000406	ENSRNOT00000000459	20	34881357	34882148	-	-0.0339265	0.522051	1	NA	0.48389	NA	NA	0.683454	NA	NA	0.720857	0.901637
ENSRNOG00000000406:E002	ENSRNOG00000000406	ENSRNOT00000000459	20	34886808	34886971	-	0.784498	0.0697043	1	NA	0.257239	NA	NA	0.0532428	NA	NA	0.469764	NA
ENSRNOG00000000406:E003	ENSRNOG00000000406	ENSRNOT00000000459	20	34897787	34897921	-	1.0797	0.114264	1	NA	0.27082	NA	NA	0.105548	NA	NA	0.64021	NA
ENSRNOG00000000406:E004	ENSRNOG00000000406	ENSRNOT00000000459	20	34898947	34899147	-	-0.350629	0.477385	1	NA	0.206338	NA	NA	0.767101	NA	NA	0.436111	NA
ENSRNOG00000000406:E005	ENSRNOG00000000406	ENSRNOT00000000459	20	34899728	34899825	-	-1.00646	0.0753168	1	NA	0.197632	NA	NA	0.0976907	NA	NA	0.813766	NA
ENSRNOG00000000406:E006	ENSRNOG00000000406	ENSRNOT00000000459	20	34903646	34903775	-	-0.260046	0.712316	1	NA	0.762023	NA	NA	0.473155	NA	NA	0.182254	NA
ENSRNOG00000000406:E007	ENSRNOG00000000406	ENSRNOT00000000459	20	34904798	34904862	-	-0.795516	0.194087	1	NA	0.736604	NA	NA	0.0302936	NA	NA	0.0647402	NA
ENSRNOG00000000406:E008	ENSRNOG00000000406	ENSRNOT00000000459	20	34907649	34907811	-	-0.712001	0.157991	1	NA	0.780011	NA	NA	0.0110806	NA	NA	0.0253115	NA
ENSRNOG00000000406:E009	ENSRNOG00000000406	ENSRNOT00000000459	20	34909086	34909221	-	0.47519	0.716416	1	NA	0.454087	NA	NA	0.861986	NA	NA	0.380539	NA
ENSRNOG00000000406:E010	ENSRNOG00000000406	ENSRNOT00000000459	20	34913083	34913166	-	-1.01158	0.237467	1	NA	0.647647	NA	NA	0.0872764	NA	NA	0.195318	NA
ENSRNOG00000000406:E011	ENSRNOG00000000406	ENSRNOT00000000459	20	34915245	34915435	-	-0.00655932	0.93537	1	NA	0.958353	NA	NA	0.866228	NA	NA	0.824594	NA
ENSRNOG00000000406:E012	ENSRNOG00000000406	ENSRNOT00000000459	20	34917579	34917696	-	0.305876	NA	NA	NA	NA	NA	NA	NA	NA	NA	NA	NA
ENSRNOG00000000406:E013	ENSRNOG00000000406	ENSRNOT00000000459	20	34919316	34919484	-	-5.12538	0.127943	1	NA	0.257092	NA	NA	0.199479	NA	NA	NA	NA
ENSRNOG00000000406:E014	ENSRNOG00000000406	ENSRNOT00000000459	20	34925682	34925858	-	-0.00429932	0.908172	1	NA	0.989075	NA	NA	0.835814	NA	NA	0.824594	NA
ENSRNOG00000000406:E015	ENSRNOG00000000406	ENSRNOT00000000459	20	34925955	34926187	-	5.22936	0.231517	1	NA	0.242339	NA	NA	0.295625	NA	NA	0.826676	NA
ENSRNOG00000000406:E016	ENSRNOG00000000406	ENSRNOT00000000459	20	34936277	34936421	-	0.305876	NA	NA	NA	NA	NA	NA	NA	NA	NA	NA	NA
ENSRNOG00000000406:E017	ENSRNOG00000000406	ENSRNOT00000000459	20	34937848	34938047	-	0.305876	NA	NA	NA	NA	NA	NA	NA	NA	NA	NA	NA
ENSRNOG00000000406:E018	ENSRNOG00000000406	ENSRNOT00000000459	20	34947698	34947874	-	4.85445	0.3972	1	NA	0.238239	NA	NA	NA	NA	NA	0.195318	NA
ENSRNOG00000000406:E019	ENSRNOG00000000406	ENSRNOT00000000459	20	34949521	34949804	-	-0.506451	0.579954	1	NA	0.262575	NA	NA	0.847349	NA	NA	0.312557	NA
ENSRNOG00000000406:E020	ENSRNOG00000000406	ENSRNOT00000000459	20	34959036	34959241	-	-0.502347	0.5799	1	NA	0.961065	NA	NA	0.205025	NA	NA	0.195318	NA
ENSRNOG00000000406:E021	ENSRNOG00000000406	ENSRNOT00000000459	20	34961138	34961340	-	0.305876	NA	NA	NA	NA	NA	NA	NA	NA	NA	NA	NA
ENSRNOG00000000406:E022	ENSRNOG00000000406	ENSRNOT00000000459	20	34961605	34961668	-	0.305876	NA	NA	NA	NA	NA	NA	NA	NA	NA	NA	NA
ENSRNOG00000000406:E023	ENSRNOG00000000406	ENSRNOT00000000459	20	34973396	34973658	-	0.305876	NA	NA	NA	NA	NA	NA	NA	NA	NA	NA	NA
ENSRNOG00000000406:E024	ENSRNOG00000000406	ENSRNOT00000000459	20	34980933	34981077	-	-0.512494	0.595051	1	NA	0.929526	NA	NA	0.205988	NA	NA	0.186541	NA
ENSRNOG00000000406:E025	ENSRNOG00000000406	ENSRNOT00000000459	20	34981425	34981585	-	-0.512494	0.595051	1	NA	0.929526	NA	NA	0.205988	NA	NA	0.186541	NA
ENSRNOG00000000406:E026	ENSRNOG00000000406	ENSRNOT00000000459	20	34982025	34982239	-	5.22527	0.227509	1	NA	0.0906606	NA	NA	NA	NA	NA	0.0636385	NA
ENSRNOG00000000406:E027	ENSRNOG00000000406	ENSRNOT00000000459	20	34983327	34983427	-	5.22257	0.227509	1	NA	0.228108	NA	NA	0.298399	NA	NA	0.78353	NA
ENSRNOG00000000406:E028	ENSRNOG00000000406	ENSRNOT00000000459	20	34986367	34986558	-	5.68546	0.0643759	1	NA	NA	NA	NA	0.0194139	NA	NA	0.0234054	NA
ENSRNOG00000000406:E029	ENSRNOG00000000406	ENSRNOT00000000459	20	34987340	34987518	-	5.57981	0.0916636	1	NA	NA	NA	NA	0.0363282	NA	NA	0.0422036	NA
ENSRNOG00000000406:E030	ENSRNOG00000000406	ENSRNOT00000000459	20	34988574	34988684	-	0.305876	NA	NA	NA	NA	NA	NA	NA	NA	NA	NA	NA
ENSRNOG00000000406:E031	ENSRNOG00000000406	ENSRNOT00000000459	20	34989518	34989730	-	-0.00983166	0.934235	1	NA	0.267799	NA	NA	0.729358	NA	NA	0.153036	NA
ENSRNOG00000000406:E032	ENSRNOG00000000406	ENSRNOT00000000459	20	34991808	34992304	-	0.282084	0.785267	1	NA	0.917855	NA	NA	0.729358	NA	NA	0.810057	NA
ENSRNOG00000000406:E033	ENSRNOG00000000406	ENSRNOT00000000459	20	34998827	34998924	-	5.2168	0.261848	1	NA	0.108027	NA	NA	NA	NA	NA	0.0771146	NA
ENSRNOG00000000406:E034	ENSRNOG00000000406	ENSRNOT00000000459	20	35000671	35000855	-	0.656517	0.437085	1	NA	0.548961	NA	NA	0.461676	NA	NA	0.94008	NA
ENSRNOG00000000406:E035	ENSRNOG00000000406	ENSRNOT00000000459	20	35001994	35002116	-	-0.000510324	0.957232	1	NA	0.135301	NA	NA	0.623396	NA	NA	0.0492949	NA
ENSRNOG00000000406:E036	ENSRNOG00000000406	ENSRNOT00000000459	20	35003254	35003330	-	-0.00594326	0.937482	1	NA	0.267799	NA	NA	0.725157	NA	NA	0.152215	NA
ENSRNOG00000000406:E037	ENSRNOG00000000406	ENSRNOT00000000459	20	35003959	35004160	-	0.305876	NA	NA	NA	NA	NA	NA	NA	NA	NA	NA	NA
ENSRNOG00000000406:E038	ENSRNOG00000000406	ENSRNOT00000000459	20	35007498	35007636	-	0.305876	NA	NA	NA	NA	NA	NA	NA	NA	NA	NA	NA
ENSRNOG00000000406:E039	ENSRNOG00000000406	ENSRNOT00000000459	20	35008868	35009016	-	0.305876	NA	NA	NA	NA	NA	NA	NA	NA	NA	NA	NA
ENSRNOG00000000406:E040	ENSRNOG00000000406	ENSRNOT00000000459	20	35017741	35017801	-	0.305876	NA	NA	NA	NA	NA	NA	NA	NA	NA	NA	NA
ENSRNOG00000000406:E041	ENSRNOG00000000406	ENSRNOT00000000459	20	35022883	35022909	-	0.305876	NA	NA	NA	NA	NA	NA	NA	NA	NA	NA	NA
ENSRNOG00000000406:E042	ENSRNOG00000000406	ENSRNOT00000000459	20	35023723	35023782	-	0.305876	NA	NA	NA	NA	NA	NA	NA	NA	NA	NA	NA
ENSRNOG00000000406:E043	ENSRNOG00000000406	ENSRNOT00000000459	20	35027459	35027503	-	0.305876	NA	NA	NA	NA	NA	NA	NA	NA	NA	NA	NA
ENSRNOG00000000407:E001	ENSRNOG00000000407	c("ENSRNOT00000000462", "ENSRNOT00000074758")	20	35139175	35139259	+	0.0122971	0.924901	1	NA	0.829206	NA	NA	0.750216	NA	NA	0.601531	0.844344
ENSRNOG00000000407:E002	ENSRNOG00000000407	ENSRNOT00000000462	20	35165519	35165731	+	0.118503	0.409988	1	NA	0.555765	NA	NA	0.408048	NA	NA	0.806122	0.936694
ENSRNOG00000000407:E003	ENSRNOG00000000407	c("ENSRNOT00000000462", "ENSRNOT00000074758")	20	35199526	35199660	+	0.186857	0.277729	1	NA	0.272617	NA	NA	0.543872	NA	NA	0.564633	0.8252
ENSRNOG00000000407:E004	ENSRNOG00000000407	c("ENSRNOT00000000462", "ENSRNOT00000074758")	20	35201538	35201589	+	0.0930521	0.699954	1	NA	0.367944	NA	NA	0.798881	NA	NA	0.190868	0.514083
ENSRNOG00000000407:E005	ENSRNOG00000000407	c("ENSRNOT00000000462", "ENSRNOT00000074758")	20	35205678	35205750	+	0.0428298	0.828717	1	NA	0.536733	NA	NA	0.77363	NA	NA	0.355749	0.683968
ENSRNOG00000000407:E006	ENSRNOG00000000407	c("ENSRNOT00000000462", "ENSRNOT00000074758")	20	35214763	35214896	+	-0.00813912	0.95033	1	NA	0.589687	NA	NA	0.688954	NA	NA	0.339915	0.670588
ENSRNOG00000000407:E007	ENSRNOG00000000407	c("ENSRNOT00000000462", "ENSRNOT00000074758")	20	35223465	35223505	+	-0.0798339	0.635214	1	NA	0.533252	NA	NA	0.776036	NA	NA	0.939365	0.982055
ENSRNOG00000000407:E008	ENSRNOG00000000407	c("ENSRNOT00000000462", "ENSRNOT00000074758")	20	35225333	35225420	+	-0.057463	0.730825	1	NA	0.868139	NA	NA	0.66396	NA	NA	0.844363	0.95057
ENSRNOG00000000407:E009	ENSRNOG00000000407	c("ENSRNOT00000000462", "ENSRNOT00000074758")	20	35227149	35227198	+	-0.18211	0.239629	1	NA	0.406504	NA	NA	0.254746	NA	NA	0.727363	0.904562
ENSRNOG00000000407:E010	ENSRNOG00000000407	c("ENSRNOT00000000462", "ENSRNOT00000074758")	20	35229270	35229389	+	-0.0124943	0.95834	1	NA	0.981358	NA	NA	0.992299	NA	NA	0.943457	0.983569
ENSRNOG00000000407:E011	ENSRNOG00000000407	c("ENSRNOT00000000462", "ENSRNOT00000074758")	20	35232142	35232665	+	-0.0362576	0.693674	1	NA	0.439527	0.994907	NA	0.932766	0.987548	NA	0.395007	0.715655
ENSRNOG00000000408:E001	ENSRNOG00000000408	ENSRNOT00000057476	20	35250250	35253037	-	0.00408052	0.88364	1	-0.125912	0.0800222	0.900716	0.128432	0.107761	0.68059	0.22902	5.76573e-07	7.02846e-05
ENSRNOG00000000408:E002	ENSRNOG00000000408	ENSRNOT00000057476	20	35255501	35255681	-	-0.034387	0.678279	1	-0.0383467	0.223012	0.96296	-0.0239586	0.0487689	0.599994	-0.0304033	4.06368e-06	0.000338544
ENSRNOG00000000408:E003	ENSRNOG00000000408	ENSRNOT00000057476	20	35258920	35259084	-	-0.0322031	0.696378	1	0.00482395	0.0754206	0.896914	-0.0821939	0.0267789	0.527228	-0.135739	3.18111e-07	4.30581e-05
ENSRNOG00000000408:E004	ENSRNOG00000000408	ENSRNOT00000057476	20	35260325	35260420	-	0.0417363	0.852141	1	0.0799899	0.0425853	0.838602	-0.00747129	0.225013	0.759384	-0.138176	0.000755544	0.0177464
ENSRNOG00000000408:E005	ENSRNOG00000000408	ENSRNOT00000057476	20	35266479	35266644	-	-0.029064	0.78504	1	-0.030415	0.332962	0.982933	-0.0209473	0.183327	0.737288	-0.0355631	0.00470305	0.0614408
ENSRNOG00000000408:E006	ENSRNOG00000000408	ENSRNOT00000057476	20	35267630	35267805	-	-0.0211952	0.831582	1	-0.0145487	0.235103	0.96324	-0.0209372	0.214248	0.753422	-0.0477652	0.0065048	0.0759784
ENSRNOG00000000408:E007	ENSRNOG00000000408	ENSRNOT00000057476	20	35270427	35270450	-	0.0762015	0.610808	1	0.0989216	0.170518	0.948282	0.0505085	0.671088	NA	-0.0901988	0.0139749	0.122237
ENSRNOG00000000408:E008	ENSRNOG00000000408	ENSRNOT00000057476	20	35271828	35271992	-	0.118633	0.418095	1	0.152137	0.113285	0.922751	0.0801334	0.896704	0.981677	-0.106953	0.00390333	0.0542879
ENSRNOG00000000408:E009	ENSRNOG00000000408	ENSRNOT00000057476	20	35298902	35299383	-	0.0149192	0.844359	1	0.110705	0.00428293	0.546421	-0.112202	0.0215381	0.499286	-0.271309	4.37792e-06	0.00036056
ENSRNOG00000000410:E001	ENSRNOG00000000410	ENSRNOT00000066492	20	35306004	35306117	+	0.979245	NA	NA	NA	NA	NA	NA	NA	NA	NA	NA	NA
ENSRNOG00000000410:E002	ENSRNOG00000000410	ENSRNOT00000066492	20	35317175	35318076	+	-0.047136	0.761992	1	NA	0.641421	NA	NA	0.268036	NA	NA	0.231315	NA
ENSRNOG00000000410:E003	ENSRNOG00000000410	ENSRNOT00000066492	20	35321217	35321920	+	0.0496643	0.761507	1	NA	0.64104	NA	NA	0.268201	NA	NA	0.231279	NA
ENSRNOG00000000411:E001	ENSRNOG00000000411	ENSRNOT00000000467	20	35336831	35337336	+	0.0175778	0.870833	1	0.0299588	0.501495	0.995595	0.000465898	0.406408	0.844163	-0.0368311	0.0222029	0.16208
ENSRNOG00000000411:E002	ENSRNOG00000000411	ENSRNOT00000000467	20	35352230	35352355	+	0.0451341	0.668	1	0.0668963	0.232054	0.963142	0.0213612	0.702373	0.938659	-0.0512345	0.088096	0.350081
ENSRNOG00000000411:E003	ENSRNOG00000000411	ENSRNOT00000000467	20	35353115	35353264	+	-0.0285265	0.157411	1	-0.00873011	0.897806	0.998937	-0.0579459	0.0192298	0.49132	-0.0566599	0.056714	0.276594
ENSRNOG00000000411:E004	ENSRNOG00000000411	ENSRNOT00000000467	20	35357763	35357862	+	-0.0766617	0.00727692	1	-0.042146	0.325346	0.980675	-0.125731	1.6364e-05	0.0255976	-0.0940355	0.00219294	0.0369401
ENSRNOG00000000411:E005	ENSRNOG00000000411	ENSRNOT00000000467	20	35361028	35363789	+	0.028277	0.252936	1	-0.00561919	0.724525	0.997264	0.0504281	0.00444559	0.330891	0.0559316	0.000423954	0.0118402
ENSRNOG00000000412:E001	ENSRNOG00000000412	ENSRNOT00000000468	20	36017841	36018018	+	-0.145062	0.319513	1	-0.0812908	0.296292	0.976919	-0.30329	0.00133353	0.22114	-0.300344	9.17539e-06	0.000646664
ENSRNOG00000000412:E002	ENSRNOG00000000412	ENSRNOT00000000468	20	36082948	36083075	+	-0.106966	0.482863	1	-0.0973181	0.491609	0.995304	-0.158838	0.0330516	NA	-0.140944	0.00107011	0.0226219
ENSRNOG00000000412:E003	ENSRNOG00000000412	ENSRNOT00000000468	20	36132141	36132300	+	-0.0225029	0.894068	1	-0.0505746	0.285835	0.974262	-0.0171312	0.202617	0.747363	-0.0439661	0.00150288	0.0284899
ENSRNOG00000000412:E004	ENSRNOG00000000412	ENSRNOT00000000468	20	36145052	36145208	+	0.0536484	0.75367	1	0.049341	0.03474	0.814456	0.0297252	0.256467	0.777032	-0.0940359	4.0125e-06	0.00033542
ENSRNOG00000000412:E005	ENSRNOG00000000412	ENSRNOT00000000468	20	36147177	36147229	+	0.0305413	0.998985	1	0.0752338	0.00627924	0.595608	-0.0863218	0.0320174	0.547601	-0.240002	9.37496e-08	1.53557e-05
ENSRNOG00000000412:E006	ENSRNOG00000000412	ENSRNOT00000000468	20	36154687	36154841	+	0.16171	0.58636	1	0.238402	6.30913e-07	0.00676983	-0.00682157	0.212574	0.752332	-0.323458	1.54134e-10	6.67908e-08
ENSRNOG00000000412:E007	ENSRNOG00000000412	ENSRNOT00000000468	20	36171067	36174319	+	0.00472989	0.955366	1	-0.177878	0.0174541	0.727453	0.162012	0.0600044	0.623003	0.289086	4.73843e-09	1.25233e-06
ENSRNOG00000000413:E001	ENSRNOG00000000413	ENSRNOT00000000469	20	36390886	36390950	+	0.0638175	0.696819	1	NA	0.912903	NA	NA	0.632197	NA	NA	0.735932	0.908261
ENSRNOG00000000413:E002	ENSRNOG00000000413	ENSRNOT00000000469	20	36398445	36398875	+	-0.019301	0.690453	1	NA	0.90307	0.998937	NA	0.622822	0.917049	NA	0.732171	0.906734
ENSRNOG00000000414:E001	ENSRNOG00000000414	ENSRNOT00000063920	20	36333903	36334269	-	0.127985	0.809195	1	NA	0.659189	NA	NA	0.957889	NA	NA	0.69761	NA
ENSRNOG00000000414:E002	ENSRNOG00000000414	ENSRNOT00000063920	20	36337081	36337309	-	-0.0777052	0.941798	1	NA	0.509508	NA	NA	0.567429	NA	NA	0.19173	NA
ENSRNOG00000000414:E003	ENSRNOG00000000414	ENSRNOT00000063920	20	36339871	36339978	-	0.439858	0.240108	1	NA	0.220746	NA	NA	0.410928	NA	NA	0.57795	NA
ENSRNOG00000000414:E004	ENSRNOG00000000414	ENSRNOT00000063920	20	36343096	36343146	-	1.1559	0.0122556	1	NA	0.075866	NA	NA	0.0174427	NA	NA	0.845182	NA
ENSRNOG00000000414:E005	ENSRNOG00000000414	ENSRNOT00000063920	20	36343582	36343699	-	0.416722	0.325566	1	NA	0.887366	NA	NA	0.23131	NA	NA	0.422827	NA
ENSRNOG00000000414:E006	ENSRNOG00000000414	ENSRNOT00000063920	20	36346044	36346198	-	0.0973079	0.820977	1	NA	0.904751	NA	NA	0.718139	NA	NA	0.69533	NA
ENSRNOG00000000414:E007	ENSRNOG00000000414	ENSRNOT00000063920	20	36347924	36348076	-	-0.0590813	0.846238	1	NA	0.0244953	NA	NA	0.564309	NA	NA	0.0127225	NA
ENSRNOG00000000414:E008	ENSRNOG00000000414	ENSRNOT00000063920	20	36350144	36350323	-	-0.465906	0.179941	1	NA	0.597921	NA	NA	0.169658	NA	NA	0.692445	NA
ENSRNOG00000000414:E009	ENSRNOG00000000414	ENSRNOT00000063920	20	36365548	36365665	-	-0.643882	0.151059	1	NA	0.237801	NA	NA	0.231586	NA	NA	0.80559	NA
ENSRNOG00000000414:E010	ENSRNOG00000000414	ENSRNOT00000063920	20	36373675	36373796	-	-0.741481	0.138195	1	NA	0.324541	NA	NA	0.170887	NA	NA	0.93323	NA
ENSRNOG00000000414:E011	ENSRNOG00000000414	ENSRNOT00000063920	20	36404098	36404885	-	-0.147405	0.460507	1	NA	0.499764	NA	NA	0.574685	NA	NA	0.800089	NA
ENSRNOG00000000414:E012	ENSRNOG00000000414	ENSRNOT00000063920	20	36414312	36414470	-	0.919701	0.189475	1	NA	0.206826	NA	NA	0.290634	NA	NA	0.698543	NA
ENSRNOG00000000414:E013	ENSRNOG00000000414	ENSRNOT00000063920	20	36440884	36441228	-	-0.109976	0.815593	1	NA	0.680042	NA	NA	0.534443	NA	NA	0.370756	NA
ENSRNOG00000000415:E001	ENSRNOG00000000415	ENSRNOT00000000471	20	36651864	36652038	+	-0.0744908	0.0870844	1	NA	0.445049	0.994907	NA	0.0513881	0.605432	NA	0.295756	0.630977
ENSRNOG00000000415:E002	ENSRNOG00000000415	ENSRNOT00000000471	20	36657289	36657404	+	-0.0165243	0.7439	1	NA	0.907769	0.998937	NA	0.693527	0.936609	NA	0.820306	0.941726
ENSRNOG00000000415:E003	ENSRNOG00000000415	ENSRNOT00000000471	20	36661096	36661272	+	0.00930704	0.836704	1	NA	0.503546	0.995595	NA	0.45162	0.861433	NA	0.178253	0.497619
ENSRNOG00000000415:E004	ENSRNOG00000000415	ENSRNOT00000000471	20	36664486	36666710	+	0.0612253	0.0816743	1	NA	0.174762	0.951846	NA	0.120353	0.69213	NA	0.995512	0.998831
ENSRNOG00000000417:E001	ENSRNOG00000000417	ENSRNOT00000000474	1	173249830	173249915	+	-0.130975	0.532247	1	0.0711392	0.772699	NA	-0.305669	0.182559	NA	-0.377749	0.208342	0.536042
ENSRNOG00000000417:E002	ENSRNOG00000000417	ENSRNOT00000000474	1	173256694	173256773	+	-0.0928827	0.454799	1	0.0116792	0.94767	NA	-0.169395	0.218402	0.75499	-0.176735	0.264068	0.598918
ENSRNOG00000000417:E003	ENSRNOG00000000417	ENSRNOT00000000474	1	173257736	173257818	+	-0.0677624	0.605507	1	-0.0160766	0.908828	0.998937	-0.0997586	0.485774	0.874552	-0.0801639	0.616009	0.852178
ENSRNOG00000000417:E004	ENSRNOG00000000417	ENSRNOT00000000474	1	173258702	173258782	+	0.0353185	0.811309	1	0.0782696	0.525045	0.995595	0.00726318	0.931085	0.987176	-0.0739013	0.60485	0.846166
ENSRNOG00000000417:E005	ENSRNOG00000000417	ENSRNOT00000000474	1	173259322	173259409	+	0.0161397	0.943866	1	0.0714416	0.600757	0.995633	-0.0211504	0.693523	0.936609	-0.0854766	0.552248	0.818339
ENSRNOG00000000417:E006	ENSRNOG00000000417	ENSRNOT00000000474	1	173260775	173260892	+	-0.0342321	0.773367	1	0.0831561	0.637426	0.995633	-0.116599	0.509099	0.882972	-0.185693	0.400838	0.719807
ENSRNOG00000000417:E007	ENSRNOG00000000417	ENSRNOT00000000474	1	173261252	173261409	+	0.090163	0.572544	1	0.129516	0.466295	0.994907	0.0678469	0.803173	0.962771	-0.0512529	0.675259	0.881548
ENSRNOG00000000417:E008	ENSRNOG00000000417	ENSRNOT00000000474	1	173261672	173261789	+	0.11273	0.538067	1	0.143779	0.44851	0.994907	0.0981373	0.73276	0.945661	-0.0372668	0.741568	0.910793
ENSRNOG00000000417:E009	ENSRNOG00000000417	ENSRNOT00000000474	1	173261875	173261992	+	0.0223005	0.968336	1	0.1055	0.52819	0.995633	-0.032426	0.654436	0.926379	-0.136026	0.444149	0.750429
ENSRNOG00000000417:E010	ENSRNOG00000000417	ENSRNOT00000000474	1	173262289	173262429	+	-0.0642569	0.509025	1	-0.0130632	0.881058	0.998807	-0.100491	0.379018	0.834007	-0.0851072	0.4801	0.774204
ENSRNOG00000000417:E011	ENSRNOG00000000417	ENSRNOT00000000474	1	173263627	173263749	+	-0.0545465	0.484458	1	0.0198209	0.847555	0.998595	-0.105519	0.218263	0.75499	-0.121067	0.186131	0.507853
ENSRNOG00000000417:E012	ENSRNOG00000000417	ENSRNOT00000000474	1	173263846	173267012	+	0.0155212	0.705484	1	0.065427	0.154833	0.941753	-0.0111968	0.683574	0.934137	-0.0724724	0.0455281	0.245577
ENSRNOG00000000417:E013	ENSRNOG00000000417	c("ENSRNOT00000000474", "ENSRNOT00000055249")	1	173267013	173267199	+	0.00360297	0.866502	1	0.0282384	0.491288	0.995304	-0.00669561	0.786658	0.959603	-0.0298827	0.361163	0.688622
ENSRNOG00000000417:E014	ENSRNOG00000000417	ENSRNOT00000055249	1	173267823	173267864	+	0.0556193	0.209132	1	0.130289	0.0239642	0.773487	0.0111511	0.86967	0.976847	-0.112574	0.0344884	0.209947
ENSRNOG00000000417:E015	ENSRNOG00000000417	c("ENSRNOT00000000474", "ENSRNOT00000055249")	1	173272295	173272363	+	0.0353361	0.427536	1	0.124627	0.0122935	0.686797	-0.0225862	0.581877	0.905353	-0.141681	0.00246307	0.0398958
ENSRNOG00000000417:E016	ENSRNOG00000000417	c("ENSRNOT00000000474", "ENSRNOT00000055249")	1	173273826	173273945	+	0.0402394	0.29536	1	0.102945	0.042594	0.838602	0.00493651	0.965684	0.993338	-0.0916926	0.0460235	0.247253
ENSRNOG00000000417:E017	ENSRNOG00000000417	c("ENSRNOT00000000474", "ENSRNOT00000055249")	1	173274034	173274252	+	0.0163685	0.591764	1	0.0124045	0.787254	0.997474	0.0263047	0.565436	0.900432	0.0195768	0.802607	0.935414
ENSRNOG00000000417:E018	ENSRNOG00000000417	c("ENSRNOT00000000474", "ENSRNOT00000055249")	1	173274358	173274515	+	-0.0111363	0.756179	1	-0.0422635	0.290152	0.975346	0.0142398	0.841754	0.970969	0.0627915	0.323652	0.656655
ENSRNOG00000000417:E019	ENSRNOG00000000417	c("ENSRNOT00000000474", "ENSRNOT00000055249")	1	173275558	173275804	+	-0.040679	0.249975	1	-0.0403821	0.302943	0.977417	-0.0398896	0.310955	0.804164	0.00381545	0.941502	0.982772
ENSRNOG00000000417:E020	ENSRNOG00000000417	c("ENSRNOT00000000474", "ENSRNOT00000055249")	1	173276617	173276845	+	-0.0437715	0.198888	1	-0.0406474	0.385735	0.99044	-0.0447831	0.254701	0.7757	-0.00261282	0.84056	0.949313
ENSRNOG00000000417:E021	ENSRNOG00000000417	c("ENSRNOT00000000474", "ENSRNOT00000055249")	1	173277439	173277575	+	0.0252237	0.465083	1	0.00800321	0.846047	0.998595	0.0469048	0.378115	0.833682	0.0421123	0.417032	0.731785
ENSRNOG00000000417:E022	ENSRNOG00000000417	c("ENSRNOT00000000474", "ENSRNOT00000055249")	1	173277734	173277910	+	0.0140308	0.59423	1	-0.0151	0.626821	0.995633	0.0392334	0.26393	0.782131	0.0604261	0.127313	0.422614
ENSRNOG00000000417:E023	ENSRNOG00000000417	c("ENSRNOT00000000474", "ENSRNOT00000055249")	1	173278113	173278229	+	-0.0116359	0.813776	1	-0.0545596	0.422095	0.993641	0.0177008	0.745486	0.949609	0.0730254	0.0619588	0.289884
ENSRNOG00000000417:E024	ENSRNOG00000000417	c("ENSRNOT00000000474", "ENSRNOT00000055249")	1	173278323	173278526	+	-0.0237258	0.454207	1	-0.0673449	0.0729691	0.895837	0.00304517	0.982081	0.996453	0.0733302	0.143838	0.448662
ENSRNOG00000000417:E025	ENSRNOG00000000417	c("ENSRNOT00000000474", "ENSRNOT00000055249")	1	173278933	173279637	+	-0.00187002	0.856669	1	-0.081558	0.0152055	0.713972	0.0434778	0.470505	0.868293	0.129412	0.0544239	0.270755
ENSRNOG00000000418:E001	ENSRNOG00000000418	ENSRNOT00000000476	20	6652087	6652318	+	-0.112692	0.515987	1	NA	0.609217	NA	NA	0.568661	NA	NA	0.997401	0.999262
ENSRNOG00000000418:E002	ENSRNOG00000000418	ENSRNOT00000000476	20	6652768	6654932	+	0.00553905	0.510279	1	NA	0.606284	0.995633	NA	0.560341	0.899216	NA	0.998978	0.999662
ENSRNOG00000000419:E001	ENSRNOG00000000419	ENSRNOT00000000477	20	6616019	6616061	-	-0.015506	0.943183	1	-0.120912	0.694673	NA	NA	0.868063	NA	0.169834	0.589324	NA
ENSRNOG00000000419:E002	ENSRNOG00000000419	c("ENSRNOT00000000477", "ENSRNOT00000065044")	20	6616062	6616217	-	0.0198156	0.879893	1	-0.10299	0.769684	NA	NA	0.645195	0.923028	0.186188	0.321743	0.655067
ENSRNOG00000000419:E003	ENSRNOG00000000419	c("ENSRNOT00000000477", "ENSRNOT00000065044")	20	6616467	6616516	-	-0.011813	0.971593	1	-0.0849708	0.874898	NA	NA	0.829464	0.968846	0.102607	0.599888	0.843485
ENSRNOG00000000419:E004	ENSRNOG00000000419	c("ENSRNOT00000000477", "ENSRNOT00000065044")	20	6616591	6616723	-	-0.0926692	0.484491	1	-0.0465353	0.772635	0.99733	NA	0.437135	0.857084	-0.074382	0.634257	0.861582
ENSRNOG00000000419:E005	ENSRNOG00000000419	c("ENSRNOT00000000477", "ENSRNOT00000065044")	20	6616808	6616908	-	-0.141131	0.359388	1	-0.0849253	0.608927	0.995633	NA	0.349512	0.821987	-0.0889857	0.582552	0.83429
ENSRNOG00000000419:E006	ENSRNOG00000000419	c("ENSRNOT00000000477", "ENSRNOT00000065044")	20	6617079	6617155	-	-0.141011	0.178444	1	-0.186221	0.169861	0.948282	NA	0.332061	0.814719	0.0701	0.608169	0.847944
ENSRNOG00000000419:E007	ENSRNOG00000000419	c("ENSRNOT00000000477", "ENSRNOT00000065044")	20	6617253	6617406	-	-0.184724	0.0340076	1	-0.235065	0.0405438	0.829236	NA	0.10899	0.681689	0.0749654	0.524367	0.801793
ENSRNOG00000000419:E008	ENSRNOG00000000419	c("ENSRNOT00000000477", "ENSRNOT00000065044")	20	6617597	6617714	-	-0.126389	0.258231	1	-0.090923	0.451859	0.994907	NA	0.259291	0.779498	-0.0501536	0.738164	0.909244
ENSRNOG00000000419:E009	ENSRNOG00000000419	c("ENSRNOT00000000477", "ENSRNOT00000065044")	20	6618077	6618174	-	0.0182497	0.847866	1	0.113313	0.348468	0.985417	NA	0.685776	0.934697	-0.156219	0.247963	0.582364
ENSRNOG00000000419:E010	ENSRNOG00000000419	c("ENSRNOT00000000477", "ENSRNOT00000065044")	20	6618582	6618719	-	-0.163476	0.112262	1	-0.123647	0.339283	0.983612	NA	0.118162	0.690253	-0.0699112	0.624998	0.856893
ENSRNOG00000000419:E011	ENSRNOG00000000419	c("ENSRNOT00000000477", "ENSRNOT00000065044")	20	6618795	6618896	-	-0.0581837	0.697032	1	-0.042821	0.856458	0.99875	NA	0.656358	0.926764	-0.0320476	0.861581	0.956353
ENSRNOG00000000419:E012	ENSRNOG00000000419	c("ENSRNOT00000000477", "ENSRNOT00000065044")	20	6619004	6619135	-	0.0574712	0.66758	1	0.143626	0.375612	0.989353	NA	0.99017	0.998229	-0.139179	0.418347	0.732827
ENSRNOG00000000419:E013	ENSRNOG00000000419	c("ENSRNOT00000000477", "ENSRNOT00000065044")	20	6619506	6619644	-	0.125471	0.419836	1	0.33321	0.0549922	NA	NA	0.779621	NA	-0.377768	0.00984438	0.0989862
ENSRNOG00000000419:E014	ENSRNOG00000000419	c("ENSRNOT00000000477", "ENSRNOT00000065044")	20	6619837	6619973	-	0.211341	0.0968268	1	0.3674	0.0148918	NA	NA	0.499698	NA	-0.269355	0.0647262	0.297271
ENSRNOG00000000419:E015	ENSRNOG00000000419	c("ENSRNOT00000000477", "ENSRNOT00000065044")	20	6620075	6620176	-	-0.00778703	0.956296	1	-0.157715	0.351205	NA	NA	0.579352	0.904425	0.231922	0.158514	0.470653
ENSRNOG00000000419:E016	ENSRNOG00000000419	c("ENSRNOT00000000477", "ENSRNOT00000065044")	20	6620313	6620486	-	0.0127192	0.95935	1	-0.127942	0.339695	0.983612	NA	0.560966	0.899434	0.230665	0.306359	0.641048
ENSRNOG00000000419:E017	ENSRNOG00000000419	c("ENSRNOT00000000477", "ENSRNOT00000065044")	20	6620579	6620764	-	0.043509	0.832936	1	0.0319756	0.937954	NA	NA	0.722293	0.94342	0.0197167	0.886403	0.965154
ENSRNOG00000000419:E018	ENSRNOG00000000419	ENSRNOT00000000477	20	6621280	6621513	-	0.00094536	0.94742	1	0.0202876	0.880656	NA	NA	0.976391	0.995367	-0.0330662	0.867255	0.958439
ENSRNOG00000000419:E019	ENSRNOG00000000419	ENSRNOT00000000477	20	6621601	6621872	-	0.18979	0.32616	1	0.346662	0.0973236	NA	NA	0.752782	NA	-0.27155	0.236755	0.569627
ENSRNOG00000000419:E020	ENSRNOG00000000419	ENSRNOT00000060607	20	6622140	6622540	-	0.125999	0.0521931	1	0.0603785	0.467148	0.994907	NA	0.0181271	0.484176	0.110642	0.143078	0.447269
ENSRNOG00000000419:E021	ENSRNOG00000000419	c("ENSRNOT00000065044", "ENSRNOT00000060607")	20	6622541	6622549	-	0.167294	0.097048	1	0.0588854	0.671445	0.996723	NA	0.0348058	0.555655	0.174767	0.149158	0.456843
ENSRNOG00000000419:E022	ENSRNOG00000000419	ENSRNOT00000060607	20	6622699	6622748	-	0.144143	0.119148	1	0.0772335	0.556806	0.995633	NA	0.0576498	0.619513	0.108308	0.309709	0.644017
ENSRNOG00000000419:E023	ENSRNOG00000000419	c("ENSRNOT00000065044", "ENSRNOT00000060607")	20	6622869	6622995	-	0.0600227	0.406733	1	0.105043	0.312424	0.977649	NA	0.684395	0.934327	-0.0718913	0.44994	0.754195
ENSRNOG00000000419:E024	ENSRNOG00000000419	c("ENSRNOT00000065044", "ENSRNOT00000060607")	20	6623142	6623233	-	-0.0205694	0.787046	1	-0.0271603	0.77644	0.99733	NA	0.848158	0.972512	0.0110313	0.909573	0.972584
ENSRNOG00000000419:E025	ENSRNOG00000000419	c("ENSRNOT00000065044", "ENSRNOT00000060607")	20	6623387	6623463	-	0.0350876	0.829718	1	-0.0275466	0.849523	0.998595	NA	0.650318	0.924668	0.103209	0.319595	0.653261
ENSRNOG00000000419:E026	ENSRNOG00000000419	c("ENSRNOT00000065044", "ENSRNOT00000060607")	20	6623572	6623737	-	-0.0412651	0.647754	1	-0.0851942	0.452346	0.994907	NA	0.863103	0.975468	0.0656042	0.689153	0.888125
ENSRNOG00000000419:E027	ENSRNOG00000000419	c("ENSRNOT00000065044", "ENSRNOT00000060607")	20	6623840	6623957	-	-0.0564864	0.725467	1	0.0603692	0.618108	0.995633	NA	0.398239	0.841151	-0.201213	0.272613	0.608148
ENSRNOG00000000419:E028	ENSRNOG00000000419	c("ENSRNOT00000065044", "ENSRNOT00000060607")	20	6624046	6624140	-	-0.0170275	0.882259	1	0.0589859	0.667129	0.996723	NA	0.534631	0.890439	-0.132106	0.265401	0.600559
ENSRNOG00000000419:E029	ENSRNOG00000000419	ENSRNOT00000060607	20	6624271	6624411	-	0.0373451	0.657445	1	0.0633999	0.590255	0.995633	NA	0.822555	0.967416	-0.0403756	0.715037	0.899312
ENSRNOG00000000419:E030	ENSRNOG00000000419	c("ENSRNOT00000065044", "ENSRNOT00000060607")	20	6626158	6626247	-	-0.102038	0.393403	1	-0.150246	0.327803	0.981607	NA	0.618853	0.916031	0.0764249	0.599791	0.843465
ENSRNOG00000000419:E031	ENSRNOG00000000419	c("ENSRNOT00000065044", "ENSRNOT00000060607")	20	6631936	6632076	-	-0.0112806	0.925123	1	0.0245294	0.851317	0.998595	NA	0.78906	0.960239	-0.0581437	0.659803	0.874282
ENSRNOG00000000419:E032	ENSRNOG00000000419	ENSRNOT00000060607	20	6633234	6633372	-	0.082699	0.344124	1	0.161477	0.176197	0.951852	NA	0.742377	0.948787	-0.127843	0.243231	0.576723
ENSRNOG00000000419:E033	ENSRNOG00000000419	ENSRNOT00000060607	20	6635043	6635176	-	0.0917269	0.340159	1	0.154458	0.244427	0.96668	NA	0.63606	0.92074	-0.0990962	0.404875	0.722738
ENSRNOG00000000419:E034	ENSRNOG00000000419	ENSRNOT00000060607	20	6635310	6635408	-	0.0593901	0.774402	1	-0.115227	0.503482	NA	NA	0.317384	0.807291	0.270075	0.0823895	0.337538
ENSRNOG00000000419:E035	ENSRNOG00000000419	ENSRNOT00000060607	20	6635481	6635657	-	-0.142379	0.156527	1	-0.331258	0.0162794	0.718534	NA	0.675119	0.931819	0.283629	0.0417096	0.233836
ENSRNOG00000000419:E036	ENSRNOG00000000419	ENSRNOT00000060607	20	6639220	6639237	-	-0.311425	0.220345	1	-0.545095	0.0847749	NA	NA	0.553346	NA	0.345193	0.238415	0.571417
ENSRNOG00000000419:E037	ENSRNOG00000000419	c("ENSRNOT00000065044", "ENSRNOT00000060607")	20	6639238	6639405	-	-0.0576985	0.657466	1	-0.0375971	0.782436	0.99733	NA	0.667442	0.929258	-0.0273511	0.866155	0.958079
ENSRNOG00000000419:E038	ENSRNOG00000000419	c("ENSRNOT00000065044", "ENSRNOT00000060607")	20	6640642	6640866	-	0.00125921	0.948139	1	0.0670695	0.578907	0.995633	NA	0.790999	0.960675	-0.101074	0.514535	0.795623
ENSRNOG00000000419:E039	ENSRNOG00000000419	c("ENSRNOT00000065044", "ENSRNOT00000060607")	20	6641004	6641062	-	-0.0125162	0.992747	1	-0.0611704	0.817979	NA	NA	0.912722	NA	0.0829813	0.789213	0.930369
ENSRNOG00000000419:E040	ENSRNOG00000000419	ENSRNOT00000060607	20	6641063	6641139	-	-0.16912	0.481534	1	-0.0576016	0.856549	NA	NA	0.326194	NA	-0.213714	0.501397	NA
ENSRNOG00000000420:E001	ENSRNOG00000000420	ENSRNOT00000000478	20	6610221	6610321	+	0.0879694	0.267462	1	0.0936002	0.37938	0.989587	0.0875015	0.335203	0.816637	-0.0122227	0.947661	0.98499
ENSRNOG00000000420:E002	ENSRNOG00000000420	ENSRNOT00000000478	20	6610644	6610726	+	0.0130573	0.744184	1	0.0646963	0.210495	0.962924	-0.0185888	0.678847	0.932845	-0.0916017	0.0775844	0.327099
ENSRNOG00000000420:E003	ENSRNOG00000000420	ENSRNOT00000000478	20	6612249	6612318	+	0.0302291	0.442232	1	0.0498019	0.289495	0.975346	0.0218682	0.724551	0.944055	-0.0352323	0.525924	0.802768
ENSRNOG00000000420:E004	ENSRNOG00000000420	ENSRNOT00000000478	20	6612416	6612561	+	0.0258187	0.417677	1	0.0505169	0.172244	0.95	0.0146134	0.759215	0.953331	-0.0413459	0.393082	0.714211
ENSRNOG00000000420:E005	ENSRNOG00000000420	ENSRNOT00000000478	20	6613212	6613286	+	-0.0342844	0.446885	1	-0.0106897	0.932362	0.999146	-0.051767	0.287118	0.793081	-0.0496718	0.39772	0.71743
ENSRNOG00000000420:E006	ENSRNOG00000000420	ENSRNOT00000000478	20	6613397	6613434	+	0.0155059	0.731669	1	0.0219176	0.660223	0.996542	0.0106968	0.826617	0.968352	-0.0150408	0.799385	0.934463
ENSRNOG00000000420:E007	ENSRNOG00000000420	ENSRNOT00000000478	20	6613593	6613924	+	-0.024138	0.311136	1	-0.0291096	0.563616	0.995633	-0.0266663	0.269377	0.785506	-0.00508293	0.878994	0.962464
ENSRNOG00000000420:E008	ENSRNOG00000000420	ENSRNOT00000000478	20	6614012	6614156	+	-0.000952402	0.936745	1	-0.0286967	0.542173	0.995633	0.012853	0.560541	0.899248	0.0352957	0.241355	0.574594
ENSRNOG00000000420:E009	ENSRNOG00000000420	ENSRNOT00000000478	20	6614262	6614316	+	-0.0320705	0.505097	1	-0.0975375	0.182217	0.955136	-0.000671874	0.983992	0.99685	0.085804	0.102158	0.378249
ENSRNOG00000000420:E010	ENSRNOG00000000420	ENSRNOT00000000478	20	6614515	6614617	+	0.0100994	0.737825	1	-0.0221922	0.754051	0.997264	0.0281359	0.482147	0.872681	0.0437549	0.337341	0.668487
ENSRNOG00000000420:E011	ENSRNOG00000000420	ENSRNOT00000000478	20	6615715	6615882	+	0.00249942	0.963639	1	-0.0652397	0.575094	0.995633	0.0369092	0.594184	0.908385	0.0892887	0.135381	0.435076
ENSRNOG00000000421:E001	ENSRNOG00000000421	ENSRNOT00000000481	20	6599256	6599612	-	0.0243033	0.629184	1	-0.022283	0.909631	0.998937	0.0631357	0.453008	0.861867	0.0925031	0.255061	0.589875
ENSRNOG00000000421:E002	ENSRNOG00000000421	ENSRNOT00000000481	20	6599692	6599832	-	0.0658812	0.292011	1	0.0473384	0.535609	0.995633	0.0930429	0.312371	0.80445	0.0555311	0.630279	0.859617
ENSRNOG00000000421:E003	ENSRNOG00000000421	ENSRNOT00000000481	20	6599958	6600176	-	0.000951889	0.961675	1	-0.0579586	0.138735	0.937213	0.0435541	0.451585	0.861433	0.108505	0.0626454	0.291782
ENSRNOG00000000421:E004	ENSRNOG00000000421	ENSRNOT00000000481	20	6600250	6600360	-	-0.0278061	0.543881	1	-0.047406	0.316667	0.97866	-0.00575196	0.851161	0.973078	0.0456643	0.521725	0.800423
ENSRNOG00000000421:E005	ENSRNOG00000000421	ENSRNOT00000000481	20	6600504	6600714	-	-0.0134285	0.693611	1	-0.0620986	0.091371	0.913438	0.023179	0.808819	0.964001	0.0936053	0.211249	0.539519
ENSRNOG00000000421:E006	ENSRNOG00000000421	ENSRNOT00000000481	20	6600871	6600997	-	-0.000927755	0.971696	1	-0.0639223	0.154696	0.941753	0.0439379	0.409082	0.845245	0.115123	0.0311476	0.197717
ENSRNOG00000000421:E007	ENSRNOG00000000421	ENSRNOT00000000481	20	6601076	6601226	-	-0.0348758	0.441747	1	-0.0472356	0.430551	0.994845	-0.0196512	0.630358	0.91875	0.0348445	0.636086	0.86249
ENSRNOG00000000421:E008	ENSRNOG00000000421	ENSRNOT00000000481	20	6601492	6601596	-	-0.100296	0.0287904	1	-0.132153	0.0130859	0.690627	-0.0777042	0.102883	0.676875	0.056674	0.540753	0.811476
ENSRNOG00000000421:E009	ENSRNOG00000000421	ENSRNOT00000000481	20	6601719	6601856	-	-0.0893945	0.160815	1	-0.134485	0.0464658	0.849634	-0.0583043	0.369102	0.830693	0.079741	0.536612	0.809126
ENSRNOG00000000421:E010	ENSRNOG00000000421	ENSRNOT00000000481	20	6601995	6602132	-	0.00722698	0.955817	1	0.0187795	0.92058	0.999146	0.0106831	0.979541	0.995884	-0.000327391	0.940457	0.982344
ENSRNOG00000000421:E011	ENSRNOG00000000421	ENSRNOT00000000481	20	6602705	6602935	-	0.0230358	0.630642	1	0.040384	0.541192	0.995633	0.0234457	0.796983	0.961456	-0.00814925	0.819235	0.941508
ENSRNOG00000000421:E012	ENSRNOG00000000421	ENSRNOT00000000481	20	6604447	6604557	-	0.0679567	0.207673	1	0.0720697	0.356436	0.98665	0.0795645	0.234464	0.765324	0.0172649	0.862938	0.956877
ENSRNOG00000000421:E013	ENSRNOG00000000421	ENSRNOT00000000481	20	6604672	6604884	-	0.0476621	0.354085	1	0.133339	0.0282014	0.791869	-0.00117045	0.893636	0.981011	-0.126214	0.0214953	0.158988
ENSRNOG00000000421:E014	ENSRNOG00000000421	ENSRNOT00000000481	20	6605063	6605159	-	0.0245608	0.840552	1	0.122396	0.330161	0.98213	-0.0367044	0.662005	0.927858	-0.152881	0.0866692	0.346711
ENSRNOG00000000421:E015	ENSRNOG00000000421	ENSRNOT00000000481	20	6605232	6605378	-	0.00983223	0.932686	1	0.00131523	0.9364	0.999146	0.0242079	0.900719	0.982466	0.0336958	0.760799	0.919223
ENSRNOG00000000421:E016	ENSRNOG00000000421	ENSRNOT00000000481	20	6605731	6605837	-	0.0465357	0.579122	1	0.0846883	0.541478	0.995633	0.0336201	0.793564	0.960925	-0.0409389	0.588884	0.837631
ENSRNOG00000000421:E017	ENSRNOG00000000421	ENSRNOT00000000481	20	6605936	6606020	-	0.0852971	0.453816	1	0.166641	0.329234	0.981806	0.0410221	0.794398	0.961102	-0.118785	0.269636	0.604905
ENSRNOG00000000421:E018	ENSRNOG00000000421	ENSRNOT00000000481	20	6606113	6606259	-	0.112909	0.115666	1	0.172968	0.0494624	0.858317	0.0873679	0.355771	0.824803	-0.0759495	0.329723	0.661978
ENSRNOG00000000421:E019	ENSRNOG00000000421	ENSRNOT00000000481	20	6606610	6606755	-	0.029801	0.697894	1	0.0860669	0.398587	0.991076	0.00256519	0.941522	0.989439	-0.0753341	0.296285	0.63149
ENSRNOG00000000421:E020	ENSRNOG00000000421	ENSRNOT00000000481	20	6606974	6607102	-	0.0674811	0.503712	1	0.13803	0.332221	0.982841	0.0300655	0.868154	0.976606	-0.101037	0.28302	0.618777
ENSRNOG00000000421:E021	ENSRNOG00000000421	ENSRNOT00000000481	20	6607236	6607408	-	-0.00309185	0.841917	1	0.0863764	0.639101	0.995633	-0.0570528	0.486179	0.874909	-0.134814	0.394556	0.715334
ENSRNOG00000000421:E022	ENSRNOG00000000421	ENSRNOT00000000481	20	6607497	6607550	-	-0.128006	0.19983	1	-0.0183827	0.77456	0.99733	-0.203784	0.0395165	0.574379	-0.180087	0.213062	0.54153
ENSRNOG00000000421:E023	ENSRNOG00000000421	ENSRNOT00000000481	20	6607802	6607876	-	-0.0658357	0.54136	1	-0.0151827	0.750827	0.997264	-0.0934015	0.426184	0.852297	-0.0700017	0.824299	0.943513
ENSRNOG00000000421:E024	ENSRNOG00000000421	ENSRNOT00000000481	20	6607956	6608070	-	-0.0712524	0.483951	1	0.00581446	0.88511	0.998807	-0.119459	0.318882	0.808555	-0.118283	0.488695	0.779748
ENSRNOG00000000421:E025	ENSRNOG00000000421	ENSRNOT00000000481	20	6608159	6608276	-	0.0172625	0.9546	1	0.138574	0.245741	0.96668	-0.0659787	0.424691	0.851861	-0.196796	0.0708257	0.311771
ENSRNOG00000000421:E026	ENSRNOG00000000421	ENSRNOT00000000481	20	6608377	6608486	-	0.00867222	0.975378	1	0.164348	0.260546	0.970356	-0.106603	0.261372	0.780671	-0.26917	0.00363892	0.0517509
ENSRNOG00000000421:E027	ENSRNOG00000000421	ENSRNOT00000000481	20	6609680	6609783	-	-0.0992763	0.385291	1	0.00622397	0.90326	0.998937	-0.169387	0.172573	0.72994	-0.172759	0.310634	0.644965
ENSRNOG00000000421:E028	ENSRNOG00000000421	ENSRNOT00000000481	20	6609866	6609917	-	-0.0924984	0.589264	1	0.064523	0.80927	NA	-0.204619	0.290503	NA	-0.266098	0.360238	0.687783
ENSRNOG00000000422:E001	ENSRNOG00000000422	ENSRNOT00000000483	20	6597106	6597224	+	0.113994	0.102085	1	NA	0.140523	0.93755	NA	0.18332	0.737288	NA	0.768564	0.92218
ENSRNOG00000000422:E002	ENSRNOG00000000422	ENSRNOT00000000483	20	6597402	6597763	+	0.0114294	0.773987	1	NA	0.858589	0.99875	NA	0.840462	0.970708	NA	0.994096	0.998469
ENSRNOG00000000422:E003	ENSRNOG00000000422	ENSRNOT00000000483	20	6597916	6598151	+	0.0102601	0.805332	1	NA	0.234842	0.963142	NA	0.640859	0.921802	NA	0.109473	0.391626
ENSRNOG00000000422:E004	ENSRNOG00000000422	ENSRNOT00000000483	20	6598241	6598460	+	-0.0406246	0.551454	1	NA	0.744526	0.997264	NA	0.276489	0.788275	NA	0.19055	0.513662
ENSRNOG00000000422:E005	ENSRNOG00000000422	ENSRNOT00000000483	20	6598571	6598706	+	0.0108434	0.852071	1	NA	0.682611	0.996851	NA	0.596703	0.90889	NA	0.369013	0.695428
ENSRNOG00000000422:E006	ENSRNOG00000000422	ENSRNOT00000000483	20	6598815	6598909	+	-0.0786599	0.282592	1	NA	0.126251	0.929506	NA	0.694961	0.936974	NA	0.166524	0.481687
ENSRNOG00000000422:E007	ENSRNOG00000000422	ENSRNOT00000000483	20	6598994	6599188	+	-0.05373	0.513376	1	NA	0.18514	0.956393	NA	0.953317	0.991237	NA	0.185217	0.506705
ENSRNOG00000000423:E001	ENSRNOG00000000423	ENSRNOT00000000484	20	6396797	6397161	-	0.0656743	0.267835	1	NA	0.381026	0.990142	NA	0.331706	0.814519	NA	0.880998	0.963338
ENSRNOG00000000423:E002	ENSRNOG00000000423	ENSRNOT00000000484	20	6397346	6397493	-	-0.0113085	0.832105	1	NA	0.700767	0.997264	NA	0.970403	0.994354	NA	0.712178	0.898194
ENSRNOG00000000423:E003	ENSRNOG00000000423	ENSRNOT00000000484	20	6397601	6397698	-	-0.151282	0.198837	1	NA	0.367411	NA	NA	0.232298	NA	NA	0.983707	0.995525
ENSRNOG00000000423:E004	ENSRNOG00000000423	ENSRNOT00000000484	20	6399162	6399301	-	-0.0292852	0.809914	1	NA	0.855902	NA	NA	0.574613	NA	NA	0.509293	NA
ENSRNOG00000000428:E001	ENSRNOG00000000428	ENSRNOT00000031548	20	6565575	6566325	-	0.447735	0.167916	1	NA	0.0217147	NA	NA	0.669315	NA	NA	0.0342021	NA
ENSRNOG00000000428:E002	ENSRNOG00000000428	ENSRNOT00000031548	20	6566410	6566513	-	-1.12965	0.123061	1	NA	0.0866937	NA	NA	0.278602	NA	NA	0.339378	NA
ENSRNOG00000000428:E003	ENSRNOG00000000428	ENSRNOT00000031548	20	6566584	6566753	-	0.445494	0.643395	1	NA	0.323464	NA	NA	0.359608	NA	NA	0.0988409	NA
ENSRNOG00000000428:E004	ENSRNOG00000000428	ENSRNOT00000031548	20	6566922	6567122	-	-0.555239	0.250591	1	NA	0.696432	NA	NA	0.136953	NA	NA	0.356394	NA
ENSRNOG00000000428:E005	ENSRNOG00000000428	ENSRNOT00000031548	20	6567247	6567333	-	-0.560095	0.246916	1	NA	0.324272	NA	NA	0.338438	NA	NA	0.890039	NA
ENSRNOG00000000428:E006	ENSRNOG00000000428	ENSRNOT00000031548	20	6567434	6567538	-	0.152177	0.923607	1	NA	0.32096	NA	NA	0.620834	NA	NA	0.172449	NA
ENSRNOG00000000428:E007	ENSRNOG00000000428	ENSRNOT00000031548	20	6567643	6567738	-	3.38448	0.350969	1	NA	NA	NA	NA	0.265162	NA	NA	0.339378	NA
ENSRNOG00000000428:E008	ENSRNOG00000000428	ENSRNOT00000031548	20	6567841	6567983	-	-0.0507128	0.860606	1	NA	0.15727	NA	NA	0.719831	NA	NA	0.0902699	NA
ENSRNOG00000000428:E009	ENSRNOG00000000428	ENSRNOT00000031548	20	6568268	6568357	-	3.38557	0.348842	1	NA	NA	NA	NA	0.262588	NA	NA	0.336874	NA
ENSRNOG00000000428:E010	ENSRNOG00000000428	ENSRNOT00000031548	20	6568422	6568637	-	3.8659	0.184694	1	NA	0.187963	NA	NA	0.262588	NA	NA	0.742985	NA
ENSRNOG00000000431:E001	ENSRNOG00000000431	ENSRNOT00000000492	20	6493788	6493885	+	0.00178468	0.939565	1	-0.049689	0.224368	0.96296	0.0297947	0.338605	0.818361	0.0825301	0.0407975	0.231059
ENSRNOG00000000431:E002	ENSRNOG00000000431	ENSRNOT00000000492	20	6494230	6494309	+	0.00767233	0.702996	1	0.00174764	0.966603	0.999146	0.0125928	0.648491	0.924399	0.0137012	0.673708	0.880748
ENSRNOG00000000431:E003	ENSRNOG00000000431	ENSRNOT00000000492	20	6494744	6494822	+	-0.00685834	0.800006	1	0.0409719	0.189962	0.956782	-0.0362364	0.245587	0.771142	-0.0763853	0.0595191	0.283517
ENSRNOG00000000431:E004	ENSRNOG00000000431	ENSRNOT00000000492	20	6495093	6495184	+	-0.0115322	0.757842	1	0.0616338	0.241449	0.965117	-0.0591011	0.175467	0.731558	-0.124213	0.00173348	0.0314934
ENSRNOG00000000431:E005	ENSRNOG00000000431	ENSRNOT00000000492	20	6495590	6495725	+	0.000248747	0.990889	1	0.0295245	0.43108	0.994845	-0.0160298	0.566222	0.900587	-0.0467979	0.0916906	0.35727
ENSRNOG00000000431:E006	ENSRNOG00000000431	ENSRNOT00000000492	20	6496945	6497030	+	0.0316817	0.440679	1	0.0274533	0.609932	0.995633	0.0374856	0.446053	0.859286	0.0143471	0.834986	0.947332
ENSRNOG00000000431:E007	ENSRNOG00000000431	ENSRNOT00000000492	20	6497146	6497281	+	0.0565481	0.126323	1	0.0667574	0.117581	0.924974	0.0568917	0.257477	0.778068	-0.00545024	0.893245	0.967592
ENSRNOG00000000431:E008	ENSRNOG00000000431	ENSRNOT00000000492	20	6497365	6497630	+	-0.0110885	0.65634	1	0.0146706	0.636422	0.995633	-0.0273012	0.32739	0.812685	-0.0432724	0.140743	0.443703
ENSRNOG00000000431:E009	ENSRNOG00000000431	ENSRNOT00000000492	20	6498018	6498203	+	0.00416021	0.797701	1	0.032175	0.193154	0.958503	-0.0112696	0.596544	0.908862	-0.0422297	0.0769147	0.325445
ENSRNOG00000000431:E010	ENSRNOG00000000431	ENSRNOT00000000492	20	6498303	6498394	+	-0.0100813	0.65517	1	-0.00996253	0.7369	0.997264	-0.0106153	0.695852	0.937286	-0.000235508	0.995142	0.99875
ENSRNOG00000000431:E011	ENSRNOG00000000431	ENSRNOT00000000492	20	6499158	6499334	+	-0.0101064	0.595255	1	-0.0323088	0.212488	0.962928	0.000802764	0.877231	0.977772	0.0340071	0.134698	0.43408
ENSRNOG00000000431:E012	ENSRNOG00000000431	ENSRNOT00000000492	20	6499482	6499589	+	-0.0161126	0.46157	1	-0.0207377	0.470841	0.994907	-0.0148352	0.583191	0.905654	0.0061148	0.81569	0.940306
ENSRNOG00000000431:E013	ENSRNOG00000000431	ENSRNOT00000000492	20	6499724	6499817	+	0.0207217	0.255651	1	0.0190578	0.501058	0.99556	0.0248564	0.240349	0.768342	0.00959666	0.711527	0.897954
ENSRNOG00000000431:E014	ENSRNOG00000000431	ENSRNOT00000000492	20	6500002	6500072	+	0.0115018	0.634426	1	0.0100511	0.707196	0.997264	0.0156695	0.670962	0.930494	0.00913219	0.920208	0.975738
ENSRNOG00000000431:E015	ENSRNOG00000000431	ENSRNOT00000000492	20	6500203	6500314	+	-0.00206532	0.91947	1	-0.0193972	0.568383	0.995633	0.00848742	0.806684	0.963696	0.027407	0.405637	0.723281
ENSRNOG00000000431:E016	ENSRNOG00000000431	ENSRNOT00000000492	20	6500445	6500529	+	-0.0152191	0.447914	1	-0.0327216	0.204024	0.962031	-0.00545786	0.805346	0.963384	0.0266755	0.39614	0.716447
ENSRNOG00000000431:E017	ENSRNOG00000000431	ENSRNOT00000000492	20	6501031	6501639	+	-0.00376101	0.721693	1	-0.0388476	0.0855302	0.906499	0.0125947	0.623797	0.917336	0.0521392	0.042849	0.237714
ENSRNOG00000000432:E001	ENSRNOG00000000432	ENSRNOT00000000494	20	6491232	6491358	+	-0.0460831	0.416711	1	-0.0691558	0.324729	0.980527	NA	0.637729	0.921064	0.0330791	0.598541	0.842771
ENSRNOG00000000432:E002	ENSRNOG00000000432	ENSRNOT00000000494	20	6491558	6492720	+	0.00621042	0.414676	1	0.00902599	0.320635	0.979682	NA	0.635083	0.920393	-0.00483946	0.592741	0.839638
ENSRNOG00000000433:E001	ENSRNOG00000000433	ENSRNOT00000000495	20	6471982	6472121	+	-0.0326281	0.288168	1	-0.0423172	0.304662	0.977586	-0.0296678	0.470172	0.868176	0.00985962	0.781563	0.927021
ENSRNOG00000000433:E002	ENSRNOG00000000433	ENSRNOT00000000495	20	6473083	6473621	+	-0.00885833	0.59744	1	0.00151181	0.961709	0.999146	-0.0163317	0.437752	0.857257	-0.0182744	0.515708	0.796519
ENSRNOG00000000433:E003	ENSRNOG00000000433	ENSRNOT00000000495	20	6474217	6474402	+	0.00825111	0.260064	1	0.0118392	0.351168	0.985629	0.00848632	0.345837	0.82111	-0.000915796	0.999713	0.999941
ENSRNOG00000000433:E004	ENSRNOG00000000433	ENSRNOT00000000495	20	6474544	6475627	+	0.0025478	0.717854	1	-0.00257705	0.942706	0.999146	0.00523211	0.613444	0.914602	0.00866942	0.646778	0.867635
ENSRNOG00000000435:E001	ENSRNOG00000000435	ENSRNOT00000000497	20	6460813	6461608	-	0.0277536	0.186824	1	0.0305175	0.317512	0.979134	0.0287757	0.217239	0.754752	0.00602694	0.932485	0.979929
ENSRNOG00000000435:E002	ENSRNOG00000000435	ENSRNOT00000000497	20	6461774	6461828	-	0.0881455	0.0544912	1	0.110927	0.111087	0.921004	0.0789832	0.154577	0.715067	-0.0262702	0.635519	0.86224
ENSRNOG00000000435:E003	ENSRNOG00000000435	ENSRNOT00000000497	20	6466442	6466526	-	0.00846423	0.837512	1	0.0084037	0.946966	0.999146	0.00861308	0.798886	0.962069	0.00637136	0.866123	0.95806
ENSRNOG00000000435:E004	ENSRNOG00000000435	ENSRNOT00000000497	20	6466623	6466706	-	0.0341349	0.457565	1	-0.012413	0.815644	0.998317	0.0622221	0.148957	0.711905	0.0824837	0.0905157	0.354825
ENSRNOG00000000435:E005	ENSRNOG00000000435	ENSRNOT00000000497	20	6468189	6468296	-	0.0104619	0.801211	1	0.0195442	0.788145	0.997673	0.00454624	0.866196	0.976155	-0.00917206	0.899415	0.96927
ENSRNOG00000000435:E006	ENSRNOG00000000435	ENSRNOT00000000497	20	6468385	6468480	-	-0.0458371	0.33064	1	-0.0449085	0.415546	0.993267	-0.0503833	0.438377	0.857556	-0.001405	0.993238	0.998338
ENSRNOG00000000435:E007	ENSRNOG00000000435	ENSRNOT00000000497	20	6468817	6468970	-	-0.0611708	0.177604	1	-0.0845262	0.184748	0.956393	-0.0517391	0.368273	0.830425	0.0337014	0.544105	0.813609
ENSRNOG00000000435:E008	ENSRNOG00000000435	ENSRNOT00000000497	20	6469173	6469363	-	-0.0873929	0.0477779	1	-0.0486927	0.263692	0.970457	-0.121095	0.0345208	0.554694	-0.0715994	0.263045	0.597773
ENSRNOG00000000435:E009	ENSRNOG00000000435	ENSRNOT00000000497	20	6469698	6469830	-	-0.106643	0.1652	1	-0.041969	0.623891	0.995633	-0.157087	0.0960042	0.670214	-0.113974	0.229093	0.560715
ENSRNOG00000000436:E001	ENSRNOG00000000436	ENSRNOT00000068712	20	6457567	6457741	-	-0.298643	0.0514764	1	NA	0.798712	NA	NA	0.00504239	NA	NA	0.0262258	0.179131
ENSRNOG00000000436:E002	ENSRNOG00000000436	c("ENSRNOT00000068712", "ENSRNOT00000000499")	20	6457742	6457785	-	-0.193051	0.145267	1	NA	0.614725	NA	NA	0.0762173	NA	NA	0.291884	0.627179
ENSRNOG00000000436:E003	ENSRNOG00000000436	ENSRNOT00000068712	20	6457786	6457959	-	0.0711672	0.462735	1	NA	0.917809	0.998937	NA	0.32542	0.811727	NA	0.450735	0.754725
ENSRNOG00000000436:E004	ENSRNOG00000000436	c("ENSRNOT00000068712", "ENSRNOT00000000499")	20	6457960	6458113	-	0.0562345	0.454855	1	NA	0.585735	0.995633	NA	0.502104	0.880197	NA	0.941105	0.982639
ENSRNOG00000000436:E005	ENSRNOG00000000436	c("ENSRNOT00000068712", "ENSRNOT00000000499")	20	6458192	6458271	-	-0.00684408	0.918347	1	NA	0.832975	0.998586	NA	0.766617	0.955147	NA	0.639833	0.864332
ENSRNOG00000000436:E006	ENSRNOG00000000436	c("ENSRNOT00000068712", "ENSRNOT00000000499")	20	6458353	6458523	-	0.0634645	0.571357	1	NA	0.889985	NA	NA	0.470503	0.868293	NA	0.627114	0.85797
ENSRNOG00000000436:E007	ENSRNOG00000000436	c("ENSRNOT00000068712", "ENSRNOT00000000499")	20	6458646	6458741	-	-0.206902	0.108974	1	NA	0.436049	NA	NA	0.106631	NA	NA	0.478443	0.773207
ENSRNOG00000000436:E008	ENSRNOG00000000436	c("ENSRNOT00000068712", "ENSRNOT00000000499")	20	6458834	6458943	-	-0.0217013	0.848451	1	NA	0.460619	NA	NA	0.813998	NA	NA	0.33356	0.665201
ENSRNOG00000000436:E009	ENSRNOG00000000436	c("ENSRNOT00000068712", "ENSRNOT00000000499")	20	6459045	6459167	-	0.112163	0.479812	1	NA	0.957243	NA	NA	0.327698	NA	NA	0.491566	0.78165
ENSRNOG00000000436:E010	ENSRNOG00000000436	c("ENSRNOT00000068712", "ENSRNOT00000000499")	20	6459343	6459499	-	0.154223	0.288063	1	NA	0.422434	NA	NA	0.329689	NA	NA	0.99699	0.99919
ENSRNOG00000000436:E011	ENSRNOG00000000436	c("ENSRNOT00000068712", "ENSRNOT00000000499")	20	6459868	6459956	-	0.161668	0.566437	1	NA	0.877149	NA	NA	0.400698	NA	NA	0.424948	0.737788
ENSRNOG00000000437:E001	ENSRNOG00000000437	ENSRNOT00000000500	20	6450325	6450576	+	-0.00541414	0.865556	1	0.00491009	0.648185	0.995633	-0.0107018	0.602926	0.910883	-0.0187675	0.244933	0.578566
ENSRNOG00000000437:E002	ENSRNOG00000000437	ENSRNOT00000000500	20	6454597	6454796	+	-0.0143869	0.240602	1	-0.00450868	0.991732	0.999274	-0.0230416	0.0471459	0.596975	-0.0211218	0.0676052	0.304249
ENSRNOG00000000437:E003	ENSRNOG00000000437	ENSRNOT00000000500	20	6454998	6455131	+	-0.0136354	0.37466	1	-0.0159155	0.659741	0.996539	-0.0147806	0.315927	0.806567	0.000374408	0.763928	0.920607
ENSRNOG00000000437:E004	ENSRNOG00000000437	ENSRNOT00000000500	20	6455617	6455792	+	0.0027503	0.693894	1	0.00896361	0.322204	0.979936	0.000438957	0.895531	0.981569	-0.00866189	0.272613	0.608148
ENSRNOG00000000437:E005	ENSRNOG00000000437	ENSRNOT00000000500	20	6455897	6455992	+	0.0111868	0.326029	1	0.0161277	0.208262	0.962775	0.0112802	0.643379	0.922591	-0.00406646	0.518604	0.798482
ENSRNOG00000000437:E006	ENSRNOG00000000437	ENSRNOT00000000500	20	6456073	6456145	+	0.0108011	0.392632	1	0.00235668	0.685934	0.997264	0.0181925	0.344568	0.820379	0.0188235	0.620938	0.85481
ENSRNOG00000000437:E007	ENSRNOG00000000437	ENSRNOT00000000500	20	6456469	6457628	+	0.00218826	0.969445	1	-0.0123547	0.40628	0.991816	0.00923148	0.42234	0.850707	0.0221511	0.127202	0.422394
ENSRNOG00000000438:E001	ENSRNOG00000000438	ENSRNOT00000000501	20	6445602	6446174	-	0.00355981	0.850803	1	-0.0190244	0.187569	0.956393	0.0161907	0.53504	0.890584	0.0338136	0.0252182	0.175001
ENSRNOG00000000438:E002	ENSRNOG00000000438	ENSRNOT00000000501	20	6446252	6446369	-	-0.0214174	0.188699	1	-0.0161037	0.467959	0.994907	-0.0263182	0.16492	0.723861	-0.0114973	0.713009	0.898556
ENSRNOG00000000438:E003	ENSRNOG00000000438	ENSRNOT00000000501	20	6446445	6446499	-	0.00153602	0.95264	1	-0.0108415	0.667878	0.996723	0.00810323	0.767905	0.955443	0.0223186	0.529891	0.805424
ENSRNOG00000000438:E004	ENSRNOG00000000438	ENSRNOT00000000501	20	6446581	6446693	-	0.00549324	0.661079	1	0.0147613	0.554094	0.995633	0.00306293	0.82172	0.967165	-0.0111589	0.698186	0.892442
ENSRNOG00000000438:E005	ENSRNOG00000000438	ENSRNOT00000000501	20	6446787	6446805	-	0.00424527	0.835982	1	0.0196296	0.558471	0.995633	-0.000806962	0.910568	0.984162	-0.0247599	0.408919	0.725729
ENSRNOG00000000438:E006	ENSRNOG00000000438	ENSRNOT00000000501	20	6447809	6448046	-	0.0118531	0.572223	1	0.0370521	0.322251	0.979936	-0.00161233	0.935339	0.987907	-0.0384613	0.164665	0.478943
ENSRNOG00000000439:E001	ENSRNOG00000000439	c("ENSRNOT00000072848", "ENSRNOT00000000508")	20	6442508	6442612	+	0.0694513	0.726031	1	NA	0.798205	NA	NA	0.78855	NA	NA	0.995371	0.998831
ENSRNOG00000000439:E002	ENSRNOG00000000439	c("ENSRNOT00000072848", "ENSRNOT00000000508")	20	6442814	6442920	+	-0.21983	0.169166	1	NA	0.747475	NA	NA	0.0890772	NA	NA	0.273455	0.608955
ENSRNOG00000000439:E003	ENSRNOG00000000439	c("ENSRNOT00000072848", "ENSRNOT00000000508")	20	6443068	6443260	+	-0.0335789	0.825632	1	NA	0.788316	NA	NA	0.92277	NA	NA	0.863285	0.956971
ENSRNOG00000000439:E004	ENSRNOG00000000439	c("ENSRNOT00000072848", "ENSRNOT00000000508")	20	6443434	6443486	+	-0.0104044	0.875579	1	NA	0.470725	NA	NA	0.895539	NA	NA	0.541608	0.812051
ENSRNOG00000000439:E005	ENSRNOG00000000439	ENSRNOT00000000508	20	6443487	6443498	+	0.084515	0.675665	1	NA	0.853296	NA	NA	0.520285	NA	NA	0.518193	0.798213
ENSRNOG00000000439:E006	ENSRNOG00000000439	ENSRNOT00000000508	20	6443600	6443687	+	0.0111829	0.898081	1	NA	0.637094	NA	NA	0.912747	0.984772	NA	0.569289	0.827691
ENSRNOG00000000439:E007	ENSRNOG00000000439	ENSRNOT00000000508	20	6443779	6443958	+	0.063379	0.458614	1	NA	0.258307	0.969793	NA	0.749894	0.951247	NA	0.378635	0.703293
ENSRNOG00000000439:E008	ENSRNOG00000000439	c("ENSRNOT00000072848", "ENSRNOT00000000508")	20	6444069	6444199	+	0.0229536	0.81116	1	NA	0.587899	0.995633	NA	0.989818	0.998154	NA	0.570081	0.828095
ENSRNOG00000000439:E009	ENSRNOG00000000439	c("ENSRNOT00000072848", "ENSRNOT00000000508")	20	6444367	6444508	+	-0.0603562	0.532816	1	NA	0.694372	0.997264	NA	0.558546	0.898465	NA	0.919476	0.975513
ENSRNOG00000000439:E010	ENSRNOG00000000439	c("ENSRNOT00000072848", "ENSRNOT00000000508")	20	6444824	6444850	+	-0.111463	0.378105	1	NA	0.314429	NA	NA	0.641753	0.922005	NA	0.368146	0.694626
ENSRNOG00000000439:E011	ENSRNOG00000000439	c("ENSRNOT00000072848", "ENSRNOT00000000508")	20	6444968	6445094	+	0.0704645	0.407383	1	NA	0.604901	0.995633	NA	0.419068	0.84962	NA	0.887603	0.965478
ENSRNOG00000000439:E012	ENSRNOG00000000439	c("ENSRNOT00000072848", "ENSRNOT00000000508")	20	6445181	6445435	+	0.00189057	0.972184	1	NA	0.635564	0.995633	NA	0.739844	0.947922	NA	0.451498	0.755353
ENSRNOG00000000440:E001	ENSRNOG00000000440	ENSRNOT00000000509	20	6437161	6437465	+	-0.00633938	0.857448	1	0.000282333	0.777122	0.99733	-0.0108696	0.670927	0.930494	-0.0113638	0.511354	0.793719
ENSRNOG00000000440:E002	ENSRNOG00000000440	ENSRNOT00000000509	20	6438239	6438312	+	-0.0344955	0.289048	1	-0.0329564	0.629578	0.995633	-0.0386612	0.269579	0.78555	-0.0087336	0.50084	0.787266
ENSRNOG00000000440:E003	ENSRNOG00000000440	ENSRNOT00000000509	20	6438515	6438762	+	-0.0359094	0.10794	1	-0.0369773	0.35461	0.986175	-0.0400512	0.0972196	0.671684	-0.0080291	0.419795	0.733853
ENSRNOG00000000440:E004	ENSRNOG00000000440	ENSRNOT00000000509	20	6438898	6439088	+	0.0103063	0.711982	1	0.0335495	0.183533	0.955727	-0.00232356	0.713802	0.941246	-0.0351701	0.214993	0.544011
ENSRNOG00000000440:E005	ENSRNOG00000000440	ENSRNOT00000000509	20	6439214	6439349	+	0.0268893	0.379207	1	0.0495215	0.169817	0.948282	0.0157237	0.809355	0.964116	-0.0326687	0.17091	0.487351
ENSRNOG00000000440:E006	ENSRNOG00000000440	ENSRNOT00000000509	20	6439434	6439587	+	0.0121239	0.682734	1	0.0106513	0.624994	0.995633	0.0151295	0.865528	0.976006	0.00532176	0.635191	0.862011
ENSRNOG00000000440:E007	ENSRNOG00000000440	ENSRNOT00000000509	20	6439886	6439974	+	0.027538	0.349235	1	0.0400354	0.184193	0.956393	0.0233814	0.680147	0.933214	-0.0156996	0.334297	0.665859
ENSRNOG00000000440:E008	ENSRNOG00000000440	ENSRNOT00000000509	20	6440306	6440392	+	0.008021	0.802151	1	0.0144459	0.525614	0.995595	0.00557957	0.916456	0.985024	-0.00908595	0.45673	0.758538
ENSRNOG00000000440:E009	ENSRNOG00000000440	ENSRNOT00000000509	20	6440513	6442086	+	0.00463592	0.888615	1	-0.0314063	0.425027	0.99418	0.0229252	0.43776	0.857257	0.0548345	0.0582258	0.280471
ENSRNOG00000000441:E001	ENSRNOG00000000441	ENSRNOT00000000510	20	6434602	6434947	+	-0.131466	0.204465	1	NA	0.1052	0.918045	NA	0.443932	0.858663	NA	0.528836	0.804858
ENSRNOG00000000441:E002	ENSRNOG00000000441	ENSRNOT00000000510	20	6435166	6435268	+	0.0510757	0.649425	1	NA	0.579213	NA	NA	0.78983	0.960375	NA	0.742732	0.911237
ENSRNOG00000000441:E003	ENSRNOG00000000441	ENSRNOT00000000510	20	6435455	6435654	+	-0.016636	0.827587	1	NA	0.903905	0.998937	NA	0.814445	0.96539	NA	0.938886	0.981964
ENSRNOG00000000441:E004	ENSRNOG00000000441	ENSRNOT00000000510	20	6435885	6436463	+	0.0688397	0.38393	1	NA	0.389542	0.990708	NA	0.531453	0.889708	NA	0.752723	0.915472
ENSRNOG00000000442:E001	ENSRNOG00000000442	ENSRNOT00000000513	20	6409150	6409376	+	0.138093	0.590635	1	-0.00883357	0.993348	NA	NA	0.461076	NA	0.235929	0.513192	NA
ENSRNOG00000000442:E002	ENSRNOG00000000442	ENSRNOT00000000513	20	6410118	6410199	+	0.318616	0.299928	1	-0.303515	0.537987	NA	NA	0.0352231	NA	0.873676	0.00864746	NA
ENSRNOG00000000442:E003	ENSRNOG00000000442	ENSRNOT00000000513	20	6410292	6410587	+	0.0621345	0.735725	1	0.0285225	0.877456	NA	NA	0.695692	NA	0.0558859	0.841215	0.9496
ENSRNOG00000000442:E004	ENSRNOG00000000442	ENSRNOT00000000513	20	6412106	6412453	+	-0.148383	0.392605	1	-0.0716843	0.768305	NA	NA	0.310084	NA	-0.145381	0.505944	0.790308
ENSRNOG00000000442:E005	ENSRNOG00000000442	ENSRNOT00000000513	20	6412529	6412651	+	-0.0572126	0.84892	1	0.110651	0.74696	NA	NA	0.540985	NA	-0.315255	0.386359	NA
ENSRNOG00000000442:E006	ENSRNOG00000000442	ENSRNOT00000000513	20	6412751	6412987	+	-0.27106	0.0982295	1	-0.153523	0.456835	NA	NA	0.0518377	NA	-0.229424	0.363358	0.690361
ENSRNOG00000000442:E007	ENSRNOG00000000442	ENSRNOT00000000513	20	6413079	6413234	+	-0.102838	0.537445	1	-0.0595493	0.795946	NA	NA	0.472384	NA	-0.0816391	0.687037	0.886974
ENSRNOG00000000442:E008	ENSRNOG00000000442	ENSRNOT00000000513	20	6413828	6414022	+	-0.0462	0.841614	1	-0.0552091	0.975123	NA	NA	0.894633	NA	0.00138007	0.951713	0.986369
ENSRNOG00000000442:E009	ENSRNOG00000000442	ENSRNOT00000000513	20	6416225	6416338	+	-0.125606	0.590091	1	-0.236767	0.477076	NA	NA	0.862296	NA	0.182326	0.531677	0.806634
ENSRNOG00000000442:E010	ENSRNOG00000000442	ENSRNOT00000000513	20	6417174	6417287	+	-0.259162	0.220599	1	-0.591987	0.0372638	NA	NA	0.646387	NA	0.496279	0.130994	NA
ENSRNOG00000000442:E011	ENSRNOG00000000442	ENSRNOT00000000513	20	6417357	6417479	+	-0.40461	0.0165401	1	-0.288672	0.17097	NA	NA	0.0112894	NA	-0.223678	0.349726	0.679073
ENSRNOG00000000442:E012	ENSRNOG00000000442	ENSRNOT00000000513	20	6418682	6418841	+	-0.0968447	0.528965	1	0.0660015	0.724939	NA	NA	0.188997	NA	-0.317106	0.129543	0.426198
ENSRNOG00000000442:E013	ENSRNOG00000000442	ENSRNOT00000000513	20	6420120	6420265	+	0.0858913	0.712332	1	0.136922	0.590508	NA	NA	0.901282	NA	-0.0940438	0.677124	0.882425
ENSRNOG00000000442:E014	ENSRNOG00000000442	ENSRNOT00000000513	20	6420493	6420645	+	0.0117665	0.9996	1	0.192746	0.5309	NA	NA	0.519608	NA	-0.353914	0.269078	0.604384
ENSRNOG00000000442:E015	ENSRNOG00000000442	ENSRNOT00000000513	20	6421317	6421434	+	-0.0384435	0.83098	1	0.16594	0.539137	NA	NA	0.332333	NA	-0.415478	0.178946	0.498503
ENSRNOG00000000442:E016	ENSRNOG00000000442	ENSRNOT00000000513	20	6421654	6421741	+	-0.117326	0.539417	1	-0.049085	0.851083	NA	NA	0.43035	NA	-0.125885	0.60943	NA
ENSRNOG00000000442:E017	ENSRNOG00000000442	ENSRNOT00000000513	20	6422281	6422431	+	-0.114385	0.54338	1	-0.140083	0.586149	NA	NA	0.616752	NA	0.0464458	0.99266	0.998132
ENSRNOG00000000442:E018	ENSRNOG00000000442	ENSRNOT00000000513	20	6422816	6423000	+	-0.0348585	0.808253	1	0.065341	0.837011	NA	NA	0.523977	NA	-0.187261	0.473082	0.7695
ENSRNOG00000000442:E019	ENSRNOG00000000442	ENSRNOT00000000513	20	6425806	6426058	+	-0.0278803	0.780874	1	-0.0812289	0.658029	NA	NA	0.959605	NA	0.0831908	0.734682	0.907799
ENSRNOG00000000442:E020	ENSRNOG00000000442	ENSRNOT00000000513	20	6426246	6426358	+	0.0232352	0.911739	1	0.0813265	0.698563	NA	NA	0.885022	NA	-0.101839	0.611932	0.850079
ENSRNOG00000000442:E021	ENSRNOG00000000442	ENSRNOT00000000513	20	6427280	6427803	+	-0.0949774	0.32153	1	0.00856513	0.922667	0.999146	NA	0.103667	0.677805	-0.19768	0.115903	0.404024
ENSRNOG00000000442:E022	ENSRNOG00000000442	ENSRNOT00000000513	20	6428253	6428636	+	-0.0283847	0.666964	1	-0.0161278	0.895916	0.998937	NA	0.593747	0.908379	-0.0259058	0.734266	0.907649
ENSRNOG00000000442:E023	ENSRNOG00000000442	ENSRNOT00000000513	20	6428747	6428922	+	0.083095	0.484921	1	0.0819816	0.537272	0.995633	NA	0.5676	0.900976	0.000829034	0.926288	0.977687
ENSRNOG00000000442:E024	ENSRNOG00000000442	ENSRNOT00000000513	20	6429300	6429519	+	0.15663	0.205421	1	-0.00785044	0.979408	NA	NA	0.0579398	0.62022	0.263308	0.0826939	0.338145
ENSRNOG00000000442:E025	ENSRNOG00000000442	ENSRNOT00000000513	20	6429656	6429725	+	0.179065	0.194243	1	0.0012647	0.978484	NA	NA	0.0551782	NA	0.283901	0.0990909	0.372455
ENSRNOG00000000442:E026	ENSRNOG00000000442	ENSRNOT00000000513	20	6429820	6429958	+	-0.0064061	0.91304	1	-0.0626497	0.71633	0.997264	NA	0.864687	0.975874	0.0989427	0.58336	0.834736
ENSRNOG00000000442:E027	ENSRNOG00000000442	ENSRNOT00000000513	20	6430718	6431013	+	-0.109857	0.193306	1	-0.0723002	0.604183	0.995633	NA	0.17612	0.731745	-0.0804691	0.352988	0.681999
ENSRNOG00000000442:E028	ENSRNOG00000000442	ENSRNOT00000000513	20	6431222	6431369	+	0.14622	0.13354	1	0.19282	0.107658	0.920486	NA	0.345365	0.820873	-0.0801372	0.41721	0.731919
ENSRNOG00000000442:E029	ENSRNOG00000000442	ENSRNOT00000000513	20	6431812	6431909	+	0.0695949	0.401259	1	0.101245	0.268252	0.971661	NA	0.703582	0.938971	-0.0556255	0.458261	0.759766
ENSRNOG00000000442:E030	ENSRNOG00000000442	ENSRNOT00000000513	20	6432096	6433141	+	0.0384645	0.570196	1	-0.00402875	0.938854	0.999146	NA	0.350084	0.822287	0.07324	0.305133	0.639762
ENSRNOG00000000443:E001	ENSRNOG00000000443	ENSRNOT00000000514	20	6575264	6575347	-	-0.0448664	0.704125	1	NA	0.375523	0.989353	NA	0.901691	0.982601	NA	0.342141	0.67273
ENSRNOG00000000443:E002	ENSRNOG00000000443	ENSRNOT00000000514	20	6575908	6575982	-	0.0257976	0.632379	1	NA	0.679038	0.996782	NA	0.701539	0.938326	NA	0.941538	0.982787
ENSRNOG00000000443:E003	ENSRNOG00000000443	ENSRNOT00000000514	20	6576106	6576196	-	0.0397375	0.485923	1	NA	0.384907	0.99044	NA	0.810791	0.964485	NA	0.435507	0.745221
ENSRNOG00000000443:E004	ENSRNOG00000000443	ENSRNOT00000000514	20	6576327	6576507	-	0.0638645	0.233527	1	NA	0.315653	0.97866	NA	0.327105	0.812487	NA	0.921609	0.97617
ENSRNOG00000000443:E005	ENSRNOG00000000443	ENSRNOT00000000514	20	6576590	6576683	-	-0.0706433	0.269492	1	NA	0.36093	0.987295	NA	0.379684	0.834121	NA	0.881936	0.963656
ENSRNOG00000000443:E006	ENSRNOG00000000443	ENSRNOT00000000514	20	6577340	6577399	-	-0.00856128	0.960824	1	NA	0.856581	0.99875	NA	0.917658	0.985062	NA	0.756897	0.917319
ENSRNOG00000000443:E007	ENSRNOG00000000443	ENSRNOT00000000514	20	6577927	6578094	-	-0.267534	0.209554	1	NA	0.234672	NA	NA	0.457596	NA	NA	0.405313	0.723036
ENSRNOG00000000443:E008	ENSRNOG00000000443	ENSRNOT00000000514	20	6578171	6578403	-	0.333068	NA	NA	NA	NA	NA	NA	NA	NA	NA	NA	NA
ENSRNOG00000000443:E009	ENSRNOG00000000443	ENSRNOT00000000514	20	6578588	6578759	-	0.333068	NA	NA	NA	NA	NA	NA	NA	NA	NA	NA	NA
ENSRNOG00000000443:E010	ENSRNOG00000000443	ENSRNOT00000000514	20	6578852	6578968	-	0.333068	NA	NA	NA	NA	NA	NA	NA	NA	NA	NA	NA
ENSRNOG00000000443:E011	ENSRNOG00000000443	ENSRNOT00000000514	20	6579069	6579225	-	0.333068	NA	NA	NA	NA	NA	NA	NA	NA	NA	NA	NA
ENSRNOG00000000443:E012	ENSRNOG00000000443	ENSRNOT00000000514	20	6579332	6579407	-	0.333068	NA	NA	NA	NA	NA	NA	NA	NA	NA	NA	NA
ENSRNOG00000000443:E013	ENSRNOG00000000443	ENSRNOT00000000514	20	6579563	6579772	-	0.333068	NA	NA	NA	NA	NA	NA	NA	NA	NA	NA	NA
ENSRNOG00000000443:E014	ENSRNOG00000000443	ENSRNOT00000000514	20	6579886	6579975	-	0.333068	NA	NA	NA	NA	NA	NA	NA	NA	NA	NA	NA
ENSRNOG00000000443:E015	ENSRNOG00000000443	ENSRNOT00000000514	20	6580061	6580112	-	0.333068	NA	NA	NA	NA	NA	NA	NA	NA	NA	NA	NA
ENSRNOG00000000443:E016	ENSRNOG00000000443	ENSRNOT00000000514	20	6580620	6580823	-	0.333068	NA	NA	NA	NA	NA	NA	NA	NA	NA	NA	NA
ENSRNOG00000000443:E017	ENSRNOG00000000443	ENSRNOT00000000514	20	6580948	6581087	-	0.333068	NA	NA	NA	NA	NA	NA	NA	NA	NA	NA	NA
ENSRNOG00000000443:E018	ENSRNOG00000000443	ENSRNOT00000000514	20	6581274	6581344	-	0.333068	NA	NA	NA	NA	NA	NA	NA	NA	NA	NA	NA
ENSRNOG00000000443:E019	ENSRNOG00000000443	ENSRNOT00000000514	20	6581436	6581547	-	0.333068	NA	NA	NA	NA	NA	NA	NA	NA	NA	NA	NA
ENSRNOG00000000443:E020	ENSRNOG00000000443	ENSRNOT00000000514	20	6581648	6581842	-	0.333068	NA	NA	NA	NA	NA	NA	NA	NA	NA	NA	NA
ENSRNOG00000000443:E021	ENSRNOG00000000443	ENSRNOT00000000514	20	6582083	6582157	-	0.333068	NA	NA	NA	NA	NA	NA	NA	NA	NA	NA	NA
ENSRNOG00000000443:E022	ENSRNOG00000000443	ENSRNOT00000000514	20	6582591	6582717	-	0.333068	NA	NA	NA	NA	NA	NA	NA	NA	NA	NA	NA
ENSRNOG00000000443:E023	ENSRNOG00000000443	ENSRNOT00000000514	20	6583018	6583176	-	0.333068	NA	NA	NA	NA	NA	NA	NA	NA	NA	NA	NA
ENSRNOG00000000443:E024	ENSRNOG00000000443	ENSRNOT00000000514	20	6583744	6583929	-	0.333068	NA	NA	NA	NA	NA	NA	NA	NA	NA	NA	NA
ENSRNOG00000000443:E025	ENSRNOG00000000443	ENSRNOT00000000514	20	6584027	6584212	-	0.333068	NA	NA	NA	NA	NA	NA	NA	NA	NA	NA	NA
ENSRNOG00000000443:E026	ENSRNOG00000000443	ENSRNOT00000000514	20	6584350	6584526	-	0.333068	NA	NA	NA	NA	NA	NA	NA	NA	NA	NA	NA
ENSRNOG00000000443:E027	ENSRNOG00000000443	ENSRNOT00000000514	20	6584613	6584728	-	0.333068	NA	NA	NA	NA	NA	NA	NA	NA	NA	NA	NA
ENSRNOG00000000443:E028	ENSRNOG00000000443	ENSRNOT00000000514	20	6585045	6585177	-	5.72866	0.315173	1	NA	0.179755	NA	NA	NA	NA	NA	0.2062	NA
ENSRNOG00000000443:E029	ENSRNOG00000000443	ENSRNOT00000000514	20	6585271	6585376	-	0.717404	0.346976	1	NA	0.351183	NA	NA	0.55052	NA	NA	0.791404	NA
ENSRNOG00000000443:E030	ENSRNOG00000000443	ENSRNOT00000000514	20	6585916	6586012	-	0.333068	NA	NA	NA	NA	NA	NA	NA	NA	NA	NA	NA
[truncated: 214,917+ more rows]
