# Supplementary material for: The estrous cycle surpasses sex differences in regulating the transcriptome in the rat medial prefrontal cortex and reveals an underlying role of early growth response 1
Source: Genome Biol. 2015 Dec 2;16:256. doi: 10.1186/s13059-015-0815-x (PMC4667491; doi:10.1186/s13059-015-0815-x)
Supplement: Additional file 10: Table S5. — Report of the full results of the functional annotation clustering analysis performed on each gene expression clusters described in Fig. 4. (XLSX 29 kb) [file 13059_2015_815_MOESM10_ESM.xlsx]

## Sheet: Sheet1
CLUSTER 1
Term	PValue	Fold Enrichment
GO:0007165~signal transduction	0.000766782	1.42825
GO:0006796~phosphate metabolic process	0.000925682	1.58784
GO:0006793~phosphorus metabolic process	0.000925682	1.58784
GO:0051130~positive regulation of cellular component organization	0.00140894	2.37559
GO:0006468~protein amino acid phosphorylation	0.00143373	1.69089
GO:0050794~regulation of cellular process	0.00146714	1.17579
GO:0019226~transmission of nerve impulse	0.00158695	2.03074
GO:0009887~organ morphogenesis	0.0016016	1.76165
GO:0051179~localization	0.00162047	1.28207
GO:0007242~intracellular signaling cascade	0.001797	1.50868
GO:0051641~cellular localization	0.00211319	1.56302
GO:0007268~synaptic transmission	0.00226639	2.15224
GO:0051056~regulation of small GTPase mediated signal transduction	0.00259079	2.31645
GO:0065007~biological regulation	0.00259723	1.14432
GO:0031327~negative regulation of cellular biosynthetic process	0.00278694	1.73963
GO:0051649~establishment of localization in cell	0.0035126	1.56112
GO:0045595~regulation of cell differentiation	0.00377779	1.70431
GO:0010558~negative regulation of macromolecule biosynthetic process	0.00383498	1.72094
GO:0009890~negative regulation of biosynthetic process	0.00388812	1.7
GO:0050789~regulation of biological process	0.00520587	1.14327
GO:0034613~cellular protein localization	0.00558602	1.83804
GO:0007154~cell communication	0.00559799	1.64096
GO:0007399~nervous system development	0.0056953	1.43619
GO:0016310~phosphorylation	0.00586636	1.53635
GO:0070727~cellular macromolecule localization	0.00606443	1.82472
GO:0006886~intracellular protein transport	0.00628168	1.88431
GO:0051171~regulation of nitrogen compound metabolic process	0.0068055	1.30087
GO:0051128~regulation of cellular component organization	0.00689602	1.70803
GO:0035162~embryonic hemopoiesis	0.00722161	9.32637
GO:0031326~regulation of cellular biosynthetic process	0.0077516	1.28904
GO:0016192~vesicle-mediated transport	0.0078364	1.65231
GO:0031323~regulation of cellular metabolic process	0.00833112	1.24195
GO:0006810~transport	0.00853698	1.2545
GO:0007267~cell-cell signaling	0.00858941	1.80089
GO:0010629~negative regulation of gene expression	0.00862056	1.67875
GO:0019219~regulation of nucleobase, nucleoside, nucleotide and nucleic acid metabolic process	0.00941974	1.28989
GO:0043412~biopolymer modification	0.00994139	1.33943
GO:0002009~morphogenesis of an epithelium	0.0100812	2.31183
GO:0009889~regulation of biosynthetic process	0.0103969	1.27447
GO:0060429~epithelium development	0.0104556	2.00412
GO:0006913~nucleocytoplasmic transport	0.0109096	2.39821
GO:0032879~regulation of localization	0.0109741	1.52922
GO:0046907~intracellular transport	0.0110516	1.58
GO:0051234~establishment of localization	0.0111937	1.24249
GO:0048705~skeletal system morphogenesis	0.0112833	2.6903
GO:0006464~protein modification process	0.011448	1.34215
GO:0045596~negative regulation of cell differentiation	0.0117483	2.03484
GO:0080090~regulation of primary metabolic process	0.0118551	1.23801
GO:0051169~nuclear transport	0.0133184	2.33159
GO:0030817~regulation of cAMP biosynthetic process	0.0135696	2.81879
GO:0043687~post-translational protein modification	0.0143268	1.36262
GO:0016043~cellular component organization	0.014441	1.24058
GO:0030814~regulation of cAMP metabolic process	0.0147633	2.77734
GO:0030155~regulation of cell adhesion	0.0154328	2.40445
GO:0060284~regulation of cell development	0.0154555	1.91792
GO:0046578~regulation of Ras protein signal transduction	0.0164124	2.16505
GO:0048704~embryonic skeletal system morphogenesis	0.0164897	3.93456
GO:0001501~skeletal system development	0.0177478	1.88748
GO:0016481~negative regulation of transcription	0.0182543	1.63429
GO:0006605~protein targeting	0.0194343	2.1147
GO:0045934~negative regulation of nucleobase, nucleoside, nucleotide and nucleic acid metabolic process	0.0194612	1.58705
GO:0040033~negative regulation of translation, ncRNA-mediated	0.0204778	12.5906
GO:0035278~gene silencing by miRNA, negative regulation of translation	0.0204778	12.5906
GO:0045974~regulation of translation, ncRNA-mediated	0.0204778	12.5906
GO:0030001~metal ion transport	0.0223087	1.62459
GO:0006644~phospholipid metabolic process	0.0228536	2.06664
GO:0032502~developmental process	0.0228536	1.18859
GO:0019222~regulation of metabolic process	0.0233727	1.19316
GO:0051172~negative regulation of nitrogen compound metabolic process	0.0234577	1.56082
GO:0030802~regulation of cyclic nucleotide biosynthetic process	0.0235731	2.55215
GO:0030808~regulation of nucleotide biosynthetic process	0.0235731	2.55215
GO:0051174~regulation of phosphorus metabolic process	0.0236863	1.57686
GO:0019220~regulation of phosphate metabolic process	0.0236863	1.57686
GO:0006887~exocytosis	0.024135	2.24105
GO:0044087~regulation of cellular component biogenesis	0.024135	2.24105
GO:0032501~multicellular organismal process	0.0241671	1.1658
GO:0051093~negative regulation of developmental process	0.025143	1.81083
GO:0006643~membrane lipid metabolic process	0.0251673	3.06022
GO:0006665~sphingolipid metabolic process	0.0251673	3.06022
GO:0030799~regulation of cyclic nucleotide metabolic process	0.0253372	2.51812
GO:0007166~cell surface receptor linked signal transduction	0.025475	1.33234
GO:0015031~protein transport	0.0254783	1.46713
GO:0031344~regulation of cell projection organization	0.025619	2.2195
GO:0016044~membrane organization	0.0268885	1.69229
GO:0035239~tube morphogenesis	0.0271252	2.09843
GO:0045184~establishment of protein localization	0.0280297	1.45786
GO:0043933~macromolecular complex subunit organization	0.0287286	1.46615
GO:0007507~heart development	0.0287892	1.8736
GO:0031324~negative regulation of cellular metabolic process	0.0291027	1.43448
GO:0010677~negative regulation of cellular carbohydrate metabolic process	0.0297599	10.4922
GO:0045912~negative regulation of carbohydrate metabolic process	0.0297599	10.4922
GO:0007167~enzyme linked receptor protein signaling pathway	0.0307705	1.69661
GO:0006140~regulation of nucleotide metabolic process	0.0311786	2.42127
GO:0007275~multicellular organismal development	0.0313399	1.18977
GO:0034504~protein localization in nucleus	0.0313519	2.62304
GO:0050678~regulation of epithelial cell proliferation	0.0313519	2.62304
GO:0060562~epithelial tube morphogenesis	0.033315	2.39062
GO:0006355~regulation of transcription, DNA-dependent	0.0340734	1.30383
GO:0019637~organophosphate metabolic process	0.0341218	1.94855
GO:0016477~cell migration	0.0346457	1.74016
GO:0033036~macromolecule localization	0.0348764	1.3479
GO:0048523~negative regulation of cellular process	0.0352806	1.24821
GO:0010556~regulation of macromolecule biosynthetic process	0.0355122	1.22781
GO:0044057~regulation of system process	0.038091	1.65437
GO:0001654~eye development	0.0382719	2.18587
GO:0008104~protein localization	0.0386395	1.38399
GO:0051252~regulation of RNA metabolic process	0.0401375	1.28768
GO:0060135~maternal process involved in female pregnancy	0.0403714	8.99329
GO:0035019~somatic stem cell maintenance	0.0403714	8.99329
GO:0006811~ion transport	0.0403738	1.40446
GO:0065003~macromolecular complex assembly	0.0404058	1.44388
GO:0008542~visual learning	0.0417153	3.7472
GO:0048731~system development	0.0422271	1.19304
GO:0007169~transmembrane receptor protein tyrosine kinase signaling pathway	0.0426437	1.82472
GO:0048699~generation of neurons	0.0427656	1.41666
GO:0051272~positive regulation of cell motion	0.0428515	2.27541
GO:0043549~regulation of kinase activity	0.043631	1.62736
GO:0007214~gamma-aminobutyric acid signaling pathway	0.0441229	4.93749
GO:0022607~cellular component assembly	0.0441792	1.36076
GO:0050877~neurological system process	0.0444676	1.40775
GO:0010557~positive regulation of macromolecule biosynthetic process	0.0444676	1.40775
GO:0003008~system process	0.0451232	1.35048
GO:0042325~regulation of phosphorylation	0.0452962	1.51238
GO:0045935~positive regulation of nucleobase, nucleoside, nucleotide and nucleic acid metabolic process	0.0453516	1.41071
GO:0010605~negative regulation of macromolecule metabolic process	0.0465836	1.38807
GO:0031334~positive regulation of protein complex assembly	0.0466424	3.61799
GO:0046519~sphingoid metabolic process	0.0466424	3.61799
GO:0051050~positive regulation of transport	0.0473212	1.74869
GO:0048729~tissue morphogenesis	0.0482478	1.79135
GO:0006606~protein import into nucleus	0.0486758	2.62304
GO:0060341~regulation of cellular localization	0.0499214	1.65923
GO:0045859~regulation of protein kinase activity	0.050002	1.62809
GO:0001952~regulation of cell-matrix adhesion	0.0511392	4.66319
GO:0019827~stem cell maintenance	0.0511392	4.66319
GO:0048864~stem cell development	0.0511392	4.66319
GO:0048468~cell development	0.0516377	1.3747
GO:0048706~embryonic skeletal system development	0.0517195	2.92805
GO:0007632~visual behavior	0.0518785	3.49739
GO:0001667~ameboidal cell migration	0.0518785	3.49739
GO:0002076~osteoblast development	0.0521656	7.86913
GO:0009653~anatomical structure morphogenesis	0.052233	1.27953
GO:0010604~positive regulation of macromolecule metabolic process	0.0553323	1.31755
GO:0030154~cell differentiation	0.0568829	1.2233
GO:0050793~regulation of developmental process	0.0569339	1.35508
GO:0000122~negative regulation of transcription from RNA polymerase II promoter	0.0570782	1.70143
GO:0010769~regulation of cell morphogenesis involved in differentiation	0.0571025	2.14613
GO:0030518~steroid hormone receptor signaling pathway	0.0574218	3.38457
GO:0048856~anatomical structure development	0.0582099	1.16925
GO:0009308~amine metabolic process	0.059185	1.54297
GO:0051049~regulation of transport	0.0596934	1.45321
GO:0051170~nuclear import	0.0601083	2.48967
GO:0045761~regulation of adenylate cyclase activity	0.0601083	2.48967
GO:0051674~localization of cell	0.0612272	1.61418
GO:0048870~cell motility	0.0612272	1.61418
GO:0051338~regulation of transferase activity	0.0618742	1.55743
GO:0030029~actin filament-based process	0.0624887	1.7714
GO:0051270~regulation of cell motion	0.0624887	1.7714
GO:0060021~palate development	0.0632692	3.2788
GO:0051173~positive regulation of nitrogen compound metabolic process	0.0635824	1.36483
GO:0031279~regulation of cyclase activity	0.0642453	2.44817
GO:0009892~negative regulation of metabolic process	0.064401	1.34024
GO:0043010~camera-type eye development	0.0647084	2.23833
GO:0042147~retrograde transport, endosome to Golgi	0.0650067	6.99478
GO:0035195~gene silencing by miRNA	0.0650067	6.99478
GO:0035020~regulation of Rac protein signal transduction	0.0650067	6.99478
GO:0070271~protein complex biogenesis	0.0669973	1.4472
GO:0006461~protein complex assembly	0.0669973	1.4472
GO:0032880~regulation of protein localization	0.0676547	1.96115
GO:0018193~peptidyl-amino acid modification	0.0676547	1.96115
GO:0033674~positive regulation of kinase activity	0.0680597	1.69815
GO:0030335~positive regulation of cell migration	0.0685145	2.20888
GO:0009791~post-embryonic development	0.0685456	2.40804
GO:0051339~regulation of lyase activity	0.0685456	2.40804
GO:0051253~negative regulation of RNA metabolic process	0.0693396	1.53939
GO:0051054~positive regulation of DNA metabolic process	0.0708332	2.67885
GO:0060255~regulation of macromolecule metabolic process	0.0733332	1.1588
GO:0033365~protein localization in organelle	0.0740513	2.03074
GO:0001649~osteoblast differentiation	0.07586	3.08593
GO:0015672~monovalent inorganic cation transport	0.0763076	1.56462
GO:0048754~branching morphogenesis of a tube	0.077635	2.33159
GO:0048666~neuron development	0.0785852	1.48825
GO:0006105~succinate metabolic process	0.0787692	6.2953
GO:0007611~learning or memory	0.0811082	1.89048
GO:0006812~cation transport	0.0815885	1.4027
GO:0040029~regulation of gene expression, epigenetic	0.0816626	2.56951
GO:0045449~regulation of transcription	0.0819855	1.19148
GO:0019933~cAMP-mediated signaling	0.0824229	2.29516
GO:0007612~learning	0.0824229	2.29516
GO:0010553~negative regulation of specific transcription from RNA polymerase II promoter	0.0825928	2.99776
GO:0032273~positive regulation of protein polymerization	0.0840704	3.81533
GO:0016311~dephosphorylation	0.0847076	1.8736
GO:0006357~regulation of transcription from RNA polymerase II promoter	0.0856211	1.34228
GO:0045597~positive regulation of cell differentiation	0.0858447	1.59779
GO:0007420~brain development	0.0859604	1.53765
GO:0051347~positive regulation of transferase activity	0.0867298	1.63211
GO:0043254~regulation of protein complex assembly	0.0873717	2.25985
GO:0050768~negative regulation of neurogenesis	0.0873889	2.51812
GO:0045785~positive regulation of cell adhesion	0.0873889	2.51812
GO:0048869~cellular developmental process	0.0884106	1.18983
GO:0040017~positive regulation of locomotion	0.0895158	2.07253
GO:0031345~negative regulation of cell projection organization	0.0896089	2.91449
GO:0010675~regulation of cellular carbohydrate metabolic process	0.0896089	2.91449
GO:0007610~behavior	0.0915708	1.42486
GO:0031328~positive regulation of cellular biosynthetic process	0.0924312	1.31666
GO:0006610~ribosomal protein import into nucleus	0.0928069	20.9843
GO:0042117~monocyte activation	0.0928069	20.9843
GO:0009450~gamma-aminobutyric acid catabolic process	0.0928069	20.9843
GO:0045740~positive regulation of DNA replication	0.0934249	3.64945
GO:0048863~stem cell differentiation	0.0934249	3.64945
GO:0017038~protein import	0.0941078	2.04725
GO:0051223~regulation of protein transport	0.0941078	2.04725
GO:0048519~negative regulation of biological process	0.0950202	1.17406
GO:0050767~regulation of neurogenesis	0.0966529	1.64335
GO:0045860~positive regulation of protein kinase activity	0.0966529	1.64335
GO:0006109~regulation of carbohydrate metabolic process	0.0969013	2.83572
GO:0043473~pigmentation	0.0969013	2.83572
GO:0048168~regulation of neuronal synaptic plasticity	0.0969013	2.83572
GO:0045762~positive regulation of adenylate cyclase activity	0.0969013	2.83572
GO:0007219~Notch signaling pathway	0.0969013	2.83572
GO:0030036~actin cytoskeleton organization	0.0972018	1.69001
GO:0010721~negative regulation of cell development	0.0994508	2.42127
GO:0045892~negative regulation of transcription, DNA-dependent	0.0994842	1.48125
GO:0007423~sensory organ development	0.0999285	1.63351
CLUSTER 2
Term	PValue	Fold Enrichment
GO:0060291~long-term synaptic potentiation	0.000550947	76.3006
GO:0022610~biological adhesion	0.00189444	3.20652
GO:0007155~cell adhesion	0.00189444	3.20652
GO:0043062~extracellular structure organization	0.00469749	5.40181
GO:0007156~homophilic cell adhesion	0.0068056	6.52142
GO:0050808~synapse organization	0.00875291	9.24856
GO:0007268~synaptic transmission	0.0114179	3.652
GO:0006464~protein modification process	0.0120728	1.8591
GO:0007416~synaptogenesis	0.0128653	16.9557
GO:0043412~biopolymer modification	0.0189114	1.771
GO:0050806~positive regulation of synaptic transmission	0.0279039	11.3038
GO:0051971~positive regulation of transmission of nerve impulse	0.0298643	10.9001
GO:0043687~post-translational protein modification	0.0318356	1.80167
GO:0031646~positive regulation of neurological system process	0.031878	10.5242
GO:0019226~transmission of nerve impulse	0.0329028	2.87153
GO:0007270~nerve-nerve synaptic transmission	0.038227	9.53758
GO:0060292~long term synaptic depression	0.038266	50.8671
GO:0035282~segmentation	0.042705	8.97655
GO:0007267~cell-cell signaling	0.0452852	2.65724
GO:0006355~regulation of transcription, DNA-dependent	0.0658333	1.66973
GO:0016337~cell-cell adhesion	0.0747259	3.10165
GO:0051252~regulation of RNA metabolic process	0.0800762	1.6185
GO:0051937~catecholamine transport	0.0840711	22.6076
GO:0007613~memory	0.0874346	5.98436
GO:0010639~negative regulation of organelle organization	0.0903792	5.86928
GO:0016310~phosphorylation	0.0915	1.81668
GO:0008344~adult locomotory behavior	0.0933529	5.75854
GO:0006468~protein amino acid phosphorylation	0.0961162	1.89175
CLUSTER 3
Term	PValue	Fold Enrichment
GO:0006414~translational elongation	3.22809e-16	36.2027
GO:0006412~translation	1.89731e-10	12.1773
GO:0044267~cellular protein metabolic process	4.29277e-05	2.64201
GO:0019538~protein metabolic process	0.000108683	2.36191
GO:0034645~cellular macromolecule biosynthetic process	0.000113676	3.06662
GO:0009059~macromolecule biosynthetic process	0.000133603	3.02166
GO:0010467~gene expression	0.000312336	2.79237
GO:0044249~cellular biosynthetic process	0.00208152	2.21142
GO:0009058~biosynthetic process	0.00315902	2.12314
GO:0043170~macromolecule metabolic process	0.00361214	1.6707
GO:0044260~cellular macromolecule metabolic process	0.00596485	1.69511
GO:0008152~metabolic process	0.011536	1.39174
GO:0044237~cellular metabolic process	0.0141545	1.45125
GO:0044238~primary metabolic process	0.0212183	1.40955
GO:0006364~rRNA processing	0.0214183	12.8798
GO:0016072~rRNA metabolic process	0.0222639	12.617
GO:0042254~ribosome biogenesis	0.0418763	8.95987
GO:0042274~ribosomal small subunit biogenesis	0.0508281	37.4685
GO:0044085~cellular component biogenesis	0.0808904	2.22958
GO:0034470~ncRNA processing	0.083506	6.06109
GO:0022613~ribonucleoprotein complex biogenesis	0.0935048	5.67184
CLUSTER 4
Term	PValue	Fold Enrichment
GO:0006412~translation	0.000264258	9.53004
GO:0008152~metabolic process	0.00336397	1.60137
GO:0006091~generation of precursor metabolites and energy	0.0131976	7.59641
GO:0006414~translational elongation	0.0171522	14.1663
GO:0044237~cellular metabolic process	0.019983	1.57492
GO:0010467~gene expression	0.0240177	2.52527
GO:0044249~cellular biosynthetic process	0.0376313	2.10926
GO:0009058~biosynthetic process	0.0467325	2.02506
GO:0034645~cellular macromolecule biosynthetic process	0.048754	2.42663
GO:0009059~macromolecule biosynthetic process	0.0518478	2.39105
GO:0019538~protein metabolic process	0.0843207	1.80224
GO:0044267~cellular protein metabolic process	0.0944555	1.88629
GO:0055114~oxidation reduction	0.0995837	3.40083
CLUSTER 5
Term	PValue	Fold Enrichment
GO:0043467~regulation of generation of precursor metabolites and energy	0.00149155	48.8077
GO:0010906~regulation of glucose metabolic process	0.00225829	39.6562
GO:0010675~regulation of cellular carbohydrate metabolic process	0.00285323	35.25
GO:0006109~regulation of carbohydrate metabolic process	0.00301228	34.2973
GO:0032869~cellular response to insulin stimulus	0.00879814	19.8281
GO:0006003~fructose 2,6-bisphosphate metabolic process	0.00893018	211.5
GO:0006110~regulation of glycolysis	0.017785	105.75
GO:0045725~positive regulation of glycogen biosynthetic process	0.019987	94
GO:0032868~response to insulin stimulus	0.0233836	11.8598
GO:0032870~cellular response to hormone stimulus	0.0250408	11.4324
GO:0006000~fructose metabolic process	0.0309272	60.4286
GO:0043470~regulation of carbohydrate catabolic process	0.0331014	56.4
GO:0043471~regulation of cellular carbohydrate catabolic process	0.0331014	56.4
GO:0032885~regulation of polysaccharide biosynthetic process	0.035271	52.875
GO:0005979~regulation of glycogen biosynthetic process	0.035271	52.875
GO:0010962~regulation of glucan biosynthetic process	0.035271	52.875
GO:0010907~positive regulation of glucose metabolic process	0.0374359	49.7647
GO:0032881~regulation of polysaccharide metabolic process	0.0395963	47
GO:0045913~positive regulation of carbohydrate metabolic process	0.0417521	44.5263
GO:0010676~positive regulation of cellular carbohydrate metabolic process	0.0417521	44.5263
GO:0032501~multicellular organismal process	0.0497575	1.80769
GO:0043255~regulation of carbohydrate biosynthetic process	0.0524626	35.25
GO:0043434~response to peptide hormone stimulus	0.0528205	7.5988
GO:0032502~developmental process	0.0546394	1.90827
GO:0008286~insulin receptor signaling pathway	0.0609496	30.2143
GO:0048856~anatomical structure development	0.0641785	2.00593
GO:0010033~response to organic substance	0.0690193	2.96634
GO:0007275~multicellular organismal development	0.0861119	1.88105
GO:0007276~gamete generation	0.0896969	5.61504
CLUSTER 6
Term	PValue	Fold Enrichment
GO:0030199~collagen fibril organization	2.77677e-05	63.0353
GO:0032964~collagen biosynthetic process	7.50975e-05	200.925
GO:0015669~gas transport	0.000347327	100.462
GO:0032963~collagen metabolic process	0.000956782	61.8231
GO:0048730~epidermis morphogenesis	0.00111375	57.4071
GO:0044259~multicellular organismal macromolecule metabolic process	0.00111375	57.4071
GO:0044236~multicellular organismal metabolic process	0.00165337	47.2765
GO:0030198~extracellular matrix organization	0.00196584	15.3086
GO:0008544~epidermis development	0.0029836	13.2296
GO:0043588~skin development	0.00303478	34.9435
GO:0007398~ectoderm development	0.00342071	12.6071
GO:0043589~skin morphogenesis	0.00720405	267.9
GO:0043062~extracellular structure organization	0.0075789	9.48319
GO:0048545~response to steroid hormone stimulus	0.00758129	6.08864
GO:0009991~response to extracellular stimulus	0.00832383	5.92699
GO:0042221~response to chemical stimulus	0.01158	2.46685
GO:0010033~response to organic substance	0.0115897	3.00589
GO:0015671~oxygen transport	0.014358	133.95
GO:0032502~developmental process	0.0147104	1.88
GO:0001568~blood vessel development	0.027874	5.82391
GO:0060343~trabecula formation	0.0285168	66.975
GO:0001944~vasculature development	0.0298619	5.66984
GO:0001501~skeletal system development	0.0298619	5.66984
GO:0007264~small GTPase mediated signal transduction	0.0344958	5.358
GO:0031667~response to nutrient levels	0.0371737	5.20194
GO:0031960~response to corticosteroid stimulus	0.0465222	8.37187
GO:0009725~response to hormone stimulus	0.0485385	3.46124
GO:0009605~response to external stimulus	0.0543551	2.76661
GO:0009887~organ morphogenesis	0.0557224	3.30741
GO:0018149~peptide cross-linking	0.0596598	31.5176
GO:0043627~response to estrogen stimulus	0.060265	7.24054
GO:0048513~organ development	0.0605435	1.98444
GO:0050896~response to stimulus	0.0636116	1.67787
GO:0048511~rhythmic process	0.066112	6.86923
GO:0065007~biological regulation	0.067231	1.33416
GO:0009719~response to endogenous stimulus	0.0703378	3.05822
CLUSTER 7
Term	PValue	Fold Enrichment
GO:0000122~negative regulation of transcription from RNA polymerase II promoter	0.00445201	10.8608
GO:0051789~response to protein stimulus	0.00791561	20.643
GO:0045892~negative regulation of transcription, DNA-dependent	0.0108238	7.87941
GO:0051253~negative regulation of RNA metabolic process	0.0112923	7.75772
GO:0043066~negative regulation of apoptosis	0.0123895	7.4972
GO:0031324~negative regulation of cellular metabolic process	0.0126427	4.9054
GO:0043069~negative regulation of programmed cell death	0.0127686	7.41421
GO:0060548~negative regulation of cell death	0.0128965	7.38695
GO:0048523~negative regulation of cellular process	0.0139193	3.0312
GO:0009892~negative regulation of metabolic process	0.015944	4.58314
GO:0016481~negative regulation of transcription	0.0200922	6.25935
GO:0048519~negative regulation of biological process	0.0212575	2.77083
GO:0010629~negative regulation of gene expression	0.0252262	5.74071
GO:0045934~negative regulation of nucleobase, nucleoside, nucleotide and nucleic acid metabolic process	0.0265642	5.62815
GO:0051172~negative regulation of nitrogen compound metabolic process	0.0277417	5.53512
GO:0010558~negative regulation of macromolecule biosynthetic process	0.0308093	5.31548
GO:0031327~negative regulation of cellular biosynthetic process	0.0325177	5.20531
GO:0009890~negative regulation of biosynthetic process	0.0344998	5.08671
GO:0048146~positive regulation of fibroblast proliferation	0.0367155	50.2313
GO:0050871~positive regulation of B cell activation	0.0421131	43.6793
GO:0051239~regulation of multicellular organismal process	0.0457617	3.32217
GO:0006357~regulation of transcription from RNA polymerase II promoter	0.0531853	4.28412
GO:0048145~regulation of fibroblast proliferation	0.0545978	33.4875
GO:0002376~immune system process	0.0601425	4.07556
GO:0050794~regulation of cellular process	0.0611933	1.5796
GO:0048513~organ development	0.0633018	2.48056
GO:0050864~regulation of B cell activation	0.0651779	27.9062
GO:0010605~negative regulation of macromolecule metabolic process	0.0665794	3.90905
GO:0050671~positive regulation of lymphocyte proliferation	0.0739101	24.503
GO:0031100~organ regeneration	0.0756474	23.9196
GO:0032946~positive regulation of mononuclear cell proliferation	0.0756474	23.9196
GO:0050793~regulation of developmental process	0.0756568	3.7071
GO:0040008~regulation of growth	0.0764855	6.07636
GO:0070665~positive regulation of leukocyte proliferation	0.0773817	23.3634
GO:0042981~regulation of apoptosis	0.078352	3.65318
GO:0043067~regulation of programmed cell death	0.0807466	3.60727
GO:0010941~regulation of cell death	0.081437	3.59436
GO:0045765~regulation of angiogenesis	0.0860074	20.9297
GO:0006955~immune response	0.0863437	5.66518
GO:0050789~regulation of biological process	0.0934641	1.48294
GO:0031323~regulation of cellular metabolic process	0.0950423	1.96325
GO:0008284~positive regulation of cell proliferation	0.0994872	5.21432
CLUSTER 8
Term	PValue	Fold Enrichment
GO:0030001~metal ion transport	0.0756601	17.2839
GO:0006812~cation transport	0.0909096	14.3262
