# Supplementary material for: The estrous cycle surpasses sex differences in regulating the transcriptome in the rat medial prefrontal cortex and reveals an underlying role of early growth response 1
Source: Genome Biol. 2015 Dec 2;16:256. doi: 10.1186/s13059-015-0815-x (PMC4667491; doi:10.1186/s13059-015-0815-x)
Supplement: Additional file 13: Table S6. — Report of the full results of the transcription factor enrichment analysis performed using the enrichR tool on the DEG in each pairwise comparison. (XLSX 117 kb) [file 13059_2015_815_MOESM13_ESM.xlsx]

## Sheet: Females_vs_Males
Females_vs_Males_ChEA_table
Term	P-value	Adjusted P-value	Z-score	Combined Score	Genes
ZFP281-18757296-E14-MOUSE	5.3328e-10	1.52518e-07	-1.84173	28.9078	COL18A1;EGR2;RBP1;PIM1;PCOLCE;CPZ;HEMGN;PLEKHG2;MSX1;RASGRP4;BCL6B;ADAMTS1;COL1A1;IGFBP2;KLF2;IGFBP5
EGR1-20690147-ERYTHROLEUKEMIA-HUMAN	3.32694e-09	4.75753e-07	-0.878684	12.7922	PVR;AEBP1;AQP1;PCOLCE;CPZ;SLC1A4;PLEKHG2;DDX3X;CRISPLD2;RASGRP4;TUBB6;CNN1;SLC4A1;HCN4;COL18A1;MAFF;EGR2;PIM1;IGF2;PTGDS;ID1;SCN4B;COL1A1;IGFBP2;KLF2
CLOCK-20551151-293T-HUMAN	2.42975e-08	2.31636e-06	-2.29811	29.8191	COL18A1;DDX3X;ID1;FMO1;PIM1;AQP1;LOXL1;ANXA2
GATA2-19941826-K562-human	5.62069e-08	4.0188e-06	-2.11105	26.2288	COL18A1;PIM1;AQP1;HEMGN;SLC1A4;ALAS2;CRISPLD2;ID1;RASGRP4;TUBB6;SLC4A1;COL1A1;RGS9;KLF2;KLF4
SUZ12-20075857-MESC-MOUSE	8.91702e-07	5.10054e-05	-0.795406	7.86146	AEBP1;EGR2;RBP1;PCDHB5;APOLD1;IGF2;CPZ;SLC1A4;MSX1;CRISPLD2;BCL6B;SCN4B;ADAMTS1;CNN1;WNT6;HCN4;LOXL1;IGFBP5
PRDM14-21183938-MESC-MOUSE	1.67543e-06	7.10693e-05	-1.37684	13.1514	SLC1A4;COL18A1;PLEKHG2;F2RL1;PIM1;APOLD1;KLF2;IGFBP2;HCN4;KLF4;CPZ;ANXA2
YAP1-20516196-MESC-MOUSE	1.73946e-06	7.10693e-05	-1.27083	12.1388	SLC1A4;PVR;COL18A1;CRISPLD2;PIM1;TUBB6;SLC4A1;RGS9;KLF2;AQP1;KLF4;CPZ;ANXA2
KLF4-18358816-MESC-mouse	3.11654e-06	0.000111416	-1.74166	15.853	SLC1A4;PLEKHG2;MSX1;F2RL1;PIM1;SCN4B;IGF2;KLF2;KLF4;IGFBP5;ANXA2
EP300-20729851-FORBRAIN_MIDBRAIN_LIMB_HEART-MOUSE	3.57327e-06	0.00011355	-2.25772	20.5075	COL18A1;ALAS2;ID1;FMO1;F2RL1;PIM1;SLC4A1;COL1A1;CNN1;IGFBP2;FLNA;ANXA2
MTF2-20144788-MESC-MOUSE	4.79548e-06	0.000132836	-1.05853	9.44885	AEBP1;EGR2;PCDHB5;APOLD1;PIM1;IGF2;MSX1;SCN4B;ADAMTS1;WNT6;HCN4;LOXL1;KLF4;IGFBP5
TP53-20018659-R1E-MOUSE	5.10907e-06	0.000132836	-1.91657	17.108	COL18A1;MSX1;EGR2;TUBB6;SCN4B;SLC22A6;IGF2;IGFBP5;CPZ
TCF3-18347094-MESC-mouse	6.52243e-06	0.000148793	-1.55785	13.7293	COL18A1;PLEKHG2;AEBP1;MSX1;ID1;F2RL1;PIM1;IGF2;KLF2;IGFBP2;HEMGN;CPZ
MITF-21258399-MELANOMA-HUMAN	7.16509e-06	0.000148793	-0.437647	3.85696	COL18A1;MAFF;FMOD;AEBP1;PIM1;APOLD1;AQP1;ANXA2;CPZ;SLC1A4;PLEKHG2;SERPINF1;PTGDS;DDX3X;ID1;GUCY1B2;RGS9;LOXL1;KLF4
KLF4-19030024-MESC-mouse	7.28358e-06	0.000148793	-1.67061	14.723	COL18A1;MSX1;PIM1;BCL6B;IGF2;WNT6;KLF2;IGFBP2;KLF4;IGFBP5
SUZ12-18692474-MESC-mouse	9.29312e-06	0.00017313	-1.48867	12.8941	AEBP1;MSX1;EGR2;ID1;BCL6B;SCN4B;IGF2;ADAMTS1;WNT6;HCN4;IGFBP5
RNF2-16625203-MESC-mouse	9.80416e-06	0.00017313	-2.02814	17.5667	AEBP1;MSX1;EGR2;IGF2;ADAMTS1;WNT6;KLF2;LOXL1;IGFBP5
SUZ12-18974828-MESC-MOUSE	1.0291e-05	0.00017313	-1.40683	12.1852	AEBP1;MSX1;EGR2;BCL6B;SCN4B;IGF2;ADAMTS1;WNT6;HCN4;LOXL1;IGFBP5
SUZ12-16625203-MESC-mouse	1.35436e-05	0.000215193	-2.00855	16.9601	AEBP1;MSX1;EGR2;BCL6B;IGF2;ADAMTS1;WNT6;KLF2;IGFBP5
GATA1-19941826-K562-human	1.44016e-05	0.000216781	-2.43977	20.5834	SLC1A4;COL18A1;PIM1;SLC4A1;COL1A1;AQP1;KLF4;HEMGN
EZH2-18974828-MESC-MOUSE	1.60724e-05	0.000217436	-1.67717	14.1446	AEBP1;MSX1;EGR2;SCN4B;IGF2;ADAMTS1;WNT6;HCN4;IGFBP5
RNF2-18974828-MESC-MOUSE	1.60724e-05	0.000217436	-1.68915	14.2456	AEBP1;MSX1;EGR2;SCN4B;IGF2;ADAMTS1;WNT6;HCN4;IGFBP5
ASH2L-23239880-MESC-MOUSE	1.71822e-05	0.000217436	-0.706411	5.95759	COL18A1;MAFF;EIF2S3X;RBP1;F2RL1;PIM1;FLNA;DDX3X;SERPINF1;SLC4A1;SLC13A4;RGS9;IGFBP2;KLF2
WT1-20215353-NEPHRON PROGENITOR-MOUSE	1.74861e-05	0.000217436	-1.51041	12.7382	COL18A1;PLEKHG2;AEBP1;RBP1;PIM1;COL1A2;IGF2;IGFBP2;LOXL1;PCOLCE
BMI1-23680149-NPCS-MOUSE	2.68674e-05	0.00032017	-1.53896	12.3835	MSX1;EGR2;ID1;SCN4B;IGF2;WNT6;HCN4;IGFBP5
JARID2-20064375-MESC-MOUSE	3.98481e-05	0.000455863	-1.56618	12.0491	MSX1;EGR2;SCN4B;IGF2;ADAMTS1;WNT6;HCN4;IGFBP5
TP63-23658742-EP156T-HUMAN	4.67137e-05	0.00051385	-0.600453	4.54758	RBP1;F2RL1;ANXA2;SLC1A4;SERPINF1;DDX3X;CRISPLD2;COL1A2;GUCY1B2;ADAMTS1;RGS9;LOXL1;KLF4;IGFBP5
RELA-24523406-FIBROSARCOMA-HUMAN	5.90886e-05	0.000625901	-1.31211	9.67852	MAFF;PLEKHG2;PTGDS;PIM1;COL1A2;IGFBP2;KLF4;FLNA
SIN3B-21632747-MESC-MOUSE	6.95085e-05	0.000709979	-0.319403	2.31576	MAFF;PIM1;HEMGN;PLEKHG2;FMO1;ID1;TUBB6;RGS9;WNT6;HCN4;IGFBP2;KLF2;LOXL1;KLF4;IGFBP5
RARG-19884340-MEF-MOUSE	9.0126e-05	0.000866208	-2.23427	15.7547	AEBP1;TUBB6;COL1A1;LOXL1;PCOLCE
JARID2-20075857-MESC-MOUSE	9.0861e-05	0.000866208	-1.36642	9.63518	MSX1;EGR2;SCN4B;IGF2;ADAMTS1;WNT6;HCN4;IGFBP5
EZH2-23942234-MYOBLASTS AND MYOTUBES-MOUSE	9.62302e-05	0.000887801	-1.52607	10.7233	DDX3X;CRISPLD2;SLC4A1;WNT6;PCOLCE;FLNA;ANXA2
AR-20517297-VCAP-HUMAN	9.95273e-05	0.000889525	-1.02874	7.22672	GSTM2;ALAS2;DDX3X;SLC22A8;SLC4A1;SLC13A4;KLF2;HCN4;LOXL1;ANXA2
MYC-19915707-AK7-human	0.000114919	0.000995969	-1.42537	9.85186	PVR;COL18A1;PTGDS;SLC22A8;F2RL1;TUBB6;IGF2;ADAMTS1;COL1A1;WNT6;KLF2;IGFBP5
GATA1-21571218-MEGAKARYOCYTES-HUMAN	0.000152602	0.00128365	-0.817211	5.44103	FMOD;MSX1;RASGRP4;ID1;CRISPLD2;F2RL1;PIM1;SLC4A1;KLF2;AQP1;HEMGN
E2F1-18555785-MESC-mouse	0.000193789	0.00158354	-0.635022	4.09468	COL18A1;MAFF;EIF2S3X;F2RL1;PIM1;FLNA;PCOLCE;ANXA2;SLC1A4;DDX3X;ID1;TUBB6;IGFBP2;KLF2
SETDB1-19884257-MESC-mouse	0.000306252	0.00240019	-0.930467	5.61277	SLC1A4;COL18A1;SERPINF1;F2RL1;PIM1;GUCY1B2;IGF2;COL1A1;WNT6;LOXL1
SOX11-23321250-Z138-A519-JVM2-HUMAN	0.000310514	0.00240019	-1.9651	11.8539	COL18A1;RASGRP4;ID1;COL1A2;TUBB6;KLF4;ANXA2
ZNF217-24962896-MCF7-HUMAN	0.000329495	0.00244031	-1.19778	7.20539	SLC1A4;COL18A1;ID1;CRISPLD2;RGS9;LOXL1;KLF4;ANXA2
TCF7-22412390-EML-MOUSE	0.000339691	0.00244031	-1.03592	6.23171	PVR;MAFF;GSTM2;PLEKHG2;ID1;CRISPLD2;PIM1;WNT6
MYC-19030024-MESC-mouse	0.000341302	0.00244031	-0.625792	3.76453	SLC1A4;EIF2S3X;MSX1;DDX3X;CRISPLD2;F2RL1;PIM1;BCL6B;ADAMTS1;KLF2;IGFBP2;PCOLCE;KLF4
EED-16625203-MESC-mouse	0.000378837	0.00264262	-1.95167	11.5851	MSX1;BCL6B;IGF2;ADAMTS1;LOXL1;IGFBP5
RAD21-21589869-MESC-MOUSE	0.000479612	0.00326593	-0.836694	4.78941	SLC1A4;FMOD;SERPINF1;PCDHB5;COL3A1;COL1A2;COL1A1;IGFBP2;IGFBP5
EKLF-21900194-ERYTHROCYTE-MOUSE	0.000525416	0.00349462	-1.12894	6.38588	EIF2S3X;ALAS2;PIM1;IGF2;SLC4A1;AQP1;HEMGN
DNAJC2-21179169-NT2-HUMAN	0.000574932	0.00373706	-1.50956	8.4376	SLC1A4;PLEKHG2;EGR2;BCL6B;SLC4A1;IGFBP5
PPARG-20887899-3T3-L1 PREADIPOCYTE CELLS-MOUSE	0.00059674	0.00379261	-0.299	1.66683	MAFF;FMOD;ALAS2;ID1;COL3A1;COL1A2;GUCY1B2;SLC4A1;KLF2;LOXL1;KLF4;ANXA2
SRY-25088423-EMBRYONIC GONADS-MOUSE	0.000650005	0.0039881	-0.217458	1.20133	SERPINF1;RBP1;PTGDS;SLC22A8;PIM1;RGS9;COL1A1;WNT6;LOXL1;PCOLCE;CPZ
PHC1-16625203-MESC-mouse	0.000655387	0.0039881	-1.8496	10.218	MSX1;EGR2;IGF2;ADAMTS1;KLF2;IGFBP5
NANOG-18700969-MESC-mouse	0.000685442	0.00408409	-2.98818	16.4369	COL18A1;ID1;IGF2;IGFBP2
E2F1-17053090-MCF7-human	0.000751788	0.00432774	-1.14857	6.25133	COL18A1;PLEKHG2;RASGRP4;SCN4B;GUCY1B2;ADAMTS1;RGS9;KLF2
STAT3-19079543-MESC-mouse	0.000756598	0.00432774	-1.6781	9.13341	MSX1;EGR2;ID1;PIM1;WNT6;PCOLCE
TP63-22573176-HFKS-HUMAN	0.00079775	0.00442658	-0.0675976	0.366388	COL18A1;RBP1;FLNA;ANXA2;SLC1A4;SERPINF1;CRISPLD2;FMO1;ID1;GUCY1B2;WNT6;IGFBP2;LOXL1
POU5F1-18692474-MESC-mouse	0.000804832	0.00442658	-0.45165	2.448	PVR;EGR2;PIM1;CPZ;SLC1A4;PLEKHG2;MSX1;ID1;BCL6B;RGS9;HCN4;IGFBP2;KLF2
CTNNB1-24651522-LGR5+ INTESTINAL STEM CELL-HUMAN	0.000911349	0.00491785	-2.35821	12.5336	MSX1;PIM1;WNT6
BMI1-19503595-MEFC-mouse	0.000982565	0.00516046	-1.46823	7.73279	FMO1;F2RL1;BCL6B;SLC13A4;FLNA
SMAD4-21741376-HESC-HUMAN	0.00099343	0.00516046	-1.20226	6.33198	COL18A1;FMOD;ID1;PIM1;APOLD1;GUCY1B2;CNN1;KLF2;KLF4;CPZ
RUNX1-17652178-JURKAT-HUMAN	0.00101044	0.00516046	-1.77056	9.32505	AEBP1;EGR2;PTGDS;DDX3X;ADAMTS1;HEMGN
TCF4-23295773-U87-HUMAN	0.00107569	0.00539735	-0.0776608	0.405533	FMOD;MSX1;CRISPLD2;SLC22A8;COL1A2;IGF2;KLF2;HCN4;IGFBP5;HEMGN;CPZ;ANXA2
GATA1-19941827-MEL-mouse	0.00111007	0.00547378	-0.865086	4.50518	COL18A1;ALAS2;CRISPLD2;SLC22A8;APOLD1;SLC4A1;AQP1;HEMGN
SOX2-18692474-MESC-mouse	0.00119023	0.00576958	-0.62419	3.2178	SLC1A4;PVR;MSX1;EGR2;ID1;F2RL1;PIM1;BCL6B;RGS9;KLF2;IGFBP2
TAL1-20566737-PRIMARY FETAL LIVER ERYTHROID CELLS-MOUSE	0.00127755	0.006027	-0.734009	3.75189	COL18A1;ALAS2;PIM1;SLC22A6;SLC4A1;SLC13A4;AQP1;HEMGN
NFE2L2-20460467-MEF-MOUSE	0.00130655	0.006027	-1.07005	5.46957	SLC1A4;MAFF;GSTM2;SERPINF1;COL1A2;KLF4
NRF2-20460467-MEF-MOUSE	0.00130655	0.006027	-1.08225	5.53194	SLC1A4;MAFF;GSTM2;SERPINF1;COL1A2;KLF4
SOX9-25088423-EMBRYONIC GONADS-MOUSE	0.00140314	0.00636981	-0.536903	2.71468	EIF2S3X;RBP1;PTGDS;ID1;SLC22A8;COL1A2;PCOLCE;IGFBP5
NANOG-18347094-MESC-mouse	0.00142657	0.00637499	-1.01297	5.12094	PVR;COL18A1;ID1;F2RL1;PIM1;IGF2;KLF2;IGFBP2
CREB1-23762244-HIPPOCAMPUS-RAT	0.00148875	0.00655049	-0.313293	1.57531	MAFF;ID1;SLC22A8;PIM1;ADAMTS1;RGS9;COL1A1;KLF2;KLF4
PPARD-23176727-KERATINOCYTES-MOUSE	0.00151615	0.00656997	-1.87384	9.4165	AEBP1;COL1A1;PCOLCE
SMAD3-18955504-HaCaT-human	0.00156363	0.00657645	-0.854283	4.29214	COL18A1;EGR2;ID1;F2RL1;PIM1;TUBB6;KLF4;ANXA2
SMAD2-18955504-HaCaT-human	0.00156363	0.00657645	-0.866686	4.35446	COL18A1;EGR2;ID1;F2RL1;PIM1;TUBB6;KLF4;ANXA2
PPARD-21283829-MYOFIBROBLAST-HUMAN	0.00161334	0.00661129	0.0291728	-0.146418	PVR;COL18A1;SERPINF1;ID1;PIM1;TUBB6;CNN1;WNT6;PCOLCE;KLF4;ANXA2
NKX2-5-21415370-HL-1-MOUSE	0.00163024	0.00661129	-1.47157	0	PVR;FMOD;PLEKHG2;CRISPLD2;ADAMTS1;PCOLCE;ANXA2
MECOM-23826213-KASUMI-MOUSE	0.00164127	0.00661129	-0.527522	2.64762	SLC1A4;RASGRP4;ID1;TUBB6;WNT6;FLNA;HEMGN;ANXA2
SMARCA4-20176728-TROPHOBLAST STEM CELLS-MOUSE	0.00174977	0.00695048	-1.25164	6.21931	MSX1;ID1;PIM1;PCOLCE;HEMGN;ANXA2
NACC1-18358816-MESC-mouse	0.00190234	0.00745301	-1.47398	7.22124	COL18A1;F2RL1;ADAMTS1;KLF2;IGFBP2
KLF1-20508144-FETAL-LIVER-ERYTHROID-MOUSE	0.00196283	0.00758608	-0.94904	4.63268	SLC1A4;ALAS2;PIM1;APOLD1;SLC4A1;HEMGN
SETDB1-19884255-MESC-mouse	0.00203889	0.00777495	-0.812918	3.94822	EIF2S3X;ID1;APOLD1;COL1A1;WNT6;LOXL1;KLF4;FLNA
FLI1-20887958-HPC-7-MOUSE	0.00210235	0.00791148	-0.413465	2.00094	SLC1A4;EGR2;PTGDS;RASGRP4;SLC22A8;TUBB6;WNT6;KLF2
DMRT1-23473982-TESTES-MOUSE	0.00238621	0.00886305	-0.388667	1.83679	ID1;SLC22A8;F2RL1;IGF2;SLC13A4;RGS9;FLNA;IGFBP5
CCND1-20090754-RETINA-MOUSE	0.00288433	0.0105759	-0.882702	4.01557	MAFF;PLEKHG2;DDX3X;PIM1;COL1A2;IGFBP2;IGFBP5;HEMGN
TP53-23651856-MEF-MOUSE	0.00309629	0.011091	0.189191	-0.851666	COL18A1;EGR2;SERPINF1;CRISPLD2;TUBB6;SCN4B;COL1A1;HCN4;FLNA;CPZ
NR0B1-18358816-MESC-mouse	0.00310237	0.011091	-0.882629	0	PLEKHG2;ID1;CRISPLD2;PIM1;KLF2;IGFBP2;PCOLCE
NR3C1-23031785-PC12-MOUSE	0.00404538	0.0142837	-1.23472	5.24589	SLC1A4;FMOD;ID1;PIM1;GUCY1B2
ELK1-22589737-MCF10A-HUMAN	0.00423336	0.0147388	-1.09759	4.62885	PLEKHG2;EGR2;SLC13A4;FLNA;ANXA2
STAT3-1855785-MESC-mouse	0.00427735	0.0147388	-1.4624	6.16734	MSX1;DDX3X;PIM1;PCOLCE
TET1-21451524-MESC-MOUSE	0.00489748	0.0166748	-0.362767	1.48512	COL18A1;AEBP1;PTGDS;COL1A2;BCL6B;SLC4A1;HCN4
TCF3-18467660-MESC-MOUSE	0.00504884	0.0169879	-1.21172	4.93809	SLC1A4;AEBP1;DDX3X;ID1;WNT6;KLF2
ESR1-22446102-UTERI-MOUSE	0.00609767	0.0202783	-1.33771	5.21466	FMOD;AEBP1;EGR2;COL3A1;SLC13A4;KLF2;ANXA2
KLF5-18264089-MESC-mouse	0.006379	0.0203999	-1.81689	7.07176	KLF2;KLF4
KLF4-18264089-MESC-mouse	0.006379	0.0203999	-1.83481	7.1415	KLF2;KLF4
KLF2-18264089-MESC-mouse	0.006379	0.0203999	-1.85097	7.20438	KLF2;KLF4
SMAD3-21741376-HESC-HUMAN	0.00641956	0.0203999	-1.23821	4.81938	FMOD;PIM1;APOLD1;GUCY1B2;KLF4;CPZ
CDX2-19796622-MESC-mouse	0.00682711	0.0214566	-1.57676	6.05747	MAFF;MSX1;IGF2
SUZ12-18555785-MESC-mouse	0.00728026	0.0223679	-0.913443	3.4712	MSX1;IGF2;WNT6;LOXL1;IGFBP5
NANOG-18692474-MESC-mouse	0.00746914	0.0223679	-0.194358	0.738587	PVR;MSX1;ID1;F2RL1;PIM1;GUCY1B2;IGF2;KLF2;IGFBP2
SALL4-18804426_ESC-MESC-mouse	0.00747867	0.0223679	-1.30169	4.94658	MSX1;DDX3X;F2RL1;KLF2;IGFBP2
TET1-21490601-MESC-MOUSE	0.00752677	0.0223679	-0.167564	0.636765	PVR;COL18A1;MAFF;ADAMTS1;HCN4;CPZ;ANXA2
TBX3-20139965-MESC-MOUSE	0.00756486	0.0223679	-1.06901	4.06238	COL18A1;EGR2;KLF2;LOXL1;KLF4
STAT3-18555785-MESC-MOUSE	0.00758632	0.0223679	-0.182499	0.693519	SLC1A4;RASGRP4;CRISPLD2;PIM1;KLF2;HCN4;KLF4
AHR-22903824-MCF7-HUMAN	0.00818149	0.0238766	-1.0374	3.87455	COL18A1;CRISPLD2;KLF4;IGFBP5
FOXO3-23340844-DLD1-HUMAN	0.00838527	0.0242241	-0.924298	3.43877	MAFF;F2RL1;PIM1;KLF4
CTCF-18555785-MESC-mouse	0.00896076	0.0256278	-0.618279	2.26542	SLC1A4;FMOD;EIF2S3X;PCDHB5;BCL6B;RGS9
STAT3-23295773-U87-HUMAN	0.00937602	0.0265499	0.394333	-1.43093	SLC1A4;MSX1;CRISPLD2;SLC13A4;RGS9;KLF2;IGFBP2;AQP1;KLF4
TCFAP2C-20176728-TROPHOBLAST STEM CELLS-MOUSE	0.0106268	0.0297966	-0.239927	0	COL18A1;AEBP1;MSX1;ID1;PIM1;PCOLCE;IGFBP5;ANXA2
SMAD4-19686287-HaCaT-human	0.0114652	0.0318355	-1.38435	4.7721	ID1;F2RL1;ANXA2
ATF3-23680149-GBM1-GSC-HUMAN	0.0121814	0.0332384	-0.111704	0.380244	MAFF;RBP1;ID1;PIM1;APOLD1;ADAMTS1;ANXA2
TFAP2C-20629094-MCF7-HUMAN	0.0122029	0.0332384	-0.457148	1.55615	COL18A1;SERPINF1;CRISPLD2;SLC13A4;IGFBP5
SOX2-18358816-MESC-mouse	0.0126398	0.0341035	-0.982078	3.31781	ID1;CRISPLD2;KLF2;IGFBP2
IKZF1-21737484-HCT116-HUMAN	0.0140336	0.0375104	-1.51702	4.98058	SLC1A4;RBP1
EOMES-20176728-TROPHOBLAST STEM CELLS-MOUSE	0.0145453	0.0383754	-0.548079	1.78692	COL18A1;EGR2;ID1;PIM1;PCOLCE;ANXA2
ESR1-17901129-mouse liver-mouse	0.0146256	0.0383754	-1.19672	3.90172	PTGDS;PIM1;SLC22A6
TP53-18474530-U2OS-human	0.0150249	0.0390649	-0.775229	2.5137	TUBB6;COL1A1;IGFBP5;ANXA2
SCL-21571218-MEGAKARYOCYTES-HUMAN	0.0160937	0.0414667	-0.145421	0.462856	COL18A1;PTGDS;DDX3X;RGS9;FLNA;IGFBP5
NANOG-16518401-MESC-mouse	0.0178372	0.0455485	-1.79009	5.52955	COL18A1;F2RL1;COL3A1;PIM1;TUBB6;IGFBP2;LOXL1;KLF4;IGFBP5
FOXA2-19822575-HepG2-human	0.0191693	0.0485169	0.546839	-1.65465	COL18A1;SERPINF1;ID1;CRISPLD2;PIM1;APOLD1;IGFBP5;ANXA2
GFI1B-20887958-HPC-7-MOUSE	0.0198517	0.0498034	0.00342407	0	MAFF;RASGRP4;ID1;PIM1;TUBB6;WNT6
CEBPD-23245923-MEF-MOUSE	0.0203634	0.0502063	-0.916619	2.74217	COL18A1;COL1A2;KLF4
CDX2-20551321-CACO-2-HUMAN	0.0203634	0.0502063	-1.35145	4.04302	ID1;PIM1;KLF4
WT1-19549856-Wilms tumor-derived CCG99?11-human	0.0223116	0.0544087	-1.28248	3.7336	EGR2;COL1A1
CREB1-20920259-GC1-SPG-MOUSE	0.0224483	0.0544087	0.702151	-2.04412	SLC1A4;MAFF;ID1;BCL6B;RGS9;CNN1;KLF2;CPZ
SOX2-20726797-SW620-HUMAN	0.02651	0.0637131	-0.145411	0	PVR;MSX1;SERPINF1;RBP1;TUBB6;KLF2;IGFBP2
PAX6-23342162-BETA-FORBRAIN-LENS-MOUSE	0.0278529	0.0663829	-0.575609	1.56123	CRISPLD2;SLC22A8;COL1A1;KLF4
NUCKS1-24931609-HEPATOCYTES-MOUSE	0.0302033	0.0706432	-0.699895	1.8548	COL18A1;EGR2;PIM1
PRDM5-23873026-MEF-MOUSE	0.0303815	0.0706432	-0.401844	1.06493	DDX3X;F2RL1;PIM1;FLNA
ARNT-22903824-MCF7-HUMAN	0.0303815	0.0706432	-0.484321	1.2835	COL18A1;CRISPLD2;KLF4;IGFBP5
MEF2A-21415370-HL-1-MOUSE	0.0321728	0.0742051	-1.01049	2.62821	PVR;CRISPLD2;ADAMTS1;PCOLCE
POU5F1-18347094-MESC-mouse	0.0331106	0.0757571	-0.11746	0.303074	AEBP1;EGR2;ID1;PIM1;KLF2;IGFBP2
PAX3-FKHR-20663909-RHABDOMYOSARCOMA-HUMAN	0.0336303	0.0763355	-0.343215	0.88296	PIM1;RGS9;LOXL1;KLF4
JUN-21703547-K562-HUMAN	0.0348911	0.0785737	-0.395049	1.00489	APOLD1;ADAMTS1;RGS9;AQP1;KLF4
SREBP2-21459322-LIVER-MOUSE	0.036868	0.0823769	-0.298295	0.744678	COL18A1;SLC4A1;SLC13A4;KLF2
TCF7L2-21901280-H4IIE-RAT	0.0380772	0.0838152	-0.830124	2.05799	CRISPLD2;PIM1;SLC13A4
FOXM1-23109430-U2OS-HUMAN	0.0380978	0.0838152	-1.00181	2.48363	PIM1;APOLD1
GATA2-21571218-MEGAKARYOCYTES-HUMAN	0.0385525	0.0841681	-0.358305	0.886784	COL18A1;RASGRP4;SLC4A1;KLF2
RBPJ-22232070-NCS-MOUSE	0.039266	0.0849816	-0.595884	1.46904	IGFBP2
RUNX1-20887958-HPC-7-MOUSE	0.0395194	0.0849816	-0.224456	0.553356	PTGDS;RASGRP4;SLC22A8;PIM1
SOX2-21211035-LN229_GBM-HUMAN	0.0400112	0.0851045	0.506702	-1.24845	MSX1;FMO1;CRISPLD2;PIM1;COL1A2;SLC4A1;RGS9;CPZ
HNF4A-19761587-HUMAN INTESTINAL CELL LINE CACO-2-human	0.0401717	0.0851045	-0.878849	0	PLEKHG2;ID1;PIM1;GUCY1B2
MYBL2-22936984-MESC-MOUSE	0.0432053	0.0908581	-0.292141	0.700688	PLEKHG2;AEBP1;MSX1;ID1;PIM1;IGFBP2
NANOG-16153702-HESC-human	0.0435932	0.0910048	-0.857521	2.05534	RBP1;ID1;SLC13A4;RGS9;IGFBP2
GATA2-20887958-HPC-7-MOUSE	0.0456488	0.0943257	0.217536	-0.513604	EGR2;RASGRP4;SLC22A8;PIM1;WNT6
TP63-17297297-HaCaT-human	0.0458436	0.0943257	-0.596307	0	SERPINF1
SIN3A-21632747-MESC-MOUSE	0.0470353	0.0960864	-0.0683619	0.160138	MAFF;PIM1;TUBB6;KLF2

## Sheet: Proestrus_vs_Males
Proestrus_vs_Males_ChEA_table
Term	P-value	Adjusted P-value	Z-score	Combined Score	Genes
EGR1-20690147-ERYTHROLEUKEMIA-HUMAN	3.865e-11	1.19036e-08	-0.901397	16.4473	S100A4;PVR;AEBP1;OPCML;UTX;AQP1;SERPINH1;MYL9;PLEKHG2;KCNK9;DDX3X;TUBB6;PER1;CNN1;VWA1;EGR1;DNMT3A;MAFF;RAB8B;EGR4;SPHK1;IGF2;PTPRT;CDKN1A;BGN;PANK3;TAGLN;PTGDS;ID1;COL1A1;IGFBP2;GPAM;GRASP
CLOCK-20551151-293T-HUMAN	1.1195e-09	1.05094e-07	-2.29811	36.9269	EGR1;CDKN1A;DDX3X;ID1;FMO1;PER1;AQP1;SERPINH1;RASD1;MYL9
SMARCA4-23332759-OLIGODENDROCYTES-MOUSE	1.36486e-09	1.05094e-07	-1.28315	20.6181	RAB8B;OPCML;NIT2;B3GALT1;CPEB4;COL3A1;ZKSCAN1;PTPRT;NAV3;CSDA;CDKN1A;FAM49A;KCNK9;FAT3;SLC24A2;TUBB6;ADAMTS1;RGS9;GPAM;KLF4
SUZ12-20075857-MESC-MOUSE	1.01761e-09	1.05094e-07	-0.859392	13.8091	AEBP1;OPCML;RBP1;VTN;SERPINH1;CDH7;FAM171B;KCNK9;SLC24A2;CNN1;WNT6;EGR1;DNMT3A;RAB8B;PCDHB5;EGR4;PCDHB3;SPHK1;IGF2;PTPRT;CDKN1A;RASL11A;BCL6B;ADAMTS1;RASD1;GRASP
RELA-24523406-FIBROSARCOMA-HUMAN	4.56685e-09	2.81318e-07	-1.57798	23.802	S100A4;EGR1;MAFF;SERPINH1;GPRC5A;FLNA;CDKN1A;PLEKHG2;BGN;PTGDS;COL1A2;PER1;IGFBP2;KLF4
MTF2-20144788-MESC-MOUSE	1.22831e-07	6.30531e-06	-1.11799	13.387	EGR1;DNMT3A;AEBP1;RAB8B;OPCML;PCDHB5;EGR4;PCDHB3;SPHK1;VTN;PTPRT;IGF2;CDH7;RASL11A;KCNK9;SLC24A2;ADAMTS1;WNT6;KLF4
PPARG-20887899-3T3-L1 PREADIPOCYTE CELLS-MOUSE	4.07508e-07	1.79304e-05	-0.943644	10.3131	EGR1;MAFF;DNMT3A;FMOD;RAB8B;COL3A1;NAV3;CSDA;SERPINH1;UHMK1;CDKN1A;RASL11A;PANK3;ALAS2;FAT3;ID1;COL1A2;PER1;GPAM;KLF4
RUNX1-17652178-JURKAT-HUMAN	5.13751e-07	1.97794e-05	-2.36177	25.58	EGR1;AEBP1;RAB8B;PTGDS;DDX3X;B3GALT1;CPEB4;ADAMTS1;NAV3;CSDA;PEG3
EP300-20729851-FORBRAIN_MIDBRAIN_LIMB_HEART-MOUSE	7.96148e-07	2.7246e-05	-2.25772	23.73	EGR1;RAB8B;CPEB4;CSDA;SERPINH1;FLNA;MYL9;ALAS2;FMO1;ID1;SLC24A2;CNN1;COL1A1;IGFBP2;PEG3
SUZ12-18692474-MESC-mouse	1.50304e-06	4.62936e-05	-1.55003	15.4701	AEBP1;RASL11A;KCNK9;OPCML;ID1;EGR4;SLC24A2;SPHK1;BCL6B;PTPRT;IGF2;ADAMTS1;WNT6;RASD1
SIN3B-21632747-MESC-MOUSE	1.85672e-06	5.19881e-05	-0.674732	6.65589	DNMT3A;MAFF;EGR4;VTN;PLEKHG2;CDKN1A;FAM49A;PANK3;KCNK9;FMO1;ID1;SLC24A2;TUBB6;PER1;RGS9;MTMR9;WNT6;VWA1;IGFBP2;GPAM;KLF4
MITF-21258399-MELANOMA-HUMAN	2.52196e-06	6.47302e-05	-0.465425	4.48915	MAFF;DNMT3A;FMOD;AEBP1;RAB8B;NIT2;SPHK1;ZKSCAN1;AQP1;GPRC5A;GPR4;MYL9;PLEKHG2;CDKN1A;FAM49A;PANK3;PTGDS;DDX3X;FAT3;ID1;PER1;RGS9;VWA1;KLF4
RAD21-21589869-MESC-MOUSE	3.16135e-06	7.48996e-05	-1.21469	11.5388	FMOD;PCDHB5;COL3A1;SPHK1;UHMK1;GPR4;CDH7;KCNK9;COL1A2;SULT1D1;COL1A1;IGFBP2;RASD1;GRASP
CREB1-23762244-HIPPOCAMPUS-RAT	4.0586e-06	8.92892e-05	-1.05032	9.79284	EGR1;MAFF;RAB8B;CPEB4;CDKN1A;FAM49A;PANK3;ID1;PER1;ADAMTS1;RGS9;COL1A1;GPAM;KLF4;PEG3
SUZ12-16625203-MESC-mouse	4.88486e-06	9.40335e-05	-2.03295	18.8493	AEBP1;OPCML;EGR4;SLC24A2;PCDHB3;BCL6B;PTPRT;IGF2;ADAMTS1;WNT6;RASD1
E2F1-18555785-MESC-mouse	4.62128e-06	9.40335e-05	-0.945714	8.76853	EGR1;MAFF;EIF2S3X;IFITM1;NIT2;ZKSCAN1;CSDA;UHMK1;FLNA;GPR4;CDKN1A;RASL11A;DDX3X;ID1;TUBB6;MTMR9;VWA1;IGFBP2;RASD1;GRASP
AR-19668381-PC3-HUMAN	6.48083e-06	0.000117417	-1.05048	9.50662	DNMT3A;RAB8B;OPCML;B3GALT1;NIT2;UTX;ZKSCAN1;PTPRT;IGF2;NAV3;SERPINH1;GPR4;FAM49A;KCNK9;MTMR9;IGFBP2;RASD1;PEG3
RCOR3-21632747-MESC-MOUSE	7.50996e-06	0.000128504	-0.902955	8.09008	MAFF;FAM49A;CDKN1A;RASL11A;PANK3;ID1;EGR4;SLC24A2;SPHK1;VTN;WNT6;GPRC5A;GPAM;GRASP;GPR4;MYL9
SUZ12-18974828-MESC-MOUSE	9.29018e-06	0.000150599	-1.38174	12.1606	EGR1;AEBP1;RAB8B;KCNK9;OPCML;EGR4;SLC24A2;SPHK1;BCL6B;PTPRT;IGF2;ADAMTS1;WNT6
WT1-20215353-NEPHRON PROGENITOR-MOUSE	1.08748e-05	0.000167472	-1.54751	13.4551	EGR1;PLEKHG2;CDKN1A;AEBP1;RBP1;UTX;SPHK1;COL1A2;PER1;IGF2;IGFBP2;GPRC5A
NR3C1-23031785-PC12-MOUSE	1.46537e-05	0.000214921	-1.95517	16.5119	FMOD;CDKN1A;RAB8B;LOC685957;KCNK9;FAT3;ID1;PER1;NAV3
TFAP2A-17053090-MCF7-human	4.07124e-05	0.000569974	-1.34569	10.0522	RASL11A;TAGLN;OPCML;FAT3;TUBB6;PER1;VTN;COL1A1;CSDA;GPRC5A;FLNA;MYL9
TP53-18474530-U2OS-human	4.9615e-05	0.00066441	-1.7983	13.1575	FAM49A;CDKN1A;KCNK9;FAT3;CPEB4;TUBB6;COL1A1;CSDA
EZH2-23942234-MYOBLASTS AND MYOTUBES-MOUSE	0.000115219	0.00147864	-1.60796	10.4785	DNMT3A;FAM171B;DDX3X;EGR4;SPHK1;PER1;WNT6;FLNA
CCND1-20090754-RETINA-MOUSE	0.000121352	0.00149505	-1.53562	9.99011	EGR1;MAFF;PLEKHG2;RAB8B;DDX3X;UTX;COL1A2;PER1;VTN;IGFBP2;GRASP;PEG3
TCF7-22412390-EML-MOUSE	0.000141073	0.00167117	-1.19236	7.62421	PVR;MAFF;GSTM2;DNMT3A;PLEKHG2;KCNK9;ID1;ZKSCAN1;WNT6;CSDA
CDX2-20551321-CACO-2-HUMAN	0.000152989	0.00174521	-2.50621	15.9166	FAM49A;OPCML;ID1;ZKSCAN1;GPRC5A;KLF4
CTCF-18555785-MESC-mouse	0.000172718	0.00189989	-1.47657	9.25214	FMOD;DNMT3A;EIF2S3X;RASL11A;RAB8B;PCDHB5;PCDHB3;BCL6B;RGS9;RASD1
SOX9-25088423-EMBRYONIC GONADS-MOUSE	0.000187072	0.00198683	-0.977299	6.07998	EIF2S3X;KCNK9;BGN;RBP1;PTGDS;ID1;SLC24A2;SPHK1;COL1A2;PTPRT;CSDA
EZH2-18974828-MESC-MOUSE	0.000203249	0.00201938	-1.56832	9.73135	AEBP1;KCNK9;EGR4;SLC24A2;SPHK1;PTPRT;IGF2;ADAMTS1;WNT6
RNF2-18974828-MESC-MOUSE	0.000203249	0.00201938	-1.55612	9.65569	AEBP1;KCNK9;EGR4;SLC24A2;SPHK1;PTPRT;IGF2;ADAMTS1;WNT6
SOX2-21211035-LN229_GBM-HUMAN	0.000244231	0.00233121	-0.904762	5.4841	DNMT3A;OPCML;EGR4;PTPRT;NAV3;UHMK1;CDH7;FAM49A;KCNK9;FMO1;COL1A2;RGS9;ZNF483;GPAM;PEG3
POU5F1-18692474-MESC-mouse	0.000249773	0.00233121	-0.738128	4.47406	PVR;DNMT3A;RAB8B;IFITM1;NIT2;ZKSCAN1;PTPRT;CSDA;GPR4;CDKN1A;PLEKHG2;ID1;BCL6B;PER1;RGS9;MTMR9;IGFBP2
PAX3-FKHR-20663909-RHABDOMYOSARCOMA-HUMAN	0.000272976	0.00240219	-1.42344	8.58531	CDH7;OPCML;PTPRT;RGS9;NAV3;ZNF483;GPRC5A;KLF4
PPARD-21283829-MYOFIBROBLAST-HUMAN	0.000265764	0.00240219	-0.543934	3.28067	PVR;CDH7;CDKN1A;OPCML;ID1;SLC24A2;TUBB6;PTPRT;NAV3;CNN1;WNT6;SERPINH1;KLF4;GRASP;MYL9
ZFP281-18757296-E14-MOUSE	0.000290865	0.00248851	-1.40978	8.45313	EGR1;PLEKHG2;CDKN1A;RBP1;UTX;BCL6B;ADAMTS1;COL1A1;IGFBP2;SERPINH1;GRASP
SETDB1-19884255-MESC-mouse	0.00031111	0.00258978	-1.27919	7.61909	EGR1;DNMT3A;EIF2S3X;CDKN1A;IFITM1;ID1;COL1A1;WNT6;KLF4;FLNA;PEG3
OLIG2-23332759-OLIGODENDROCYTES-MOUSE	0.000338083	0.00274025	-1.04022	6.137	DNMT3A;FAM49A;KCNK9;OPCML;B3GALT1;SLC24A2;CPEB4;TUBB6;PTPRT;NAV3;GPAM
JARID2-20064375-MESC-MOUSE	0.000378791	0.00299148	-1.39919	8.13206	KCNK9;EGR4;SLC24A2;SPHK1;PTPRT;IGF2;ADAMTS1;WNT6
RARG-19884340-MEF-MOUSE	0.000399691	0.00307762	-2.09571	12.1208	S100A4;AEBP1;TUBB6;COL1A1;GPRC5A
KLF5-18264089-MESC-mouse	0.000616479	0.00407965	-2.60325	14.3224	DNMT3A;CDKN1A;KLF4
KLF2-18264089-MESC-mouse	0.000616479	0.00407965	-2.58483	14.2211	DNMT3A;CDKN1A;KLF4
KLF4-18264089-MESC-mouse	0.000616479	0.00407965	-2.56902	14.1341	DNMT3A;CDKN1A;KLF4
BMI1-19503595-MEFC-mouse	0.00063579	0.00407965	-1.53742	8.45847	FMO1;BCL6B;PTPRT;VWA1;GPAM;FLNA
KLF4-19030024-MESC-mouse	0.000583575	0.00407965	-1.33807	7.36174	RAB8B;IFITM1;BCL6B;IGF2;WNT6;IGFBP2;GPRC5A;KLF4;GPR4
ATF3-23680149-GBM1-GSC-HUMAN	0.000608413	0.00407965	-0.8882	4.88665	S100A4;EGR1;MAFF;CDKN1A;RBP1;ID1;SPHK1;PER1;ADAMTS1;CSDA;GPRC5A
ASH2L-23239880-MESC-MOUSE	0.000630237	0.00407965	-0.291188	1.60204	EGR1;MAFF;EIF2S3X;IFITM1;RBP1;ZKSCAN1;CSDA;GPRC5A;FLNA;FAM49A;DDX3X;RGS9;MTMR9;IGFBP2
FOXP1-21924763-HESC-HUMAN	0.000600846	0.00407965	-0.13496	0.742514	S100A4;EGR1;MAFF;IFITM1;EGR4;NIT2;PANK3;ID1;PER1;ADAMTS1;RGS9;COL1A1;MTMR9;RASD1;GPAM
RNF2-16625203-MESC-mouse	0.000669474	0.00420812	-1.62826	8.9078	AEBP1;OPCML;SLC24A2;PTPRT;IGF2;ADAMTS1;WNT6;RASD1
GFI1B-20887958-HPC-7-MOUSE	0.000688741	0.00424265	-0.817326	4.4647	EGR1;MAFF;CDKN1A;RASL11A;FAM171B;ID1;TUBB6;VTN;WNT6;VWA1
ESR1-17901129-mouse liver-mouse	0.0007128	0.00430475	-1.92633	10.4947	PTGDS;CPEB4;PER1;SLC22A6;GPAM
NANOG-18347094-MESC-mouse	0.000799473	0.00473534	-1.16201	6.21988	PVR;DNMT3A;CDKN1A;IFITM1;NIT2;ID1;PTPRT;IGF2;IGFBP2;GPRC5A
NANOG-18692474-MESC-mouse	0.00088196	0.00503044	-0.728476	0	PVR;DNMT3A;RAB8B;IFITM1;NIT2;ZKSCAN1;IGF2;PTPRT;CSDA;GPRC5A;GPR4;ID1;IGFBP2
HNF4A-19822575-HepG2-human	0.000881704	0.00503044	0.993482	-5.25775	PVR;DNMT3A;MAFF;B3GALT1;NIT2;UTX;CPEB4;SPHK1;ZKSCAN1;PTPRT;PLEKHG2;CDKN1A;FAM49A;FAT3;ID1;RGS9;MTMR9;VWA1;IGFBP2;GRASP
REST-21632747-MESC-MOUSE	0.00104409	0.00584689	-0.525279	2.7009	DNMT3A;FAM49A;KCNK9;OPCML;EGR4;B3GALT1;SLC24A2;VTN;PTPRT;NAV3;MTMR9
STAT3-23295773-U87-HUMAN	0.00122806	0.00675435	-0.297285	1.4857	RAB8B;PANK3;KCNK9;OPCML;IFITM1;FAT3;PTPRT;RGS9;IGFBP2;CSDA;AQP1;GPRC5A;KLF4
NACC1-18358816-MESC-mouse	0.00137484	0.0067699	-1.6337	8.16077	DNMT3A;CDKN1A;IFITM1;NIT2;ADAMTS1;IGFBP2
TCF3-18692474-MESC-mouse	0.00128946	0.0067699	-1.37147	6.85085	PVR;DNMT3A;IFITM1;NIT2;ID1;PTPRT;SERPINH1;GPRC5A
BACH1-22875853-HELA-AND-SCP4-HUMAN	0.00129548	0.0067699	-1.13588	5.67405	EGR1;CDH7;PANK3;IFITM1;EGR4;COL3A1;PTPRT;GPR4
NFE2L2-20460467-MEF-MOUSE	0.00138361	0.0067699	-1.082	5.40487	MAFF;GSTM2;CDKN1A;OPCML;NIT2;COL1A2;KLF4
NRF2-20460467-MEF-MOUSE	0.00138361	0.0067699	-1.07031	5.34646	MAFF;GSTM2;CDKN1A;OPCML;NIT2;COL1A2;KLF4
KLF4-18358816-MESC-mouse	0.00138475	0.0067699	-1.06976	5.34373	EGR1;PLEKHG2;CDKN1A;IFITM1;IGF2;MTMR9;GPRC5A;UHMK1;KLF4
SPI1-23547873-NB4-HUMAN	0.00134841	0.0067699	-0.0566075	0.28277	S100A4;DNMT3A;CDKN1A;AEBP1;RAB8B;PANK3;IFITM1;DDX3X;NIT2;CPEB4;VTN;IGFBP2;SERPINH1
ERG-20517297-VCAP-HUMAN	0.00143642	0.00691279	-1.06702	5.30775	S100A4;RAB8B;OPCML;B3GALT1;CPEB4;RASD1;PEG3
E2F1-17053090-MCF7-human	0.00153619	0.00727919	-0.9567	4.70958	PLEKHG2;UTX;PER1;VTN;ADAMTS1;RGS9;NAV3;RASD1;PEG3
REST-18959480-MESC-mouse	0.00165328	0.0077153	-1.44574	7.03286	EGR1;DNMT3A;CDH7;CDKN1A;EGR4;PCDHB3;PTPRT;RGS9;MTMR9;GPAM;GRASP;GPR4
SOX2-18692474-MESC-mouse	0.00187766	0.00863164	-0.513822	2.44185	PVR;DNMT3A;RAB8B;IFITM1;ID1;BCL6B;PER1;ZKSCAN1;RGS9;MTMR9;IGFBP2;SERPINH1;PEG3
TP53-20018659-R1E-MOUSE	0.00196656	0.00890736	-1.22918	5.8028	CDKN1A;KCNK9;OPCML;SPHK1;TUBB6;SLC22A6;IGF2
EED-16625203-MESC-mouse	0.00201311	0.00898604	-1.60619	7.56851	EGR4;BCL6B;PTPRT;IGF2;ADAMTS1;RASD1
SOX11-23321250-Z138-A519-JVM2-HUMAN	0.0020765	0.00913662	-1.56487	7.3478	CDH7;IFITM1;ID1;PCDHB3;COL1A2;TUBB6;KLF4
NANOG-18700969-MESC-mouse	0.00221901	0.0096243	-2.62886	12.207	IFITM1;ID1;IGF2;IGFBP2
ZFP281-18358816-MESC-mouse	0.00224984	0.0096243	-1.71405	7.95912	DNMT3A;CDH7;KCNK9;ADAMTS1;GRASP
TET1-21451524-MESC-MOUSE	0.00235735	0.00994609	-0.501673	2.313	DNMT3A;AEBP1;PTGDS;PCDHB3;COL1A2;BCL6B;PER1;VTN;GRASP
NUCKS1-24931609-HEPATOCYTES-MOUSE	0.00242092	0.0100763	-1.25638	5.77631	EGR1;DNMT3A;CDKN1A;VTN;GPAM
TCF3-18347094-MESC-mouse	0.00246055	0.0101047	-0.76425	3.51155	DNMT3A;PLEKHG2;AEBP1;IFITM1;ID1;PTPRT;IGF2;IGFBP2;SERPINH1;GPRC5A
CREB1-20920259-GC1-SPG-MOUSE	0.0028039	0.0113632	0.0403954	-0.180866	EGR1;MAFF;CDKN1A;RAB8B;ID1;BCL6B;PER1;PTPRT;RGS9;CNN1;GPAM;PEG3
ESR1-22446102-UTERI-MOUSE	0.00309475	0.012379	-1.45063	0	FMOD;CDKN1A;AEBP1;PANK3;OPCML;B3GALT1;COL3A1;NAV3;CSDA
PHC1-16625203-MESC-mouse	0.00337161	0.0129362	-1.46592	6.37341	OPCML;EGR4;SLC24A2;PTPRT;IGF2;ADAMTS1
ELK1-22589737-MCF10A-HUMAN	0.00347931	0.0129362	-1.09759	4.77204	EGR1;PLEKHG2;PANK3;KCNK9;SERPINH1;FLNA
JUN-21703547-K562-HUMAN	0.00344668	0.0129362	-0.958337	4.16659	CDKN1A;KCNK9;CPEB4;ADAMTS1;RGS9;NAV3;AQP1;KLF4
CEBPB-20176806-THIOMACROPHAGE-MOUSE	0.00348605	0.0129362	-0.540405	2.34953	S100A4;GSTM2;RAB8B;TAGLN;CPEB4;BCL6B;PER1;COL1A1
PRDM14-21183938-MESC-MOUSE	0.00340427	0.0129362	-0.441274	1.91854	DNMT3A;PLEKHG2;PANK3;IFITM1;IGFBP2;CSDA;GPRC5A;KLF4;GPR4
YAP1-20516196-MESC-MOUSE	0.00345268	0.0129362	-0.268466	1.16722	PVR;CDH7;KCNK9;FAT3;TUBB6;RGS9;NAV3;CSDA;AQP1;KLF4
JARID2-20075857-MESC-MOUSE	0.00367497	0.0134749	-0.725468	3.12454	KCNK9;EGR4;SPHK1;PTPRT;IGF2;ADAMTS1;WNT6
PDX1-19855005-MIN6-MOUSE	0.00417443	0.0149503	-1.50753	6.33619	CDH7;DDX3X;UTX;BCL6B;PER1
CRX-20693478-ADULT_RETINA-MOUSE	0.00414844	0.0149503	-1.1207	4.71034	EGR1;FAT3;BCL6B;PER1;UHMK1
SMAD4-21799915-A2780-HUMAN	0.00511754	0.0181173	0.0337245	-0.135265	KCNK9;FAT3;DDX3X;SLC24A2;CPEB4;COL3A1;PER1;SLC22A6;PTPRT;RASD1
EGR1-19374776-THP-1-human	0.00545561	0.0190947	-1.79245	0	EGR1;PLEKHG2
MYC-18940864-HL60-human	0.0065469	0.0226567	-1.21889	4.61629	RASL11A;RAB8B;CNN1;CSDA;UHMK1
SMAD3-21741376-HESC-HUMAN	0.00809968	0.0277189	-1.23821	4.43977	FMOD;FAM49A;CPEB4;PTPRT;NAV3;UHMK1;KLF4
HNF4A-19761587-HUMAN INTESTINAL CELL LINE CACO-2-human	0.0086861	0.0293991	-1.4351	5.06131	PLEKHG2;CDKN1A;NIT2;ID1;VTN;SERPINH1
NR3C1-21868756-MCF10A-HUMAN	0.00890138	0.0298003	-0.760774	2.67278	FAT3;DDX3X;CPEB4;COL1A2;AQP1;GPAM
TRIM28-21343339-HEK293-HUMAN	0.0092491	0.0303056	-1.6063	5.61631	EGR1;CDKN1A
TAL1-20566737-PRIMARY FETAL LIVER ERYTHROID CELLS-MOUSE	0.00919043	0.0303056	-0.314792	1.10065	EGR1;FAM49A;ALAS2;SPHK1;SLC22A6;CSDA;AQP1;MYL9
NKX2-5-21415370-HL-1-MOUSE	0.00953674	0.0309191	-1.16064	4.03484	PVR;FMOD;PLEKHG2;RASL11A;PER1;ADAMTS1;GPRC5A
HSF1-23293686-STHDH_STRIATAL-MOUSE	0.00980101	0.0311207	-1.67395	5.80839	MAFF;PLEKHG2;TAGLN;ZKSCAN1;VWA1;SERPINH1
TEAD4-22529382-TROPHECTODERM-MOUSE	0.00970404	0.0311207	-0.20005	0.694149	PLEKHG2;FAM49A;PANK3;OPCML;FAT3;NIT2;PTPRT;NAV3;GPAM
PPARG-20176806-THIOMACROPHAGE-MOUSE	0.0104162	0.0327365	-0.834283	2.85263	DNMT3A;CDKN1A;RAB8B;CSDA;UHMK1
GBX2-23144817-PC3-HUMAN	0.0106653	0.0331808	-1.79545	6.1149	KCNK9;OPCML;FAT3
STAT4-19710469-TH1 cell mouse-mouse	0.0110972	0.0339586	-1.41873	4.79902	MAFF;DNMT3A;PLEKHG2;RAB8B;CPEB4;SPHK1;PER1;GPR4
SETDB1-19884257-MESC-mouse	0.0113563	0.0339586	-0.0636068	0.215157	RASL11A;KCNK9;IGF2;COL1A1;WNT6;VWA1;GRASP;PEG3;MYL9
SOX17-20123909-XEN-MOUSE	0.0113548	0.0339586	-0.489748	0	DDX3X;ID1;CPEB4;PER1;ZKSCAN1;MTMR9;SERPINH1;PEG3
TP63-23658742-EP156T-HUMAN	0.011209	0.0339586	0.683664	-2.31257	EGR1;FAM49A;CDKN1A;PANK3;RBP1;DDX3X;CPEB4;COL1A2;ADAMTS1;RGS9;SERPINH1;KLF4
MECOM-23826213-KASUMI-MOUSE	0.0114853	0.034014	-0.10892	0.368257	CDKN1A;RAB8B;NIT2;ID1;TUBB6;WNT6;CSDA;FLNA
TFAP2C-20629094-MCF7-HUMAN	0.0117484	0.034462	-0.457148	1.53963	FAM49A;RAB8B;FAM171B;BGN;ZKSCAN1;GPRC5A
TCFCP2L1-18555785-MESC-mouse	0.01271	0.0369309	-0.343705	1.13378	GSTM2;CDKN1A;EGR4;BCL6B;IGFBP2;RASD1;GPRC5A;PEG3
TET1-21490601-MESC-MOUSE	0.0129589	0.036957	0.00135132	0	PVR;MAFF;DNMT3A;CDKN1A;EGR4;SPHK1;ADAMTS1;SERPINH1
KDM5B-21448134-MESC-MOUSE	0.0129409	0.036957	0.989175	-3.2623	EIF2S3X;PANK3;FAT3;DDX3X;NIT2;CPEB4;SPHK1;PER1;ZKSCAN1;WNT6;IGFBP2;CSDA
GATA2-19941826-K562-human	0.0131149	0.0370587	-0.801624	2.64155	ALAS2;ID1;CPEB4;TUBB6;RGS9;COL1A1;AQP1;SERPINH1;KLF4
KLF4-18555785-MESC-mouse	0.0142569	0.0399192	-0.116228	0.37436	PLEKHG2;CDKN1A;RAB8B;SPHK1;WNT6;VWA1;GPRC5A;KLF4;GRASP
AR-20517297-VCAP-HUMAN	0.0149622	0.0415168	-0.0352404	0.112123	GSTM2;ALAS2;TAGLN;DDX3X;B3GALT1;CPEB4;ZNF483;MYL9
TCF4-23295773-U87-HUMAN	0.0153316	0.042162	0.867787	-2.74762	FMOD;CDH7;FAT3;B3GALT1;SLC24A2;CPEB4;COL1A2;PTPRT;IGF2;MTMR9;CSDA;ZNF483
CDX2-19796622-MESC-mouse	0.0160604	0.0433912	-1.2749	4.00001	MAFF;IGF2;NAV3
DMRT1-23473982-TESTES-MOUSE	0.0159821	0.0433912	0.0937429	0	EGR1;DNMT3A;RASL11A;ID1;PTPRT;IGF2;RGS9;FLNA
NANOG-16153702-HESC-human	0.0167561	0.0448772	-1.13877	3.53453	RBP1;ID1;SLC24A2;RGS9;IGFBP2;SERPINH1;GPAM
NR0B1-18358816-MESC-mouse	0.0170015	0.0451419	-0.439705	1.36218	DNMT3A;PLEKHG2;CDKN1A;IFITM1;ID1;IGFBP2;GPRC5A
POU3F2-20337985-501MEL-HUMAN	0.0175504	0.0458957	-0.457142	1.40863	PCDHB3;CPEB4;COL3A1;COL1A2;ADAMTS1;NAV3;CSDA
POU5F1-18347094-MESC-mouse	0.0175834	0.0458957	-0.205869	0.634363	DNMT3A;CDH7;AEBP1;IFITM1;FAT3;ID1;PTPRT;IGFBP2
GATA1-19941826-K562-human	0.0183141	0.0474012	-1.15223	3.51328	CPEB4;COL1A1;AQP1;SERPINH1;KLF4
SOX2-20726797-SW620-HUMAN	0.0188856	0.048473	-0.133073	0.402779	PVR;BGN;TAGLN;RBP1;IFITM1;TUBB6;VWA1;IGFBP2;GPRC5A
TP53-22573176-HFKS-HUMAN	0.0194646	0.0495462	-0.311108	0.934833	RASL11A;CPEB4;PER1;PTPRT;COL1A1;GPRC5A
PAX6-23342162-BETA-FORBRAIN-LENS-MOUSE	0.0208936	0.0527478	-0.552006	1.62413	DNMT3A;UTX;MTMR9;COL1A1;KLF4
NANOG-16518401-MESC-mouse	0.0211781	0.0530313	-1.62837	4.78232	PANK3;IFITM1;SLC24A2;COL3A1;TUBB6;PTPRT;MTMR9;IGFBP2;KLF4;GRASP;MYL9
SRY-25088423-EMBRYONIC GONADS-MOUSE	0.0221101	0.0544793	1.14824	0	BGN;RBP1;PTGDS;EGR4;PER1;VTN;RGS9;COL1A1;WNT6;RASD1
SCL-21571218-MEGAKARYOCYTES-HUMAN	0.0220446	0.0544793	0.0191884	-0.0558371	PTGDS;DDX3X;CPEB4;PER1;RGS9;SERPINH1;FLNA
ARNT-22903824-MCF7-HUMAN	0.0231888	0.0566837	-0.448882	1.28841	S100A4;KCNK9;CPEB4;ZKSCAN1;KLF4
AHR-22903824-MCF7-HUMAN	0.0236678	0.0569507	-0.678108	0	S100A4;CPEB4;ZKSCAN1;KLF4
TCFAP2C-20176728-TROPHOBLAST STEM CELLS-MOUSE	0.0236663	0.0569507	0.0841306	-0.241082	AEBP1;PANK3;ID1;SPHK1;PER1;ZKSCAN1;PTPRT;MTMR9;GPRC5A
FOXO3-23340844-DLD1-HUMAN	0.0242185	0.0578241	-0.571847	1.62997	MAFF;CPEB4;RASD1;KLF4
MEF2A-21415370-HL-1-MOUSE	0.0248362	0.0583935	-0.922088	2.61924	PVR;DNMT3A;RASL11A;KCNK9;ADAMTS1
MYBL2-22936984-MESC-MOUSE	0.0247592	0.0583935	-0.364853	1.03638	DNMT3A;PLEKHG2;AEBP1;KCNK9;IFITM1;ID1;VWA1;IGFBP2
TBP-23326641-C3H10T1-2-MOUSE	0.0256423	0.0585023	-1.03971	2.95141	PLEKHG2;CDKN1A;CPEB4;TUBB6;PER1
BMI1-23680149-NPCS-MOUSE	0.0255519	0.0585023	-0.263159	0.747028	ID1;SPHK1;IGF2;WNT6;PEG3
IKZF1-21737484-HCT116-HUMAN	0.0253511	0.0585023	-1.12119	0	EGR1;RBP1
RUNX1-21571218-MEGAKARYOCYTES-HUMAN	0.0251791	0.0585023	2.1973	-6.23746	S100A4;EGR1;DNMT3A;OPCML;CPEB4;ZKSCAN1;NAV3;CSDA;CDH7;DDX3X;PTGDS;PER1;GRASP;PEG3
SMAD4-19686287-HaCaT-human	0.026397	0.0597815	-0.958919	2.70133	CDKN1A;ID1;GPRC5A
TBX3-20139965-MESC-MOUSE	0.0266502	0.0599142	-0.568094	1.59909	DNMT3A;PTPRT;CSDA;KLF4;PEG3
SMAD4-21741376-HESC-HUMAN	0.0274342	0.0609196	-0.186325	0.521375	FMOD;KCNK9;OPCML;ID1;CPEB4;PTPRT;CNN1;UHMK1;KLF4
TBX5-21415370-HL-1-MOUSE	0.027493	0.0609196	-0.129119	0.3613	MAFF;RASL11A;EGR4;SLC24A2;CPEB4;MTMR9;GRASP;MYL9
YY1-23942234-MYOBLASTS AND MYOTUBES-MOUSE	0.0278808	0.0613378	0.145958	-0.407422	DNMT3A;EIF2S3X;DDX3X;CPEB4;NAV3;PEG3
PHF8-20622854-HELA-HUMAN	0.0298481	0.0652	0.0785781	0	DDX3X;SPHK1;CSDA;GPRC5A;GPAM;UHMK1
ZFX-18555785-MESC-mouse	0.0303353	0.0657976	0.594563	-1.61791	S100A4;DNMT3A;PANK3;TUBB6;ZKSCAN1;MTMR9;CSDA;SERPINH1;UHMK1;GRASP
TP63-22573176-HFKS-HUMAN	0.031526	0.0679021	1.61421	0	EGR1;DNMT3A;RBP1;ID1;FMO1;SLC24A2;ZKSCAN1;WNT6;VWA1;IGFBP2;SERPINH1;FLNA
RCOR1-19997604-NEURONS-MOUSE	0.0328792	0.070325	-0.0296366	0.0786742	EGR1;EIF2S3X;ALAS2;PCDHB5;NIT2;UTX;COL3A1;UHMK1
CREM-20920259-GC1-SPG-MOUSE	0.0333239	0.0707846	3.75902	-9.9543	EGR1;MAFF;RAB8B;EGR4;CSDA;CDKN1A;DDX3X;ID1;BCL6B;TUBB6;PER1;CNN1;GPAM;KLF4;PEG3
KLF1-20508144-FETAL-LIVER-ERYTHROID-MOUSE	0.0343098	0.0723795	-0.0932946	0	DNMT3A;ALAS2;CPEB4;NAV3;CSDA
ERG-20887958-HPC-7-MOUSE	0.0350119	0.0733584	0.512462	-1.33876	S100A4;EGR1;MAFF;DNMT3A;CDKN1A;ZKSCAN1;GRASP
SOX2-18358816-MESC-mouse	0.0354753	0.0738269	-0.469055	0	IFITM1;ID1;IGFBP2;GPRC5A
STAT3-18555785-MESC-MOUSE	0.0373411	0.0771884	0.489965	-1.25505	CDKN1A;EGR4;VTN;PTPRT;GPRC5A;KLF4;GRASP
PPARD-23176727-KERATINOCYTES-MOUSE	0.0380529	0.0781353	-0.710853	0	AEBP1;COL1A1
HOXC9-25013753-NEUROBLASTOMA BE2-C-HUMAN	0.0388045	0.0786302	0.48996	0	ID1;CPEB4;ZKSCAN1;RGS9;MTMR9;AQP1;ZNF483
MYC-19030024-MESC-mouse	0.0385776	0.0786302	1.08012	-2.74674	EIF2S3X;CDKN1A;DDX3X;CPEB4;BCL6B;PER1;ZKSCAN1;ADAMTS1;IGFBP2;CSDA;KLF4
STAT5-23275557-MAMMARY-EPITHELIUM-MOUSE	0.0403888	0.0813055	0.0738247	-0.185266	MAFF;CDKN1A;PANK3;PER1;NAV3
GATA3-20176728-TROPHOBLAST STEM CELLS-MOUSE	0.0426915	0.0853831	-0.416619	0	FMOD;VTN;PTPRT;GPAM
NANOG-21062744-HESC-HUMAN	0.0436283	0.0861379	-0.315445	0	RAB8B;ID1;CPEB4;PER1
MYC-19915707-AK7-human	0.0433948	0.0861379	0.0566496	-0.138894	PVR;EGR1;DNMT3A;PTGDS;TUBB6;IGF2;ADAMTS1;COL1A1;WNT6
NANOG-18358816-MESC-mouse	0.0447428	0.0877757	-0.204984	0.498721	DNMT3A;IFITM1;NIT2;ID1;IGFBP2
CEBPD-23245923-MEF-MOUSE	0.045514	0.0884218	-0.407763	0.989086	B3GALT1;COL1A2;KLF4
EKLF-21900194-ERYTHROCYTE-MOUSE	0.0456463	0.0884218	0.264332	-0.641175	EIF2S3X;ALAS2;CPEB4;IGF2;AQP1
SOX2-19030024-MESC-mouse	0.0473266	0.0911038	-0.319358	0	EGR1;PCDHB5;IFITM1;SERPINH1
REST-19997604-NEURONS-MOUSE	0.048585	0.0929452	0.0279553	-0.0664147	PANK3;KCNK9;SLC24A2;BCL6B;TUBB6;SULT1D1;MTMR9

## Sheet: Diestrus_vs_Males
Diestrus_vs_Males_ChEA_table
Term	P-value	Adjusted P-value	Z-score	Combined Score	Genes
YAP1-20516196-MESC-MOUSE	2.01391e-08	6.10215e-06	-1.35211	16.2345	COL18A1;GYPC;PPFIBP1;PIM1;CDH1;PAQR8;AQP1;STOX2;CPZ;KLHDC10;ADAMTS9;GCK;TUBB6;EPB4.1L4B;SLC4A1;RGS9;CAR2;KLF4
ZFP281-18757296-E14-MOUSE	9.17994e-08	1.39076e-05	-1.82939	20.4582	COL18A1;SLC27A1;GYPC;PPFIBP1;PIM1;SLFN5;CDH1;KCNIP2;CPZ;CDR2;RASGRP4;BCL6B;ADAMTS1;COL1A1;IGFBP2;DUSP6
GATA2-19941826-K562-human	1.96088e-07	1.98049e-05	-2.12352	22.9968	COL18A1;TF;GYPC;ERMN;PIM1;CDH1;AQP1;GJC2;ALAS2;RASGRP4;FBLN2;TUBB6;SLC4A1;RGS9;COL1A1;KLF4;DUSP6
EP300-20729851-FORBRAIN_MIDBRAIN_LIMB_HEART-MOUSE	9.54018e-07	7.22668e-05	-2.32154	22.1362	COL18A1;RAP2A;GYPC;PIM1;PPFIBP1;STOX2;FLNA;ALAS2;FBLN2;FMO1;SLC4A1;COL1A1;IGFBP2;CAR2;DUSP6
EGR1-20690147-ERYTHROLEUKEMIA-HUMAN	1.77601e-06	0.000107626	-0.810545	7.40583	SLC27A1;AEBP1;CDH1;AQP1;KCNIP2;CPZ;DDX3X;RASGRP4;SH3BGR;TUBB6;SLC4A1;HCN4;COL18A1;MAFF;PIM1;IGF2;ANKRD45;GCK;PTGDS;FBLN2;SCN4B;COL1A1;CMTM4;IGFBP2;DUSP6;BMP6
MTF2-20144788-MESC-MOUSE	3.60304e-06	0.00015596	-1.10313	9.66992	SLC27A1;GYPC;AEBP1;PCDHB5;PCDHGA9;PIM1;IGF2;STOX2;SCN4B;NEFH;ADAMTS1;EPB4.1L4B;WNT6;CMTM4;HCN4;KLF4;BMP6
MITF-21258399-MELANOMA-HUMAN	3.29205e-06	0.00015596	-0.632092	5.54086	COL18A1;TF;SLC27A1;MAFF;GYPC;FMOD;AEBP1;PPFIBP1;PIM1;SLFN5;CDH1;PRR5L;AQP1;CPZ;PTGDS;DDX3X;FBLN2;GUCY1B2;RAD54L2;RGS9;CMTM4;KLF4;BMP6;DUSP6
SMARCA4-23332759-OLIGODENDROCYTES-MOUSE	9.12969e-06	0.000345787	-1.22828	9.78904	RAP2A;MOBP;COL3A1;PPFIBP1;PRR5L;STOX2;ADAMTS9;BHMT;BTBD3;TUBB6;GUCY1B2;ADAMTS1;RGS9;KLF4;DUSP6
TP53-20018659-R1E-MOUSE	1.22164e-05	0.000398067	-1.94069	15.1934	COL18A1;PCDHGA9;TUBB6;SCN4B;SLC22A6;IGF2;KCNIP2;STOX2;CPZ;BMP6
TP63-23658742-EP156T-HUMAN	1.31375e-05	0.000398067	-0.874398	6.84557	MOBP;PPFIBP1;CDH1;SRPRB;KCNIP2;STOX2;ANKRD45;DDX3X;FBLN2;BHMT;BTBD3;COL1A2;NEFH;GUCY1B2;ADAMTS1;RGS9;KLF4;DUSP6
OLIG2-23332759-OLIGODENDROCYTES-MOUSE	1.93272e-05	0.000532376	-1.37836	10.3903	RAP2A;EFHC1;ADAMTS9;MOBP;BHMT;PPFIBP1;TUBB6;CDH1;PRR5L;KCNIP2;HCN4;NR2C2;CAR2
GATA1-19941826-K562-human	2.44963e-05	0.000580865	-2.52989	18.8502	COL18A1;FBLN2;ERMN;PIM1;SLC4A1;COL1A1;GJC2;AQP1;KLF4
SCL-21571218-MEGAKARYOCYTES-HUMAN	2.49216e-05	0.000580865	-1.38633	10.3295	COL18A1;RAP2A;GYPC;PTGDS;DDX3X;ERMN;COL6A3;SPINT1;RGS9;CMTM4;FLNA;DUSP6
SUZ12-20075857-MESC-MOUSE	3.92976e-05	0.000850513	-0.603447	4.26617	RAP2A;GYPC;AEBP1;PCDHB5;PCDHGA9;SLFN5;IGF2;PAQR8;PRR5L;CPZ;BCL6B;SCN4B;NEFH;ADAMTS1;EPB4.1L4B;WNT6;HCN4;BMP6;DUSP6
SUZ12-18692474-MESC-mouse	4.78675e-05	0.000966924	-1.48867	10.3335	AEBP1;PCDHGA9;BCL6B;SCN4B;NEFH;IGF2;ADAMTS1;WNT6;HCN4;STOX2;CAR2;BMP6
PRDM14-21183938-MESC-MOUSE	5.69231e-05	0.00107798	-1.24868	8.53181	COL18A1;ADAMTS9;PIM1;SPINT1;CDH1;PRR5L;IGFBP2;HCN4;KLF4;CAR2;DUSP6;CPZ
ASH2L-23239880-MESC-MOUSE	6.07865e-05	0.00108343	-0.789456	5.39011	COL18A1;MAFF;EIF2S3X;MOBP;PIM1;SRPRB;FLNA;NR2C2;KLHDC10;CDR2;DDX3X;SLC4A1;SLC13A4;RGS9;IGFBP2;DUSP6
WT1-20215353-NEPHRON PROGENITOR-MOUSE	6.52464e-05	0.00109831	-1.57224	10.7132	COL18A1;SLC27A1;RAP2A;AEBP1;PPFIBP1;PIM1;COL1A2;RAD54L2;IGF2;IGFBP2;DUSP6
SMAD4-21741376-HESC-HUMAN	9.72278e-05	0.00134195	-1.61843	10.7037	COL18A1;FMOD;SLC6A20;ERMN;PIM1;KCNIP2;STOX2;CPZ;FBLN2;BTBD3;GUCY1B2;KLF4;BMP6;DUSP6
AR-20517297-VCAP-HUMAN	9.27211e-05	0.00134195	-1.17965	7.80178	ANKRD45;TF;GSTM2;ALAS2;DDX3X;SH3BGR;SLC4A1;SLC13A4;HCN4;STOX2;NECAB3;BMP6
RAD21-21589869-MESC-MOUSE	8.81458e-05	0.00134195	-1.13649	7.51631	FMOD;ADAMTS9;PCDHB5;COL3A1;BHMT;COL1A2;RAD54L2;EPB4.1L4B;COL1A1;IGFBP2;KLHDC10;BMP6
CREB1-23762244-HIPPOCAMPUS-RAT	9.74356e-05	0.00134195	-0.934712	6.18184	MAFF;RAP2A;PIM1;NR2C2;KLHDC10;CDR2;BTBD3;NEFH;ADAMTS1;RGS9;COL1A1;KLF4;DUSP6
RELA-24523406-FIBROSARCOMA-HUMAN	0.000112742	0.00142337	-1.34836	8.83816	TF;MAFF;PTGDS;PIM1;COL1A2;IGFBP2;KLF4;FLNA;DUSP6
SIN3B-21632747-MESC-MOUSE	0.000112589	0.00142337	-0.423911	2.77862	SLC27A1;RAP2A;MAFF;PIM1;CDH1;KCNIP2;PRR5L;EFHC1;GCK;FBLN2;FMO1;SH3BGR;TUBB6;RGS9;WNT6;HCN4;IGFBP2;KLF4
RNF2-16625203-MESC-mouse	0.000141819	0.00159153	-1.89485	12.2086	AEBP1;PCDHGA9;NEFH;IGF2;EPB4.1L4B;ADAMTS1;WNT6;DUSP6;BMP6
KLF4-19030024-MESC-mouse	0.000136934	0.00159153	-1.52282	9.81159	COL18A1;CDR2;PIM1;BCL6B;IGF2;WNT6;IGFBP2;CMTM4;KLF4;CAR2
TP53-23651856-MEF-MOUSE	0.000135327	0.00159153	-0.680993	4.38768	COL18A1;RAP2A;PCDHGA9;GJC2;STOX2;FLNA;CPZ;FBLN2;SH3BGR;TUBB6;SCN4B;COL1A1;HCN4;CAR2;BMP6
SUZ12-16625203-MESC-mouse	0.000191988	0.00207758	-1.88652	11.6522	AEBP1;PCDHGA9;BCL6B;SLFN5;IGF2;EPB4.1L4B;ADAMTS1;WNT6;BMP6
NANOG-18347094-MESC-mouse	0.000216039	0.00225723	-1.44766	8.82148	COL18A1;MOBP;PCDHGA9;BTBD3;PIM1;IGF2;CDH1;KCNIP2;IGFBP2;STOX2;DUSP6
TET1-21490601-MESC-MOUSE	0.000314256	0.00317399	-1.01214	5.82261	COL18A1;MAFF;FBLN2;PPFIBP1;SPINT1;NEFH;ADAMTS1;KCNIP2;HCN4;NR2C2;CPZ
EED-16625203-MESC-mouse	0.000372986	0.00364564	-2.07506	11.6498	PCDHGA9;BCL6B;NEFH;IGF2;EPB4.1L4B;ADAMTS1;BMP6
RARG-19884340-MEF-MOUSE	0.000425292	0.00390495	-2.18388	12.1107	AEBP1;FBLN2;TUBB6;COL1A1;DUSP6
JARID2-20064375-MESC-MOUSE	0.000415215	0.00390495	-1.48268	8.22224	SCN4B;NEFH;IGF2;ADAMTS1;WNT6;HCN4;GJC2;BMP6
CLOCK-20551151-293T-HUMAN	0.000514747	0.00445624	-1.91412	10.362	COL18A1;DDX3X;FMO1;PIM1;AQP1
SMAD4-21799915-A2780-HUMAN	0.000503797	0.00445624	-0.729208	3.94753	ANKRD45;GYPC;ADAMTS9;DDX3X;COL6A3;COL3A1;BTBD3;SCN4B;SLC22A6;STOX2;KLHDC10;DUSP6
TET1-21451524-MESC-MOUSE	0.000672163	0.00559532	-0.968899	5.02454	COL18A1;AEBP1;PTGDS;GCK;COL1A2;BCL6B;SLC4A1;KCNIP2;HCN4;KLHDC10
ATF3-23680149-GBM1-GSC-HUMAN	0.000683256	0.00559532	-0.964577	5.00213	SLC27A1;MAFF;EFHC1;GCK;PCDHGA9;SH3BGR;PIM1;PAQR8;ADAMTS1;PRR5L;DUSP6
TAL1-20566737-PRIMARY FETAL LIVER ERYTHROID CELLS-MOUSE	0.000779145	0.00605336	-1.00078	5.11115	COL18A1;GYPC;ALAS2;PIM1;SLFN5;SLC22A6;SLC4A1;SLC13A4;AQP1;CAR2
GFI1B-20887958-HPC-7-MOUSE	0.000766604	0.00605336	-0.971217	4.96014	RAP2A;MAFF;RASGRP4;PPFIBP1;PIM1;TUBB6;PAQR8;WNT6;KLHDC10;DUSP6
TCF4-23295773-U87-HUMAN	0.00088494	0.00670342	-0.36989	1.85135	TF;FMOD;GYPC;ERMN;PPFIBP1;CDH1;IGF2;PRR5L;CPZ;ANKRD45;COL6A3;SH3BGR;COL1A2;RAD54L2;HCN4
RNF2-18974828-MESC-MOUSE	0.00109367	0.00775769	-1.43519	6.97368	AEBP1;SCN4B;IGF2;ADAMTS1;WNT6;HCN4;CAR2;BMP6
EZH2-18974828-MESC-MOUSE	0.00109367	0.00775769	-1.42318	6.91535	AEBP1;SCN4B;IGF2;ADAMTS1;WNT6;HCN4;CAR2;BMP6
SRY-25088423-EMBRYONIC GONADS-MOUSE	0.00110093	0.00775769	-0.26932	1.30864	PIM1;SPINT1;PAQR8;GJC2;CPZ;PTGDS;BTBD3;SH3BGR;COL1A1;RGS9;WNT6;CMTM4;DUSP6
TCFCP2L1-18555785-MESC-mouse	0.00120572	0.008303	-1.11303	5.33268	SLC27A1;RAP2A;GSTM2;MOBP;PCDHGA9;PPFIBP1;BCL6B;SPINT1;IGFBP2;DUSP6
CDX2-20551321-CACO-2-HUMAN	0.00132173	0.00878814	-2.27001	10.747	PIM1;SPINT1;KCNIP2;KLF4;DUSP6
RCOR1-19997604-NEURONS-MOUSE	0.00133417	0.00878814	-1.18621	5.61594	EIF2S3X;ALAS2;PCDHB5;GCK;FBLN2;S100A9;PCDHGA9;COL3A1;CDH1;SLC13A4;CAR2
PPARG-20887899-3T3-L1 PREADIPOCYTE CELLS-MOUSE	0.00137336	0.00885381	-0.265071	1.25297	FMOD;MAFF;COL3A1;PRR5L;NR2C2;KLHDC10;ALAS2;FBLN2;COL1A2;GUCY1B2;SLC4A1;CMTM4;KLF4;DUSP6
NRF2-20460467-MEF-MOUSE	0.00149671	0.00911873	-1.23756	5.81334	MAFF;GSTM2;BTBD3;COL1A2;KLF4;CAR2;BMP6
BMI1-23680149-NPCS-MOUSE	0.00150474	0.00911873	-1.23741	5.81264	CDR2;SCN4B;SLFN5;IGF2;WNT6;HCN4;DUSP6
NFE2L2-20460467-MEF-MOUSE	0.00149671	0.00911873	-1.22535	5.756	MAFF;GSTM2;BTBD3;COL1A2;KLF4;CAR2;BMP6
SOX9-24532713-HFSC-MOUSE	0.00163648	0.00972265	-0.896344	4.15303	COL18A1;SLC27A1;MAFF;PPFIBP1;EPB4.1L4B;CDH1;STOX2;DUSP6
E2F1-17053090-MCF7-human	0.00168947	0.00984441	-1.11259	5.14113	COL18A1;RAP2A;RASGRP4;BTBD3;SCN4B;NEFH;GUCY1B2;ADAMTS1;RGS9
GATA2-21571218-MEGAKARYOCYTES-HUMAN	0.00200121	0.0114409	-1.27063	5.68043	COL18A1;RASGRP4;FBLN2;PAQR8;SLC4A1;KCNIP2;STOX2
CDX2-19796622-MESC-mouse	0.00209761	0.0117699	-2.06235	9.1614	MAFF;BHMT;SH3BGR;IGF2
SMAD3-21741376-HESC-HUMAN	0.00227736	0.0125462	-1.66724	7.29973	FMOD;SLC6A20;BTBD3;PIM1;GUCY1B2;KCNIP2;KLF4;CPZ
NANOG-18700969-MESC-mouse	0.00233043	0.0126093	-2.8632	12.5217	COL18A1;IGF2;IGFBP2;DUSP6
TCF3-18347094-MESC-mouse	0.00272073	0.014425	-0.990994	4.20062	COL18A1;AEBP1;MOBP;PCDHGA9;PIM1;IGF2;CDH1;IGFBP2;DUSP6;CPZ
SOX2-21211035-LN229_GBM-HUMAN	0.00276121	0.014425	-0.544977	2.31005	GYPC;PIM1;PAQR8;SRPRB;NR2C2;CPZ;ADAMTS9;FBLN2;FMO1;BTBD3;COL1A2;RGS9;SLC4A1
NANOG-18692474-MESC-mouse	0.0031024	0.0159327	-0.659999	2.73199	RAP2A;MOBP;GCK;PCDHGA9;PIM1;SPINT1;GUCY1B2;IGF2;CDH1;KCNIP2;IGFBP2;DUSP6
ESR1-22446102-UTERI-MOUSE	0.00339161	0.0171079	-1.66393	6.76923	GYPC;FMOD;AEBP1;FBLN2;COL6A3;COL3A1;BTBD3;PPFIBP1;SLC13A4
NANOG-18358816-MESC-mouse	0.00353718	0.0171079	-1.35619	5.51727	COL18A1;MOBP;PCDHGA9;SPINT1;KCNIP2;IGFBP2;DUSP6
PBX1-22567123-OVCAR3-HUMAN	0.0034776	0.0171079	-1.11551	4.53811	ANKRD45;TF;GYPC;DDX3X;PPFIBP1;SLFN5;RAD54L2;SRPRB;SLC13A4;NR2C2
SUZ12-18974828-MESC-MOUSE	0.00355709	0.0171079	-0.829703	3.37541	AEBP1;BCL6B;SCN4B;IGF2;ADAMTS1;WNT6;HCN4;CAR2;BMP6
EKLF-21900194-ERYTHROCYTE-MOUSE	0.0036477	0.0172696	-0.876709	3.55839	EIF2S3X;ALAS2;PIM1;IGF2;SLC4A1;AQP1;CAR2
NR1I2-20693526-LIVER-MOUSE	0.00393685	0.0172879	-1.63292	6.62597	COL18A1;GYPC;GSTM2;PTGDS;CDH1;BMP6
JUN-21703547-K562-HUMAN	0.00374598	0.0172879	-1.13811	4.61816	RAP2A;COL6A3;PPFIBP1;SLFN5;ADAMTS1;RGS9;AQP1;KLF4
EZH2-23942234-MYOBLASTS AND MYOTUBES-MOUSE	0.00385673	0.0172879	-1.10488	4.48333	DDX3X;COL6A3;SLC4A1;WNT6;GJC2;FLNA
CEBPB-20176806-THIOMACROPHAGE-MOUSE	0.00378856	0.0172879	-0.744863	3.02246	ANKRD45;GSTM2;NEPN;BCL6B;SRPRB;COL1A1;STOX2;KLHDC10
REST-21632747-MESC-MOUSE	0.00392636	0.0172879	-0.349454	1.41799	COL18A1;RAP2A;MOBP;FBLN2;PIM1;NEFH;GUCY1B2;PRR5L;HCN4;CPZ
SETDB1-19884257-MESC-mouse	0.0040939	0.0177207	-0.490568	1.97847	COL18A1;GCK;S100A9;PIM1;GUCY1B2;IGF2;CDH1;COL1A1;WNT6;BMP6
STAT3-23295773-U87-HUMAN	0.00415452	0.0177299	-0.0667457	0.269153	ADAMTS9;MOBP;FBLN2;PPFIBP1;RAD54L2;SLC13A4;RGS9;PRR5L;IGFBP2;GJC2;AQP1;KLF4
SFPI1-20887958-HPC-7-MOUSE	0.00429229	0.0180634	-0.280454	1.12571	RAP2A;MAFF;RASGRP4;PPFIBP1;PIM1;PAQR8;NR2C2;CAR2;KLHDC10;DUSP6
CRX-20693478-ADULT_RETINA-MOUSE	0.00439327	0.0181778	-1.26272	5.06041	CDR2;BCL6B;NEFH;RAD54L2;CAR2
STAT3-18555785-MESC-MOUSE	0.00443945	0.0181778	-0.479935	1.92337	RAP2A;RASGRP4;PCDHGA9;PIM1;PAQR8;HCN4;KLF4;CAR2;DUSP6
SOX9-22984422-TESTIS-RAT	0.0048475	0.0195839	-2.26161	8.89504	RAP2A;LGALS5
FOXO3-23340844-DLD1-HUMAN	0.00517816	0.0206445	-1.19451	4.63507	MAFF;PIM1;SPINT1;SLFN5;KLF4
KLF4-18555785-MESC-mouse	0.00532649	0.0209601	-0.543624	2.10118	RAP2A;CDR2;MOBP;PPFIBP1;PIM1;SPINT1;PAQR8;WNT6;KLF4;CAR2
NANOG-16153702-HESC-human	0.00539931	0.0209743	-1.61177	6.22862	GYPC;MOBP;PPFIBP1;CDH1;SLC13A4;RGS9;IGFBP2;DUSP6
DMRT1-23473982-TESTES-MOUSE	0.00562183	0.0212106	-0.348466	0	ADAMTS9;COL6A3;BHMT;IGF2;SLC13A4;RGS9;KCNIP2;FLNA;DUSP6
KDM5B-21448134-MESC-MOUSE	0.00567015	0.0212106	0.506933	-1.95334	SLC27A1;EIF2S3X;PCDHGA9;PPFIBP1;CDH1;SRPRB;STOX2;NR2C2;ANKRD45;DDX3X;WNT6;IGFBP2;DUSP6
RUNX1-21571218-MEGAKARYOCYTES-HUMAN	0.00557271	0.0212106	0.962856	-3.71013	COL18A1;GYPC;PIM1;PRR5L;KCNIP2;NECAB3;CPZ;KLHDC10;ANKRD45;EFHC1;PTGDS;DDX3X;COL6A3;RAD54L2;SLC4A1;DUSP6
BACH1-22875853-HELA-AND-SCP4-HUMAN	0.00582273	0.0215157	-0.853529	0	SLC6A20;COL3A1;BHMT;PIM1;SPINT1;CDH1;DUSP6
CCND1-20090754-RETINA-MOUSE	0.00683316	0.0249451	-0.821106	3.03077	SLC27A1;RAP2A;MAFF;CDR2;DDX3X;PIM1;COL1A2;IGFBP2;DUSP6
SALL4-18804426_ESC-MESC-mouse	0.00715132	0.0257958	-1.42878	5.22584	MOBP;DDX3X;BTBD3;CDH1;IGFBP2;DUSP6
MYC-19915707-AK7-human	0.00738076	0.0263103	-0.793689	2.88728	COL18A1;SLC27A1;PTGDS;BTBD3;TUBB6;IGF2;ADAMTS1;COL1A1;WNT6;KCNIP2;STOX2
RUNX2-22187159-PCA-HUMAN	0.00765333	0.0269646	0.200676	-0.725087	RAP2A;GYPC;DDX3X;S100A9;COL6A3;BTBD3;PAQR8;SRPRB;PRR5L;KLF4;DUSP6;BMP6
NACC1-18358816-MESC-mouse	0.00783264	0.0272792	-1.30198	0	COL18A1;MOBP;ADAMTS1;IGFBP2;DUSP6
GATA1-21571218-MEGAKARYOCYTES-HUMAN	0.00812426	0.0279733	-0.0594037	0.212458	GYPC;FMOD;RASGRP4;FBLN2;PIM1;RAD54L2;CDH1;SLC4A1;AQP1;STOX2
CEBPD-23245923-MEF-MOUSE	0.00880308	0.0299701	-1.24374	4.36249	COL18A1;COL1A2;CMTM4;KLF4
TRIM28-19339689-MESC-mouse	0.00919128	0.030944	-0.267034	0.928096	CDR2;GCK;PIM1;TUBB6;NEFH;RAD54L2;PAQR8;IGFBP2;CMTM4;CAR2;DUSP6
SOX11-23321250-Z138-A519-JVM2-HUMAN	0.00955928	0.0318293	-1.31018	4.51668	COL18A1;RASGRP4;PCDHGA9;COL1A2;TUBB6;KLF4
KLF1-20508144-FETAL-LIVER-ERYTHROID-MOUSE	0.00995111	0.0327738	-0.735104	2.51268	GYPC;CDR2;ALAS2;PIM1;SLC4A1;KCNIP2
TFAP2A-17053090-MCF7-human	0.0108291	0.0352819	-0.485707	1.62439	COL18A1;RASGRP4;BTBD3;PPFIBP1;TUBB6;NEFH;COL1A1;FLNA
TCF7-22412390-EML-MOUSE	0.011017	0.0355122	-0.374062	1.24857	MAFF;GYPC;GSTM2;GCK;PIM1;WNT6;NECAB3
SPI1-23547873-NB4-HUMAN	0.0121768	0.0388375	0.546706	-1.7759	AEBP1;DDX3X;RASGRP4;FBLN2;S100A9;BTBD3;SH3BGR;PPFIBP1;IGFBP2;KLHDC10;DUSP6
CTCF-18555785-MESC-mouse	0.0125113	0.0394887	-0.665962	0	FMOD;EIF2S3X;PCDHB5;PCDHGA9;BCL6B;RGS9;KCNIP2
JARID2-20075857-MESC-MOUSE	0.0152626	0.047676	-0.571164	1.73824	SCN4B;IGF2;ADAMTS1;WNT6;HCN4;BMP6
NR3C1-23031785-PC12-MOUSE	0.0158009	0.0478768	-1.00658	3.05913	FMOD;BTBD3;PIM1;GUCY1B2;DUSP6
NR1H3-23393188-ATHEROSCLEROTIC-FOAM-HUMAN	0.0156549	0.0478768	-1.0055	3.05584	S100A9;COL6A3;PIM1;IGFBP2
SOX2-18692474-MESC-mouse	0.0156987	0.0478768	-0.0723515	0.219885	CDR2;MOBP;GCK;PIM1;BCL6B;SPINT1;CDH1;RGS9;KCNIP2;IGFBP2;DUSP6

## Sheet: Proestrus_vs_Diestrus
Proestrus_vs_Diestrus_ChEA_table
Term	P-value	Adjusted P-value	Z-score	Combined Score	Genes
SMARCA4-23332759-OLIGODENDROCYTES-MOUSE	0	0	-1.29686	244.423	RGD1310351;SYT1;TMEM18;EIF2C1;ZFP637;CADM1;CHMP6;RGD1565616;LEMD3;STRN;SGMS1;ATP2B1;PGR;HTR1B;CDH20;LOC303448;KCNK9;HTR1A;PICALM;BTBD3;RAPGEF6;RAPGEF5;PTPRJ;POLK;MAGI1;SCN2A1;BTBD7;TMEM132B;PTPRT;MED13;NAV3;PPARGC1A;OGFOD1;MAPK1;PIAS1;MGAT5;NEK7;DCBLD2;CLCN3;PFKFB3;ASAP1;SORCS1;KCNJ2;SORCS3;GAD2;BAI3;KLF6;AEBP2;VWA3A;MAP2K3;MAP2K4;PPFIBP1;RYBP;ZBTB43;EPHA5;MAP2;NTRK2;CDC42BPA;RIT1;TCF12;NNMT;BACH…
HNF4A-19822575-HepG2-human	0	0	-0.697175	169.846	SYT1;SLC36A1;MSL2L1;DYNC1LI2;ADCY1;EIF2C2;GDA;TMEM18;EIF2C1;PFTK1;CADM1;PDLIM5;UTRN;STAT5B;STRN;SGMS1;ACBD5;ATP2B1;PICALM;RAPGEF6;RAPGEF5;DHX33;B3GALTL;PTPRJ;DEPDC6;SGPL1;PDPR;OPA3;OPA1;MAGI2;BRAF;MAGI1;PIK3CB;ZNF507;TMEM132B;MECP2;PTPRT;PPARGC1A;GLCE;MAPK1;LETM1;GAPVD1;ABAT;MAPK9;LRCH3;MAPK8;PIAS1;NEK4;MGAT5;DCBLD2;GLG1;ACADSB;GNAI3;GNAI1;PFKFB2;DAG1;ASAP2;AHCTF1;ASAP1;CACNB4;ASB13;ARFGEF2;DIDO1…
YAP1-20516196-MESC-MOUSE	0	0	-1.25729	169.303	MEF2C;EIF2C2;ADCY1;TMEM18;CADM1;UTRN;FOXO1;LEMD3;RBM9;CDH20;STARD4;HTR1A;KCNK9;ANK2;ROBO1;MFHAS1;WDR76;TRIM44;PDE4B;ELTD1;NEGR1;GLT8D3;ODZ4;B3GALTL;IBTK;KCND3;OPA1;KCND2;MAGI2;ATRNL1;MAGI1;ENC1;NAV3;PPARGC1A;PKIA;PCLO;ELL2;TRIM37;PITPNM3;ZFP462;ARRB1;SLC25A36;RYR1;ZNHIT1;PIAS1;MFAP3;MGAT5;ADD2;PLXNC1;GNAI1;SORCS1;PAQR8;LRIG2;RIMS1;SORCS3;SESN3;KLHDC10;MACF1;RPL8;BAI3;FGD6;TRAF3;SGIP1;KLF6;PELI1;U…
OLIG2-23332759-OLIGODENDROCYTES-MOUSE	0	0	-1.35331	166.439	SYT1;RNASEL;ADCY1;EIF2C1;THRB;GLDN;CADM1;PDLIM5;CCDC85A;UTRN;RGD1565616;FOXO1;LEMD3;LMO7;SGMS1;JAG1;PGR;FAM49A;HTR1B;HTR1A;KCNK9;LOC303448;ROBO1;MFHAS1;PDE4B;AADACL1;RAPGEF5;PRKACB;NEGR1;LRRC7;ODZ4;RGD1563986;EFNB2;KIF5C;PTPRT;NAV3;PKIA;NCAM1;PDE5A;AKAP6;ABAT;SLC38A1;PIAS1;MFAP3;CLIP4;MGAT5;DCBLD2;CGNL1;ADCYAP1R1;KCNJ2;NR2C2;SORCS3;SESN3;RPS27;KCNS2;STX17;MTPN;PCYT1B;TMEM196;DNMT3A;VWA3A;WDR7;RGD…
SMAD4-21799915-A2780-HUMAN	0	0	-1.13227	163.548	SYT1;GDA;CMC1;THRB;GABRB3;STK35;FOXO1;LEMD3;SGMS1;JAG1;PGR;ATP2B1;PICALM;HTR1A;KCNK9;SRRM4;ROBO1;PDE4B;BTBD3;RNF38;LGI2;SLC4A4;LGI1;ODZ4;MYST3;PTPRJ;SATB2;KCND3;OPA1;KCND2;MAGI2;ATRNL1;MAGI1;ZNF507;PRKAB2;KIF5C;TMEM132B;PTPRT;MED13;PTPDC1;PCLO;FOXN3;GLCE;ELL2;PITPNM3;SLC25A36;AKAP6;ERC2;MGAT5;COL24A1;ERC1;ANKFY1;NEK7;FRAS1;AGFG2;ASAP1;LRIG2;CACNB4;RIMS1;SORCS3;KLHDC10;RPL10L;BAI3;PCYT1B;FBXO42;FG…
ZNF217-24962896-MCF7-HUMAN	0	0	-1.43271	159.716	SYT1;THRB;CADM1;GLDN;UTRN;SGMS1;JAG1;PGR;CD47;FAM49A;RAD21;ROBO1;ANKRD50;RAPGEF5;ELTD1;ITCH;ODZ4;DEPDC6;PTPRJ;ATRNL1;PIK3CB;ZNF507;ENC1;EFNB2;KIF5C;SFRS1;PKIA;ELL2;CCDC6;GAPVD1;ARRB1;SLC25A36;AKAP6;ABAT;SLC38A1;ASB7;FRAS1;GLG1;PFKFB3;ASAP2;SORCS1;ASAP1;ASB13;MACF1;BAI3;VEZF1;TMEM196;NOVA1;KLF6;PELI1;MYO1B;UST;TGFBR2;MAML2;ESRRG;RYBP;SMAD3;MED13L;REEP3;SEMA6A;SLC4A10;ITGA6;MAP2;NTRK2;SPTBN1;AHCYL2…
STAT3-23295773-U87-HUMAN	0	0	-1.08112	159.122	EIF2C2;ADCY1;SLC9A7;GLDN;PFTK1;STRN;IARS2;SGMS1;ERO1LB;KCNK9;LRRC7;OPA3;MAGI2;OPA1;MAGI1;ZNF507;ZHX1;TMEM132B;PTPRT;MED13;SFRS1;DCTN4;PTPDC1;RYR1;MAPK9;UNC13C;MGAT5;NEK4;PFKFB2;DAG1;CACNB4;MYO9A;SORCS3;TNKS;SGIP1;ASXL2;CNKSR2;OSBPL6;MAML2;ESRRG;ACACA;PPFIBP1;RYBP;EHBP1;EPHA5;KCNJ6;MAP2;JAZF1;CDC42BPA;RAD54L2;1-MAR;BTBD11;NRP2;HLF;SH3RF1;CPEB3;SYNJ1;UVRAG;SHOC2;TTC27;GNL3L;KCNK10;FAR2;FAM168A;TNFR…
SOX2-21211035-LN229_GBM-HUMAN	0	0	-1.19536	158.25	SYT1;EIF2C2;DYNC1LI2;PNMA2;TMEM18;PFTK1;PDLIM5;CD47;KCNK9;HTR1A;ATP2B4;BTBD3;RPLP1;LRRC7;MAGI2;OPA1;MAGI1;ATRNL1;ZNF507;TMEM132B;PTPRT;NAV3;PPARGC1A;PTPDC1;GLCE;MAPK1;MAPK9;MGAT5;GNAI1;PFKFB3;DAG1;SORCS1;CACNB4;KCNJ2;ARFGEF2;RIC3;ARFGEF1;UHMK1;BAI3;VEZF1;RPS24;ASXL2;CNKSR2;AEBP2;DNMT3A;MAP2K3;OSBPL6;CREBBP;MAML2;TGFBR2;ESRRG;CHI3L1;RYBP;RICS;SEMA6A;KCNJ6;MAP2;NTRK2;JAZF1;TSGA10;BTBD11;NRP2;HLF;NR…
RUNX2-22187159-PCA-HUMAN	0	0	-1.03696	142.841	TMEM18;EIF2C1;PNMA2;SLC9A6;CADM1;UTRN;CDH20;BTBD3;RAPGEF5;PTPRJ;MAGI1;KIF5C;MECP2;PCLO;PPARGC1A;PITPNM3;ABAT;MAPK8;PIAS1;UNC13C;MGAT5;ADD2;NEK7;CLCN3;GNAI1;DAG1;ASAP1;KCNJ2;ARFGEF2;CRAMP1L;DIDO1;RIMS1;SORCS3;MACF1;RPS24;ASXL2;CNKSR2;AEBP2;PELI1;TGFBR2;ESRRG;RYBP;AARSD1;EPHA5;SEMA6A;MAP2;NTRK2;TSGA10;CDC42BPA;TCF12;SLC16A14;SPIN1;NRP1;CPEB3;ZMAT3;6-MAR;TTC27;KCNK10;FAM169A;ASAH2;FAR2;ACTR2;DIP2B;U…
FOXA2-19822575-HepG2-human	0	0	-1.02587	136.63	SYT1;EIF2C2;ADCY1;CADM1;PDLIM5;UTRN;STRN;SGMS1;ATP2B1;RAB23;RAPGEF5;DEPDC6;MAGI2;PIK3CB;ZNF507;PPARGC1A;GAPVD1;MAPK9;ABAT;LRCH3;MGAT5;ACADSB;GNAI1;ASAP2;ASB13;CACNB4;ARFGEF2;MACF1;TNKS;VEZF1;ASXL2;KLF6;OSBPL6;MAML2;TGFBR2;ESRRG;ACACA;PPFIBP1;EHBP1;SMAD3;SEMA6A;TULP4;MAP2;TSGA10;TCF12;BTBD11;NRP2;HLF;SH3RF1;NRP1;CPEB3;CPEB4;UVRAG;ZEB2;FAM169A;ASAH2;CDS2;DIP2B;XYLT1;SYNJ2;JAKMIP2;GFOD1;USP13;RAP2A;…
CREM-20920259-GC1-SPG-MOUSE	0	0	-0.651715	136.563	EIF2C2;DYNC1LI2;ZFP637;PFTK1;B3GALT6;CADM1;GLDN;VKORC1L1;CHMP6;PDLIM5;STRN;LEMD3;ANKLE2;ACBD5;ATP2B1;CD47;ERO1LB;DDX17;PICALM;VPS4B;RAPGEF6;RAB23;DHX33;POLK;OPA3;MAGI2;PAN3;ATRNL1;BRAF;MAGI1;ZHX1;EFNB2;KIF5C;BTBD7;LIG3;MED13;SFRS1;PTPDC1;DCTN4;MAPK1;GAPVD1;RYR1;RPS13;MAPK9;MAPK8;PIAS1;MCTS2;GLG1;CLCN3;ACADSB;GNAI3;PFKFB2;DAG1;AHCTF1;ARFGEF2;DIDO1;ARFGEF1;SORCS3;RPS27;MACF1;STX17;ZMPSTE24;TNKS;VEZ…
TEAD4-22529382-TROPHECTODERM-MOUSE	0	0	-1.2181	136.558	MRPS35;PNMA2;CADM1;NIT2;STAT5B;STRN;CNOT2;LMO7;SGMS1;ACBD5;SETX;CDH20;FAM49A;ANK2;WDR76;PDE4B;NEGR1;SS18L1;PTPRJ;PAN3;OPA1;ATRNL1;MAGI1;STK24;PIK3CB;ENC1;KIF5C;TMEM132B;PTPRT;NAV3;FOXN3;TRIM37;LETM1;MAP4K5;RYR1;AKAP6;LRCH3;CLIP4;MGAT5;KBTBD11;DCBLD2;FRAS1;GLG1;ACADSB;AGFG2;PFKFB2;AHCTF1;CACNB4;CRAMP1L;ATF2;KLHDC10;MACF1;ENTPD5;BAI3;TRAF3;PELI1;WDR7;UST;MAP2K4;PPFIBP1;ACACA;ESRRG;HACE1;NMT2;EPS15;…
AR-19668381-PC3-HUMAN	0	0	-1.0933	132.221	MEF2C;SYT1;EIF2C2;B3GALT6;PFTK1;PDLIM5;UTRN;STRN;PRKG2;ATP2B1;ATP2B3;KCNK9;ATP2B4;RPLP1;DHX33;LRRC7;IBTK;MAGI2;MAGI1;BTBD7;MECP2;TMEM132B;PTPRT;NAV3;PPARGC1A;PTPDC1;LETM1;PITPNM3;NAV1;RYR1;RPS13;ADD2;DBNDD1;GNAI3;PFKFB3;SORCS1;ASB13;ARFGEF2;MYO9A;RIMS1;GAD2;MACF1;BAI3;VEZF1;SGIP1;DNMT3A;CREBBP;MAML2;MAP2K4;ACACA;EHBP1;SMAD3;ZBTB43;ATM;EPHA5;KCNJ6;NTRK2;CDC42BPA;NNMT;HLF;SPIN1;ZNF291;NRP1;CPEB3;ZM…
MITF-21258399-MELANOMA-HUMAN	0	0	-0.687648	114.834	MEF2C;SLC36A1;GDA;DYNC1LI2;RPL19;B3GALT6;CHMP6;PDLIM5;LEMD3;SGMS1;CD47;ATP2B4;PICALM;RAPGEF6;DHX33;MRPL34;PTPRJ;DEPDC6;PDPR;MAGI2;OPA1;PIK3CB;ZNF507;LIG3;MECP2;MED13;PTPDC1;DCTN4;PPARGC1A;MAPK1;PITPNM3;NAV1;CAMK1;LRCH3;UNC13C;MGAT5;GNAI3;GNAI1;PFKFB3;PFKFB2;DAG1;ASAP2;SORCS1;ASAP1;ARFGEF2;RIMS1;DIDO1;MACF1;BAI3;VEZF1;SGIP1;RPS24;ASXL2;DNMT3A;AEBP2;MAP2K3;L3MBTL;MAML2;RYBP;ACACA;PPFIBP1;SMAD3;ZBTB…
ESR1-22446102-UTERI-MOUSE	0	0	-1.83959	112.463	MEF2C;SYT1;ENAH;THRB;PFTK1;UTRN;STAT5B;STK35;FOXO1;RPS27L;JAG1;SGMS1;ATP2B1;PGR;PRKAR2A;ATP2B4;ANKRD50;BTBD3;LONRF1;NEGR1;B3GALTL;ODZ4;DEPDC6;OPA3;PAN3;MAGI1;PIK3CB;STK24;KIF5C;NAV3;METTL7A;GLCE;ELL2;NAV1;LRCH3;SLC38A1;ERC1;MGAT5;NEK7;CGNL1;PLXNC1;PFKFB3;SCARB2;SGIP1;UST;MAP2K4;MAML2;ACACA;PPFIBP1;MED13L;HDAC4;SEMA6A;JAZF1;TCF12;BTBD11;OPCML;UVRAG;ZEB2;TTC27;EDNRB;GLT25D2;PAK2;SYNJ2;ABHD12;GFOD1;…
NFE2L2-20460467-MEF-MOUSE	0	0	-1.46428	111.703	CCNT2;ENAH;ADCY1;OPCML;NIT2;UTRN;STRN;LEMD3;LMO7;JAG1;RBM9;GSTM7;CDS2;EDNRB;TNFRSF11B;GSTM3;RNF141;FRMD6;GSTM4;RSPO2;BTBD3;ZFP238;SYNJ2;PDGFC;ELTD1;NALCN;ABHD12;SLC4A4;AKT3;MLL1;ZFP365;TMEM206;OPA1;LNP;ATRNL1;PIK3CB;ENC1;EFNB2;PCDH9;NCOA7;TBCEL;PCLO;PJA2;MTMR12;ZDHHC17;ADO;EYA1;KIF1B;NAV1;UBC;CSTB;CNTN1;AKAP6;MAPK8;ERC2;NSD1;NEK7;NDUFB3;MEGF9;RAB3C;SLC39A10;TUBA3B;SORCS1;RPS15A;LRIG2;NAPB;KCNJ2;S…
TCF4-23295773-U87-HUMAN	0	0	-0.851209	111.388	GDA;PFTK1;SGMS1;ANKLE2;ERO1LB;ATP2B4;RAB23;RAPGEF5;LRRC7;DEPDC6;PTPRJ;PDPR;MAGI2;OPA1;ATRNL1;MAGI1;PIK3CB;ZNF507;PTPRT;MED13;PPARGC1A;GLCE;GAPVD1;PITPNM3;NAV1;RYR1;MAPK8;PIAS1;UNC13C;NEK7;GLG1;GNAI1;AHCTF1;SORCS1;CACNB4;KCNJ2;ARFGEF2;RIMS1;SORCS3;MACF1;STX17;BAI3;TNKS;SGIP1;ASXL2;VWA3A;OSBPL6;TGFBR2;MAML2;ESRRG;PPFIBP1;RYBP;EHBP1;ZBTB43;RICS;EPHA5;KCNJ6;MAP2;JAZF1;CDC42BPA;RAD54L2;CCNT2;NRP2;SH3R…
POU3F2-20337985-501MEL-HUMAN	0	0	-1.46328	111.37	MEF2C;SYT1;DYNC1LI2;PNMA2;UTRN;CNOT2;IARS2;KLHL1;ATP2B1;CD47;HTR1A;ROBO1;ANKRD50;BTBD3;RNF38;RALA;NALCN;PRKACB;LONRF1;SLC4A4;LONRF2;LRRC7;ADAM9;KCND2;OPA1;GOLT1B;PIK3CB;ZHX1;NAV3;PKIA;PPARGC1A;OGFOD1;MAP4K5;SLC25A36;MAPK8;NEK7;DCBLD2;SSH2;KCNJ2;ATF2;MTPN;BAI3;NOVA1;ASXL2;GABRA2;TGFBR2;REEP3;ATM;RICS;TBC1D23;SLC4A10;DYRK1A;MAP2;TSGA10;JAZF1;CDC42BPA;TCF12;FPGT;NDST3;NRP1;ZMAT3;CPEB4;SYNJ1;ZEB2;EDN…
NRF2-20460467-MEF-MOUSE	0	0	-1.4526	110.812	CCNT2;ENAH;ADCY1;OPCML;NIT2;UTRN;STRN;LEMD3;LMO7;JAG1;RBM9;GSTM7;CDS2;EDNRB;TNFRSF11B;GSTM3;RNF141;FRMD6;GSTM4;RSPO2;BTBD3;ZFP238;SYNJ2;PDGFC;ELTD1;NALCN;ABHD12;SLC4A4;AKT3;MLL1;ZFP365;TMEM206;OPA1;LNP;ATRNL1;PIK3CB;ENC1;EFNB2;PCDH9;NCOA7;TBCEL;PCLO;PJA2;MTMR12;ZDHHC17;ADO;EYA1;KIF1B;NAV1;UBC;CSTB;CNTN1;AKAP6;MAPK8;ERC2;NSD1;NEK7;NDUFB3;MEGF9;RAB3C;SLC39A10;TUBA3B;SORCS1;RPS15A;LRIG2;NAPB;KCNJ2;S…
AR-22383394-PROSTATE_CANCER-HUMAN	0	0	-1.19711	105.952	MEF2C;SLC9A7;ADCY1;GDA;GABRB3;GLDN;UTRN;CNOT2;LEMD3;LMO7;FOXO3;JAG1;SETX;FAM49A;ERO1LB;STARD4;PICALM;ANK2;ANKRD50;BTBD3;PDE4B;RPLP1;RAPGEF5;PRKACB;SLC4A4;LRRC7;PTPRJ;ATRNL1;MAGI1;PKIA;PTPDC1;FOXN3;ELL2;NAV1;SLC25A36;AKAP5;CAMK1;AKAP6;ABAT;PIAS1;COL24A1;ANKFY1;GNAI3;GNAI1;KCNJ2;RIMS1;KCNS2;MTPN;SLC35F2;BAI3;NOVA1;ASXL2;KLF6;MYO1B;UST;MAML2;MAP2K4;ESRRG;ACACA;PPFIBP1;RYBP;ATM;RICS;EPHA5;ATF6;SALL3;…
CTNNB1-20460455-HCT116-HUMAN	0	0	-1.48193	102.902	SYT1;NDST3;ENAH;HECW2;UTRN;UVRAG;SHOC2;RBM9;DIP2B;FRMD6;GLT25D2;ANK2;MFHAS1;PDE4B;RAPGEF5;PDGFC;YAP1;PRKACB;SLC1A1;LONRF2;DLG2;AKT3;ADAM9;RAP2A;MAGI1;ZNF507;ENC1;PCDH9;NAV3;MED13;SFRS1;ZCCHC14;ARHGAP26;FOXN3;PRKD2;LETM1;ANKRD28;KIF1B;GNAQ;MGEA5;ASB1;AKAP6;ABLIM1;FRAS1;GLG1;RAB3C;GALNT7;GNAI1;ASAP2;ARFGEF1;SORCS3;SORBS1;FAT3;MACF1;KIRREL;USP37;GATAD2B;ZMPSTE24;Fusip1;NDUFA2;DLGAP1;PDS5A;MYO1B;TGFB…
SUZ12-20075857-MESC-MOUSE	0	0	-0.710091	95.5745	SYT1;SLC9A7;GDA;ADCY1;PNMA2;GLDN;CADM1;PFTK1;STAT5B;PRKG2;PGR;HTR1B;ERO1LB;ATP2B3;CDH20;HTR1A;FAM171B;KCNK9;RAB23;LRRC7;MRPL34;PTPRJ;BRAF;ZHX1;EFNB2;KIF5C;PTPRT;PCLO;PTPDC1;PITPNM3;NAV1;ABAT;DBNDD1;GNAI1;PFKFB3;ASAP2;SORCS1;ASAP1;ASB13;CACNB4;KCNJ2;RIC3;ARFGEF1;RIMS1;SORCS3;GAD2;MACF1;STX17;BAI3;VEZF1;SGIP1;CNKSR2;DNMT3A;OSBPL6;TGFBR2;ESRRG;EPHA5;SEMA6A;KCNJ6;NTRK2;JAZF1;SLC36A4;TCF12;DRD1A;BTBD1…
TP63-23658742-EP156T-HUMAN	0	0	-0.78879	93.1873	EIF2C2;SLC9A7;PNMA2;PDLIM5;UTRN;STRN;PRKG2;CD47;DDX17;ATP2B4;PICALM;BTBD3;RPLP1;VPS4B;RAPGEF6;RAPGEF5;MAGI2;OPA1;BRAF;MAGI1;EFNB2;TMEM132B;GLCE;MAPK8;NEK7;DCBLD2;GNAI1;PFKFB3;ASAP2;DAG1;ASAP1;ASB13;RIC3;ARFGEF1;MACF1;VEZF1;KLF6;AEBP2;PELI1;OSBPL6;MAML2;MAP2K4;PPFIBP1;RYBP;SMAD3;ZBTB43;ATM;MAP2;NTRK2;CDC42BPA;1-MAR;BTBD11;BACH1;NRP2;HLF;NRP1;CPEB3;CPEB4;TTC27;KCNJ10;ZEB1;KCNIP2;STOX2;ZBTB38;FAM169…
TRIM28-19339689-MESC-mouse	0	0	-1.13091	92.5813	SLC9A7;DYNC1LI2;ADCY1;EIF2C1;ZFP637;B3GALT6;PDLIM5;UTRN;STK35;STRN;FOXO1;CNOT2;IARS2;JAG1;SETX;CD47;PRKAR2A;ERO1LB;CSNK2A1;RAB23;PDGFC;DNAJC5;SS18L1;MRPL34;ADAM9;ODZ4;DEPDC6;POLK;OPA3;OPA1;ATRNL1;MAGI1;PIK3CB;GOLT1B;FUT11;PRKAB2;ENC1;EFNB2;LIG3;SFRS1;CDKL2;PCLO;MAPK1;LETM1;MAP4K5;GAPVD1;SLC25A36;PDE5A;MCTS2;NEK7;FRAS1;PLXNC1;CLCN3;PFKFB3;STAM2;SSH2;AHCTF1;LRIG2;PAQR8;DIDO1;SESN3;EPM2AIP1;UGCGL1;G…
PPARG-20887899-3T3-L1 PREADIPOCYTE CELLS-MOUSE	0	0	-0.774001	88.984	GDA;ZFP637;VKORC1L1;PDLIM5;UTRN;SGMS1;ACBD5;CD47;PICALM;VPS4B;MRPL34;B3GALTL;DEPDC6;OPA1;MAGI1;ZHX1;KIF5C;EFNB2;SCN2A1;NAV3;PPARGC1A;PTPDC1;ZFP462;NAV1;LRCH3;MAPK8;MCTS2;MGAT5;NEK7;GLG1;ASAP2;ASAP1;UHMK1;TNKS;SGIP1;KLF6;AEBP2;DNMT3A;MAML2;L3MBTL;ACACA;RYBP;AARSD1;TULP4;JAZF1;CDC42BPA;HSPA13;GOSR1;GNB2L1;NNMT;BACH1;SH3RF1;COX11;NRP1;ZBTB34;UVRAG;SHOC2;ZEB2;TTLL7;ZBTB38;ZYG11B;FAR2;USP12;SYNJ2;ATP5…
CEBPD-23245923-MEF-MOUSE	0	0	-1.64356	86.146	BACH1;NRP1;CPEB3;PDLIM5;LMO7;ZEB2;TTLL7;ARHGAP21;ATP2B1;TNFRSF11B;DIP2B;ELTD1;NEGR1;AKT3;ODZ4;TRPM3;ANKS1B;LNP;ATRNL1;MAGI1;EFNB2;RUNX1T1;PCDH9;MAPK1IP1L;PPARGC1A;GLCE;TRIM37;XPR1;STXBP5;USP24;CGNL1;CTNND2;SORCS1;KCNJ2;ARID2;KIF21A;HSPA9;RPS24;AEBP2;B3GALT1;OSBPL6;SETBP1;MAML2;TGFBR2;AHI1;RPS6;CSGALNACT1;INVS;LASS4;DYRK1A;SLC6A6;CMTM4;BMPR1B
DMRT1-23473982-TESTES-MOUSE	0	0	-1.05868	84.0949	ENAH;EIF2C2;THRB;B3GALT6;CADM1;UTRN;STRN;FOXO1;FOXO3;CD47;ERO1LB;MFHAS1;MIER3;PDE4B;VPS4B;RAPGEF5;LGI2;PRKACB;SLC4A4;LONRF1;MLL1;ADAM9;MYST3;ODZ4;OPA1;ATRNL1;BRAF;ENC1;KIF5C;PNPLA2;PTPRT;PTPDC1;GLCE;NCAM1;ZFP462;ARRB1;ZNHIT1;PIAS1;CLIP4;ANKFY1;ASB7;NEK7;PLXNC1;FGFR3;PFKFB3;SSH2;MYEF2;ATF2;PSMB6;DNMT3A;KLF6;ADAM23;CREBBP;MAP2K4;ESRRG;CASC4;EHBP1;TSN;REEP3;SALL3;NMT2;HDAC4;TULP4;ULK2;MTR;NTRK2;CORT…
CREB1-23762244-HIPPOCAMPUS-RAT	0	0	-0.905809	83.9801	MPZL3;SYT1;VKORC1L1;STRN;LEMD3;FOXO3;RBM9;FAM49A;DDX17;STARD4;RNF141;CSNK2A1;SRRM4;TRIM44;BTBD3;PDE4B;VPS4B;RAPGEF6;DHX33;PRKACB;RPRD1A;MLL1;OPA1;BRAF;FUT11;ZHX1;PRKAB2;EFNB2;KIF5C;SFRS1;DCTN4;PCLO;FOXN3;ELL2;RPS13;MCTS1;ASB7;CLCN3;GNAI3;AGFG2;OTUD6B;ARPC4;LRIG2;ROBLD3;ARFGEF2;NR2C2;SESN3;EPM2AIP1;ATF2;KLHDC10;RPS27;TNKS;TMEM30A;NOVA1;SGIP1;RPS24;GABARAPL2;KLF6;RAB8B;MAP2K3;GOLIM4;CASC4;MED13L;ZB…
EP300-20729851-FORBRAIN_MIDBRAIN_LIMB_HEART-MOUSE	0	0	-1.6195	82.4206	MEF2C;RNASEL;EIF2C1;STAT5B;RPS27L;JAG1;SGMS1;RBM9;SETX;ATP2B4;CSNK2A1;LONRF1;ODZ4;IBTK;PAN3;MAGI1;ATRNL1;ZHX1;ENC1;EFNB2;NOPE;MED13;FOXN3;ZFP462;NAV1;FRAS1;GNAI3;ADCYAP1R1;RRAGD;UGCGL1;TNKS;NOVA1;RPS24;TRAF3;KLF6;RAB8B;MAP2K3;CREBBP;ESRRG;PPFIBP1;EHBP1;SMAD3;MED13L;RPS6;REEP3;SALL3;SEMA6A;DYRK1A;CDC42BPA;PDZD2;GNB2L1;TCF12;SPIN1;NRP1;CPEB4;KCNJ10;RASSF7;CBFA2T2;STOX2;ZBTB38;FRMD6;SLC24A2;ZFP238;Y…
MTF2-20144788-MESC-MOUSE	0	0	-0.86527	81.7515	SLC9A7;ADCY1;GDA;PNMA2;THRB;PFTK1;CADM1;GLDN;CCDC85A;STAT5B;STRN;FOXO1;PRKG2;JAG1;KLHL1;PGR;ATP2B1;PRKAR2A;ATP2B3;CDH20;HTR1B;CSNK2A1;HTR1A;KCNK9;MFHAS1;TRIM44;LGI2;SLC4A4;NEGR1;LRRC7;MRPL34;ODZ4;PTPRJ;SATB2;KCND3;KCND2;EFNB2;NOPE;PTPRT;PTPDC1;NCAM1;PITPNM3;NAV1;ARRB1;PDE5A;COL24A1;CLIP4;FRAS1;CGNL1;PLXNC1;SNAP91;FGFR3;PFKFB3;GNAI1;ADCYAP1R1;KCNA2;SORCS1;ST8SIA3;CACNB4;RRAGD;RIMS1;ARFGEF1;PCDHAC2…
PAX3-FKHR-20663909-RHABDOMYOSARCOMA-HUMAN	0	0	-1.30474	80.5289	NRP2;ENAH;DYNC1LI2;TMEM18;PFTK1;CADM1;OPCML;SGPP2;FOXO1;ZEB2;ZEB1;SGMS1;KLHL1;EDNRB;FAR2;PICALM;ANK2;ROBO1;MFHAS1;CREG2;USP12;PDGFC;ELTD1;DLG5;JAKMIP2;ODZ4;TRPM3;SATB2;KCND3;MAGI2;MAGI1;STK24;CLMN;ARID5B;ENC1;EFNB2;RUNX1T1;PTPRT;PDE10A;NAV3;PPARGC1A;KLHDC5;ARHGAP26;EYA1;PITPNM3;STXBP6;NAV1;ARRB1;FRMD4A;PDE5A;UBC;ABAT;SLC38A1;ERC2;ZNF483;NEK7;GNAI1;SSH2;SORCS1;RPL10L;PLCL1;CDH7;BAI3;FBXO42;DCLK1;R…
REST-18959480-MESC-mouse	0	0	-1.40857	64.3404	SYT1;SLC9A7;TMEM18;EIF2C1;PNMA2;GABRB3;VKORC1L1;STK35;STAT5B;NT5C3L;ACBD5;CDH20;PRKAR2A;CSNK2A1;ATP2B4;HTR1A;TRIM44;BTBD3;RPLP1;RAPGEF6;RNF38;PDGFC;LGI2;ODZ4;KCND3;SATB2;MAGI1;PIK3CB;ENC1;BTBD7;PTPRT;NCAM1;NAV1;ARRB1;PDE5A;ASB1;ZNHIT1;MFAP3;SORCS1;MYEF2;ST8SIA3;ARPC4;NAPB;RIC3;SORCS3;PCDHAC1;GAD2;KCNS2;BAI3;ZMPSTE24;SCARB2;GABARAPL2;DNMT3A;AEBP2;KLF6;GABRA2;ADAM23;MAP2K4;RYBP;TSN;SALL3;SEMA6A;HDA…
KDM5B-21448134-MESC-MOUSE	0	0	-0.605934	64.2559	SYT1;DYNC1LI2;STAT5B;UTRN;IARS2;ANKLE2;DDX17;PICALM;VPS4B;RAPGEF6;DHX33;ADAM9;IBTK;DEPDC6;MAGI2;OPA1;PAN3;ATRNL1;BRAF;EFNB2;LIG3;MED13;SFRS1;DCTN4;MAPK1;GAPVD1;MAPK9;MGAT5;GLG1;AHCTF1;MYEF2;CRAMP1L;DIDO1;MYO9A;GAD2;MACF1;TNKS;VEZF1;ASXL2;AEBP2;PELI1;MAP2K3;CREBBP;ACACA;PPFIBP1;EHBP1;ATM;SEMA6A;JAZF1;GOSR1;GNB2L1;CCNT2;NRP2;COX11;NRP1;CPEB3;CPEB4;TMEM161B;ZEB2;GNL3L;STOX2;FAM169A;FAR2;FAM168A;ACTR…
TBX3-20139965-MESC-MOUSE	0	0	-1.38666	63.34	ENAH;PFTK1;CCDC85A;HPS3;UTRN;TMEM161B;FOXO1;CNOT2;PRKAR2A;PLCB1;LGI1;NEGR1;MRPL34;ODZ4;TRPM3;SMCR8;MAGI2;OPA1;MAGI1;ARID5B;NCOA7;PCDH9;PTPRT;PPARGC1A;MTMR12;NCAM1;HUNK;CRKL;PLEKHH2;CCND2;FRMD4A;CNTN1;UNC13C;SNX10;PEG3;ABLIM1;GALNT7;KCNA2;SPOCK1;LRIG2;PAQR8;KIT;RIMS1;PCDHAC1;CHD1;SCARB2;EXOC5;KIF21A;RPS24;FLRT2;DNMT3A;AEBP2;DLGAP2;MYO1B;ZFP706;RYBP;ACACA;HACE1;AHI1;PDE3A;REEP3;CADPS;SEMA6A;TMEM48;…
NANOG-18692474-MESC-mouse	0	0	-0.906515	61.9358	MEF2C;ENAH;EIF2C1;PFTK1;NIT2;UTRN;STK35;PRKG2;IARS2;JAG1;RBM9;SETX;CD47;PRKAR2A;DDX17;RAD21;CSNK2A1;ROBO1;TRIM44;AADACL1;RAPGEF5;PDGFC;LGI1;LONRF1;LONRF2;ADAM9;ODZ4;DEPDC6;OPA3;SMCR8;ENC1;EFNB2;MECP2;PTPRT;PKIA;ELL2;NCAM1;OGFOD1;PITPNM3;ZFP462;NAV1;SLC25A36;RPS13;ANKFY1;MCTS1;CGNL1;CLCN3;KCNA2;COX7B;RRAGD;DIDO1;UGCGL1;GAD2;CDC123;SLC35F2;SCARB2;PCYT1B;VEZF1;PPTC7;DNMT3A;AEBP2;RAB8B;ADAM23;OSBPL6;…
ZFX-18555785-MESC-mouse	0	0	-0.868395	61.7061	MRPS35;EIF2C2;DYNC1LI2;ZFP637;B3GALT6;FOXO1;RPS27L;IARS2;NT5C3L;RBM9;SETX;PRKAR2A;DDX17;RNF141;RAD21;TRIM44;RPLP1;MIER3;VPS4B;RAPGEF6;ITCH;RPS27A;GLT8D3;B3GALTL;MYST3;LNP;OPA1;PAN3;PIK3CB;ZHX1;BTBD7;PNPLA2;SFRS1;LETM1;MAP4K5;SLC25A36;CSTB;ZNHIT1;LRCH3;PIAS1;CLIP4;MGAT5;NEK4;NEK7;GLG1;DCBLD2;ACADSB;CCDC90A;STAM2;DAG1;AHCTF1;ASB13;NAPB;DIDO1;UHMK1;EPM2AIP1;ATF2;RPS27;STX17;MTPN;RPL8;TNKS;RNF168;FBX…
GATA4-21415370-HL-1-MOUSE	0	0	-1.25009	61.6464	EIF2C2;RNASEL;EIF2C1;TMEM18;ZFP637;CHMP6;UTRN;LMO7;PICALM;BTBD3;PDE4B;VPS4B;RAPGEF6;RNF38;LONRF1;SLC4A4;B3GALTL;MYST3;MAGI1;FUT11;EFNB2;PRKAB2;PKIA;FOXN3;NAV1;PDE5A;ASB1;NEK7;CLCN3;FGFR3;DAG1;ARPC4;DIDO1;SESN3;COX6B1;RNF168;AEBP2;UNC119;RAB8B;MAP2K4;GOLIM4;ESRRG;SMAD3;MED13L;REEP3;DOCK3;EPS15;ATF6;CORO1B;TBC1D24;ITGA6;TOMM70A;ULK2;JAZF1;RAD54L2;PDZD2;TCF12;NRP2;HPS3;UVRAG;ZKSCAN1;ZEB2;TRIM2;PCGF3…
SUZ12-18974828-MESC-MOUSE	0	0	-0.992805	58.9259	GDA;ADCY1;GLDN;PFTK1;CCDC85A;PRKG2;KLHL1;PGR;HTR1B;ATP2B3;CDH20;KCNK9;HTR1A;MFHAS1;LGI2;SLC4A4;NEGR1;LRRC7;B3GALTL;ODZ4;PTPRJ;KCND3;SATB2;KCND2;ZHX1;EFNB2;PTPRT;NCAM1;PITPNM3;PDE5A;FRAS1;DBNDD1;PLXNC1;FGFR3;SNAP91;GNAI1;KCNA2;ADCYAP1R1;ST8SIA3;CACNB4;PCDHAC2;SORCS3;PCDHAC1;GAD2;CNKSR2;GABRA2;RAB8B;GABRA4;UST;OSBPL6;TGFBR2;ESRRG;SMAD3;DOCK3;EPHA5;SALL3;SEMA6A;KCNJ6;NTRK2;JAZF1;CACNA1E;DRD1A;BTBD11…
SOX17-20123909-XEN-MOUSE	0	0	-1.07302	57.6483	SLC9A6;VKORC1L1;UTRN;GSTM7;PGR;CD47;ROBO1;ANKRD50;RPL10;ELTD1;DNAJC5;LGI1;MRPL34;ADAM9;DEPDC6;OPA3;PIK3CB;ENC1;EFNB2;ZFP462;AKAP6;MAPK8;SLC38A1;ANKFY1;NEK7;GLG1;CLCN3;GNAI3;COX7B;AHCTF1;MYEF2;KCNJ2;NR2C2;SESN3;RPS27;ZMPSTE24;TNKS;ASXL2;KLF6;MYO1B;MAP2K3;MAP2K4;RPL23A;TSN;SEMA6A;TBC1D24;PPIA;SLC36A4;XPO7;DRD1A;TCF12;SEL1L;CCNT2;NRP2;NRP1;CPEB3;CPEB4;SHOC2;TMEM161B;ZKSCAN1;GNL3L;ASAH2;ZYG11B;PDPK1;…
REST-21632747-MESC-MOUSE	0	0	-0.795779	57.4357	SYT1;SLC9A7;TMEM18;PNMA2;GLDN;GABRB3;CHMP6;UTRN;IDE;ANKLE2;FAM49A;PRKAR2A;HTR1A;KCNK9;SRRM4;ROBO1;TRIM44;RPLP1;B3GALTL;OPA3;KCND3;SATB2;KCND2;MAGI2;ENC1;KIF5C;SCN2A1;TMEM132B;PTPRT;NAV3;PCLO;ABAT;ERC2;MFAP3;NEK4;ADCYAP1R1;DAG1;SORCS1;ST8SIA3;CACNB4;RIC3;RRAGD;SORCS3;PCDHAC1;RPL10L;GAD2;KCNS2;STX17;BAI3;NOVA1;RPS24;GABARAPL2;DNMT3A;KLF6;GABRA2;WDR7;CASC4;RYBP;SMAD3;HACE1;TSN;MED13L;EPHA5;SALL3;HDA…
YY1-23942234-MYOBLASTS AND MYOTUBES-MOUSE	0	0	-0.949354	56.5773	MEF2C;SYT1;MRPS35;CPEB4;CNOT2;TTC27;GNL3L;SGMS1;ATP2B1;CDH20;DDX17;RAD21;RSPRY1;RALA;ATP5L;ABHD12;TUBA1A;PLCB1;TUBA1B;NEGR1;MYST3;ATF7IP;RPL35A;ANKS1B;SMCR8;ZHX1;CCDC47;ERAL1;NDUFC1;NAV3;MED13;DCTN4;GCAP14;ZDHHC17;CRKL;ZFP462;KPNA6;MAPK8;UBB;SLC38A1;PIAS1;NSD1;ANKFY1;UQCRB;SERP1;PEG3;MED1;DPF2;GLG1;BCLAF1;GNAI3;MFSD8;NDUFB8;GNAI1;COX7B;SORCS1;ASAP1;COMMD9;ARID2;DIDO1;RPS27;GAD2;PSMB6;SORBS1;MACF1…
SUZ12-18692474-MESC-mouse	0	0	-1.02236	56.4018	MEF2C;GDA;ADCY1;THRB;GLDN;PFTK1;PRKG2;KLHL1;PGR;HTR1B;PRKAR2A;HTR1A;KCNK9;MFHAS1;ELTD1;SLC4A4;NEGR1;LRRC7;ODZ4;KCND3;SATB2;KCND2;ZHX1;EFNB2;PTPRT;PITPNM3;NAV1;ADD2;FRAS1;CGNL1;PLXNC1;FGFR3;SNAP91;GNAI1;PFKFB3;KCNA2;ADCYAP1R1;ST8SIA3;CACNB4;PCDHAC2;PCDHAC1;SORCS3;GAD2;FGD6;GABRA2;GABRA4;ADAM23;UST;OSBPL6;TGFBR2;WHSC1;DOCK3;EPHA5;SALL3;SEMA6A;KCNJ6;NTRK2;JAZF1;CACNA1E;CACNA1C;BTBD11;NRP2;HLF;SLC16A…
NR3C1-21868756-MCF10A-HUMAN	0	0	-1.11282	54.9978	NRP2;EIF2C2;NRP1;ZMAT3;CPEB4;FOXO1;LMO7;ZEB2;JAG1;NT5C3L;EDNRB;GSTM3;DIP2B;PWWP2A;CREG2;ANKRD50;PDGFC;DLG5;SLC4A4;SLC1A1;USP13;PTPRJ;ADAM10;STK24;PCDH9;PPARGC1A;PKIA;NCAM1;ZDHHC17;RAB11FIP2;ANKRD28;XPR1;STXBP5;NCOA6;PIAS1;GPAM;SRGAP1;SLC39A10;ASAP2;NR3C2;SORCS1;GPM6B;KIT;ARFGEF2;KCNJ2;SORCS3;FAT3;KIRREL;RASGRP1;NOVA1;DTNA;MLLT3;RNF144A;ASXL2;FLRT2;KLF6;PELI1;PDS5A;SETBP1;MAP2K3;TGFBR2;RYBP;ESRRG;…
GATA2-19941826-K562-human	0	0	-1.2381	53.4096	MEF2C;MPZL3;MSL2L1;SLC36A1;EIF2C2;THRB;UTRN;FOXO3;SGMS1;ATP2B4;PICALM;MIER3;RAPGEF5;LGI2;LONRF2;LRRC7;ODZ4;PTPRJ;SATB2;KCND2;OPA1;MAGI1;FOXN3;ELL2;GAPVD1;ASB1;RYR1;ERC1;MGAT5;ANKFY1;ADD2;NEK7;CLCN3;FGFR3;SSH2;SORCS1;RIC3;ARFGEF1;EPM2AIP1;GAD2;MACF1;FGD6;KLF6;MAP2K3;OSBPL6;CREBBP;MAML2;GOLIM4;RYBP;SMAD3;WHSC1;TSN;MED13L;ATM;EPS15;ATF6;TBC1D24;TET3;DYRK1A;CDC42BPA;SPTBN1;HSPA13;NNMT;HLF;CPEB4;TTLL7…
POU5F1-18347094-MESC-mouse	0	0	-1.00155	52.7158	MEF2C;ENAH;EIF2C2;EIF2C1;THRB;PDLIM5;UTRN;CNOT2;JAG1;HTR1B;RAD21;ANK2;RAB23;RAPGEF5;PDGFC;LONRF2;ODZ4;IBTK;DEPDC6;POLK;KCND3;SATB2;MAGI1;FUT11;ENC1;PRKAB2;PTPRT;SFRS1;PKIA;ELL2;NCAM1;ZFP462;SLC25A36;PIAS1;MGAT5;ADD2;CCDC90A;SSH2;DAG1;MYEF2;CACNB4;DIDO1;SESN3;GAD2;CDC123;RNF168;PCYT1B;SCARB2;VEZF1;RPS24;UNC119;AEBP2;DNMT3A;ADAM23;MYO1B;OSBPL6;RYBP;HACE1;RPL23A;REEP3;NMT2;SALL3;TBC1D24;HDAC4;NTRK2;…
E2F1-18555785-MESC-mouse	0	0	-0.681626	51.9874	ENAH;EIF2C2;DYNC1LI2;TMEM18;RPL19;B3GALT6;NIT2;PDLIM5;CCDC85A;UTRN;FOXO1;RPS27L;NT5C3L;IARS2;SETX;DDX17;RNF141;PICALM;ROBO1;RPLP1;AADACL1;MIER3;RNF38;RAB23;RPL10;DNAJC5;ITCH;RPS27A;MRPL34;ODZ4;B3GALTL;MYST3;SGPL1;OPA3;OPA1;PIK3CB;FUT11;MECP2;PNPLA2;CDKL2;ELL2;MAPK1;MAP4K5;GAPVD1;ZFP462;RYR1;LRCH3;MAPK8;PIAS1;MCTS2;MGAT5;ANKFY1;MCTS1;NEK7;DCBLD2;GLG1;CLCN3;PFKFB3;OTUD6B;COX7B;ARPC4;LRIG2;ASB13;NAP…
GATA1-21571218-MEGAKARYOCYTES-HUMAN	0	0	-0.733011	50.2125	SLC36A1;EIF2C2;ADCY1;VKORC1L1;UTRN;STRN;FOXO1;SGMS1;FOXO3;SRRM4;MIER3;RAPGEF6;RAPGEF5;NALCN;RPRD1A;MYST3;ODZ4;DEPDC6;OPA1;STK24;TMEM132B;MECP2;MED13;METTL7A;DCTN4;FOXN3;OGFOD1;GAPVD1;ARRB1;AKAP5;ASB1;ERC2;ERC1;COL24A1;ANKFY1;DCBLD2;FRAS1;CLCN3;PLXNC1;KCNA2;DAG1;ASAP1;LRIG2;ARFGEF1;SESN3;EPM2AIP1;MACF1;FGD6;SGIP1;ASXL2;DNMT3A;WDR7;UST;TGFBR2;MAML2;ESRRG;GOLIM4;SMAD3;WHSC1;MED13L;EPS15;NMT2;TBC1D24…
TP53-23651856-MEF-MOUSE	0	0	-0.632649	49.8254	MRPS35;THRB;PFTK1;VKORC1L1;PDLIM5;CHMP6;STK35;RPS27L;FOXO3;JAG1;NT5C3L;RBM9;CD47;CDH20;ROBO1;TRIM44;RAPGEF6;RAB23;DHX33;PDGFC;LRRC7;MRPL34;ODZ4;PTPRJ;POLK;KCND2;ATRNL1;MAGI1;ENC1;KIF5C;BTBD7;PCLO;FOXN3;NCAM1;MAP4K5;PITPNM3;GAPVD1;SLC25A36;MAPK9;LRCH3;PIAS1;ERC2;UNC13C;COL24A1;MGAT5;ANKFY1;ASB7;ADCYAP1R1;SSH2;ASAP1;LRIG2;CRAMP1L;COMMD9;RIMS1;UHMK1;SORCS3;BAI3;SCARB2;FBXO42;TMEM196;TRAF3;DNMT3A;AEB…
SOX9-24532713-HFSC-MOUSE	0	0	-0.884042	48.8112	BACH1;SLC16A14;ENAH;NRP1;VKORC1L1;OCM;PDLIM5;UTRN;LMO7;SGMS1;STOX2;KCNK10;ATP2B1;FAM168A;PDPK1;FAM171B;XYLT1;RSPRY1;PWWP2A;PDE4B;DNAJC5;ABHD12;PLCB1;ATF7IP;TRPM3;SMCR8;STK24;CLMN;ARID5B;EFNB2;MICAL3;ZSWIM6;ARHGAP26;MTMR12;RAB11FIP2;FRMD4A;UBC;COL24A1;KPNA3;ANKFY1;SRGAP1;NEK7;DPF2;ABLIM1;SLC39A10;AGFG2;RPS15A;ASAP1;SPOCK1;ABHD2;CACNB4;MYO9A;PLCL1;CYLD;MACF1;KIRREL;SCARB2;KIF21A;FGD6;CRIM1;MLLT4;TR…
JARID2-20064375-MESC-MOUSE	0	0	-1.05327	48.5096	NRP2;PCDHA6;PCDHA7;ADCY1;HECW2;NRP1;PCDHA9;THRB;PFTK1;SGPP1;CPEB3;ZEB2;PRKG2;JAG1;KCNK10;PGR;ATP2B3;HTR1B;GLT25D2;KCNK9;MFHAS1;SLC24A2;SLC4A4;SHC3;NEGR1;LRRC7;ANKS1B;SATB2;KCND3;NOL4;KCND2;RUNX1T1;PTPRT;PDE10A;PITPNM3;STXBP6;FRMD4A;RYR1;FRAS1;PLXNC1;SNAP91;FGFR3;ADAMTS19;GNAI1;ADCYAP1R1;KCNA2;CTNND2;SORCS1;SPOCK1;CACNB4;RIMS1;PCDHAC2;SORCS3;PCDHAC1;PLCL1;GAD2;HS6ST2;MLLT3;FLRT2;GABRA2;DLGAP2;L3MB…
TCF7L2-21901280-H4IIE-RAT	0	0	-1.32864	48.3599	SH3RF1;ADCY1;EIF2C2;PFTK1;SGPP2;SSH2;IDE;ASAP1;LMO7;TTC27;ASB13;ACBD5;FAM168A;RGD1309437;ROBO1;LANCL2;RPLP1;PDE4B;AADACL1;ENTPD5;TNKS;PDGFC;SCARB2;PLCB1;SS18L1;CRIM1;PTPRJ;AEBP2;DLGAP1;MAGI1;MYO1B;DLGAP2;FAM35A;G3BP2;RPL23A;PDE10A;ATM;ARHGAP26;RAB11FIP2;ADO;GNAQ;SLC35E2;SLC6A6;NTRK2;TSGA10;CD99L2;RGD1560511;CACNA1C;GPAM
TP53-18474530-U2OS-human	0	0	-1.17505	48.1342	NRP2;NRP1;THRB;SGPP1;ZMAT3;CPEB4;RPS27L;JAG1;ACBD5;FAM49A;STARD4;FRMD6;KCNK9;XYLT1;PDGFC;NEGR1;LRRC7;RAP2B;ARID5B;ENC1;RPS4X;FOXN3;PJA2;XPR1;CCND2;ASB1;AKAP6;MAPK9;MDM4;MGAT5;SRGAP1;DBNDD1;GNAI3;GNAI1;ASAP1;SORCS3;FAT3;TNR;HS6ST2;BAI3;PIK3R3;TMEM30A;SGIP1;DLGAP2;GOLIM4;NLGN1;PPFIBP1;RYBP;NID1;TSN;EPHA5;SEMA6A;ITGA6;NTRK2;THNSL1;HDAC9;CACNA1C;TCF12;NNMT
WT1-20215353-NEPHRON PROGENITOR-MOUSE	0	0	-1.00344	47.6196	CCNT2;SPIN1;ENAH;DYNC1LI2;EIF2C1;ZFP637;GABRB3;ZMAT3;SHOC2;PRKG2;DPY19L3;JAG1;ATP2B1;CSNK2A1;FRMD6;XYLT1;ZFP238;PDGFC;YAP1;SLC4A4;KPNB1;SS18L1;RHOG;ODZ4;RAP2A;SATB2;PAN3;MAGI1;STK24;CLMN;ARID5B;NOPE;KIF5C;NCOA7;PDE10A;NCAM1;MAPK1;BRWD1;PPM1E;NCOA2;XPR1;CCND2;MGEA5;MAPK9;ERC2;DCBLD2;PTOV1;CGNL1;MEGF9;ADAMTS19;FGFR3;GALNT7;GNAI1;PHKA1;SORCS1;KCNJ2;DIDO1;SESN3;ATF2;GAD2;KCNS2;SLC35F2;CHD1;TNKS;VEZF1…
NANOG-18347094-MESC-mouse	0	0	-1.00055	46.9082	ENAH;EIF2C1;PFTK1;NIT2;CCDC85A;UTRN;STK35;JAG1;RBM9;CD47;HTR1B;DDX17;PRKAR2A;STARD4;ROBO1;BTBD3;RAPGEF5;RPL10;PDGFC;LONRF1;LONRF2;ODZ4;SMCR8;MAGI1;PTPRT;SFRS1;DCTN4;PKIA;NCAM1;PITPNM3;SLC25A36;SLC38A1;MCTS1;CLCN3;COX7B;DAG1;RRAGD;DIDO1;SESN3;GAD2;SLC35F2;SCARB2;AEBP2;DNMT3A;OSBPL6;RYBP;REEP3;EPS15;NTRK2;BACH1;HLF;SH3RF1;COX11;SPIN1;ZBTB34;KCNIP2;STOX2;ARHGAP21;PDPK1;TRIM2;USP12;ATP5L;SYNJ2;KPNB1;…
CREB1-20920259-GC1-SPG-MOUSE	0	0	-0.62136	45.2076	MPZL3;EIF2C2;RPL19;STAT5B;FOXO1;LEMD3;SGMS1;FOXO3;RBM9;SETX;ATP2B1;ERO1LB;DDX17;RNF141;RAD21;VPS4B;RAPGEF6;DHX33;PRKACB;RPRD1A;GLT8D3;MLL1;MRPL34;PTPRJ;OPA3;ATRNL1;BRAF;STK24;KIF5C;LIG3;PTPRT;PTPDC1;CDKL2;ELL2;MAPK1;PITPNM3;NAV1;SLC25A36;ASB1;RPS13;MAPK8;MCTS2;NEK7;CLCN3;FGFR3;AGFG2;PFKFB2;OTUD6B;SORCS1;ASAP1;ARPC4;DIDO1;ARFGEF1;ATF2;KLHDC10;RPS27;PSMB6;RPL9;BAI3;FBXO42;VEZF1;TMEM30A;KLF6;PELI1;R…
HOXB4-20404135-EML-MOUSE	0	0	-1.10906	45.1216	VKORC1L1;NIT2;STK35;STAT5B;CNOT2;RPS27L;GNL3L;ACBD5;BZW1;RAD21;PICALM;HTR1A;RPLP1;ZFP238;RNF38;SYNJ2;RPL10;RAPGEF5;DHX33;ATP5L;DNAJC5;PRKACB;PTDSS1;NDUFS3;RPS27A;GLT8D3;SEC23A;PTPRJ;DEPDC6;OPA3;KCND2;OPA1;GOLT1B;ARID5B;PRKAB2;ANP32E;ERAL1;SRPRB;OSTM1;HNRPDL;MTMR12;PRKD2;CDR2;PPM1K;CCND2;ZNHIT1;SORT1;KPNA6;UBB;SNX10;UQCRB;PIP5K3;DPF2;NDUFB3;BCLAF1;CLCN3;GNAI3;SLC39A10;OTUD6B;SSH2;COX7B;DAG1;PSMB6;…
RCOR3-21632747-MESC-MOUSE	0	0	-0.628286	44.9834	SYT1;ENAH;GABRB3;CHMP6;IDE;LEMD3;LMO7;FOXO3;SETX;FAM49A;CSNK2A1;ATP2B4;SRRM4;ROBO1;TRIM44;MIER3;DNAJC5;LGI2;LGI1;B3GALTL;ODZ4;PTPRJ;OPA3;KCND3;OPA1;ATRNL1;ENC1;TMEM132B;CDKL2;PCLO;CCDC6;NAV1;ARRB1;RYR1;ASB1;MAPK9;SLC38A1;ERC2;CCDC90A;GNAI1;ST8SIA3;PAQR8;RRAGD;DIDO1;SORCS3;GAD2;KCNS2;CDC123;RNF168;SCARB2;RPS24;PPTC7;AEBP2;WDR7;MYO1B;CREBBP;RYBP;CASC4;MED13L;REEP3;ZBTB43;SALL3;TULP4;KCNJ6;DYRK1A;NT…
EGR1-20690147-ERYTHROLEUKEMIA-HUMAN	0	0	-0.424427	44.5696	MEF2C;SLC36A1;EIF2C2;DYNC1LI2;ADCY1;TMEM18;EIF2C1;GLDN;B3GALT6;VKORC1L1;STAT5B;STRN;PGR;ATP2B4;KCNK9;PICALM;RAB23;RAPGEF6;RPL10;SGPL1;PDPR;MAGI2;BRAF;ZHX1;KIF5C;NOPE;TMEM132B;LIG3;MECP2;PTPRT;MAPK1;LETM1;PITPNM3;NAV1;RYR1;ABAT;PIAS1;MGAT5;ADD2;DBNDD1;GNAI1;PFKFB3;PFKFB2;SORCS1;ASB13;CACNB4;CRAMP1L;RIMS1;DIDO1;SORCS3;MACF1;STX17;BAI3;ZMPSTE24;RPS24;CNKSR2;ASXL2;DNMT3A;AEBP2;KLF6;OSGEP;MAP2K3;OSBPL…
RUNX1-21571218-MEGAKARYOCYTES-HUMAN	0	0	-0.411342	44.3212	DYNC1LI2;ADCY1;TMEM18;PDLIM5;UTRN;STAT5B;SGMS1;ANKLE2;CD47;ATP2B4;PICALM;B3GALTL;DEPDC6;SGPL1;OPA1;BRAF;PIK3CB;EFNB2;MECP2;NAV3;PPARGC1A;PTPDC1;MAPK1;LETM1;RYR1;MGAT5;NEK7;GLG1;DBNDD1;CLCN3;ACADSB;GNAI1;PFKFB3;DAG1;SORCS1;ASAP1;ASB13;RIC3;MYO9A;TNKS;VEZF1;ASXL2;DNMT3A;AEBP2;KLF6;PELI1;MAP2K3;OSBPL6;TGFBR2;RYBP;SMAD3;EHBP1;ATM;SEMA6A;NTRK2;JAZF1;RAD54L2;RIT1;HSPA13;TCF12;BTBD11;BACH1;CCNT2;SPIN1;C…
KLF1-20508144-FETAL-LIVER-ERYTHROID-MOUSE	0	0	-0.984696	44.1405	BACH1;SYT1;RNASEL;CMC1;CPEB4;UVRAG;RPS27L;KCNIP2;LARP1;CD47;CDH20;ATP2B4;FRMD6;MIER3;RAPGEF6;ZFP236;ATP5O;SV2C;ATF7IP;TMEM206;SGPL1;ADAM10;ATRNL1;PRKAB2;ERAL1;PDE10A;NAV3;DCTN4;MAP4K5;CDR2;XPR1;ARRB1;CD99L2;USP22;UBB;TM4SF1;MFAP3;USP24;ADD2;USP7;DPF2;FRAS1;ACADSB;GALNT7;AGFG2;SORCS1;SPOCK1;ABHD2;CACNB4;RRAGD;RIMS1;ARID2;MYO9A;LANCL2;LMLN;RNF144B;DNMT3A;GABARAPL2;LMNA;NLGN1;HACE1;ISOC1;IGSF9B;MED1…
E2F4-21247883-LYMPHOBLASTOID-HUMAN	0	0	-0.639091	44.0486	MRPS35;ENAH;DYNC1LI2;EIF2C1;B3GALT6;IDE;CNOT2;FOXO1;LEMD3;SGMS1;IARS2;ANKLE2;ACBD5;ERO1LB;RNF141;WDR76;TRIM44;RPLP1;PRKACB;GLT8D3;B3GALTL;SMCR8;ATRNL1;STK24;GOLT1B;FUT11;PRKAB2;EFNB2;BTBD7;FOXN3;GLCE;NCAM1;CCDC6;MAP4K5;ARRB1;AKAP5;RPS13;SLC38A1;PIAS1;ERC1;ANKFY1;DBNDD1;GLG1;FAM160B1;PLXNC1;PFKFB3;MYEF2;ROBLD3;CRAMP1L;MYO9A;NP;SESN3;RPL4;FBXO42;FGD6;NUDC;TRAF3;PPTC7;GABARAPL2;KLF6;OSGEP;CREBBP;RPL…
SOX2-18692474-MESC-mouse	0	0	-0.734558	43.3045	RNASEL;ENAH;EIF2C2;ADCY1;EIF2C1;PNMA2;PFTK1;CCDC85A;UTRN;STK35;RPS27L;JAG1;RBM9;SETX;GSTM7;CD47;PRKAR2A;DDX17;GSTM3;CSNK2A1;ANK2;WDR76;TRIM44;AADACL1;RAPGEF5;PDGFC;LONRF1;LONRF2;ODZ4;DEPDC6;SMCR8;MAGI1;ENC1;EFNB2;PKIA;ELL2;NCAM1;OGFOD1;ZFP462;NAV1;SLC25A36;ASB1;MCTS1;CGNL1;CLCN3;CCDC90A;COX7B;MYEF2;CACNB4;RRAGD;DIDO1;SESN3;UGCGL1;GAD2;SLC35F2;SCARB2;PCYT1B;VEZF1;GABARAPL2;DNMT3A;KLF6;RAB8B;ADAM23…
ASH2L-23239880-MESC-MOUSE	0	0	-0.556931	42.4858	MPZL3;ENAH;EIF2C2;TMEM18;CADM1;PDLIM5;CHMP6;CCDC85A;UTRN;LMO7;RPS27L;JAG1;ACBD5;CD47;FAM49A;ATP2B4;WDR76;MIER3;DHX33;PDGFC;ITCH;RPS27A;MYST3;ODZ4;PTPRJ;RPL35A;STK24;PIK3CB;ENC1;EFNB2;LIG3;SFRS1;FOXN3;CCDC6;MAPK1;ZFP462;RPS13;PIAS1;MCTS2;NEK4;COX7B;DAG1;ASAP2;ST8SIA3;RIC3;KCNJ2;DIDO1;NR2C2;SESN3;EPM2AIP1;ATF2;KLHDC10;RPL10L;PSMB6;MACF1;RPL9;MTPN;RPL8;ZMPSTE24;NUDC;RPS24;PPTC7;KLF6;FKTN;ADAM23;MAML…
ARNT-22903824-MCF7-HUMAN	0	0	-1.02772	41.8783	SLC16A14;SLC9A7;HECW2;NRP1;THRB;GABRB3;GLDN;SGPP1;CPEB4;TMEM161B;LMO7;ZKSCAN1;TTLL7;ZBTB38;ARHGAP21;DIP2B;KCNK9;PAK2;XYLT1;ROBO1;BTBD3;SYNJ2;MKX;DLG5;DLG2;ODZ4;DEPDC6;PTPRJ;PDPR;CLMN;KIF5C;PCLO;FOXN3;TRIM37;ANKRD29;BRWD1;GAPVD1;NCOA2;STXBP6;FRMD4A;UBC;CD99L2;SLC38A1;ERC2;MDM4;USP24;SRGAP1;ADD2;ASB7;GLG1;MFSD6;ASAP1;ABHD2;ARID2;DCLK1;NOVA1;FLRT2;L3MBTL3;MYO1B;AHI1;GRIA4;MED13L;ATXN1;KCNJ6;SPTBN1;B…
FLI1-21571218-MEGAKARYOCYTES-HUMAN	0	0	-0.342638	40.2054	SLC9A7;PNMA2;RPL19;PFTK1;STAT5B;STRN;LEMD3;SGMS1;PRKG2;ANKLE2;ACBD5;CD47;DDX17;FAM171B;PICALM;RPLP1;VPS4B;RAPGEF6;DHX33;RAPGEF5;RPL10;PTPRJ;OPA3;MAGI2;OPA1;EFNB2;KIF5C;TMEM132B;DCTN4;PTPDC1;GLCE;OGFOD1;GAPVD1;RYR1;ZNHIT1;NEK4;DBNDD1;CLCN3;GNAI3;GNAI1;PFKFB3;ASAP2;AHCTF1;ASB13;CACNB4;DIDO1;RPS27;MACF1;CDC123;COX6B1;TNKS;ASXL2;DNMT3A;KLF6;OSGEP;MAP2K3;TGFBR2;RYBP;ACACA;EHBP1;ZBTB43;ATM;SEMA6A;TULP4…
TCFCP2L1-18555785-MESC-mouse	0	0	-0.840043	39.0484	MRPS35;SYT1;PDLIM5;STK35;LEMD3;PRKG2;GSTM7;HTR1B;STARD4;DNAJC5;PDGFC;LONRF1;SLC4A4;GLT8D3;SS18L1;LNP;KIF5C;PNPLA2;DCTN4;NAV1;SLC25A36;PDE5A;MAPK9;CAMK1;ACADSB;DAG1;AHCTF1;ARPC4;RIC3;EPM2AIP1;UGCGL1;GAD2;RPS27;PSMB6;ENTPD5;UNC119;PELI1;ADAM23;MAP2K3;CASC4;PPFIBP1;RYBP;WHSC1;TSN;EPS15;NMT2;SALL3;TBC1D23;GLS;GNB2L1;CCNT2;SPIN1;HECW2;SGPP1;TMEM161B;RASSF7;CDS2;ACTR2;RRN3;RSPRY1;PLCB1;PTDSS1;KPNB1;ZFP…
TCFAP2C-20176728-TROPHOBLAST STEM CELLS-MOUSE	0	0	-0.771382	38.828	PFTK1;UTRN;STRN;ACBD5;CD47;DDX17;ATP2B4;PICALM;RAD21;TRIM44;ANKRD50;MIER3;RPLP1;VPS4B;RALA;SS18L1;RPS27A;DEPDC6;STK24;PIK3CB;ENC1;PTPRT;SFRS1;GLCE;MAPK1;LETM1;MAP4K5;SLC25A36;MAPK9;ERC1;MGAT5;ANKFY1;FRAS1;SNAP91;STAM2;OTUD6B;PFKFB2;PHKA1;DAG1;AHCTF1;MYEF2;LRIG2;KCNJ2;DIDO1;ATF2;PSMB6;RPL8;VEZF1;TRAF3;KLF6;GABARAPL2;MAP2K3;CASC4;CHI3L1;RYBP;REEP3;SALL3;TBC1D23;TOMM70A;PPIA;ULK2;TSGA10;THNSL1;GOSR1…
MYC-19030024-MESC-mouse	0	0	-0.579686	38.6496	MRPS35;ENAH;TMEM18;RPL19;ZFP637;B3GALT6;VKORC1L1;CNOT2;RPS27L;IARS2;JAG1;PRKAR2A;DDX17;PICALM;CSNK2A1;RPLP1;RPL10;RALA;DHX33;DNAJC5;RPS27A;ODZ4;DEPDC6;RPL35A;SMCR8;PAN3;ATRNL1;MAGI1;GOLT1B;FUT11;ENC1;LIG3;SFRS1;DCTN4;FOXN3;TRIM37;OGFOD1;SLC25A36;ZNHIT1;RPS13;MFAP3;MCTS2;NEK4;ANKFY1;CLCN3;GNAI3;PFKFB3;STAM2;PFKFB2;OTUD6B;COX7B;DAG1;AHCTF1;MYEF2;ARPC4;DIDO1;ATF2;RPS27;RPL9;MTPN;RPL8;CDC123;SLC35F2;…
EP300-21415370-HL-1-MOUSE	3e-13	8.3e-13	-1.3636	37.9375	NRP2;NRP1;OPCML;PFTK1;PDLIM5;LMO7;SGMS1;ARHGAP21;STARD4;FRMD6;DIP2B;TRIM44;AADACL1;PDE4B;RSPO2;USP12;RAPGEF5;ABHD12;SLC4A4;B3GALTL;MAGI1;MICAL3;NCAM1;HUNK;STXBP6;NAV1;CHRM2;AKAP6;UNC13C;MGAT5;SNX10;FRAS1;ABLIM1;OTUD4;CGNL1;FGFR3;OTUD6B;DAG1;LYCAT;PAQR8;TSPYL5;KCNS2;SORBS1;MLLT4;DTNA;FLRT2;MAP2K4;COL5A2;GLS;SLC6A6;GRLF1;THNSL1;CMTM4;PDZD2;SNX30
SALL4-18804426-XEN-mouse	1e-14	2e-14	-1.19444	37.7657	CCNT2;ENAH;VKORC1L1;UTRN;SHOC2;STARD4;ANK2;RRN3;VPS4B;RNF38;ELTD1;YAP1;USP13;RAP2B;OPA3;POLK;SATB2;PIK3CB;ARID5B;EFNB2;PKIA;MAPK1;STXBP6;SLC25A36;UBB;ANKFY1;NEK7;ZMYND11;CLCN3;FGFR3;PFKFB3;SLC39A10;AHCTF1;SPOCK1;SESN3;GNPTAB;MTPN;HS6ST2;TNKS;PCYT1B;KIF21A;ASXL2;SOAT1;KLF6;AEBP2;L3MBTL3;OSBPL6;NF1;MAP2K4;RYBP;EHBP1;NID1;TSN;RUFY3;NMT2;SLC36A4;SNX30;GNB2L1
NUCKS1-24931609-HEPATOCYTES-MOUSE	0	0	-1.04326	36.7525	GNAI3;PFKFB3;SYNJ1;STAT5B;ASAP2;ASAP1;FOXO1;FOXO3;ATF2;CYLD;ACTR2;CSNK2A1;SORBS1;RALA;YAP1;EXOC5;KPNB1;GAPDH;MLLT4;HSPA8;APC;DLG1;PTPRJ;IBTK;DNMT3A;ADAM10;MAP2K3;TGFBR2;MAP2K4;SMAD3;ATM;ARHGAP26;ATF6;EPS15;MAPK1;NCOA2;TSC1;ITGA6;GNAQ;GSK3B;SETD7;MAPK9;MAPK8;ERC1;CRK;GPAM
ASXL1-24218140-BMDM-MOUSE	0	1e-14	-1.13334	36.735	CCNT2;MRPS35;DYNC1LI2;CPEB3;LEMD3;CNOT2;SHOC2;SGMS1;ZBTB38;BZW1;DNAJC13;RSPRY1;VPS4B;MLL1;IBTK;SATB2;LIG3;ERAL1;KLHDC5;OGFOD1;ZDHHC17;EYA1;RAB11FIP2;NCOA2;GNAQ;MGEA5;KLHL12;MDM4;KPNA3;GPAM;FAM160B1;MFSD6;PLXNC1;GNAI3;SLC39A10;LRIG2;CHD1;MTMR9;PAFAH1B2;HSPA8;GTF3C4;HMBOX1;NF1;PPFIBP1;RPL23A;TSN;FBXO38;NRAS;TSC1;GLS;TSGA10;RAD54L2
POU5F1-18692474-MESC-mouse	0	0	-0.572272	36.5813	MRPS35;ENAH;EIF2C2;ADCY1;EIF2C1;PFTK1;NIT2;UTRN;STK35;JAG1;RBM9;SETX;GSTM7;CD47;DDX17;GSTM3;RAD21;CSNK2A1;ANK2;TRIM44;AADACL1;MIER3;RAB23;RAPGEF5;DHX33;PDGFC;PRKACB;LGI2;LONRF1;LONRF2;RPS27A;LRRC7;MLL1;MRPL34;ODZ4;PTPRJ;OPA3;KCND3;ATRNL1;MAGI1;SCN2A1;NOPE;ENC1;EFNB2;PTPRT;SFRS1;PKIA;ELL2;OGFOD1;NCAM1;ZFP462;NAV1;ARRB1;SLC25A36;ASB1;LRCH3;SLC38A1;ERC1;ADD2;CGNL1;CLCN3;PFKFB2;MYEF2;CACNB4;RRAGD;DID…
EZH2-18974828-MESC-MOUSE	0	0	-0.903122	33.6078	NRP2;HLF;ADCY1;NRP1;PFTK1;SGPP1;SGPP2;PRKG2;JAG1;PGR;HTR1B;ATP2B3;HTR1A;GLT25D2;KCNK9;SLC24A2;RSPO2;MKX;SLC4A4;SHC3;GFOD1;NEGR1;LRRC7;ODZ4;SATB2;KCND3;NOL4;ZHX1;EFNB2;PTPRT;PDE10A;NCAM1;PPM1E;PITPNM3;STXBP6;STXBP5;CCND2;MAPK9;FRAS1;PLXNC1;SNAP91;FGFR3;ADAMTS19;KCNA2;CTNND2;SPOCK1;CACNB4;RRAGD;PCDHAC2;SORCS3;GAD2;SORBS1;DGKG;HS6ST2;MLLT3;Fusip1;FLRT2;DLGAP2;L3MBTL3;UST;OSBPL6;TGFBR2;PDE3A;SALL3;EP…
STAT3-18555785-MESC-MOUSE	0	0	-0.660983	33.5521	ENAH;ADCY1;THRB;UTRN;LMO7;FOXO1;FOXO3;SGMS1;RBM9;CSNK2A1;SRRM4;ROBO1;RNF38;PDGFC;LGI1;RPRD1A;ADAM9;B3GALTL;MYST3;ODZ4;PAN3;PTPRT;GLCE;CCDC6;SLC25A36;MAPK9;AKAP6;RPS13;COL24A1;GLG1;PAQR8;SESN3;SORCS3;MTPN;NUDC;RPS24;KLF6;AEBP2;MAML2;L3MBTL;RYBP;HACE1;REEP3;ATF6;HDAC4;ITGA6;DYRK1A;MTR;TSGA10;JAZF1;RIT1;FPGT;BTBD11;NRP2;SGPP1;HPS3;6-MAR;ZBTB38;EDNRB;TRIM2;PAK2;PWWP2A;ZFP236;YAP1;TUBA1A;SV2C;DLG2;RHO…
ELK1-19687146-Hela cells-human	1e-14	2e-14	-1.06278	33.4962	ENAH;RPL19;ZMAT3;PDLIM5;STAT5B;UVRAG;IARS2;RSPRY1;WDR76;RAPGEF6;RPL10;PRKACB;RPS27A;ADAM9;DLG1;RPL35A;ADAM10;DCTN4;ELL2;PJA2;EYA1;FAM120C;SLC25A36;ZNHIT1;SLC38A1;TM4SF1;MCTS1;NDUFB3;ARPC4;ARID2;NR2C2;RPS27;SLC39A9;TMEM87B;GATAD2B;CHD1;MRPL18;TNKS;PRKAA1;LMLN;RPS24;KLF6;GABARAPL2;UPF2;IPO11;HMBOX1;RPL23A;MSRB3;FBXO38;EPHA5;NRAS;GLS;GOSR1;GNB2L1;FPGT
RNF2-18974828-MESC-MOUSE	0	0	-0.890979	33.156	NRP2;HLF;ADCY1;NRP1;PFTK1;SGPP1;SGPP2;PRKG2;JAG1;PGR;HTR1B;ATP2B3;HTR1A;GLT25D2;KCNK9;SLC24A2;RSPO2;MKX;SLC4A4;SHC3;GFOD1;NEGR1;LRRC7;ODZ4;SATB2;KCND3;NOL4;ZHX1;EFNB2;PTPRT;PDE10A;NCAM1;PPM1E;PITPNM3;STXBP6;STXBP5;CCND2;MAPK9;FRAS1;PLXNC1;SNAP91;FGFR3;ADAMTS19;KCNA2;CTNND2;SPOCK1;CACNB4;RRAGD;PCDHAC2;SORCS3;GAD2;SORBS1;DGKG;HS6ST2;MLLT3;Fusip1;FLRT2;DLGAP2;L3MBTL3;UST;OSBPL6;TGFBR2;PDE3A;SALL3;EP…
EOMES-20176728-TROPHOBLAST STEM CELLS-MOUSE	0	0	-0.847645	32.0117	HPS3;TMEM161B;GNL3L;IARS2;RBM9;STOX2;EDNRB;ACTR2;RAD21;PICALM;ATP2B4;HTR1A;ANKRD50;RPLP1;USP12;GLT8D3;SEC23A;SGPL1;RAP2A;GABRG2;PIK3CB;ARID5B;ENC1;EFNB2;ANP32E;MICAL3;G3BP2;BTBD7;LIG3;PTPRT;MTMR12;HUNK;ZDHHC17;GAPVD1;KIF1B;NCOA2;UBC;USP22;SLC38A1;MDM4;MAP3K14;MGAT5;SNX10;PIP5K3;ABLIM1;GALNT7;PFKFB2;ABHD2;ASB13;KCNJ2;ATF2;RPS27;PSMB6;SNRK;XBP1;SCARB2;EXOC5;VEZF1;KIF21A;HSPA8;MLLT3;GABARAPL2;AEBP2;…
MYC-19079543-MESC-mouse	0	0	-0.899768	31.5093	CCNT2;MRPS35;RPL19;SGPP1;OCM;ZMAT3;HPS3;UVRAG;RPS27L;GNL3L;KCNIP2;ZBTB38;DDX17;RPLP1;ATP5L;RPL10;PTDSS1;RPS27A;ADAM9;SGPL1;RPL35A;OPA1;ENC1;ANP32E;G3BP2;ERAL1;SRPRB;RPS4X;ZCCHC14;TRIM37;HNRPDL;HUNK;MAPK1;BRWD1;CRKL;SLC25A36;UBC;RPS13;MDM4;ERC1;GNAI3;OTUD6B;RPS15A;MYEF2;CACNB4;DIDO1;ATF2;UGCGL1;RPS27;PSMB6;XBP1;RPL9;RPL8;PAFAH1B1;RPL4;HSPA8;RPS24;HSPA9;ASXL2;Fusip1;OSGEP;ADAM23;ZFP706;RYBP;CASC4;L…
MYCN-18555785-MESC-mouse	0	0	-0.706681	31.3664	ENAH;RPL19;LEMD3;FOXO1;CNOT2;ERO1LB;PRKAR2A;PICALM;AADACL1;DHX33;NEGR1;MLL1;MYST3;OPA3;RPL35A;LNP;SMCR8;ATRNL1;MAGI1;ENC1;LIG3;SFRS1;MAPK1;LETM1;MAPK9;MFAP3;MCTS2;NEK4;ASB7;GLG1;CLCN3;STAM2;ARPC4;COMMD9;EPM2AIP1;ATF2;RPL9;CDC123;ASXL2;OSGEP;RAB8B;MAP2K4;RYBP;SMAD3;TSN;REEP3;NMT2;SEMA6A;TBC1D24;TSC1;PPIA;ULK2;GLS;GOSR1;SPIN1;GNL3L;CBFA2T2;ACTR2;BZW1;TRIM2;USP12;ATP5L;SYNJ2;TUBA1B;DLG1;ZFP365;ANP32…
KLF4-18555785-MESC-mouse	0	0	-0.673138	31.1817	SYT1;GDA;EIF2C2;PDLIM5;UTRN;STK35;STRN;CNOT2;RBM9;CD47;CSNK2A1;STARD4;RAB23;RAPGEF6;DHX33;MLL1;GLT8D3;MYST3;PTPRJ;OPA3;SGPL1;LNP;MAGI1;PIK3CB;STK24;ZHX1;EFNB2;PRKAB2;BTBD7;DCTN4;ASB1;CSTB;MAPK9;MFAP3;NEK7;GLG1;CLCN3;FGFR3;CCDC90A;AHCTF1;ARPC4;PAQR8;NAPB;RPL8;ASXL2;UNC119;RAB8B;MAP2K3;PPFIBP1;RYBP;SMAD3;WHSC1;FBXO38;EPS15;NMT2;TBC1D24;SEMA6A;LASS4;TOMM70A;PPIA;ULK2;GLS;GNB2L1;ABL2;ZFP12;HLF;SPIN1;…
CRX-20693478-ADULT_RETINA-MOUSE	0	1e-14	-0.931349	30.117	BACH1;SLC9A7;OTUD6B;ETHE1;DAG1;CTNND2;RPS15A;LEMD3;SPOCK1;GNL3L;GPM6B;KCNJ10;RBM9;UHMK1;ROPN1L;PCDHAC2;SESN3;PRKAR2A;SNRK;FAT3;XBP1;KIRREL;RAPGEF6;APC;HSPA9;OPA3;PELI1;OSGEP;PRKAB2;ANP32E;MAML2;LMNA;MECP2;EHBP1;DCTN4;ARHGAP26;SEMA6A;PPM1E;CDR2;KIF1B;ZBTB4;GRLF1;RAD54L2;SLC36A4;MFAP3;SRGAP1;ADD2
MYC-20876797-MEDULLOBLASTOMA-HUMAN	0	0	-0.841052	29.0522	TMEM18;PNMA2;THRB;OPCML;LMO7;RPS27L;JAG1;TRIM2;RNF141;XYLT1;RPLP1;USP12;PLCB1;LONRF2;NEGR1;AKT3;TRPM3;KCND3;NOL4;KCND2;OPA1;ENC1;G3BP2;NCOA7;ARHGEF9;PPARGC1A;ZDHHC17;RAB11FIP2;BRWD1;KIF1B;NAV1;STXBP5;CHRM2;CAMK1;KPNA3;ASB7;ADAMTS19;GALNT7;SLC39A10;CTNND2;NR3C2;ST8SIA3;LYCAT;PPM1B;KIT;KCNJ2;ATF2;RPS27;KIRREL;MTPN;BAI3;MLXIP;FBXO42;DTNA;MLLT3;Fusip1;AEBP2;RAB8B;SETBP1;TGFBR2;NLGN1;RPL23A;FRMPD4;PDE…
TCF3-18467660-MESC-MOUSE	1e-14	5e-14	-0.930597	28.5899	NRP2;SH3RF1;HLF;GABRB3;B3GALT6;SGPP1;STK35;LUZP5;ATP2B1;CD47;GLT25D2;TRIM44;BTBD3;ZFP238;RNF38;RAB23;DNAJC5;PDGFC;RHOG;USP13;SATB2;LNP;FUT11;PRKAB2;NCOA7;OSTM1;PKIA;ZCCHC14;MTMR12;BRWD1;MAP4K5;GNAQ;PLEKHH2;SLC25A36;PDE5A;UBC;MAPK9;MAPK8;MAP3K14;GPAM;NEK7;MEGF9;SLC39A10;EXOC8;DAG1;AHCTF1;KIT;SORCS3;XBP1;HS6ST2;PRKAA1;Fusip1;ADAM23;MAP2K4;RYBP;HACE1;GRIA4;UBE2Q2;SALL3;ATXN1;CADPS;EPS15;SEMA6A;ITGA6…
CUX1-19635798-MULTIPLE HUMAN CANCER CELL TYPES-HUMAN	1.422e-11	3.593e-11	-1.1875	28.5589	SLC36A1;EIF2C1;RPL19;SLC9A6;PFTK1;STAT5B;PGR;KCNK9;ROBO1;TRIM44;BTBD3;RNF38;RPS27A;ADAM9;OPA3;SATB2;OPA1;STK24;FUT11;SFRS1;DCTN4;ELL2;NCAM1;MAP4K5;PDE5A;CSTB;ZNHIT1;RPS13;MFAP3;ANKFY1;GLG1;CLCN3;GNAI3;GNAI1;STAM2;ARFGEF2;NP;UGCGL1;ZMPSTE24;PCYT1B;RPS24;GABARAPL2;MAML2;TGFBR2;CHI3L1;RPL23A;RICS;ATF6;TOMM70A;MTR;TSGA10;CACNA1E;GOSR1;XPO7;GNB2L1;NNMT;ZNF291;TACR3;UVRAG;KCNJ10;ASAH2;ARHGAP21;EDNRB;BZ…
PPARD-21283829-MYOFIBROBLAST-HUMAN	0	0	-0.412938	27.7094	MEF2C;SYT1;EIF2C2;THRB;CCDC85A;UTRN;RPS27L;SGMS1;FOXO3;HTR1B;RNF141;ROBO1;WDR76;ANKRD50;RAPGEF5;ELTD1;PRKACB;SLC4A4;LONRF2;NEGR1;LRRC7;MRPL34;B3GALTL;POLK;KCND3;OPA1;MAGI1;ZHX1;EFNB2;PTPRT;NAV3;PKIA;GLCE;FOXN3;TRIM37;MAPK1;GAPVD1;NAV1;SLC25A36;PDE5A;ASB1;AKAP5;ZNHIT1;RPS13;SLC38A1;PIAS1;UNC13C;COL24A1;MCTS1;ASB7;FAM160B1;GNAI1;AGFG2;PFKFB3;SORCS1;ASAP1;ASB13;CACNB4;ARFGEF2;KCNJ2;ATF2;PSMB6;STX17;…
SOX2-20726797-SW620-HUMAN	0	0	-0.638923	25.476	SYT1;GDA;ENAH;EIF2C2;RNASEL;PDLIM5;UTRN;JAG1;ATP2B1;DDX17;ATP2B4;RAD21;RNF141;ROBO1;ANKRD50;RAPGEF5;DNAJC5;PDGFC;PRKACB;LONRF1;SS18L1;GLT8D3;B3GALTL;MYST3;OPA3;OPA1;PAN3;ZHX1;ENC1;NOPE;METTL7A;PKIA;GLCE;ELL2;NAV1;CSTB;CAMK1;KBTBD11;GLG1;DCBLD2;CGNL1;ACADSB;FGFR3;MYEF2;RRAGD;ARFGEF1;EPM2AIP1;SESN3;TNKS;PCYT1B;SCARB2;PELI1;MYO1B;UST;ACACA;HACE1;SMAD3;ATM;RICS;HDAC4;GLS;CDC42BPA;HDAC9;NNMT;NRP2;SGPP…
NR1I2-20693526-LIVER-MOUSE	6.4e-13	1.73e-12	-0.892904	24.1836	NRP1;PDLIM5;RBM9;ZYG11B;ATP2B1;GSTM3;PCGF3;AADACL1;RAPGEF6;RNF38;ZFP236;PLCB1;PTPRJ;ANKS1B;ATRNL1;MICAL3;ZSWIM6;G3BP2;PDE10A;ARHGAP26;ZCCHC14;MAP4K5;NCOA2;GNAQ;INPP4A;ERC1;FRAS1;ABLIM1;DPF2;CLCN3;CCDC90A;ARFGEF2;MACF1;TNKS;KIF21A;FGD6;DTNA;PPTC7;SGIP1;DNMT3A;MYO1B;NF1;TGFBR2;ZFP706;LMNA;NLGN1;ATF6;HDAC4;GSK3B;JAZF1;PDZD2;NNMT
TFAP2C-20629094-MCF7-HUMAN	0	0	-0.646454	23.2893	EIF2C2;THRB;UTRN;LMO7;ZKSCAN1;CNP;KCNJ10;DDX17;FAM49A;FAM171B;FRMD6;PAK2;XYLT1;SYNJ2;MKX;DLG5;GFOD1;SS18L1;USP13;ODZ4;DEPDC6;ANKS1B;OPA3;KCND3;MAGI1;CLMN;ZHX1;ZSWIM6;CCDC47;NCOA7;ZCCHC14;EML5;EYA1;BRWD1;NAV1;TPPP;MAPK9;SLC38A1;INPP4A;SRGAP1;DBNDD1;FRAS1;MFSD6;GALNT7;DAG1;CTNND2;ASAP1;CRAMP1L;DIDO1;MYO9A;ROPN1L;AFAP1;DCLK1;TRAF3;RAB8B;UST;RYBP;LMNA;SMAD3;EHBP1;ATXN1;CADPS;ITGA6;GSK3B;SLC6A6;NTRK2;…
PRDM14-21183938-MESC-MOUSE	0	0	-0.51817	22.5075	NRP2;SPIN1;HPS3;UTRN;STRN;CNOT2;FOXO1;SGMS1;FOXO3;RBM9;CBFA2T2;FAM169A;CDS2;ARHGAP21;CD47;TRIM2;PRKAR2A;ATP2B4;TRIM44;ANKRD50;DLG3;ATP5O;LGI1;GFOD1;LONRF2;ODZ4;DLG1;OPA3;OPA1;KCND2;MAGI1;CLMN;ARID5B;ENC1;NCOA7;MAPK1IP1L;RPS4X;PTPDC1;ARHGAP26;FOXN3;HUNK;PANK3;NCOA2;NAV1;ARRB1;SLC25A36;RYR1;RPS13;PIAS1;INPP4A;MGAT5;NSD1;SNX10;UQCRB;TAPT1;PTOV1;RAB3C;ASAP2;SPOCK1;ABHD2;KIT;RRAGD;KCNJ2;SESN3;CYLD;KCN…
JUN-21703547-K562-HUMAN	0	1e-14	-0.69467	22.2511	SYT1;MRPS35;ENAH;COX11;NDST3;HECW2;GABRB3;CPEB4;SLFN5;PRKG2;SETX;CDS2;ACTR2;TNFRSF11B;HTR1B;RNF141;KCNK9;PCGF3;ROBO1;PDE4B;USP12;RAB23;JAKMIP2;RPS27A;RAP2A;BRAF;PIK3CB;EFNB2;TMEM132B;PCDH9;NAV3;PTPDC1;KLHDC5;PKIA;ZCCHC14;HNRPDL;MAPK1;MYT1L;ZDHHC17;MAP4K5;XPR1;ERC1;PRKD3;BCLAF1;RAB3C;SLC39A10;ADCYAP1R1;DAG1;NR3C2;SORCS1;ST8SIA3;LYCAT;RIMS1;SORCS3;MACF1;CDC123;HS6ST2;PRKAA1;PAFAH1B1;FBXO42;KIF21A;T…
ESRRB-18555785-MESC-mouse	0	1e-14	-0.684865	22.2372	SLC36A1;SLC16A14;MRPS35;SPIN1;COX11;CCDC85A;CBFA2T2;SETX;CDS2;ATP2B1;ATP2B3;HTR1A;RAB23;PDGFC;DNAJC5;ATP5O;MKX;NDUFS3;KPNB1;LRRC7;MRPL34;ATRNL1;MAGI1;ALDH5A1;KIF5C;NDUFC1;OSTM1;CDKL2;KLHDC5;PJA2;THEM2;LETM1;GAPVD1;ANKRD28;NCOA2;XPR1;PPM1K;SLC25A36;MGEA5;ABAT;MAPK9;NSD1;SRGAP1;UQCRB;ZMYND11;GNAI1;NDUFB8;FKBP3;CTNND2;ABHD2;RRAGD;ROPN1L;EPM2AIP1;PLEKHG1;KCNS2;RASGRP1;SLC4A8;PAFAH1B2;PPTC7;NDUFA2;NDU…
BACH1-22875853-HELA-AND-SCP4-HUMAN	0	0	-0.665293	21.943	BACH1;SYT1;SLC36A1;ADCY1;ENAH;NDST3;PNMA2;NRP1;PCDHA9;THRB;CBFA2T2;KLHL1;EDNRB;CD47;PRKAR2A;ERO1LB;ATP2B4;RRN3;ROBO1;WDR76;SYNJ2;RPL10;DLG3;DLG2;AKT3;ATF7IP;TRPM3;SGPL1;ATRNL1;EFNB2;KIF5C;PTPRT;SFRS1;BRWD1;PPM1E;KIF1B;NCOA2;PANK3;CCND2;FRMD4A;CNTN1;ABAT;FRAS1;OTUD4;PLXNC1;PHKA1;CTNND2;TSPYL4;RIC3;PLCL1;CDH7;FAM8A1;PIK3R3;DTNA;APC;FLRT2;PELI1;L3MBTL;NF1;COL5A2;HDAC4;ABCC9;KCNJ6;MAP2;NTRK2;CACNA1C;…
SCL-21571218-MEGAKARYOCYTES-HUMAN	0	0	-0.537952	21.3971	NRP2;MEF2C;ADCY1;THRB;GABRB3;VKORC1L1;ZMAT3;CPEB4;UTRN;FOXO1;SGMS1;ARHGAP21;CD47;TRIM2;STARD4;RAPGEF6;SLC4A4;DLG2;PTPRJ;TRPM3;RAP2A;OPA1;BRAF;STK24;PIK3CB;EFNB2;ZSWIM6;TMEM132B;RUNX1T1;BTBD7;NCOA7;ARHGEF12;ZCCHC14;FOXN3;ELL2;GAPVD1;GNAQ;STXBP5;CHRM2;FRMD4A;PDE5A;ASB1;TM4SF1;INPP4A;UNC13C;COL24A1;MAP3K14;USP24;TAPT1;FGFR3;ADCYAP1R1;DAG1;CTNND2;ASAP2;ASAP1;ABHD2;LRIG2;NAPB;KIT;ROPN1L;PLCL1;CYLD;SOR…
GATA1-19941827-MEL-mouse	0	0	-0.557379	21.279	BACH1;EIF2C2;NRP1;UTRN;FOXO1;NT5C3L;ZBTB38;ATP2B1;CD47;XYLT1;RSPRY1;NDUFS3;GFOD1;ODZ4;SEC23A;PTPRJ;OPA3;SMCR8;PAN3;STK24;PIK3CB;CLMN;ALDH5A1;MICAL3;ANP32E;CCDC47;PDE10A;TBCEL;FOXN3;ELL2;CCDC6;ZDHHC17;PPM1E;NCOA2;GNAQ;ARRB1;FRMD4A;RYR1;AKAP5;ASB1;ABAT;AKAP6;MGAT5;GPAM;ADD2;USP7;ABLIM1;DPF2;GLG1;TAPT1;CGNL1;PLXNC1;CLCN3;GALNT7;ABHD2;GPM6B;LYCAT;KIT;DIDO1;ROPN1L;SESN3;RPS27;SORBS1;FAT3;MACF1;DGKG;CD…
TBX5-21415370-HL-1-MOUSE	0	0	-0.63558	21.1726	MEF2C;MSL2L1;ENAH;B3GALT6;CADM1;VKORC1L1;CHMP6;LMO7;SGMS1;ACBD5;GSTM7;DDX17;STARD4;MFHAS1;MIER3;VPS4B;ADAM9;ATRNL1;NOPE;LIG3;PKIA;FOXN3;MAP4K5;MAPK9;ABAT;CAMK1;DCBLD2;PFKFB2;ARFGEF2;SESN3;UGCGL1;TRAF3;GABARAPL2;MAP2K3;ESRRG;PPFIBP1;AARSD1;FBXO38;SEMA6A;ITGA6;PPIA;TSGA10;XPO7;DRD1A;NRP2;HLF;SGPP1;CPEB4;ACTR2;FRMD6;SLC24A2;ATP5O;ABHD12;YAP1;NDUFS3;DLG1;RAP2A;ARID5B;RUNX1T1;ERAL1;NDUFC1;ZCCHC14;HUNK…
SPI1-23127762-K562-HUMAN	0	0	-0.592761	20.8138	NRP2;EIF2C1;CMC1;HECW2;IDE;SGMS1;FOXO3;ACTR2;PDPK1;CSNK2A1;GLT25D2;ITCH;GFOD1;RHOG;PTPRJ;TRPM3;TMEM206;SGPL1;PIK3CB;ZNF507;ARHGEF6;EFNB2;ZSWIM6;ARHGEF12;ZCCHC14;ARHGAP26;CCDC6;CRKL;ANKRD28;STXBP5;ARRB1;KPNA6;INPP4A;USP24;SNX10;FRAS1;GNAI3;GALNT7;AGFG2;SSH2;ASAP2;SORCS1;ASAP1;ROBLD3;ASB13;PLCL1;SORBS1;MACF1;DGKG;LANCL2;MTPN;BAI3;PAFAH1B1;LMLN;FGD6;RPS24;PPTC7;DLGAP1;L3MBTL3;MYO1B;IPO11;SMAD3;AHI1;…
SUZ12-18555785-MESC-mouse	4e-14	1.3e-13	-0.605204	17.9764	NRP2;HLF;GDA;NRP1;TACR3;GLDN;SGPP1;SGPP2;PRKG2;EDNRB;ATP2B3;CDH20;PRKAR2A;GLT25D2;HTR1A;KCNK9;MFHAS1;CREG2;LGI2;SLC4A4;NEGR1;KCND3;EFNB2;NOPE;PDE10A;PTPRT;PITPNM3;STXBP6;STXBP5;PDE5A;FRAS1;PLXNC1;SNAP91;FGFR3;ADAMTS19;ADCYAP1R1;KCNA2;CTNND2;ASB13;CACNB4;PCDHAC2;GAD2;STX17;CRIM1;CNKSR2;FLRT2;GABRA4;DLGAP2;UST;OSBPL6;TGFBR2;NLGN1;PDE3A;GRIA4;ATXN1;CADPS;SEMA6A;CACNA1E
TCF3-18692474-MESC-mouse	1.2e-13	3.3e-13	-0.57449	16.506	BACH1;ZFP12;HLF;SPIN1;EIF2C1;NIT2;HPS3;UTRN;STK35;JAG1;RBM9;LUZP5;ZBTB38;SETX;GSTM3;PRKAR2A;DIP2B;CSNK2A1;RRN3;AADACL1;RAPGEF5;PDGFC;PRKACB;GFOD1;LONRF2;SMCR8;MAGI1;ARID5B;PTPRT;RPS4X;HNRPDL;MTMR12;NCAM1;THEM2;NAV1;SLC25A36;ASB1;MGEA5;SNX10;CGNL1;MEGF9;CCDC90A;DAG1;KIT;RRAGD;ARFGEF2;DIDO1;GAD2;RASGRP1;SLC35F2;HS6ST2;KIF21A;DTNA;SOAT1;DNMT3A;DLGAP2;ADAM23;ZFP706;WHSC1;REEP3;SALL3;GCK;INVS;PTCH1;PC…
E2F4-17652178-JURKAT-HUMAN	5.3806e-10	1.15632e-09	-0.748652	15.4058	CCNT2;BAT2D1;NDUFB3;MSL2L1;TMEM18;SLC9A6;GNAI3;OTUD6B;CHMP6;FKBP3;UVRAG;PAQR8;PPM1B;ARID2;NP;LUZP5;DDX17;ATP2B4;SNRK;WDR76;USP37;CHD1;TNKS;RNF168;PTDSS1;FGD6;GAPDH;KPNB1;NEGR1;RPS27A;HSPA8;RAP2B;RPL35A;RAP2A;POLK;GOLT1B;ANP32E;AHI1;ERAL1;SFRS1;PJA2;ATF6;TMEM48;STXBP5;RPS13;SLC38A1;NSD1;GNB2L1
PADI4-21655091-MCF7-HUMAN	6e-14	1.9e-13	-0.517262	15.1609	MPZL3;COX11;IDE;CNOT2;BZW1;VPS4B;RAPGEF6;ATP5L;ATP5O;TUBA1A;JAKMIP2;PTDSS1;RPS27A;SGPL1;OPA1;ARHGEF6;CCDC47;SFRS1;FOXN3;TCTE1;TRIM37;INPP4A;UQCRB;PIP5K3;RAB3C;OTUD6B;FKBP3;PPM1B;DIDO1;EPM2AIP1;RPL9;TNR;CDC123;SCARB2;VEZF1;PIK3R3;HSPA8;TMEM30A;WDR7;HMBOX1;GOLIM4;PPFIBP1;EHBP1;AHI1;CAPRIN1;RICS;FBXO38;NRAS;INVS;TOMM70A;GSK3B;GFPT1;ZBTB4;TSGA10;PTCH1;GOSR1;CACNA1C
SALL4-22934838-CD34+-HUMAN	3.4e-13	9.2e-13	-0.515018	14.2727	MEF2C;SLC16A14;PNMA2;EIF2C1;GLDN;NIT2;CPEB4;UTRN;TTLL7;EDNRB;GSTM3;AADACL1;PDE4B;USP12;RNF38;DLG3;LGI1;LONRF1;RPS27A;ADAM9;MYST3;KCND2;ENC1;ARHGEF9;PTPDC1;ELL2;PANK3;UBC;UBB;TM4SF1;MDM4;NEK4;ANKFY1;PRKD3;DCBLD2;GLG1;CGNL1;BCLAF1;RAB3C;CTNND2;RPS15A;ABHD2;COMMD9;ARFGEF1;MYO9A;PCDHAC2;EPM2AIP1;TMEM87A;PER3;EXOC5;ASXL2;RAB8B;MAP2K3;ESRRG;NID1;COL5A2;RUFY3;ATM;FBXO38;NRAS;ABCC9;MAP2;GRLF1;SPTBN1;CORT…
NANOG-16153702-HESC-human	1.7212e-10	3.8923e-10	-0.65298	14.148	THRB;PFTK1;STRN;RBM9;CDS2;DDX17;PICALM;RRN3;SLC24A2;RPLP1;YAP1;SHC3;LGI1;SLC1A1;NEGR1;RPS27A;MYST3;PTPRJ;TRPM3;SATB2;FAM35A;NOPE;RUNX1T1;PDE10A;PPARGC1A;ELL2;CCDC6;UBC;ASB1;CD99L2;MGEA5;RPS13;MAPK8;INPP4A;KPNA3;MCTS1;GPAM;SERP1;NEK7;USP7;GLG1;NDUFB3;BCLAF1;GNAI1;SSH2;NR3C2;MYEF2;ABHD2;NP;SESN3;EPM2AIP1;CYLD;GAD2;SORBS1;SLC39A9;USP37;PREPL;PCYT1B;TNRC6A;GTF3C4;DTNA;KLF6;OSGEP;PPFIBP1;SMAD3;EHBP1;S…
KLF4-19030024-MESC-mouse	2e-14	6e-14	-0.451319	13.7202	NRP2;RPL19;EIF2C1;VKORC1L1;PDLIM5;UVRAG;ZEB2;GNL3L;PRKG2;PICALM;RAPGEF6;SYNJ2;RPL10;MKX;PDGFC;TUBA1A;SHC3;TUBA1B;ODZ4;PTPRJ;OPA3;SATB2;SMCR8;FUT11;EFNB2;KIF5C;PDE10A;PNPLA2;SFRS1;DCTN4;HNRPDL;BRWD1;CDR2;CCND2;PDE5A;USP22;UBB;ANKFY1;ZMYND11;PTOV1;BCLAF1;MEGF9;FGFR3;SLC39A10;PFKFB2;COX7B;RPS15A;DIDO1;SESN3;GAD2;RPL8;RPL4;GAPDH;HSPA8;HSPA9;MLLT3;GABARAPL2;Fusip1;FLRT2;AEBP2;KLF6;RAB8B;ADAM23;REEP3;C…
CCND1-20090754-RETINA-MOUSE	4e-14	1.1e-13	-0.426892	12.7431	CCNT2;SYT1;ENAH;RPL19;EIF2C1;NRP1;VKORC1L1;STK35;UVRAG;SHOC2;ACBD5;CDS2;STARD4;CSNK2A1;RSPRY1;RPLP1;RNF38;RPL10;ATP5L;ATP5O;SHC3;NEGR1;RPS27A;MRPL34;SEC23A;RAP2B;ATF7IP;RAP2A;OPA3;SMCR8;ARID5B;PRKAB2;ANP32E;SFRS1;DCTN4;ZCCHC14;ARHGAP26;NCAM1;OGFOD1;CDR2;KIF1B;PPM1K;CCND2;UBC;ASB1;ZNHIT1;USP22;UBB;MAP3K14;ANKFY1;PEG3;BCLAF1;ACADSB;SLC39A10;PFKFB3;PFKFB2;ARPC4;PPM1B;KCNJ2;DIDO1;SORCS3;SESN3;EPM2AIP…
SOX11-23321250-Z138-A519-JVM2-HUMAN	1.5432e-10	3.5128e-10	-0.57037	12.4166	MEF2C;PCDHA6;ENAH;PFTK1;STAT5B;LEMD3;LUZP5;GLT25D2;ATP2B4;ROBO1;SYNJ2;RPL10;PTDSS1;SLC1A1;GLT8D3;BRAF;STK24;ARID5B;FAM35A;NCOA7;CCDC47;KLHDC5;MAPK1;ZDHHC17;CHRM2;UBC;RPS13;SORT1;SLC38A1;SRGAP1;DPF2;ST8SIA3;CACNB4;DIDO1;CDH7;PRR6;PLXNA4A;SLC4A8;RNF168;RPL4;SCARB2;GAPDH;GABRA2;OSGEP;RPL23A;SELT;SGTB;MSRB3;SALL3;NTRK2;SPTBN1;GNB2L1;CRK
NANOG-21062744-HESC-HUMAN	2.029e-11	5.049e-11	-0.517981	12.2809	BACH1;ABLIM1;GLG1;ZMYND11;HLF;EIF2C1;GNAI3;CPEB3;CPEB4;STK35;ABHD2;GNL3L;PRKG2;PPM1B;CDS2;WDR19;RPL9;TMEM87B;HS6ST2;DNAJC5;MLXIP;SCARB2;TUBA1B;KPNB1;DEPDC6;UPF2;SMCR8;RAB8B;HMBOX1;EHBP1;PKIA;ARHGAP26;ZDHHC17;THEM2;TMEM48;TOMM70A;SLC25A36;KLHL12;RAB39;PTCH1;UBB;PCSK1N;ANKFY1;MCTS1;SNX10;SEL1L
SMAD3-21741376-HESC-HUMAN	6.368e-11	1.4989e-10	-0.539503	12.2042	GABRB3;CADM1;CPEB3;CPEB4;SYNJ1;STK35;SGMS1;KCNIP2;LARP1;TRIM2;FAM49A;STARD4;ANK2;BTBD3;PDE4B;LGI1;PLCB1;SLC1A1;ANKS1B;ADAM10;MAGI1;ENC1;TMEM132B;RUNX1T1;PDE10A;PTPRT;NAV3;ARHGAP26;INPP4A;MFAP3;CLIP4;MAP3K14;USP24;CGNL1;MEGF9;GALNT7;AGFG2;GPM6B;UHMK1;GAD2;TNR;STX17;TMEM87B;AFAP1;DCLK1;APC;FLRT2;KLF6;MYO1B;SETBP1;TGFBR2;CHI3L1;SMAD3;COL5A2;RICS;ITGA6;JAZF1;SYNM;LRP8;HDAC9;PDZD2;ATP8A1;SEL1L
PHF8-20622854-HELA-HUMAN	0	2e-14	-0.370197	11.7692	MRPS35;COX11;TMEM18;CMC1;STK35;IDE;SLFN5;FOXO3;IARS2;DDX17;GSTM3;PRKAR2A;RPLP1;RAPGEF6;ABHD12;PTDSS1;TUBA1B;GFOD1;SS18L1;USP13;MYST3;POLK;SMCR8;BRAF;FAM35A;ZHX1;ANP32E;LIG3;ARHGAP29;ZCCHC17;KLHDC5;MAPK1;ADO;TPPP;ASH1L;NCOA6;UBC;KPNA5;SLC38A1;USP24;GPAM;ZMYND11;CCDC90A;GNAI3;GNAI1;EXOC8;AHCTF1;ASB13;ROBLD3;ARID2;UHMK1;EPM2AIP1;RPS27;LANCL2;SLC39A9;CDC123;RPL4;LMLN;GAPDH;CRIM1;GTF3C4;PM20D2;IPO11;S…
TFEB-21752829-HELA-HUMAN	1.996e-11	5.005e-11	-0.436009	10.3412	CCNT2;SLC36A1;MEGF9;RPL19;CCDC90A;PFKFB2;CPEB4;HPS3;UVRAG;LRIG2;SGMS1;COMMD9;ARFGEF2;WDR19;TRIM2;PICALM;DIP2B;DNAJC13;CREG2;AFAP1;TMEM30A;SGIP1;ATF7IP;ASXL2;PDPR;SMCR8;ADAM10;ZNF507;PPFIBP1;TBCEL;MED13;PTPDC1;PPARGC1A;DCTN4;ATM;HDAC4;MAPK1;TSC1;SLC25A36;DYRK1A;CSTB;CAMK1;KLHL12;THNSL1;AHCYL2
TAL1-20566737-PRIMARY FETAL LIVER ERYTHROID CELLS-MOUSE	0	0	-0.289385	10.0916	NRP2;CCNT2;BACH1;MEF2C;SLC16A14;RNASEL;EIF2C2;GDA;UTRN;TMEM161B;CNOT2;ZEB2;SLFN5;SGMS1;FOXO3;ASAH2;CDS2;ATP2B1;ARHGAP21;CD47;BZW1;TRIM2;FAM49A;ATP2B4;WDR76;TRIM44;CREG2;AADACL1;USP12;SYNJ2;KPNB1;MRPL34;DLG1;PTPRJ;OPA3;STK24;PIK3CB;EFNB2;ENC1;MICAL3;ZSWIM6;ERAL1;TBCEL;ARHGEF12;ZCCHC17;MTMR12;PPM1E;PLEKHH2;ARRB1;UBC;ASB1;AKAP6;UBB;ADD2;TAPT1;PLXNC1;BCLAF1;AHCTF1;ASAP1;SPOCK1;KIT;ROPN1L;SNRK;MACF1;P…
TET1-21490601-MESC-MOUSE	0	0	-0.271512	9.91826	ZFP12;EIF2C1;CADM1;GABRB3;GLDN;CPEB3;SGPP2;HPS3;SHOC2;CNP;KCNIP2;EDNRB;CD47;HTR1B;GSTM4;SRRM4;ANK2;ROBO1;USP12;RNF38;TUBA1A;KPNB1;MBLAC2;PTPRJ;ATF7IP;TRPM3;TMEM206;SGPL1;POLK;ANKS1B;SMCR8;ADAM10;LNP;MAGI2;ATRNL1;MAGI1;STK24;FUT11;PRKAB2;ENC1;RUNX1T1;OSTM1;PCLO;CDKL2;KLHDC5;NCAM1;ADO;ANKRD28;ARRB1;TPPP;PDE5A;MGEA5;KPNA6;MAPK9;USP22;ERC2;ERC1;OTUD4;CCDC90A;GNAI3;PFKFB3;STAM2;ETHE1;SSH2;CACNB4;NR2C2…
TCF3-18347094-MESC-mouse	2e-14	5e-14	-0.323359	9.87562	BACH1;MEF2C;ZFP12;HLF;SPIN1;EIF2C2;ENAH;ZBTB34;EIF2C1;SGPP2;CCDC85A;UTRN;STK35;IARS2;JAG1;RBM9;LUZP5;ARHGAP21;CD47;TRIM2;PRKAR2A;PDPK1;DDX17;HTR1B;DIP2B;FRMD6;ROBO1;RAPGEF5;PDGFC;PRKACB;TUBA1A;SHC3;LONRF1;KPNB1;LONRF2;ODZ4;DEPDC6;SMCR8;MAGI1;PIK3CB;ARID5B;PRKAB2;PTPRT;PKIA;ELL2;NCAM1;HNRPDL;RAB11FIP2;BRWD1;EYA1;NAV1;CCND2;SLC25A36;ASB1;MGEA5;UBB;MDM4;SNX10;ABLIM1;MEGF9;GNAI1;DAG1;ABHD2;KIT;RRAGD;…
SFPI1-20887958-HPC-7-MOUSE	0	0	-0.239108	9.84667	MRPS35;STK35;ACBD5;SETX;ERO1LB;CSNK2A1;PICALM;RPL10;DNAJC5;MRPL34;SS18L1;MYST3;OPA3;RPL35A;TMEM206;PAN3;FUT11;ENC1;PRKAB2;PNPLA2;SFRS1;DCTN4;TRIM37;OGFOD1;MAPK1;ZFP462;MAPK9;MFAP3;MCTS2;ANKFY1;FGFR3;SSH2;ARPC4;PAQR8;KCNJ2;ARFGEF2;NR2C2;KLHDC10;SESN3;RPL8;RNF168;FBXO42;PPTC7;SGIP1;TRAF3;ASXL2;UNC119;GABARAPL2;DNMT3A;AEBP2;FKTN;PELI1;PPFIBP1;HACE1;MED13L;CORO1B;LASS4;ITGA6;TOMM70A;DYRK1A;THNSL1;GNB…
XRN2-22483619-HELA-HUMAN	2e-14	5e-14	-0.276821	8.4712	CCNT2;COX11;TMEM18;RPL19;CMC1;B3GALT6;IDE;ZEB2;NT5C3L;CBFA2T2;MIER3;RPL10;TUBA1A;NDUFS3;TUBA1B;KPNB1;SS18L1;MRPL34;RPL35A;BRAF;CCDC47;PCDH9;PNPLA2;RPS4X;ZCCHC17;GLCE;NCAM1;LETM1;CCND2;UBC;KPNA6;KPNA5;UBB;MFAP3;ACADSB;BCLAF1;FGFR3;FKBP3;RPS15A;LRIG2;TSPYL4;KCNJ2;DDHD2;RPS27;RPL9;RPL8;CDC123;USP37;GATAD2B;PREPL;ZMPSTE24;RPL4;FBXO42;EXOC5;PIK3R3;GAPDH;RPS24;DTNA;UNC119;NDUFA2;HMBOX1;RPL23A;RPS6;DOCK…
EOMES-21245162-HESC-HUMAN	1.58e-12	4.15e-12	-0.311026	8.15155	NRP2;ABLIM1;CGNL1;COX11;ACADSB;RPL19;NRP1;PFKFB2;PDLIM5;CCDC85A;STAT5B;SSH2;IDE;SLFN5;ROBLD3;IARS2;NP;CYLD;CD47;FAR2;UGCGL1;PSMB6;PICALM;FRMD6;SORBS1;MACF1;PDE4B;SLC4A8;DHX33;ZMPSTE24;EXOC5;PCDHA13;KIF21A;FGD6;DCLK1;STK24;MAP2K4;BTBD7;CCDC47;GLCE;MSRB3;NCAM1;MAPK1;MAP4K5;TMEM48;MAP2;ZBTB4;SPTBN1;UBB;SPATA2L;TCF12
ELK1-22589737-MCF10A-HUMAN	1.4634e-10	3.3836e-10	-0.306048	6.67396	NRP2;MPZL3;ENAH;RPL19;CMC1;THRB;PDLIM5;UVRAG;NR3C2;ABHD2;FOXO3;JAG1;ATP2B4;KCNK9;TNR;SLC39A9;RSPO2;RAPGEF6;ZMPSTE24;PDGFC;UBTD2;RPS27A;RNF144A;ATF7IP;GABARAPL2;KLF6;EFNB2;MAML2;CCDC47;NDUFC1;AARSD1;RPS6;MED13L;PPARGC1A;PKIA;ATM;MSRB3;FBXO38;CSGALNACT1;PANK3;GLS;MTR;ZBTB4;MDM4;MAP3K14;TCF12;GNB2L1
TTF2-22483619-HELA-HUMAN	2e-14	7e-14	-0.22021	6.65517	TMEM18;RPL19;B3GALT6;CPEB4;TTLL7;FOXO3;ANKRD50;RPLP1;RPL10;MKX;PRKACB;NDUFS3;TUBA1B;MYST3;CCDC47;NDUFC1;SFRS1;RPS4X;DCTN4;PKIA;OGFOD1;NAV1;SLC35E2;UBC;CSTB;MGEA5;KLHL12;RPS13;UBB;MFAP3;USP24;UQCRB;BCLAF1;SLC39A10;RPS15A;GPM6B;ROBLD3;RIMS1;KLHDC10;RPS27;MTPN;RPL9;CDC123;GATAD2B;PREPL;ZMPSTE24;TNKS;PAFAH1B2;RPL4;PIK3R3;GAPDH;FGD6;EHD2;AFAP1;HSPA8;RPS24;DTNA;MAP2K3;IPO11;HMBOX1;AHI1;WHSC1;AARSD1;RPS…
SALL4-18804426_ESC-MESC-mouse	1.26293e-09	2.57043e-09	-0.335747	6.64081	HLF;GABRB3;PDLIM5;STK35;GNL3L;ZBTB38;ERO1LB;GLT25D2;ANK2;TRIM44;BTBD3;RNF38;ZFP238;SYNJ2;PDGFC;USP13;SATB2;ARID5B;NOPE;ZCCHC14;MAP4K5;BRWD1;EYA1;SLC25A36;UBC;MAPK8;UBB;DAG1;AHCTF1;KIT;CACNB4;DIDO1;SESN3;GAD2;SORBS1;HS6ST2;PCYT1B;AEBP2;MAP2K4;ZFP706;RYBP;HACE1;SALL3;SEMA6A;TMEM48;SLC6A6;PTCH1;HDAC9;CORT
SMAD2-18955504-HaCaT-human	7e-14	1.9e-13	-0.213441	6.25593	BACH1;SH3RF1;SPIN1;ENAH;NIT2;UTRN;IDE;STRN;RPS27L;SGMS1;FOXO3;ARHGAP21;STARD4;FRMD6;PICALM;RSPRY1;CREG2;AADACL1;YAP1;TUBA1A;SHC3;NEGR1;ADAM9;MYST3;RAP2B;SGPL1;RAP2A;PAN3;MAGI1;FAM35A;PRKAB2;ENC1;BTBD7;NCOA7;PNPLA2;PDE10A;ELL2;ANKRD28;PLEKHH2;SLC35E2;UBC;MAPK8;TM4SF1;MAP3K14;ABLIM1;CLCN3;ACADSB;STAM2;PFKFB2;ABHD2;DIDO1;ARID2;NP;SLC39A9;SLC35F2;TMEM87B;CHD1;TMEM87A;RNF168;PAFAH1B1;RPL4;PAFAH1B2;CRI…
SMAD3-18955504-HaCaT-human	7e-14	1.9e-13	-0.201045	5.89259	BACH1;SH3RF1;SPIN1;ENAH;NIT2;UTRN;IDE;STRN;RPS27L;SGMS1;FOXO3;ARHGAP21;STARD4;FRMD6;PICALM;RSPRY1;CREG2;AADACL1;YAP1;TUBA1A;SHC3;NEGR1;ADAM9;MYST3;RAP2B;SGPL1;RAP2A;PAN3;MAGI1;FAM35A;PRKAB2;ENC1;BTBD7;NCOA7;PNPLA2;PDE10A;ELL2;ANKRD28;PLEKHH2;SLC35E2;UBC;MAPK8;TM4SF1;MAP3K14;ABLIM1;CLCN3;ACADSB;STAM2;PFKFB2;ABHD2;DIDO1;ARID2;NP;SLC39A9;SLC35F2;TMEM87B;CHD1;TMEM87A;RNF168;PAFAH1B1;RPL4;PAFAH1B2;CRI…
CDX2-20551321-CACO-2-HUMAN	3.94589e-08	7.11081e-08	-0.341037	5.61315	CGNL1;HECW2;FGFR3;OPCML;LEMD3;ZKSCAN1;KCNIP2;ARID2;ROPN1L;TRIM2;FAM49A;RPLP1;USP12;YAP1;DLG5;DLGAP1;SATB2;MYO1B;UST;ENC1;SMAD3;ARHGEF12;COL5A2;KLHDC5;LETM1;GLS;SLC25A36;SPTBN1;TCF12
DROSHA-22980978-HELA-HUMAN	1.3061e-09	2.64275e-09	-0.234289	4.62755	EIF2C2;ADCY1;SSH2;CTNND2;ASAP2;SORCS3;FAM168A;KCNK9;FAT3;SRRM4;PDE4B;SYNJ2;RPL10;VEZF1;SHC3;SV2C;AFAP1;NEGR1;DLG2;DCLK1;RNF144A;DLGAP1;TMEM132B;RPS6;TRIM37;ATXN1;ATF6;MYT1L;PITPNM3;ERC2
NANOG-18358816-MESC-mouse	3.4093e-10	7.5616e-10	-0.217102	4.55975	HLF;ENAH;NIT2;CCDC85A;STK35;SHOC2;PRKG2;KCNIP2;TRIM2;HTR1B;CDH20;PDPK1;STARD4;PICALM;TRIM44;RPL10;PDGFC;LGI1;KPNB1;SMCR8;FUT11;ENC1;RUNX1T1;ERAL1;PNPLA2;PKIA;ARHGAP26;HNRPDL;MTMR12;EYA1;SLC25A36;UBB;MCTS1;SNX10;ABHD2;KIT;PPM1B;DIDO1;SESN3;GAD2;SLC35F2;HS6ST2;MLXIP;DNMT3A;RYBP;BIRC6;REEP3;SALL3;NRAS;TMEM48;INVS;CACNA1E;PTCH1;CACNA1C;ATP8A1
BCL3-23251550-MUSCLE-MOUSE	3.952e-11	9.431e-11	-0.18696	4.31586	DPF2;DCBLD2;GLG1;ZFP12;CCDC90A;THRB;STAM2;STK35;PHKA1;FKBP3;SHOC2;FOXO1;ARPC4;FOXO3;DDHD2;CD47;DDX17;PCGF3;WDR76;MFAP1A;RPL8;RNF168;SCARB2;ITCH;PAFAH1B2;TNRC6A;KPNB1;NEGR1;APC;HSPA9;RAP2B;OSGEP;ZSWIM6;ZFP706;ZCCHC14;SLC4A10;INVS;ARRB1;SLC6A6;TSGA10;GRLF1;PTCH1;USP22;UBB;MCTS2;SEL1L
RUNX1-17652178-JURKAT-HUMAN	4.48634e-09	8.5761e-09	-0.230942	4.28959	PIP5K3;ABLIM1;GLG1;MSL2L1;SNAP91;ADAMTS19;CPEB4;UVRAG;NR3C2;SESN3;ATP2B1;GAD2;RAD21;ANK2;SLC39A9;RAPGEF6;RALA;ZMPSTE24;RNF168;PCYT1B;RHOG;APC;DTNA;RAP2B;CNKSR2;RAB8B;ATRNL1;GABRA4;B3GALT1;DLGAP2;ZHX1;CREBBP;SMAD3;NAV3;ARHGEF12;PPARGC1A;PJA2;ATF6;NMT2;PRKD2;TMEM48;UBC;SLC38A1;TCF12;NSD1;PEG3
ZFP42-18358816-MESC-mouse	1.0783e-10	2.5209e-10	-0.187633	4.14692	CCNT2;MRPS35;ENAH;B3GALT6;CPEB4;TTC27;GNL3L;RASSF7;ZBTB38;CDS2;DDX17;ZFP131;CREG2;ATP5L;DNAJC5;RPS27A;DEPDC6;RAP2B;SGPL1;RPL35A;KCND2;ERAL1;PNPLA2;NDUFC1;SFRS1;PKIA;OGFOD1;EYA1;CRKL;KIF1B;SLC25A36;KPNA6;UBB;MAP3K14;UQCRB;ACADSB;GNAI3;NDUFB8;PFKFB2;DAG1;AHCTF1;ST8SIA3;TSPYL4;COMMD9;DIDO1;GAD2;XBP1;RNF168;RPL4;PAFAH1B2;LMLN;APC;NDUFA2;NDUFA3;HMBOX1;AHI1;RPL23A;RUFY3;FBXO38;TMEM48;GCK;PTCH1;ATP8A1
TCF4-18268006-LS174T-HUMAN	3.40159e-08	6.16205e-08	-0.241582	4.01081	NRP2;ENAH;TMEM18;THRB;SLC39A10;PFKFB2;TTLL7;PPM1B;FAM49A;RPS27;GLT25D2;ATP2B4;TNR;PIK3R3;NEGR1;CRIM1;SATB2;MYO1B;PRKAB2;ESRRG;HDAC4;ITGA6;PLEKHH2;MTR;MAP2;ASB1;SPTBN1;LRP8
MEF2A-21415370-HL-1-MOUSE	1.59379e-08	2.96003e-08	-0.227485	3.94356	PIP5K3;NRP2;CCNT2;EIF2C2;TMEM18;NRP1;PDLIM5;ZEB2;ARPC4;LYCAT;SGMS1;KCNIP2;SETX;CD47;CDH20;FRMD6;KCNK9;KCNS2;AFAP1;MRPL34;ADAM9;DNMT3A;OPA1;RXFP1;MAGI1;G3BP2;MED13L;PKIA;CDKL2;ZCCHC14;MSRB3;ATF6;TSC1;STXBP6;NAV1;XPR1;ULK2;GLS;SLC6A6;PDE5A;DYRK1A;AKAP6;RAD54L2;MDM4;MGAT5;SNX10
SOX2-16153702-HESC-human	4.91045e-08	8.66844e-08	-0.198411	3.22635	EIF2C2;PFTK1;DDX17;RRN3;CREG2;SLC24A2;RPLP1;LGI1;SHC3;MYST3;TRPM3;NOL4;PDE10A;ZCCHC14;MGEA5;CD99L2;UBC;SORT1;KPNA3;MCTS1;USP7;ABLIM1;BCLAF1;ADAMTS19;GNAI1;NDUFB8;ETHE1;PPM1B;RRAGD;MYO9A;ARFGEF1;NP;EPM2AIP1;SESN3;GAD2;RPL9;USP37;PCYT1B;PIK3R3;TNRC6A;CRIM1;DTNA;NDUFA2;OSGEP;SMAD3;ATF6;SEMA6A;KCNJ6;GSK3B;CDC42BPA;HDAC9
MYC-18555785-MESC-mouse	3.784e-10	8.2343e-10	-0.152452	3.18892	CCNT2;MRPS35;EIF2C2;B3GALT6;ZMAT3;HPS3;RPS27L;RNF141;TRIM44;RPLP1;RAPGEF6;RPL10;YAP1;NDUFS3;KPNB1;RPS27A;ADAM9;PRKAB2;SFRS1;KLHDC5;HUNK;ANKRD28;RPS13;LRCH3;SNX10;OTUD4;BCLAF1;PFKFB3;OTUD6B;COX7B;FKBP3;RPS15A;RPS27;GNPTAB;RPL8;SLC35F2;TMEM87B;PAFAH1B2;RPL4;HSPA8;NUDC;RPS24;ASXL2;AEBP2;Fusip1;RPL23A;RPS6;NRAS;TOMM70A;PPIA;GLS;GRLF1;ABCC1;GNB2L1
PRDM5-23873026-MEF-MOUSE	4.928e-11	1.1679e-10	-0.123826	2.83199	SPIN1;ZBTB34;SLC9A6;VKORC1L1;UTRN;ZKSCAN1;GNL3L;FOXO3;SETX;MFHAS1;RAB23;RNF38;DLG3;LONRF1;PTDSS1;SLC1A1;IBTK;BRAF;ALDH5A1;ENC1;TTC37;MECP2;NCOA7;OSTM1;ELL2;COBRA1;GAPVD1;NCOA2;STXBP5;CD99L2;ZNHIT1;SNX10;BCLAF1;AGFG2;ASAP1;TSPYL4;ARFGEF1;KLHDC10;DDHD2;FAM8A1;LANCL2;GTF3C4;MLLT4;MLLT3;BRD3;ATXN1;TULP4;INVS;TSC1;SNX30;XPO7
AR-20517297-VCAP-HUMAN	1e-14	3e-14	-0.0855442	2.66462	NRP2;SLC36A1;ZBTB34;SLC9A6;NRP1;THRB;SGPP1;PDLIM5;CPEB4;UVRAG;STOX2;ACTR2;TRIM2;DDX17;GLT25D2;HTR1A;SRRM4;PWWP2A;RSPO2;MIER3;ELTD1;ABHD12;SHC3;LGI1;SLC1A1;DLG2;USP13;NIPAL4;KCND3;GOLT1B;BTBD7;ERAL1;CDKL2;ELL2;MTMR12;PITPNM3;NCOA2;PPM1K;SLC25A36;SLC38A1;MFAP3;ZNF483;USP7;DPF2;FRAS1;TF;TAPT1;PTOV1;CGNL1;PLXNC1;ACADSB;STAM2;KCNA2;NR3C2;CTNND2;ASAP1;MYEF2;RRAGD;COMMD9;KCNJ2;SESN3;FAM8A1;WDR13;HS6ST2;…
HNF4A-19761587-HUMAN INTESTINAL CELL LINE CACO-2-human	4.71701e-08	8.4564e-08	-0.145605	2.37129	CCNT2;BAT2D1;ABLIM1;NDUFB3;SLC36A1;ACADSB;SLC9A6;NIT2;PDLIM5;UVRAG;LEMD3;TRIM2;TNFRSF11B;GSTM4;XBP1;USP37;ATP5L;SCARB2;PCYT1B;PIK3R3;ADAM9;MYST3;SOAT1;RAP2B;OSGEP;STK24;ALDH5A1;ENC1;CASC4;SFRS1;SGTB;SELT;ATXN1;ATF6;MAPK1;THEM2;NCOA2;INVS;TOMM70A;UBC;ASB1;MGEA5;ABAT;THNSL1;SLC38A1;INPP4A;SERP1
RNF2-16625203-MESC-mouse	1.72444e-09	3.42905e-09	-0.113566	2.21351	NRP2;HLF;NRP1;OPCML;PFTK1;SGPP1;SGPP2;PRKG2;EDNRB;HTR1B;CDH20;DDX17;HTR1A;RRN3;SLC24A2;SHC3;RAP2B;NOL4;KCND2;ARID5B;EFNB2;KIF5C;PTPRT;PPM1E;STXBP6;CCND2;UBB;FRAS1;DCBLD2;CLCN3;PLXNC1;FGFR3;ADAMTS19;SLC39A10;ADCYAP1R1;ST8SIA3;KCNJ2;ROPN1L;GAD2;RNF168;KIF21A;MLLT3;FLRT2;GABRA2;GABRA4;SMAD3;PDE3A;MSRB3;EPHA5;SEMA6A;CACNA1E;EPB4.1L4B;LRP8
SETDB1-19884257-MESC-mouse	0	1e-14	-0.0636068	2.03003	ENAH;CMC1;IDE;STK35;CNP;FOXO3;RBM9;CD47;HTR1B;KCNK9;TRIM44;MIER3;DNAJC5;LONRF2;MLL1;MRPL34;RPS27A;MYST3;ODZ4;SGPL1;SATB2;ENC1;PCLO;ELL2;MAPK1;ABAT;ERC2;SLC38A1;PLXNC1;GNAI1;AHCTF1;MYEF2;EPM2AIP1;RNF168;TRAF3;ASXL2;OSGEP;TSN;SALL3;SEMA6A;ITGA6;MTR;THNSL1;GNB2L1;BTBD11;BACH1;HLF;SH3RF1;SLC16A14;ZFP12;SPIN1;HPS3;UVRAG;TMEM161B;ZEB1;ZYG11B;CDS2;EDNRB;ACTR2;BZW1;RRN3;ZFP238;ATP5O;SHC3;USP13;ATF7IP;RUN…
ZFP281-18757296-E14-MOUSE	3.637e-11	8.739e-11	-0.0768951	1.78094	HLF;RNASEL;ENAH;DYNC1LI2;COX11;SLC9A6;EIF2C1;NRP1;STK35;STRN;SHOC2;SLFN5;RASSF7;KCNIP2;HTR1A;ANK2;SYNJ2;MKX;PDGFC;YAP1;GFOD1;KPNB1;RHOG;OPA3;SATB2;NOL4;MAGI1;ARID5B;NOPE;OSTM1;SFRS1;HNRPDL;HUNK;THEM2;CDR2;CRKL;CCND2;SLC25A36;UBC;RYR1;CD99L2;MGEA5;USP22;UBB;MDM4;PIAS1;KPNA3;ASB7;FRAS1;BCLAF1;DAG1;ST8SIA3;DIDO1;CYLD;WDR13;PAFAH1B1;PIK3R3;HSPA8;UNC119;GABARAPL2;Fusip1;AEBP2;GABRA3;HMBOX1;NF1;RYBP;PP…
SOX2-19030024-MESC-mouse	4.25287e-09	8.17495e-09	-0.0776033	1.44514	PIP5K3;CCNT2;GLG1;TAPT1;OTUD6B;STK35;AHCTF1;NAPB;RIMS1;DIDO1;SESN3;KLHL1;ACTR2;PICALM;GLT25D2;RNF38;HS6ST2;YAP1;FBXO42;LMLN;AFAP1;GAPDH;RAP2B;KLF6;PAN3;ATRNL1;EFNB2;MECP2;NDUFC1;SFRS1;REEP3;PKIA;HNRPDL;EYA1;CRKL;ANKRD28;GNAQ;DRP2;UBB;SLC36A4;XPO7;ANKFY1
SUZ12-16625203-MESC-mouse	2.52622e-09	4.93826e-09	-0.0683067	1.30645	NRP2;PCDHA6;PCDHA7;HECW2;NRP1;OPCML;PFTK1;SGPP1;SLFN5;PRKG2;KLHL1;PGR;HTR1B;CDH20;HTR1A;TRIM44;SLC24A2;SHC3;NEGR1;NOL4;KCND2;ADAM10;EFNB2;PTPRT;PPM1E;STXBP6;CCND2;ADD2;FRAS1;PLXNC1;SNAP91;ADAMTS19;FGFR3;KCNA2;ADCYAP1R1;ST8SIA3;ASB13;KCNJ2;GAD2;KCNS2;MLLT3;SGIP1;FLRT2;GABRA2;GABRA4;UST;NID1;PDE3A;EPHA5;SEMA6A;NTRK2;CACNA1E;EPB4.1L4B;LRP8
ZFP281-18358816-MESC-mouse	1.92618e-07	3.2196e-07	-0.0160804	0.240383	ENAH;BCLAF1;DAG1;SHOC2;RASSF7;DIDO1;CDH7;HTR1B;KCNK9;RNF38;YAP1;GAPDH;MRPL34;DNMT3A;NF1;NOPE;LIG3;SFRS1;HUNK;SEMA6A;CCND2;SLC25A36;GSK3B;CACNA1E;PTCH1;USP22;UBB;MDM4;SNX30;MCTS1
MYBL2-22936984-MESC-MOUSE	5.3158e-10	1.14954e-09	-0.00129668	0.0266908	SPIN1;ENAH;ZMAT3;TMEM161B;ZEB2;TTC27;GNL3L;KCNJ10;NT5C3L;KCNIP2;CBFA2T2;SETX;ACTR2;TRIM2;STARD4;DIP2B;KCNK9;ATP5L;PDGFC;TUBA1A;TUBA1B;MLL1;MYST3;ODZ4;SEC23A;RAP2B;ATF7IP;IBTK;RPL35A;RAP2A;KCND3;GOLT1B;ARID5B;ANP32E;G3BP2;LIG3;HNRPDL;MTMR12;CCDC6;UBC;UBB;MDM4;PIP5K3;GLG1;DPF2;MFSD8;OTUD6B;FKBP3;KCNJ2;DIDO1;MYO9A;SESN3;EPM2AIP1;PRR6;MTPN;RPL8;WDR13;USP37;MRPL18;TMEM87A;LMLN;TMEM30A;HSPA8;RPS24;HSPA…
NR3C1-23031785-PC12-MOUSE	0	0	-1.63097	0	CCNT2;SYT1;SLC36A1;ZFP637;CCDC85A;PDLIM5;STAT5B;LEMD3;ZEB2;GNL3L;ZEB1;SGMS1;FOXO3;FAM168A;CD47;STARD4;HTR1A;KCNK9;PAK2;BTBD3;PDE4B;RAPGEF5;RGD1563070;PDGFC;LGI2;NALCN;JAKMIP2;LGI1;GFOD1;DLG2;LRRC7;TRPM3;FAM35A;TMEM132B;NAV3;PKIA;PJA2;MYT1L;GNAQ;XPR1;CHRM2;KBTBD11;DCBLD2;MEGF9;RAB3C;AGFG2;TUBA3A;SORCS1;ASAP1;loc680393;SESN3;SNRK;FAT3;TNR;MTPN;SLC4A8;CHD1;PAFAH1B1;TNRC6A;RNF144A;CNKSR2;FLRT2;RAB8B;…
SMAD4-21741376-HESC-HUMAN	0	0	-1.16554	0	GABRB3;CADM1;PFTK1;PDLIM5;STK35;FOXO1;SGMS1;FOXO3;JAG1;KLHL1;STARD4;CSNK2A1;ATP2B4;HTR1A;KCNK9;ANK2;MFHAS1;ROBO1;ANKRD50;BTBD3;LGI2;ODZ4;PTPRJ;SATB2;MAGI1;ENC1;TMEM132B;PTPRT;NCAM1;GAPVD1;LRCH3;MFAP3;CLIP4;ANKFY1;FRAS1;DCBLD2;PLXNC1;AGFG2;STAM2;ASAP2;ST8SIA3;COMMD9;DIDO1;UHMK1;PCDHAC2;SORCS3;SESN3;GAD2;STX17;FGD6;KLF6;GABRA2;MYO1B;TGFBR2;ESRRG;CHI3L1;SMAD3;TSN;DOCK3;RICS;NMT2;SEMA6A;ITGA6;ULK2;NT…
DACH1-20351289-CHIP-SEQ-HUMAN	0	0	-0.666604	0	NRP2;BACH1;DYNC1LI2;EIF2C2;SGPP1;CPEB3;ZMAT3;IDE;SHOC2;CNOT2;TTLL7;SGMS1;ACBD5;CD47;PCGF3;PAK2;RSPRY1;USP12;RALA;DNAJC5;YAP1;NDUFS3;KPNB1;SS18L1;GLT8D3;B3GALTL;OPA1;ZHX1;PRKAB2;ENC1;CCDC47;MAPK1IP1L;MED13;SFRS1;ARHGEF12;FOXN3;GLCE;TRIM37;THEM2;LETM1;PANK3;ARRB1;ASH1L;CSTB;LRCH3;USP22;ERC1;NEK4;USP24;ANKFY1;SRGAP1;DPF2;DCBLD2;ETHE1;SSH2;ASAP2;ASB13;NAPB;DIDO1;ARID2;NR2C2;GNPTAB;PAFAH1B1;MLXIP;VEZF…
AHR-22903824-MCF7-HUMAN	0	0	-1.12124	0	SLC16A14;SLC9A7;HECW2;NRP1;GLDN;THRB;SGPP1;CPEB4;LMO7;TMEM161B;ZKSCAN1;TTLL7;ZBTB38;ARHGAP21;GSTM3;PAK2;ROBO1;SYNJ2;MKX;DLG2;ODZ4;DEPDC6;PTPRJ;CLMN;KIF5C;PCLO;FOXN3;ANKRD29;BRWD1;GAPVD1;NCOA2;FRMD4A;CD99L2;UBC;ERC2;MDM4;USP24;ADD2;ASB7;SRGAP1;GLG1;MFSD6;ASAP1;ABHD2;ARID2;NOVA1;MED13L;ATXN1;KCNJ6;SPTBN1
ATF3-23680149-GBM1-GSC-HUMAN	2e-14	6e-14	-0.00986787	0	NRP2;ENAH;EIF2C2;GDA;RPL19;STAT5B;CNOT2;ZEB2;JAG1;RBM9;RNF141;ATP2B4;GLT25D2;MFHAS1;PWWP2A;PDE4B;SYNJ2;DLG5;TUBA1A;LGI1;NIPAL4;RPL35A;PRKAB2;ENC1;EFNB2;CCDC47;NDUFC1;MAPK1IP1L;ZCCHC14;EML5;PJA2;EFHC1;KIF1B;PLEKHH2;SLC35E2;FAM120C;UBC;RPS13;KLHL12;UBB;TM4SF1;MDM4;CLIP4;MAP3K14;ANKFY1;MCTS1;SERP1;DCBLD2;ABLIM1;PFKFB3;PFKFB2;OTUD6B;ASAP2;PAQR8;ABHD2;TSPYL4;COMMD9;KCNJ2;RIMS1;EPM2AIP1;XBP1;MTPN;VEZF1…
TAL1-20887958-HPC-7-MOUSE	4e-14	1.2e-13	0.13025	0	CCNT2;MRPS35;COX11;RPL19;CHMP6;TTC27;BZW1;TNFRSF11B;PDPK1;RRN3;PWWP2A;CREG2;RAPGEF6;RPL10;DNAJC5;PTDSS1;GFOD1;TMEM206;RPL35A;OPA3;SMCR8;PAN3;ADAM10;ENC1;PDE10A;OSTM1;NDUFC1;MAPK1IP1L;SFRS1;KLHDC5;NAV1;ARRB1;SLC35E2;UBC;ASB1;KLHL12;UBB;MAP3K14;MCTS2;MGAT5;USP24;ADD2;OTUD4;NDUFB3;BCLAF1;PAQR8;ABHD2;PPM1B;KIT;CRAMP1L;COMMD9;ARID2;ATF2;WDR19;RPS27;SLC39A9;RPL8;PREPL;CHD1;RPL4;FBXO42;PIK3R3;UBTD2;EHD2…
SETDB1-19884255-MESC-mouse	2.2e-13	6.1e-13	-0.211673	0	SLC16A14;DYNC1LI2;ZBTB34;PFTK1;GLDN;VKORC1L1;KCNJ10;DPY19L3;ACBD5;GSTM7;CD47;ACTR2;EDNRB;CSNK2A1;RRN3;TRIM44;USP12;NEGR1;MRPL34;MLL1;SEC23A;OPA1;ARID5B;PRKAB2;ANP32E;KIF5C;RUNX1T1;PCDH9;ELL2;MTMR12;MAP4K5;ANKRD28;UBC;CSTB;CD99L2;USP22;UBB;MCTS2;NSD1;ANKFY1;PEG3;USP7;DBNDD1;ABLIM1;PTOV1;MEGF9;ADAMTS19;GNAI3;MFSD8;SLC39A10;FKBP3;RPS15A;PAQR8;ARPC4;COMMD9;TSPYL5;DIDO1;ARFGEF1;ATF2;PSMB6;PLEKHG1;RASG…
FOXO3-23340844-DLD1-HUMAN	6.2e-13	1.68e-12	-0.583596	0	ABLIM1;MEF2C;MPZL3;PNMA2;AGFG2;PDLIM5;CPEB4;FOXO1;SLFN5;RPS27L;JAG1;ASAH2;TRIM2;XYLT1;SLC35F2;RAPGEF6;CHD1;ATP5O;DLG5;PLCB1;SLC1A1;FGD6;CRIM1;SGPL1;KLF6;MAGI1;CLMN;ZNF507;PM20D2;GOLIM4;TSN;REEP3;CSGALNACT1;HDAC4;ANKRD28;KCNJ6;TSC1;STXBP6;ITGA6;PPM1K;SLC6A6;MAP2;MGEA5;TM4SF1
SMARCA4-20176728-TROPHOBLAST STEM CELLS-MOUSE	1.19e-12	3.14e-12	-0.548192	0	BACH1;CCNT2;ZMAT3;TMEM161B;IARS2;STOX2;ATP2B4;PICALM;RAD21;ANKRD50;NDUFS3;NEGR1;GLT8D3;SS18L1;SEC23A;RAP2A;ADAM10;PIK3CB;ARID5B;G3BP2;PTPRT;ZCCHC14;ZDHHC17;EYA1;MAP4K5;KIF1B;ZFP462;GNAQ;STXBP6;UBC;MAP3K14;MGAT5;SNX10;ABLIM1;PIP5K3;GALNT7;PFKFB2;ABHD2;ARPC4;DIDO1;CYLD;UGCGL1;PSMB6;XBP1;SLC4A8;VEZF1;HSPA8;GABARAPL2;NF1;NLGN1;PPFIBP1;EHBP1;REEP3;ATM;TULP4;HDAC9;GNB2L1
MYB-21317192-ERMYB-MOUSE	3.86e-12	9.97e-12	-0.279787	0	BACH1;MRPS35;ZEB2;FOXO3;RBM9;LARP1;SETX;FRMD6;SYNJ2;ITCH;RHOG;PIK3CB;STK24;ANP32E;PDE10A;ANKRD28;NAV1;XPR1;ARRB1;STXBP5;SORT1;MGAT5;SNX10;OTUD4;MFSD6;GNPTAB;XBP1;DGKG;MLLT4;HSPA8;GTF3C4;NUDC;NKRF;KLF6;RAB8B;B3GALT1;MAP2K3;MAML2;LMNA;PPFIBP1;WHSC1;HDAC4;PSMG1;TBC1D23;TULP4;ULK2;JAZF1;PTCH1;RIT1;AHCYL2
EWS-FLI1-20517297-SK-N-MC-HUMAN	6.96e-12	1.769e-11	-0.634089	0	PNMA2;CTNND2;ST8SIA3;ABHD2;COMMD9;TSPYL5;UHMK1;ATF2;KLHDC10;RNF141;GLT25D2;PAK2;ANKRD50;RSPO2;PDE4B;TNKS;MTMR9;PTDSS1;USP13;MYST3;FLRT2;NDUFA3;ALDH5A1;ARHGEF6;ZHX1;MICAL3;CCDC47;UBE2Q2;ZDHHC17;EYA1;NCOA2;CSTB;PIAS1;XPO7;HDAC9;ZNF483;KBTBD11;UQCRB
GATA2-21571218-MEGAKARYOCYTES-HUMAN	2.616e-11	6.419e-11	-0.241341	0	SLC36A1;EIF2C2;PNMA2;CPEB4;IDE;DPY19L3;ANKLE2;KCNIP2;STOX2;FAR2;ACTR2;ERO1LB;RAPGEF5;GFOD1;LONRF2;MBLAC2;DLG1;ODZ4;DCTN4;ARHGAP26;MYT1L;LETM1;GNAQ;UBC;USP22;FGFR3;GNAI1;LRIG2;PAQR8;EPM2AIP1;CYLD;KCNS2;SORBS1;ENTPD5;GATAD2B;AFAP1;RPS24;UNC119;DNMT3A;DLGAP1;BRD3;MAP2K3;LMNA;RYBP;EHBP1;NID1;IGSF9B;ATF6;CSGALNACT1;SEMA6A;PSMG1;ABCC1;LRP8;CACNA1C
ELF5-23300383-T47D-HUMAN	3.603e-11	8.718e-11	-0.287983	0	MEF2C;SLC16A14;OPCML;THRB;CPEB3;ZMAT3;SYNJ1;ZKSCAN1;ACBD5;ZBTB38;STARD4;DHX33;SYNJ2;ELTD1;YAP1;TUBA1A;SLC1A1;MYST3;PTPRJ;RAP2A;ADAM10;STK24;ARID5B;MAPK1IP1L;HUNK;CCDC6;CRKL;STXBP6;ASB1;ERC2;ASB7;SERP1;PFKFB3;STAM2;FKBP3;ABHD2;COMMD9;MTMR9;FGD6;HSPA8;MLLT3;RPS24;ALPK1;NDUFA2;UST;HMBOX1;NLGN1;MED13L;REEP3;RICS;FBXO38;SEMA6A;TMEM48
FOXP2-23625967-PFSK-1 AND SK-N-MC-HUMAN	1.5079e-10	3.4551e-10	-0.0986203	0	BCLAF1;EIF2C1;HECW2;ASAP1;RPS27L;FOXO3;ARID2;KLHDC10;PRKAR2A;STARD4;RAD21;FAM8A1;SYNJ2;DHX33;ZMPSTE24;PDGFC;RPRD1A;KPNB1;HSPA8;APC;RAP2A;DNMT3A;WDFY1;BRD3;PDS5A;MYO1B;OSBPL6;ZHX1;TGFBR2;ANP32E;RUNX1T1;SMAD3;BIRC6;ARHGEF12;EYA1;TSC1;SLC6A6;ASB1;MGEA5;ZNHIT1;UBB;SPATA2L;SH3D19;XPO7;CACNA1C
SIN3A-21632747-MESC-MOUSE	2.5358e-10	5.6606e-10	0.108463	0	NRP2;ZFP12;ENAH;CPEB4;UTRN;SYNJ1;CSNK2A1;RRN3;SRRM4;RSPRY1;VPS4B;ATP5L;ATP5O;PDGFC;KPNB1;MBLAC2;SS18L1;TRPM3;ARID5B;PRKAB2;G3BP2;OSTM1;PCLO;TCTE1;NCAM1;NAV1;ASB1;USP22;SLC38A1;NEK4;ANKFY1;MED1;OTUD4;SSH2;RRAGD;MYO9A;CYLD;GAD2;RPS27;KCNS2;GAPDH;HSPA8;PPTC7;GABARAPL2;CNST;ZFP706;ACACA;AHI1;DOCK3;CADPS;PTCH1;RAB39;CMTM4;SNX30
FOXP2-21765815-NEURO2A-MOUSE	3.7295e-10	8.1671e-10	-0.332215	0	NRP2;ADCY1;EDNRB;HTR1B;TNFRSF11B;HTR1A;CREG2;ZFP238;RPL10;NEGR1;PTPRJ;OPA3;ARID5B;EFNB2;PCLO;TCTE1;NCAM1;EYA1;SLC25A36;PDE5A;MAPK9;MAPK8;UBB;COL24A1;GNAI1;NDUFB8;SLC39A10;DAG1;LANCL2;MTPN;TNKS;PRKAA1;GTF3C4;DTNA;PPTC7;CNKSR2;KLF6;Fusip1;DLGAP1;NDUFA2;GABRA4;OSBPL6;PPFIBP1;NID1;TSN;MSRB3;TBC1D23;INVS;GSK3B;NTRK2;ZRANB1;PTCH1;TCF12
GATA2-21666600-HMVEC-HUMAN	5.9598e-10	1.26508e-09	-0.572789	0	MEF2C;ABLIM1;SH3RF1;MEGF9;CLCN3;EIF2C2;UVRAG;ASAP2;SLFN5;LRIG2;SGMS1;TSPYL4;COMMD9;ARFGEF2;ZBTB38;FAM168A;PICALM;SYNJ2;DHX33;FBXO42;RNF144B;KLF6;DLGAP1;BRD3;MAGI1;IPO11;MECP2;G3BP2;LMNA;NMT2;ATF6;CSGALNACT1;KIF1B;CCND2;FRMD4A;AKAP5;ABCC1;USP22;TM4SF1;THNSL1;CACNA1C;CRK;NNMT
JARID2-20075857-MESC-MOUSE	6.9787e-10	1.46341e-09	0.235966	0	NRP2;ADCY1;NRP1;PFTK1;SGPP1;ZEB2;PRKG2;PGR;HTR1B;KCNK9;HTR1A;GLT25D2;MFHAS1;MKX;CHST15;SLC4A4;SHC3;SV2C;LRRC7;KCND3;NOL4;ZSWIM6;RUNX1T1;PDE10A;PTPRT;PITPNM3;CCND2;PLEKHH2;FRAS1;PLXNC1;FGFR3;KCNA2;NR3C2;GPM6B;CACNB4;RIMS1;PCDHAC2;SORCS3;PCDHAC1;PLCL1;GAD2;HS6ST2;KIF21A;FLRT2;GABRA2;DLGAP2;OSBPL6;NLGN1;PDE3A;ATXN1;EPHA5;SALL3;SEMA6A;NTRK2;BTBD11
MYC-19915707-AK7-human	7.4344e-10	1.54029e-09	0.202422	0	PFTK1;THRB;IDE;UTRN;ATP2B1;GSTM3;DDX17;TRIM44;BTBD3;LGI2;PRKACB;LONRF2;MYST3;ODZ4;DEPDC6;PAN3;ELL2;NAV1;ARRB1;MAPK9;RPS13;SLC38A1;COL24A1;KBTBD11;ADD2;KCNA2;PFKFB2;AHCTF1;MYEF2;RIMS1;GAD2;RPS27;PSMB6;SCARB2;VEZF1;PPTC7;TRAF3;GABARAPL2;DNMT3A;UNC119;GABRA2;MAP2K3;RPL23A;HDAC4;TBC1D24;KCNJ6;PPIA;GNB2L1;DRD1A;ABL2;BTBD11;COX11;SGPP1;KCNIP2;STOX2;ASAH2;LARP1;ACTR2;BZW1;TRIM2;GLT25D2;GABRG2;NOL4;ANP32…
JARID1A-20064375-MESC-MOUSE	1.24197e-09	2.54272e-09	0.713067	0	MPZL3;MRPS35;RPL19;B3GALT6;CHMP6;ZKSCAN1;TTC27;ANKLE2;PDPK1;RSPRY1;VPS4B;DHX33;PRKACB;NDUFS3;SS18L1;RAP2A;SMCR8;OPA1;TTC37;ERAL1;ZCCHC17;DCTN4;COBRA1;BRWD1;ZNHIT1;KLHL12;MFAP3;MCTS2;NEK4;ANKFY1;GPAM;MCTS1;SERP1;MED1;NDUFB3;CLCN3;EXOC8;NDUFB8;OTUD6B;ARPC4;COMMD9;ARFGEF2;UHMK1;ATF2;UGCGL1;PSMB6;RPL9;CDC123;WDR13;COX6B1;MRPL18;ZMPSTE24;TNKS;TMEM87A;RNF168;RPL4;EXOC5;MTMR9;TMEM30A;GTF3C4;FKTN;NDUFA2;…
RELA-24523406-FIBROSARCOMA-HUMAN	1.6865e-09	3.37299e-09	0.452356	0	BACH1;SYT1;EIF2C2;UTRN;STAT5B;ANKLE2;PGR;PWWP2A;TRIM44;CHST15;SHC3;RHOG;RPS27A;PRKAB2;NCOA7;PDE10A;MED13;DCTN4;NCAM1;PJA2;ANKRD28;NAV1;CCND2;PLEKHH2;FRMD4A;UBB;SRGAP1;TF;CCDC90A;SLC39A10;AHCTF1;ASAP1;ABHD2;ARID2;PRKAA1;VEZF1;EHD2;PPTC7;ALPK1;WDR7;MAP2K3;MAML2;LMNA;CHI3L1;EHBP1;RPL23A;SLC6A6;SLC36A4;SPATA2L;PDZD2;GNB2L1;NNMT
E2F1-17053090-MCF7-human	2.51759e-09	4.93826e-09	0.374392	0	SLC9A6;GLDN;SYNJ1;RPS27L;JAG1;CBFA2T2;KCNK10;PICALM;RPLP1;BTBD3;VPS4B;USP12;DLG3;ATP5L;ATP5O;PLCB1;DLG2;ATF7IP;RAP2A;STK24;MICAL3;MECP2;NAV3;SFRS1;ZCCHC14;TRIM37;NCOA6;UBC;RPS13;CNTN1;UBB;SLC38A1;ANKFY1;PEG3;GLG1;SSH2;PHKA1;ABHD2;RIC3;COMMD9;DIDO1;ARID2;MYO9A;NP;GNPTAB;XBP1;RASGRP1;MLXIP;EXOC5;PCYT1B;FGD6;DTNA;NKRF;OSGEP;GABRA3;L3MBTL;MAML2;NF1;CASC4;PDE3A;IGSF9B;MSRB3;ABCC9;DRP2;GRLF1;CACNA1C
NANOG-16518401-MESC-mouse	3.80974e-09	7.36408e-09	-0.80508	0	SYT1;ENAH;UTRN;STK35;FOXO1;CNOT2;RBM9;PRKAR2A;CSNK2A1;RAD21;TRIM44;RALA;PDGFC;LGI2;NEGR1;ODZ4;DEPDC6;SATB2;PIK3CB;ENC1;PTPRT;DCTN4;PKIA;NCAM1;ZFP462;CSTB;RPS13;MGAT5;ANKFY1;PLXNC1;ASB13;DIDO1;PRR6;GAD2;RPL8;SLC35F2;TNKS;PCYT1B;KLF6;AEBP2;WDR7;ADAM23;MYO1B;UST;MAP2K3;OSBPL6;ACACA;RYBP;WHSC1;SALL3;TULP4;SLC4A10;LASS4;EPB4.1L4B;CORT;PCSK1N;TCF12;BTBD11;NRP2;HPS3;ACTR2;TRIM2;SLC24A2;KPNB1;TRPM3;ARID5…
SREBP1-19666523-LIVER-FROM-C57BL-MICE-MOUSE	5.6495e-09	1.06816e-08	-0.0639142	0	MRPS35;CLCN3;ADCY1;FGFR3;CADM1;SHOC2;PPM1B;COMMD9;BZW1;CDH20;GAD2;CSNK2A1;RNF38;SCARB2;LMLN;GFOD1;TMEM30A;RPS27A;DLG2;RAP2A;FLRT2;ADAM23;UST;PRKAB2;MAP2K4;EHBP1;ARHGEF12;EPS15;LETM1;TMEM48;ANKRD28;ZFP462;NTRK2;UBC;CSTB;GPAM;SEL1L;NEK7
E2F1-21310950-MCF7-HUMAN	1.15823e-08	2.16621e-08	0.0989763	0	MEF2C;NRP2;ADCY1;DYNC1LI2;TMEM18;IDE;STK35;LEMD3;TTLL7;ARHGAP21;ATP2B1;CD47;DDX17;TRIM44;ATP5L;SHC3;ATF7IP;SFRS1;KLHDC5;PTPDC1;CCDC6;SLC25A36;UBC;KIT;PPM1B;RIMS1;NR2C2;EPM2AIP1;DDHD2;UGCGL1;WDR19;TMEM87B;USP37;PER3;FGD6;RPS24;SOAT1;Fusip1;FLRT2;OSBPL6;IPO11;NID1;RPL23A;EPS15;MTR;ZBTB4;SETD7;GNB2L1;SEL1L
REST-19997604-NEURONS-MOUSE	2.24138e-08	4.12509e-08	0.349472	0	GLDN;PFTK1;SGPP2;HPS3;UVRAG;FOXO1;JAG1;RBM9;CD47;ERO1LB;GLT25D2;HTR1A;KCNK9;ANK2;PAK2;SLC24A2;RAPGEF6;RPL10;YAP1;GFOD1;TRPM3;RXFP1;ATRNL1;GOLT1B;PIK3CB;NDUFC1;SFRS1;ZCCHC14;RAB11FIP2;PANK3;MGEA5;CNTN1;UBB;NEK7;USP7;DPF2;NDUFB3;PTOV1;PLXNC1;GNAI3;GNAI1;FKBP3;CTNND2;SORCS1;MYEF2;GPM6B;RPS27;TNR;GATAD2B;PAFAH1B1;MTMR9;LMLN;FGD6;TMEM30A;ADAM23;CREBBP;RYBP;AHI1;BIRC6;ISOC1;ATM;DOCK3;CADPS;NMT2;GCK;GSK…
WT1-19549856-Wilms tumor-derived CCG99?11-human	3.28817e-08	5.98793e-08	-0.242887	0	SATB2;GABRA2;GNAI3;NRP1;ALDH5A1;ANP32E;RYBP;RBM9;ELL2;STARD4;PICALM;ATP2B4;NAV1;CCND2;CD99L2;ABAT;DNAJC5;USP13
GFI1B-20887958-HPC-7-MOUSE	4.85364e-08	8.6121e-08	1.04219	0	CCNT2;ZFP12;ZFP637;CHMP6;SYNJ1;SHOC2;FOXO1;ANKLE2;ACBD5;PDPK1;GLT25D2;FAM171B;PICALM;WDR76;RPLP1;ZFP238;RAPGEF6;ITCH;MBLAC2;MYST3;RAP2B;TMEM206;RPL35A;RAP2A;ADAM10;OPA1;ENC1;PDE10A;MAPK1IP1L;SFRS1;CCDC6;MAPK1;ZFP462;GNAQ;LRCH3;MGAT5;NEK4;NDUFB3;FAM160B1;ACADSB;FKBP3;PAQR8;KIT;PPM1B;TSPYL4;SESN3;EPM2AIP1;KLHDC10;PLCL1;XBP1;EHD2;CRIM1;SGIP1;PELI1;CNST;ESRRG;PPFIBP1;BIRC6;Zfp187;WHSC1;DOCK3;NMT2;LAS…
GATA1-19941826-K562-human	8.86464e-08	1.54907e-07	-0.135078	0	EIF2C2;CLCN3;FGFR3;CPEB4;UTRN;TTLL7;SGMS1;FOXO3;RIC3;ROPN1L;ZBTB38;EPM2AIP1;LARP1;CYLD;ATP2B4;PICALM;SORBS1;RAPGEF5;LGI2;TUBA1B;LONRF2;RHOG;LRRC7;ODZ4;PTPRJ;SATB2;OPA1;OSBPL6;CREBBP;GOLIM4;SMAD3;AHI1;WHSC1;MED13L;TBC1D24;GAPVD1;XPR1;STXBP5;RYR1;ASB1;ERC1;NNMT
SMAD4-19686287-HaCaT-human	9.70695e-08	1.6793e-07	-0.133837	0	ABLIM1;ENAH;ABHD2;PICALM;MRPL18;TMEM87B;NALCN;B3GALTL;RAP2B;KLF6;RAP2A;SGPL1;ENC1;TTC37;RYBP;EHBP1;CCDC47;PNPLA2;ATXN1;OGFOD1;RAB11FIP2;UBC;CDC42BPA;MAPK8;MAP3K14
PBX1-22567123-OVCAR3-HUMAN	1.19872e-07	2.05325e-07	0.565456	0	SLC9A7;GDA;SLC9A6;TACR3;GABRB3;SYNJ1;UVRAG;STRN;SLFN5;DDX17;CDH20;PRKAR2A;ATP2B4;GLT25D2;DNAJC13;RSPRY1;LGI1;DLG2;RAP2B;FAM35A;ANP32E;RUNX1T1;BTBD7;MECP2;SRPRB;DCTN4;MYT1L;RAB11FIP2;NAV1;PLEKHH2;PPM1K;RYR1;AKAP6;CNTN1;TM4SF1;SERP1;TF;EXOC8;NDUFB8;FKBP3;SORCS1;CACNB4;PPM1B;ARFGEF2;TSPYL5;NR2C2;EPM2AIP1;UGCGL1;SORBS1;KIRREL;TNR;STX17;COX6B1;USP37;PREPL;PCDHA13;TNRC6A;NOVA1;NDUFA3;DLGAP2;ADAM23;MYO1…
CHD1-19587682-MESC-mouse	1.50987e-07	2.56085e-07	0.194771	0	GLG1;DPF2;NDUFB3;RPL19;VKORC1L1;NDUFB8;TMEM161B;TTC27;IARS2;DIDO1;ACBD5;ATF2;CDS2;WDR19;STARD4;RAD21;RPLP1;CDC123;WDR13;ATP5L;RPL10;TNKS;RPL4;RPS27A;SEC23A;ASXL2;OPA3;RAP2A;LIG3;CCDC47;NDUFC1;TRIM37;BRWD1;TMEM48;KPNA3;ANKFY1;MED1;NEK7
NR0B1-18358816-MESC-mouse	1.67429e-07	2.81216e-07	0.667604	0	CCNT2;HLF;ENAH;ADCY1;RNASEL;NRP1;RPL19;CCDC85A;UTRN;STK35;TMEM161B;FOXO1;GSTM7;PDPK1;AADACL1;ATP5L;ATP5O;PDGFC;SGPL1;SATB2;MAGI1;ENC1;PKIA;HNRPDL;MTMR12;EYA1;BRWD1;CRKL;NAV1;ARRB1;PPM1K;SLC25A36;UBC;SNX10;PIP5K3;KIT;DIDO1;GAD2;KCNS2;SORBS1;SLC4A8;SLC35F2;ENTPD5;HS6ST2;FBXO42;SCARB2;LMLN;GAPDH;PPTC7;DNMT3A;MAP2K3;RYBP;RPL23A;REEP3;NMT2;TMEM48;INVS;SLC6A6;PTCH1;CRK
STAT5-23275557-MAMMARY-EPITHELIUM-MOUSE	2.58565e-07	4.28055e-07	0.734089	0	SLC16A14;RNASEL;BCLAF1;ACADSB;ZBTB34;NRP1;CMC1;TACR3;PFKFB2;CNP;GPM6B;COMMD9;ANKLE2;STOX2;LARP1;ARHGAP21;PLCL1;FAM168A;PICALM;RRN3;RASGRP1;MLXIP;PER3;DCLK1;DTNA;IBTK;KLF6;ALPK1;CNST;ATRNL1;STK24;PIK3CB;IPO11;ZFP706;LMNA;NAV3;ATF6;SEMA6A;PANK3;STXBP6;PPM1K;LRCH3;UBXN7;HSPA13;COL24A1;GNB2L1;NEK7
GBX2-23144817-PC3-HUMAN	2.93447e-07	4.81198e-07	-0.183187	0	HLF;NRP1;KCND2;MAGI2;OPCML;ARID5B;CCDC85A;NLGN1;SGMS1;MAP4K5;NCOA2;KCNK9;FAT3;XYLT1;ROBO1;BAI3;CNTN1;ERC2;JAKMIP2;BTBD11
STAT4-19710469-TH1 cell mouse-mouse	3.53469e-07	5.7418e-07	0.0523524	0	CCNT2;MEF2C;CPEB4;STAT5B;SHOC2;CDS2;CD47;ACTR2;TRIM2;FRMD6;PICALM;PAK2;MFHAS1;RAPGEF6;DNAJC5;ATP5O;KPNB1;RAP2B;ATF7IP;RAP2A;OPA3;POLK;ARID5B;ARHGEF9;PJA2;GNAQ;PPM1K;CCND2;KPNA6;UBB;MDM4;KBTBD11;SNX10;NEK7;GLG1;OTUD4;PIP5K3;BCLAF1;GALNT7;SLC39A10;FKBP3;GPM6B;DGKG;MRPL18;PER3;TMEM30A;MLLT3;Fusip1;DNMT3A;AEBP2;WDFY1;ALPK1;RAB8B;NDUFA3;L3MBTL3;TGFBR2;RYBP;AHI1;BIRC6;RPL23A;ATF6;NRAS;GFPT1;PTCH1;LRP8
SRF-21415370-HL-1-MOUSE	5.78354e-07	9.30746e-07	0.371024	0	RNASEL;UTRN;ZKSCAN1;TTC27;SGMS1;ACBD5;GSTM7;SETX;CD47;DDX17;MFAP1A;PDE4B;VPS4B;RAB23;SYNJ2;PTDSS1;B3GALTL;MAGI1;ARID5B;PRKAB2;ERAL1;NDUFC1;SRPRB;ZCCHC17;KLHDC5;OGFOD1;ZDHHC17;FRMD4A;CSTB;MAPK9;ADD2;ABLIM1;ACADSB;MEGF9;GNAI3;NDUFB8;OTUD6B;PFKFB2;NAPB;TSPYL5;NR2C2;ATF2;RPL9;STX17;SLC39A9;TMEM87A;RNF168;MLLT3;KLF6;IPO11;HMBOX1;LMNA;GOLIM4;ESRRG;BIRC6;TBC1D23;TSGA10
TP53-16413492-HCT116-human	5.96631e-07	9.5131e-07	-0.389091	0	BACH1;AEBP2;GNAI1;CREBBP;PPFIBP1;NLGN1;RPS27L;NAV3;ATM;SORCS3;ARHGAP21;SLC4A10;STARD4;GNAQ;FRMD4A;TSGA10;MAPK9;HS6ST2;CHD1;PDGFC;CACNA1E;MDM4;HDAC9;TMEM30A;ASB7
DCP1A-22483619-HELA-HUMAN	7.32343e-07	1.15703e-06	0.524663	0	DYNC1LI2;STAM2;LEMD3;CNP;DIDO1;PICALM;RPL8;ATP5L;TNKS;NDUFS3;PTDSS1;HSPA9;RPS24;RPL35A;OPA1;PM20D2;HMBOX1;NF1;ACACA;TSN;RPS6;KLHDC5;SEMA6A;TMEM48;INVS;PPIA;SLC35E2;GSK3B;SLC6A6;ZBTB4;GPR52;MFAP3;GNB2L1;UQCRB
RCOR1-19997604-NEURONS-MOUSE	8.19113e-07	1.28241e-06	0.8791	0	SYT1;COX11;PFTK1;NIT2;HPS3;PDLIM5;FOXO1;RPS27L;IARS2;JAG1;LUZP5;KLHL1;HTR1A;CSNK2A1;ZFP238;SYNJ2;YAP1;RAP2B;ZFP365;KCND3;LNP;MAGI1;STK24;GOLT1B;ZHX1;PRKAB2;OSTM1;DCTN4;PCLO;GLCE;HUNK;ANKRD28;GNAQ;CHRM2;SLC25A36;MAPK9;UBB;UQCRB;USP7;NDUFB3;ZMYND11;ACADSB;OTUD6B;CTNND2;DAG1;MYEF2;PPM1B;UHMK1;RPS27;STX17;LANCL2;WDR13;ZMPSTE24;PRKAA1;PAFAH1B1;VEZF1;LMLN;TMEM30A;TRAF3;APC;PELI1;ESRRG;HACE1;AHI1;COL5A2…
KLF4-18358816-MESC-mouse	9.06665e-07	1.40675e-06	0.884854	0	RPL19;B3GALT6;HPS3;PDLIM5;STK35;TRIM44;VPS4B;RNF38;RPL10;SLC1A1;ATF7IP;RAP2A;SATB2;SMCR8;PNPLA2;CDKL2;ZCCHC14;ARHGAP26;HNRPDL;NCAM1;OGFOD1;BRWD1;KIF1B;CRKL;SLC25A36;UBC;MGEA5;CSTB;ZNHIT1;UBB;SNX10;NEK7;PIP5K3;GNAI3;RAB3C;KIT;DIDO1;UHMK1;ATF2;UGCGL1;XBP1;RPL8;SLC35F2;MTMR9;GAPDH;FLRT2;GABARAPL2;MYO1B;RYBP;BIRC6;NID1;REEP3;SGTB;TULP4;TMEM48;LASS4;INVS;GSK3B
NFE2L2-22581777-LYMPHOBLASTOID-HUMAN	9.85985e-07	1.51623e-06	0.394582	0	ABLIM1;SYT1;EIF2C1;CADM1;IDE;ABHD2;SGMS1;COMMD9;ANKLE2;NR2C2;ZBTB38;SETX;RPLP1;SYNJ2;BAI3;CHST15;GAPDH;CRIM1;RPS27A;DLGAP1;MAML2;EHBP1;NCOA7;ATXN1;SEMA6A;DYRK1A;SETD7
RUNX1-20887958-HPC-7-MOUSE	1.46064e-06	2.22634e-06	0.895915	0	CCNT2;ZFP12;SLC16A14;ZBTB34;ABHD2;TSPYL4;SETX;CREG2;WDR13;RAPGEF6;TMEM87A;SCARB2;EHD2;GFOD1;LONRF2;RHOG;SGIP1;MYST3;OPA1;PAN3;DLGAP2;ADAM23;CREBBP;EHBP1;HACE1;PDE10A;CAPRIN1;TCTE1;MSRB3;ATF6;PRKD2;TMEM48;GNAQ;LASS4;XPR1;ARRB1;SLC35E2;UBC;AKAP5;ABCC1;LRP8;TCF12;GPAM
VDR-23401126-LCL-AND-THP1-HUMAN	1.80609e-06	2.72885e-06	0.351274	0	SLC9A7;DLGAP1;STK24;CLMN;ASAP2;GOLIM4;FOXN3;XYLT1;TNR;FRMD4A;RALA;ELTD1;INPP4A;SNX30;CACNA1C;NEGR1;DCLK1
GATA3-20176728-TROPHOBLAST STEM CELLS-MOUSE	2.18518e-06	3.27304e-06	0.51092	0	SLC36A1;RPL19;TACR3;PFKFB3;OTUD6B;CNOT2;AHCTF1;ABHD2;STOX2;UGCGL1;ATP2B4;KCNS2;PICALM;PSMB6;CREG2;USP12;SLC4A8;NDUFS3;MLLT3;AEBP2;PIK3CB;ARID5B;HMBOX1;MICAL3;NF1;EHBP1;PTPRT;CENPJ;MAPK1;ZDHHC17;SLC6A6;ASB1;GPAM;UQCRB;NNMT
EWS-ERG-20517297-CADO-ES1-HUMAN	3.109e-06	4.6168e-06	0.849701	0	DPF2;DCBLD2;SLC16A14;EIF2C2;CCDC90A;MFSD8;SGPP1;CNOT2;ASAP1;MYEF2;RPS27L;PAQR8;GNL3L;LRIG2;RRAGD;CYLD;RNF141;KCNK9;RSPO2;TMEM87B;RAPGEF5;RALA;PTDSS1;TNRC6A;DLG1;DEPDC6;PDS5A;ARID5B;MAML2;ESRRG;GRIA4;SEMA6A;NAV1;SLC25A36;GLS;JAZF1;CNTN1;CAMK1;MFAP3;UQCRB
NFIB-24661679-E16.5 LUNG-MOUSE	4.3549e-06	6.41189e-06	0.565886	0	NRP2;ZMYND11;TMEM18;SGPP2;KIT;SGMS1;CBFA2T2;LANCL2;PDGFC;TMEM87A;PAFAH1B2;MLLT4;ASXL2;KLF6;CLMN;STK24;TGFBR2;BIRC6;TSN;SEMA6A;KCNJ6;ZFP462;TSGA10;ABCC1;SYNM;CRK;BTBD11
STAT6-20620947-CD4_POS_T-HUMAN	4.80097e-06	7.00901e-06	0.170072	0	MPZL3;GLG1;NDUFA2;EIF2C2;RAB8B;HECW2;SETBP1;MAML2;SLFN5;ATXN1;HDAC4;TBC1D23;STARD4;DIP2B;MACF1;ARRB1;PDE4B;SPTBN1;RNF168;SLC38A1;MAP3K14;MGAT5;SNX10;ASB7;PPTC7
NR4A2-19515692-MN9D-mouse	5.84958e-06	8.46843e-06	0.435057	0	MAGI2;RAB3C;ARID5B;PDLIM5;PFKFB2;RUNX1T1;TSN;ZBTB38;MYT1L;SEMA6A;PRKAR2A;PPIA;ZFP238;WDR13;BAI3
MYC-18940864-HL60-human	9.88634e-06	1.41937e-05	0.616139	0	MEF2C;BCLAF1;VKORC1L1;CHMP6;TMEM161B;RPS15A;ST8SIA3;RPS27L;TTLL7;UHMK1;ROPN1L;KLHL1;RPS27;MFHAS1;ROBO1;MTPN;BTBD3;MIER3;RPLP1;LGI2;RPS24;IBTK;RAB8B;RYBP;G3BP2;PCDH9;RPL23A;PTPDC1;GOSR1;GNB2L1;ASB7
HSF1-23293686-STHDH_STRIATAL-MOUSE	1.5593e-05	2.22024e-05	0.276423	0	ABLIM1;ZMYND11;PTOV1;ENAH;TUBA3B;UTRN;ZKSCAN1;CRAMP1L;ZBTB38;SETX;CYLD;ERO1LB;MRPL18;ATP5O;FBXO42;KIF21A;GAPDH;KPNB1;SS18L1;NUDC;HSPA8;TRAF3;B3GALTL;DEPDC6;ARID5B;PRKAB2;NOPE;ANP32E;MICAL3;ZFP706;NCOA7;INVS;ITGA6;FRMD4A;UBC;RPS13;PTCH1;ABCC1;UBB;MDM4;CMTM4
PDX1-19855005-MIN6-MOUSE	2.32369e-05	3.28162e-05	0.49397	0	PIP5K3;SYT1;COX11;SHOC2;RPS27L;RASSF7;KLHL1;CDH7;GSTM4;PAFAH1B2;PTDSS1;RPS27A;MLLT3;SGIP1;GABARAPL2;RPL35A;SMCR8;ALDH5A1;MECP2;ATM;MYT1L;EYA1;SLC4A10;SLC25A36;UBB;THNSL1;MCTS2;UQCRB
GLI1-17442700-MESC-mouse	6.41451e-05	8.98551e-05	1.22676	0	NCAM1;CDH7;KCND3;PFTK1;SLC39A10;UTRN;PDE4B;HS6ST2
LYL1-20887958-HPC-7-MOUSE	6.8011e-05	9.45053e-05	0.832164	0	SLC16A14;COMMD9;KCNJ2;ATF2;TNFRSF11B;ATP2B4;PICALM;MFHAS1;CREG2;SLC4A8;SCARB2;UBTD2;GFOD1;SGIP1;DLGAP1;SMCR8;PAN3;ADAM23;EFNB2;CREBBP;CHI3L1;HACE1;PDE10A;MSRB3;NCAM1;GNAQ;ARRB1;AKAP5;ABCC1
SMAD-19615063-ovarian surface epithelium-human	9.05072e-05	0.000124763	0.775837	0	ATXN1;STARD4;SLC35F2;RUNX1T1;SMAD3;ABAT;TM4SF1;NAV3;HDAC9;TCF12
ZIC3-20872845-MESC-MOUSE	9.64516e-05	0.000131906	0.449709	0	DEPDC6;RAP2A;AEBP2;HLF;KLF6;STK35;CHI3L1;DAG1;SEMA6A;CD47;GAD2;FRMD6;PPIA;CHD1;HS6ST2;PTCH1;PDGFC;CORT
BMI1-23680149-NPCS-MOUSE	0.000108364	0.000147036	1.14023	0	MPZL3;PNMA2;HECW2;SGPP2;NR3C2;LEMD3;SLFN5;TSPYL4;ARFGEF1;PCDHAC2;FAM169A;PCDHAC1;ATP2B1;HTR1A;RSPO2;MKX;TMEM196;MLLT3;SATB2;GABRA2;ALPK1;LNP;OPA1;DLGAP2;RUNX1T1;ESRRG;PCDH9;PCLO;CDKL2;MYT1L;EYA1;CDR2;CCND2;KLHL12;TM4SF1;PEG3
MEIS1-20887958-HPC-7-MOUSE	0.00013348	0.000179704	1.47131	0	OTUD4;SSH2;ZEB2;ASB13;COMMD9;SETX;ERO1LB;RNF141;PICALM;DIP2B;ZFP238;SLC4A8;USP37;PREPL;CHD1;ZFP236;GFOD1;RHOG;SGIP1;MYST3;SOAT1;TMEM206;DLGAP1;CNST;PAN3;WDR7;GOLT1B;MAP2K3;EHBP1;OSTM1;CAPRIN1;PRKD2;TBC1D23;ADO;ARRB1;SLC35E2;SLC6A6;DYRK1A;ASB1;SORT1;ABCC1;THNSL1;MGAT5;DRD1A;NEK7
POU5F1-18555785-MESC-mouse	0.000138957	0.000185634	0.67477	0	NDUFB3;ATF7IP;CCNT2;PTOV1;GABARAPL2;MEGF9;SMCR8;EIF2C1;STK35;ACTR2;CORO1B;MAPK1;TSC1;RPL9;RPL8;UBC;SLC35F2;MGEA5;PREPL;MAPK9;HDAC9;NSD1;KPNB1
RBPJ-21746931-IB4-LCL-HUMAN	0.000181912	0.000241155	1.80243	0	COX11;TACR3;DDX17;PCGF3;SRRM4;RSPRY1;ANKRD50;CREG2;ATP5L;ATP5O;YAP1;DLG2;RHOG;PTPRJ;RPL35A;BRAF;NDUFC1;DCTN4;TCTE1;TRIM37;MTMR12;CCDC6;ADO;NAV1;AKAP5;CSTB;KPNA6;MFAP3;PIAS1;KPNA3;ZNF483;USP24;DPF2;TF;MFSD6;ETHE1;STAM2;GPM6B;CRAMP1L;RRAGD;KCNS2;EXOC5;PAFAH1B2;GAPDH;RNF144A;PELI1;NDUFA3;OSGEP;RAB8B;NF1;LMNA;RPL23A;UBE2Q2;TBC1D23;GCK;SLC6A6;PTCH1
IRF8-21731497-J774-MOUSE	0.000192627	0.000253418	0.667576	0	PTPRJ;GDA;TMEM18;GOLT1B;COX7B;IDE;ABHD2;CENPJ;DIDO1;PPM1K;VEZF1;SNX30;FPGT;NSD1;SNX10;ADD2
IRF1-19129219-H3396 breast cancer cells-human	0.000219141	0.000286123	0.742921	0	CCNT2;DDX17;PICALM;FRMD6;PDE4B;NLGN1;ATP5L;RNF168;EXOC5;AARSD1;UNC13C;GFOD1
NANOG-18555785-MESC-mouse	0.000253196	0.000328112	0.805493	0	RAP2B;HLF;SMCR8;CPEB4;STK35;HMBOX1;RUNX1T1;BIRC6;RPL23A;ABHD2;SESN3;FBXO38;MTMR12;STARD4;KIF1B;ZFP462;COX6B1;MGEA5;PREPL;PDGFC;MCTS1;SNX10
PPARD-23208498-MDA-MB-231-HUMAN	0.000335029	0.000430929	0.927519	0	SH3RF1;CLCN3;FKTN;MAGI2;NF1;IPO11;MAML2;DAG1;ASAP1;PDE10A;ZEB1;PSMB6;RRN3;GNAQ;INVS;PDE4B;CDC42BPA;MRPL18;MRPL34;MLLT4;SEL1L
MYC-22102868-BL-HUMAN	0.000387286	0.000494468	0.836955	0	BACH1;RPL19;FOXO3;RBM9;DIDO1;ARID2;ACBD5;XYLT1;RNF168;TUBA1B;KPNB1;GAPDH;HSPA8;MBLAC2;MRPL34;MYST3;MAP2K3;LIG3;GOLIM4;SMAD3;SFRS1;CAPRIN1;ANKRD28;PPIA;SLC25A36;SLC6A6;SETD7;USP22
ESR2-21235772-MCF-7-HUMAN	0.000543545	0.000688889	0.933512	0	DEPDC6;OPA3;EIF2C2;PFKFB3;ENC1;CTNND2;ABHD2;SELT;ATXN1;GSTM3;MACF1;XBP1;ARRB1;ABAT;HS6ST2;ERC2;TCF12;BTBD11
STAT3-20064451-CD4+T-MOUSE	0.000896904	0.00112847	-0.0311009	0	BACH1;SLC36A1;STAT5B;IDE;SLFN5;ACBD5;ZBTB38;LARP1;ATP2B1;CD47;FRMD6;ATP2B4;RAPGEF6;RAPGEF5;MYST3;ATF7IP;KCND2;ZSWIM6;MED13;ZCCHC14;GLCE;FOXN3;NCAM1;PRKD2;PANK3;GNAQ;XPR1;RYR1;AKAP6;ZMYND11;PLXNC1;KCNA2;PAQR8;SESN3;CYLD;UGCGL1;XBP1;RASGRP1;SLC4A8;TMEM30A;MLLT3;SGIP1;AEBP2;MYO1B;UST;MAP2K4;LMNA;RYBP;AHI1;SALL3;HDAC4;ABCC9;KCNJ6;GLS;NTRK2;JAZF1;CACNA1E;ATP8A1
EZH2-23942234-MYOBLASTS AND MYOTUBES-MOUSE	0.00100189	0.00125145	1.35203	0	PLXNC1;FGFR3;KCNA2;STRN;ASAP1;DPY19L3;ARID2;SETX;CDH20;GAD2;FAM171B;GLT25D2;WDR13;RNF38;SYNJ2;KIF21A;AFAP1;PTPRJ;DNMT3A;ANKS1B;DLGAP2;HMBOX1;BIRC6;UBE2Q2;MED13L;TULP4;TET3;LETM1;ASH1L;MCTS2
ZFP322A-24550733-MESC-MOUSE	0.00123508	0.00153168	1.59706	0	CADPS;PLXNC1;DLGAP2;SORCS1;PAFAH1B1;NALCN;RIMS1
NOTCH1-21737748-TLL-HUMAN	0.00141803	0.00174604	1.00039	0	SALL3;RNF144A;ZMYND11;EXOC8;PFKFB2;RPS27L;PDE10A;LRP8;THNSL1;CHST15;GFOD1;CRK
ELF1-20517297-JURKAT-HUMAN	0.0018846	0.00230414	1.39456	0	SLC16A14;EIF2C2;TMEM18;AGFG2;STOX2;ACBD5;PDPK1;RASGRP1;RAB23;MLXIP;GAPDH;TRAF3;SOAT1;POLK;NDUFA2;NDUFA3;PM20D2;METTL7A;RPS6;SELT;ARHGAP26;TBC1D24;ADO;FAM120C;CSTB;SETD7;SYNM;MDM4;XPO7;MED1;BTBD11
KLF5-18264089-MESC-mouse	0.00241464	0.00291103	1.60812	0	NRP2;TRPM3;DNMT3A;CYLD;DLGAP1;CSNK2A1;RYBP
KLF2-18264089-MESC-mouse	0.00241464	0.00291103	1.64363	0	NRP2;TRPM3;DNMT3A;CYLD;DLGAP1;CSNK2A1;RYBP
DMRT1-21621532-FETAL_OVARY-MOUSE	0.00252959	0.0030285	1.3694	0	ABLIM1;PTOV1;FRMD6;SLC39A10;ADAM23;MGEA5;ZEB2;TSN
SALL1-21062744-HESC-HUMAN	0.00281325	0.00334496	1.64745	0	KLF6;SATB2;DDX17;PICALM;ARID5B;AHCTF1;GRIA4
IRF1-21803131-MONOCYTES-HUMAN	0.00317701	0.00375169	1.10504	0	PRKD2;CYLD;ANKRD29;PPM1E;CRKL;TRIM44;UTRN;LMO7;ZEB2;NDUFC1;INPP4A;ACBD5;ODZ4;DTNA
GABP-17652178-JURKAT-HUMAN	0.00493688	0.00579037	0.95803	0	NDUFB3;GNAI3;STAM2;FKBP3;ZKSCAN1;ACBD5;ACTR2;UGCGL1;RPS27;MTPN;SLC39A9;RALA;ZMPSTE24;RNF168;MTMR9;NDUFS3;TMEM30A;RPL35A;SMCR8;SCRN3;RPS6;FBXO38;ATF6;TOMM70A;CCND2;UBC;ASB1;GOSR1;GNB2L1
POU5F1-16153702-HESC-human	0.00634342	0.00738997	1.0344	0	USP7;PFTK1;MYEF2;PDE10A;SESN3;CCDC6;GAD2;SORBS1;SLC24A2;CD99L2;MGEA5;ZMPSTE24;SHC3;LGI1;TNRC6A;TCF12;TMEM30A;GTF3C4;DTNA;MYST3
EGR1-23403033-LIVER-MOUSE	0.00762218	0.00882032	1.4685	0	BACH1;CPEB3;PHKA1;AHCTF1;GNL3L;DIDO1;LARP1;SNRK;WDR76;MFAP1A;PER3;TUBA1B;RPS27A;FKTN;ALPK1;ARID5B;MAML2;GOLIM4;AHI1;ARHGEF9;RPS4X;CSTB;RAD54L2;ERC1;KPNA3;ATP8A1;NNMT
CHD7-19251738-MESC-mouse	0.0124775	0.0143429	1.54174	0	PSMG1;BRWD1;NDUFA3;MIER3;RPL10;ATP5O;ARHGAP26
FOXP3-17237761-TREG-MOUSE	0.0150331	0.0171665	0.99875	0	KLF6;PELI1;NRP1;STK24;UST;SMAD3;CNOT2;MGAT5;REEP3;NEK7
CDKN2AIP-20523734-CORTICAL_NEURONS-MOUSE	0.0215474	0.0244439	1.67046	0	SYT1;BZW1;CCDC90A;MAML2;SPOCK1;ODZ4
STAT3-1855785-MESC-mouse	0.0218972	0.0246789	1.28842	0	PNMA2;PAQR8;ARHGEF12;DIDO1;ROPN1L;ATF6;MTMR12;EDNRB;EYA1;RRN3;SLC25A36;GLS;UBC;ZMPSTE24;MAP3K14;RPS27A;HSPA8
CEBPA-23403033-LIVER-MOUSE	0.0277145	0.0310331	1.44207	0	ACADSB;WDR7;ARID5B;CCDC47;ABHD2;GNL3L;PKIA;OGFOD1;RAD21;MTR;DHX33;KLHL12;GOSR1;PTDSS1;RPS27A;RPS24;NNMT
GATA1-22025678-K562-HUMAN	0.0309144	0.0343936	3.82072	0	ATXN1;MTR;MYST3
VDR-20736230-LYMPHOBLASTOID-HUMAN	0.047676	0.0526975	1.4152	0	FAR2;CD47;CLMN;CHD1;SCARB2;MED13;SNX30;LONRF1
E2F7-22180533-HELA-HUMAN	0.0485021	0.0532753	3.59225	0	PDS5A;GOLT1B;SFRS1
