# Supplementary material for: The estrous cycle surpasses sex differences in regulating the transcriptome in the rat medial prefrontal cortex and reveals an underlying role of early growth response 1
Source: Genome Biol. 2015 Dec 2;16:256. doi: 10.1186/s13059-015-0815-x (PMC4667491; doi:10.1186/s13059-015-0815-x)
Supplement: Additional file 14: Table S7. — Report of the full results of the functional annotation clustering analysis performed on the genes differentially expressed in proestrus vs diestrus with a known regulation by estrogens or progestins. (XLSX 62 kb) [file 13059_2015_815_MOESM14_ESM.xlsx]

## Sheet: PvD_FDR5_Estrogens_Progestins
Annotation Cluster 1	Enrichment Score: 3.9999752976324165
Category	Term	PValue	Fold Enrichment
GOTERM_BP_FAT	GO:0007268~synaptic transmission	2.37489e-05	3.19915
GOTERM_BP_FAT	GO:0019226~transmission of nerve impulse	5.92832e-05	2.78024
GOTERM_BP_FAT	GO:0007267~cell-cell signaling	5.96008e-05	2.69527
GOTERM_BP_FAT	GO:0050877~neurological system process	0.00119199	1.92732
Annotation Cluster 2	Enrichment Score: 3.0744699063338836
Category	Term	PValue	Fold Enrichment
GOTERM_CC_FAT	GO:0044456~synapse part	6.00736e-06	3.12268
GOTERM_CC_FAT	GO:0045202~synapse	0.000276359	2.2915
GOTERM_CC_FAT	GO:0045211~postsynaptic membrane	0.00825279	2.8388
GOTERM_CC_FAT	GO:0030054~cell junction	0.0367589	1.65506
Annotation Cluster 3	Enrichment Score: 2.8890063218414266
Category	Term	PValue	Fold Enrichment
GOTERM_CC_FAT	GO:0043005~neuron projection	4.22488e-05	2.3614
GOTERM_CC_FAT	GO:0043025~cell soma	7.25378e-05	2.9325
GOTERM_CC_FAT	GO:0042995~cell projection	0.00345734	1.69854
GOTERM_CC_FAT	GO:0030425~dendrite	0.00531439	2.30395
GOTERM_CC_FAT	GO:0030424~axon	0.00690242	2.43135
GOTERM_CC_FAT	GO:0044463~cell projection part	0.011923	2.17133
Annotation Cluster 4	Enrichment Score: 2.3286490076900184
Category	Term	PValue	Fold Enrichment
GOTERM_BP_FAT	GO:0016310~phosphorylation	6.83353e-05	2.05208
GOTERM_MF_FAT	GO:0004674~protein serine/threonine kinase activity	0.00011889	2.49452
GOTERM_BP_FAT	GO:0006796~phosphate metabolic process	0.000256064	1.85114
GOTERM_BP_FAT	GO:0006793~phosphorus metabolic process	0.000256064	1.85114
GOTERM_BP_FAT	GO:0006468~protein amino acid phosphorylation	0.000307239	2.03512
GOTERM_MF_FAT	GO:0004672~protein kinase activity	0.00105129	1.97432
GOTERM_MF_FAT	GO:0017076~purine nucleotide binding	0.0181539	1.33931
GOTERM_MF_FAT	GO:0000166~nucleotide binding	0.0254713	1.2834
GOTERM_MF_FAT	GO:0032555~purine ribonucleotide binding	0.0257833	1.32787
GOTERM_MF_FAT	GO:0032553~ribonucleotide binding	0.0261337	1.32678
GOTERM_MF_FAT	GO:0001883~purine nucleoside binding	0.032763	1.3416
GOTERM_MF_FAT	GO:0001882~nucleoside binding	0.0370265	1.3303
GOTERM_MF_FAT	GO:0030554~adenyl nucleotide binding	0.0385929	1.33248
GOTERM_MF_FAT	GO:0032559~adenyl ribonucleotide binding	0.054627	1.31651
GOTERM_MF_FAT	GO:0005524~ATP binding	0.0857454	1.27935
Annotation Cluster 5	Enrichment Score: 2.255819343127656
Category	Term	PValue	Fold Enrichment
GOTERM_BP_FAT	GO:0046907~intracellular transport	0.0010586	2.00863
GOTERM_BP_FAT	GO:0006886~intracellular protein transport	0.00120726	2.41224
GOTERM_BP_FAT	GO:0034613~cellular protein localization	0.00392712	2.15693
GOTERM_BP_FAT	GO:0070727~cellular macromolecule localization	0.00420805	2.1413
GOTERM_BP_FAT	GO:0015031~protein transport	0.00858016	1.73905
GOTERM_BP_FAT	GO:0045184~establishment of protein localization	0.00924493	1.72807
GOTERM_BP_FAT	GO:0006605~protein targeting	0.0163078	2.54522
GOTERM_BP_FAT	GO:0008104~protein localization	0.0328825	1.52169
Annotation Cluster 6	Enrichment Score: 2.2210380800394787
Category	Term	PValue	Fold Enrichment
GOTERM_MF_FAT	GO:0019899~enzyme binding	0.00127221	1.98191
GOTERM_MF_FAT	GO:0019901~protein kinase binding	0.00138878	2.9589
GOTERM_MF_FAT	GO:0019900~kinase binding	0.00439235	2.5777
KEGG_PATHWAY	rno05210:Colorectal cancer	0.16825	2.03048
Annotation Cluster 7	Enrichment Score: 2.166219091663909
Category	Term	PValue	Fold Enrichment
GOTERM_BP_FAT	GO:0042325~regulation of phosphorylation	0.000463144	2.26777
GOTERM_BP_FAT	GO:0051174~regulation of phosphorus metabolic process	0.000776203	2.18256
GOTERM_BP_FAT	GO:0019220~regulation of phosphate metabolic process	0.000776203	2.18256
GOTERM_BP_FAT	GO:0045859~regulation of protein kinase activity	0.00178555	2.40589
KEGG_PATHWAY	rno04010:MAPK signaling pathway	0.00252867	2.14329
GOTERM_BP_FAT	GO:0043549~regulation of kinase activity	0.00309656	2.27823
GOTERM_BP_FAT	GO:0043085~positive regulation of catalytic activity	0.00370636	1.96821
GOTERM_BP_FAT	GO:0045860~positive regulation of protein kinase activity	0.00449994	2.57129
GOTERM_BP_FAT	GO:0051338~regulation of transferase activity	0.00475358	2.18034
GOTERM_BP_FAT	GO:0033674~positive regulation of kinase activity	0.00624044	2.46724
GOTERM_BP_FAT	GO:0044093~positive regulation of molecular function	0.0075394	1.8153
GOTERM_BP_FAT	GO:0051347~positive regulation of transferase activity	0.00847644	2.3713
GOTERM_BP_FAT	GO:0000165~MAPKKK cascade	0.0122301	2.66938
GOTERM_BP_FAT	GO:0043405~regulation of MAP kinase activity	0.0275613	2.7079
GOTERM_BP_FAT	GO:0032147~activation of protein kinase activity	0.0437953	2.70392
GOTERM_BP_FAT	GO:0007243~protein kinase cascade	0.0455377	1.8639
GOTERM_BP_FAT	GO:0043406~positive regulation of MAP kinase activity	0.0636806	2.77465
GOTERM_BP_FAT	GO:0000187~activation of MAPK activity	0.192916	2.62667
Annotation Cluster 8	Enrichment Score: 2.037059178558459
Category	Term	PValue	Fold Enrichment
GOTERM_BP_FAT	GO:0044057~regulation of system process	0.00012302	2.72476
GOTERM_BP_FAT	GO:0031644~regulation of neurological system process	0.000685787	3.02412
GOTERM_BP_FAT	GO:0008542~visual learning	0.00136426	7.03571
GOTERM_BP_FAT	GO:0051969~regulation of transmission of nerve impulse	0.00145991	2.94368
GOTERM_BP_FAT	GO:0007632~visual behavior	0.00188296	6.56667
GOTERM_BP_FAT	GO:0050804~regulation of synaptic transmission	0.00306522	2.85507
GOTERM_BP_FAT	GO:0007612~learning	0.0126173	3.59115
GOTERM_BP_FAT	GO:0048167~regulation of synaptic plasticity	0.0155869	3.43035
GOTERM_BP_FAT	GO:0007611~learning or memory	0.0192448	2.66216
GOTERM_BP_FAT	GO:0009416~response to light stimulus	0.0236813	2.79433
GOTERM_BP_FAT	GO:0048168~regulation of neuronal synaptic plasticity	0.0248672	4.43694
GOTERM_BP_FAT	GO:0048169~regulation of long-term neuronal synaptic plasticity	0.034847	5.47222
GOTERM_BP_FAT	GO:0009314~response to radiation	0.095899	1.91883
GOTERM_BP_FAT	GO:0009628~response to abiotic stimulus	0.184223	1.41872
GOTERM_BP_FAT	GO:0050890~cognition	0.208943	1.43796
Annotation Cluster 9	Enrichment Score: 2.0024698059470185
Category	Term	PValue	Fold Enrichment
GOTERM_BP_FAT	GO:0060341~regulation of cellular localization	0.00221052	2.44341
GOTERM_BP_FAT	GO:0051046~regulation of secretion	0.0042143	2.47133
GOTERM_BP_FAT	GO:0051050~positive regulation of transport	0.0208111	2.18889
GOTERM_BP_FAT	GO:0051047~positive regulation of secretion	0.0504203	2.61174
Annotation Cluster 10	Enrichment Score: 1.8600707919093926
Category	Term	PValue	Fold Enrichment
GOTERM_BP_FAT	GO:0006541~glutamine metabolic process	0.00782362	9.38095
KEGG_PATHWAY	rno00250:Alanine, aspartate and glutamate metabolism	0.0123761	5.35821
GOTERM_BP_FAT	GO:0009064~glutamine family amino acid metabolic process	0.0271517	4.32018
Annotation Cluster 11	Enrichment Score: 1.8162830552241056
Category	Term	PValue	Fold Enrichment
GOTERM_CC_FAT	GO:0000267~cell fraction	0.00452116	1.57727
GOTERM_CC_FAT	GO:0005626~insoluble fraction	0.00674764	1.63998
GOTERM_CC_FAT	GO:0005624~membrane fraction	0.116614	1.34818
Annotation Cluster 12	Enrichment Score: 1.7974309474280556
Category	Term	PValue	Fold Enrichment
GOTERM_MF_FAT	GO:0005496~steroid binding	0.0128174	5.38672
GOTERM_MF_FAT	GO:0003707~steroid hormone receptor activity	0.0160346	5.05005
GOTERM_MF_FAT	GO:0004879~ligand-dependent nuclear receptor activity	0.0197173	4.75299
Annotation Cluster 13	Enrichment Score: 1.7661008472521436
Category	Term	PValue	Fold Enrichment
KEGG_PATHWAY	rno04930:Type II diabetes mellitus	0.0143414	4.06096
GOTERM_BP_FAT	GO:0042593~glucose homeostasis	0.0187306	4.82843
GOTERM_BP_FAT	GO:0033500~carbohydrate homeostasis	0.0187306	4.82843
Annotation Cluster 14	Enrichment Score: 1.6949534527358696
Category	Term	PValue	Fold Enrichment
GOTERM_MF_FAT	GO:0031435~mitogen-activated protein kinase kinase kinase binding	0.00294949	12.9281
KEGG_PATHWAY	rno04912:GnRH signaling pathway	0.00649015	3.17089
KEGG_PATHWAY	rno04664:Fc epsilon RI signaling pathway	0.0755696	2.61553
KEGG_PATHWAY	rno04620:Toll-like receptor signaling pathway	0.114772	2.30323
Annotation Cluster 15	Enrichment Score: 1.6829675129204753
Category	Term	PValue	Fold Enrichment
GOTERM_BP_FAT	GO:0043933~macromolecular complex subunit organization	0.0115187	1.72052
GOTERM_BP_FAT	GO:0070271~protein complex biogenesis	0.0186287	1.79262
GOTERM_BP_FAT	GO:0006461~protein complex assembly	0.0186287	1.79262
GOTERM_BP_FAT	GO:0065003~macromolecular complex assembly	0.02351	1.65673
GOTERM_BP_FAT	GO:0051291~protein heterooligomerization	0.0243245	3.10586
GOTERM_BP_FAT	GO:0051259~protein oligomerization	0.0349245	2.11209
Annotation Cluster 16	Enrichment Score: 1.680979392666337
Category	Term	PValue	Fold Enrichment
GOTERM_BP_FAT	GO:0030534~adult behavior	0.00979662	3.32489
GOTERM_BP_FAT	GO:0008344~adult locomotory behavior	0.0216201	3.71698
GOTERM_BP_FAT	GO:0007626~locomotory behavior	0.0427688	2.14597
Annotation Cluster 17	Enrichment Score: 1.6321333217713498
Category	Term	PValue	Fold Enrichment
GOTERM_BP_FAT	GO:0007214~gamma-aminobutyric acid signaling pathway	0.00143688	9.65686
GOTERM_MF_FAT	GO:0004890~GABA-A receptor activity	0.00191003	8.97787
GOTERM_MF_FAT	GO:0016917~GABA receptor activity	0.00347453	7.69532
GOTERM_MF_FAT	GO:0042165~neurotransmitter binding	0.00365993	3.97789
GOTERM_CC_FAT	GO:0034702~ion channel complex	0.00423139	2.9145
GOTERM_MF_FAT	GO:0008509~anion transmembrane transporter activity	0.00554179	3.30549
GOTERM_MF_FAT	GO:0005254~chloride channel activity	0.0058157	5.10321
GOTERM_MF_FAT	GO:0031404~chloride ion binding	0.00805923	4.72981
GOTERM_CC_FAT	GO:0045211~postsynaptic membrane	0.00825279	2.8388
GOTERM_MF_FAT	GO:0030594~neurotransmitter receptor activity	0.00850965	3.90073
GOTERM_MF_FAT	GO:0005253~anion channel activity	0.00985125	4.50982
GOTERM_CC_FAT	GO:0034707~chloride channel complex	0.0120076	5.48181
GOTERM_MF_FAT	GO:0022836~gated channel activity	0.0137598	2.13436
GOTERM_MF_FAT	GO:0043168~anion binding	0.016826	3.95759
GOTERM_MF_FAT	GO:0005230~extracellular ligand-gated ion channel activity	0.0229481	3.65891
GOTERM_MF_FAT	GO:0005216~ion channel activity	0.0281007	1.87909
GOTERM_BP_FAT	GO:0006820~anion transport	0.0333776	2.60066
GOTERM_MF_FAT	GO:0022838~substrate specific channel activity	0.0336762	1.83638
GOTERM_BP_FAT	GO:0006811~ion transport	0.0341897	1.55118
GOTERM_BP_FAT	GO:0006821~chloride transport	0.037513	3.90873
GOTERM_MF_FAT	GO:0022803~passive transmembrane transporter activity	0.0422042	1.77584
GOTERM_MF_FAT	GO:0015267~channel activity	0.0422042	1.77584
GOTERM_MF_FAT	GO:0022834~ligand-gated channel activity	0.048901	2.63073
GOTERM_MF_FAT	GO:0015276~ligand-gated ion channel activity	0.048901	2.63073
KEGG_PATHWAY	rno04080:Neuroactive ligand-receptor interaction	0.0518089	1.8705
GOTERM_CC_FAT	GO:0034703~cation channel complex	0.0928797	2.4775
GOTERM_MF_FAT	GO:0022843~voltage-gated cation channel activity	0.1047	2.15469
GOTERM_BP_FAT	GO:0015698~inorganic anion transport	0.128689	2.5651
GOTERM_MF_FAT	GO:0022832~voltage-gated channel activity	0.14061	1.84688
GOTERM_MF_FAT	GO:0005244~voltage-gated ion channel activity	0.14061	1.84688
GOTERM_MF_FAT	GO:0046873~metal ion transmembrane transporter activity	0.287081	1.39312
GOTERM_MF_FAT	GO:0005261~cation channel activity	0.549923	1.17224
Annotation Cluster 18	Enrichment Score: 1.582588946328492
Category	Term	PValue	Fold Enrichment
GOTERM_BP_FAT	GO:0045912~negative regulation of carbohydrate metabolic process	0.000514646	21.8889
GOTERM_BP_FAT	GO:0010677~negative regulation of cellular carbohydrate metabolic process	0.000514646	21.8889
GOTERM_BP_FAT	GO:0010675~regulation of cellular carbohydrate metabolic process	0.000662113	6.38426
GOTERM_BP_FAT	GO:0006109~regulation of carbohydrate metabolic process	0.000770519	6.21171
GOTERM_BP_FAT	GO:0010906~regulation of glucose metabolic process	0.00253294	6.15625
GOTERM_BP_FAT	GO:0009894~regulation of catabolic process	0.0119077	3.20325
GOTERM_BP_FAT	GO:0006111~regulation of gluconeogenesis	0.012673	16.4167
GOTERM_BP_FAT	GO:0031329~regulation of cellular catabolic process	0.0200602	3.78846
GOTERM_BP_FAT	GO:0006110~regulation of glycolysis	0.0227275	12.3125
GOTERM_BP_FAT	GO:0043255~regulation of carbohydrate biosynthetic process	0.034847	5.47222
GOTERM_BP_FAT	GO:0043467~regulation of generation of precursor metabolites and energy	0.0428398	5.05128
GOTERM_BP_FAT	GO:0006000~fructose metabolic process	0.0655835	7.03571
GOTERM_BP_FAT	GO:0043471~regulation of cellular carbohydrate catabolic process	0.074202	6.56667
GOTERM_BP_FAT	GO:0043470~regulation of carbohydrate catabolic process	0.074202	6.56667
GOTERM_BP_FAT	GO:0010907~positive regulation of glucose metabolic process	0.092423	5.79412
GOTERM_BP_FAT	GO:0009896~positive regulation of catabolic process	0.107127	3.45614
GOTERM_BP_FAT	GO:0045913~positive regulation of carbohydrate metabolic process	0.111775	5.18421
GOTERM_BP_FAT	GO:0010676~positive regulation of cellular carbohydrate metabolic process	0.111775	5.18421
GOTERM_BP_FAT	GO:0005996~monosaccharide metabolic process	0.115886	1.8354
GOTERM_BP_FAT	GO:0019318~hexose metabolic process	0.125742	1.90338
GOTERM_BP_FAT	GO:0031331~positive regulation of cellular catabolic process	0.185716	3.78846
GOTERM_BP_FAT	GO:0010565~regulation of cellular ketone metabolic process	0.208599	2.52564
GOTERM_BP_FAT	GO:0006006~glucose metabolic process	0.449595	1.4528
Annotation Cluster 19	Enrichment Score: 1.4605841253309806
Category	Term	PValue	Fold Enrichment
KEGG_PATHWAY	rno04720:Long-term potentiation	0.00471816	3.74101
KEGG_PATHWAY	rno04912:GnRH signaling pathway	0.00649015	3.17089
KEGG_PATHWAY	rno04916:Melanogenesis	0.00763545	3.08633
KEGG_PATHWAY	rno04914:Progesterone-mediated oocyte maturation	0.0243833	2.74341
KEGG_PATHWAY	rno04270:Vascular smooth muscle contraction	0.112919	2.09344
KEGG_PATHWAY	rno04540:Gap junction	0.131576	2.20452
KEGG_PATHWAY	rno04114:Oocyte meiosis	0.704714	1.10621
Annotation Cluster 20	Enrichment Score: 1.4192605832679404
Category	Term	PValue	Fold Enrichment
GOTERM_BP_FAT	GO:0030817~regulation of cAMP biosynthetic process	0.00398828	3.9204
GOTERM_BP_FAT	GO:0030814~regulation of cAMP metabolic process	0.00433398	3.86275
GOTERM_BP_FAT	GO:0030808~regulation of nucleotide biosynthetic process	0.00690529	3.54955
GOTERM_BP_FAT	GO:0030802~regulation of cyclic nucleotide biosynthetic process	0.00690529	3.54955
GOTERM_BP_FAT	GO:0030799~regulation of cyclic nucleotide metabolic process	0.00742496	3.50222
GOTERM_BP_FAT	GO:0006140~regulation of nucleotide metabolic process	0.00915798	3.36752
GOTERM_BP_FAT	GO:0045762~positive regulation of adenylate cyclase activity	0.0248672	4.43694
GOTERM_BP_FAT	GO:0031281~positive regulation of cyclase activity	0.0271517	4.32018
GOTERM_BP_FAT	GO:0051349~positive regulation of lyase activity	0.0295578	4.2094
GOTERM_BP_FAT	GO:0045761~regulation of adenylate cyclase activity	0.0326335	3.33898
GOTERM_BP_FAT	GO:0031279~regulation of cyclase activity	0.034754	3.28333
GOTERM_BP_FAT	GO:0051339~regulation of lyase activity	0.036958	3.22951
GOTERM_BP_FAT	GO:0007188~G-protein signaling, coupled to cAMP nucleotide second messenger	0.0761561	3.09748
GOTERM_BP_FAT	GO:0007190~activation of adenylate cyclase activity	0.0886592	3.75238
GOTERM_BP_FAT	GO:0007187~G-protein signaling, coupled to cyclic nucleotide second messenger	0.0937636	2.88012
GOTERM_BP_FAT	GO:0019933~cAMP-mediated signaling	0.128689	2.5651
GOTERM_BP_FAT	GO:0019935~cyclic-nucleotide-mediated signaling	0.162288	2.34524
GOTERM_BP_FAT	GO:0019932~second-messenger-mediated signaling	0.206716	1.75445
GOTERM_BP_FAT	GO:0007189~activation of adenylate cyclase activity by G-protein signaling pathway	0.230473	3.28333
GOTERM_BP_FAT	GO:0010579~positive regulation of adenylate cyclase activity by G-protein signaling pathway	0.230473	3.28333
GOTERM_BP_FAT	GO:0010578~regulation of adenylate cyclase activity involved in G-protein signaling	0.230473	3.28333
Annotation Cluster 21	Enrichment Score: 1.4184748101445763
Category	Term	PValue	Fold Enrichment
GOTERM_BP_FAT	GO:0051247~positive regulation of protein metabolic process	0.00625979	2.35726
GOTERM_BP_FAT	GO:0032268~regulation of cellular protein metabolic process	0.00713122	1.93707
GOTERM_BP_FAT	GO:0032270~positive regulation of cellular protein metabolic process	0.0100144	2.31975
GOTERM_BP_FAT	GO:0031399~regulation of protein modification process	0.0132834	2.06933
GOTERM_BP_FAT	GO:0042327~positive regulation of phosphorylation	0.0802467	2.59211
GOTERM_BP_FAT	GO:0031401~positive regulation of protein modification process	0.0854358	1.97
GOTERM_BP_FAT	GO:0045937~positive regulation of phosphate metabolic process	0.0911895	2.49367
GOTERM_BP_FAT	GO:0010562~positive regulation of phosphorus metabolic process	0.0911895	2.49367
GOTERM_BP_FAT	GO:0001932~regulation of protein amino acid phosphorylation	0.118947	1.93137
GOTERM_BP_FAT	GO:0001934~positive regulation of protein amino acid phosphorylation	0.162288	2.34524
Annotation Cluster 22	Enrichment Score: 1.3990732960521919
Category	Term	PValue	Fold Enrichment
GOTERM_BP_FAT	GO:0031646~positive regulation of neurological system process	0.0107884	5.66092
GOTERM_BP_FAT	GO:0050806~positive regulation of synaptic transmission	0.0471501	4.8642
GOTERM_BP_FAT	GO:0051971~positive regulation of transmission of nerve impulse	0.0516655	4.69048
GOTERM_BP_FAT	GO:0051240~positive regulation of multicellular organismal process	0.0963973	1.82407
Annotation Cluster 23	Enrichment Score: 1.38678560963531
Category	Term	PValue	Fold Enrichment
GOTERM_BP_FAT	GO:0010256~endomembrane organization	0.0227275	12.3125
GOTERM_BP_FAT	GO:0006998~nuclear envelope organization	0.0227275	12.3125
GOTERM_BP_FAT	GO:0006997~nucleus organization	0.133826	3.12698
Annotation Cluster 24	Enrichment Score: 1.318326173255002
Category	Term	PValue	Fold Enrichment
GOTERM_BP_FAT	GO:0006913~nucleocytoplasmic transport	0.00125477	3.43968
GOTERM_BP_FAT	GO:0051169~nuclear transport	0.00155621	3.34414
GOTERM_BP_FAT	GO:0006605~protein targeting	0.0163078	2.54522
GOTERM_BP_FAT	GO:0051168~nuclear export	0.0295578	4.2094
GOTERM_BP_FAT	GO:0017038~protein import	0.237254	2.00203
GOTERM_BP_FAT	GO:0006606~protein import into nucleus	0.24074	2.34524
GOTERM_BP_FAT	GO:0051170~nuclear import	0.265357	2.22599
GOTERM_BP_FAT	GO:0034504~protein localization in nucleus	0.30696	2.05208
GOTERM_BP_FAT	GO:0033365~protein localization in organelle	0.311668	1.76523
Annotation Cluster 25	Enrichment Score: 1.260615539164317
Category	Term	PValue	Fold Enrichment
GOTERM_BP_FAT	GO:0032844~regulation of homeostatic process	0.01521	3.05426
GOTERM_BP_FAT	GO:0045637~regulation of myeloid cell differentiation	0.0891935	2.93155
GOTERM_BP_FAT	GO:0045638~negative regulation of myeloid cell differentiation	0.121812	4.925
Annotation Cluster 26	Enrichment Score: 1.2561732411954236
Category	Term	PValue	Fold Enrichment
GOTERM_BP_FAT	GO:0010604~positive regulation of macromolecule metabolic process	0.00231991	1.70955
GOTERM_BP_FAT	GO:0010557~positive regulation of macromolecule biosynthetic process	0.0050322	1.78966
GOTERM_BP_FAT	GO:0031328~positive regulation of cellular biosynthetic process	0.0060885	1.73824
GOTERM_BP_FAT	GO:0009891~positive regulation of biosynthetic process	0.00706715	1.71802
GOTERM_BP_FAT	GO:0010628~positive regulation of gene expression	0.00989977	1.77269
GOTERM_BP_FAT	GO:0045941~positive regulation of transcription	0.0151605	1.72807
GOTERM_BP_FAT	GO:0045935~positive regulation of nucleobase, nucleoside, nucleotide and nucleic acid metabolic process	0.0175549	1.65546
GOTERM_BP_FAT	GO:0051173~positive regulation of nitrogen compound metabolic process	0.024808	1.60163
GOTERM_BP_FAT	GO:0045893~positive regulation of transcription, DNA-dependent	0.0403958	1.66949
GOTERM_BP_FAT	GO:0051254~positive regulation of RNA metabolic process	0.0441201	1.65084
GOTERM_BP_FAT	GO:0006357~regulation of transcription from RNA polymerase II promoter	0.0762146	1.47015
GOTERM_MF_FAT	GO:0043565~sequence-specific DNA binding	0.0948849	1.56895
GOTERM_BP_FAT	GO:0045449~regulation of transcription	0.109388	1.22429
GOTERM_BP_FAT	GO:0006355~regulation of transcription, DNA-dependent	0.118267	1.27022
GOTERM_BP_FAT	GO:0051252~regulation of RNA metabolic process	0.157195	1.23125
GOTERM_BP_FAT	GO:0045944~positive regulation of transcription from RNA polymerase II promoter	0.176518	1.46176
GOTERM_MF_FAT	GO:0030528~transcription regulator activity	0.177469	1.23653
GOTERM_MF_FAT	GO:0016563~transcription activator activity	0.26581	1.4238
GOTERM_MF_FAT	GO:0008134~transcription factor binding	0.273415	1.378
GOTERM_MF_FAT	GO:0003700~transcription factor activity	0.376587	1.18825
GOTERM_BP_FAT	GO:0006350~transcription	0.39111	1.14255
GOTERM_MF_FAT	GO:0003677~DNA binding	0.801547	0.901641
Annotation Cluster 27	Enrichment Score: 1.2456200272479916
Category	Term	PValue	Fold Enrichment
KEGG_PATHWAY	rno04910:Insulin signaling pathway	1.49134e-05	3.74101
KEGG_PATHWAY	rno04012:ErbB signaling pathway	0.00210171	3.42926
KEGG_PATHWAY	rno04150:mTOR signaling pathway	0.00778303	3.91383
KEGG_PATHWAY	rno05213:Endometrial cancer	0.0105722	3.6742
KEGG_PATHWAY	rno05221:Acute myeloid leukemia	0.0166895	3.334
KEGG_PATHWAY	rno04062:Chemokine signaling pathway	0.0223454	2.24535
KEGG_PATHWAY	rno04722:Neurotrophin signaling pathway	0.0248536	2.33813
KEGG_PATHWAY	rno05215:Prostate cancer	0.0260188	2.70731
KEGG_PATHWAY	rno05223:Non-small cell lung cancer	0.0306625	3.35471
KEGG_PATHWAY	rno05200:Pathways in cancer	0.0327065	1.6896
KEGG_PATHWAY	rno05212:Pancreatic cancer	0.037867	2.76978
KEGG_PATHWAY	rno05211:Renal cell carcinoma	0.0429966	2.6871
KEGG_PATHWAY	rno05220:Chronic myeloid leukemia	0.0485446	2.60922
KEGG_PATHWAY	rno04810:Regulation of actin cytoskeleton	0.053706	1.85924
KEGG_PATHWAY	rno04664:Fc epsilon RI signaling pathway	0.0755696	2.61553
KEGG_PATHWAY	rno04660:T cell receptor signaling pathway	0.112919	2.09344
KEGG_PATHWAY	rno05219:Bladder cancer	0.115502	3.31864
KEGG_PATHWAY	rno04960:Aldosterone-regulated sodium reabsorption	0.132784	3.11751
KEGG_PATHWAY	rno04730:Long-term depression	0.161017	2.33813
KEGG_PATHWAY	rno05210:Colorectal cancer	0.16825	2.03048
KEGG_PATHWAY	rno05214:Glioma	0.293074	2.09954
KEGG_PATHWAY	rno05216:Thyroid cancer	0.294555	2.75565
KEGG_PATHWAY	rno05218:Melanoma	0.335961	1.94109
KEGG_PATHWAY	rno04662:B cell receptor signaling pathway	0.462205	1.58273
KEGG_PATHWAY	rno04510:Focal adhesion	0.480691	1.21749
KEGG_PATHWAY	rno04650:Natural killer cell mediated cytotoxicity	0.559139	1.3717
KEGG_PATHWAY	rno04666:Fc gamma R-mediated phagocytosis	0.568254	1.35365
KEGG_PATHWAY	rno04370:VEGF signaling pathway	0.69008	1.26489
Annotation Cluster 28	Enrichment Score: 1.1834330919478204
Category	Term	PValue	Fold Enrichment
GOTERM_BP_FAT	GO:0043067~regulation of programmed cell death	0.0178091	1.59156
GOTERM_BP_FAT	GO:0010941~regulation of cell death	0.0185571	1.58587
GOTERM_BP_FAT	GO:0042981~regulation of apoptosis	0.0266947	1.55212
GOTERM_BP_FAT	GO:0043069~negative regulation of programmed cell death	0.0358447	1.81734
GOTERM_BP_FAT	GO:0060548~negative regulation of cell death	0.0373724	1.81066
GOTERM_BP_FAT	GO:0043066~negative regulation of apoptosis	0.0650802	1.71517
GOTERM_BP_FAT	GO:0012502~induction of programmed cell death	0.10996	1.85849
GOTERM_BP_FAT	GO:0006917~induction of apoptosis	0.10996	1.85849
GOTERM_BP_FAT	GO:0043065~positive regulation of apoptosis	0.13061	1.55212
GOTERM_BP_FAT	GO:0043068~positive regulation of programmed cell death	0.136045	1.54091
GOTERM_BP_FAT	GO:0010942~positive regulation of cell death	0.138086	1.52987
GOTERM_BP_FAT	GO:0006916~anti-apoptosis	0.275752	1.69828
Annotation Cluster 29	Enrichment Score: 1.1003513100835953
Category	Term	PValue	Fold Enrichment
GOTERM_BP_FAT	GO:0022610~biological adhesion	0.036311	1.69341
GOTERM_BP_FAT	GO:0007155~cell adhesion	0.036311	1.69341
GOTERM_BP_FAT	GO:0016337~cell-cell adhesion	0.379201	1.40142
Annotation Cluster 30	Enrichment Score: 1.0976746515168432
Category	Term	PValue	Fold Enrichment
GOTERM_BP_FAT	GO:0032147~activation of protein kinase activity	0.0437953	2.70392
GOTERM_BP_FAT	GO:0032870~cellular response to hormone stimulus	0.0513374	2.36637
GOTERM_BP_FAT	GO:0034199~activation of protein kinase A activity	0.0655835	7.03571
GOTERM_BP_FAT	GO:0009755~hormone-mediated signaling	0.275833	2.89706
Annotation Cluster 31	Enrichment Score: 1.0815492695489999
Category	Term	PValue	Fold Enrichment
GOTERM_BP_FAT	GO:0031327~negative regulation of cellular biosynthetic process	0.0131646	1.78627
GOTERM_BP_FAT	GO:0009890~negative regulation of biosynthetic process	0.0164327	1.74557
GOTERM_BP_FAT	GO:0010558~negative regulation of macromolecule biosynthetic process	0.0381915	1.65035
GOTERM_BP_FAT	GO:0000122~negative regulation of transcription from RNA polymerase II promoter	0.0545899	1.95225
GOTERM_BP_FAT	GO:0006357~regulation of transcription from RNA polymerase II promoter	0.0762146	1.47015
GOTERM_BP_FAT	GO:0045892~negative regulation of transcription, DNA-dependent	0.0865569	1.67386
GOTERM_BP_FAT	GO:0051253~negative regulation of RNA metabolic process	0.0946334	1.64801
GOTERM_BP_FAT	GO:0010605~negative regulation of macromolecule metabolic process	0.0989483	1.40532
GOTERM_BP_FAT	GO:0016481~negative regulation of transcription	0.108816	1.53427
GOTERM_BP_FAT	GO:0006355~regulation of transcription, DNA-dependent	0.118267	1.27022
GOTERM_BP_FAT	GO:0045934~negative regulation of nucleobase, nucleoside, nucleotide and nucleic acid metabolic process	0.124385	1.47152
GOTERM_BP_FAT	GO:0051172~negative regulation of nitrogen compound metabolic process	0.13665	1.4472
GOTERM_BP_FAT	GO:0051252~regulation of RNA metabolic process	0.157195	1.23125
GOTERM_BP_FAT	GO:0010629~negative regulation of gene expression	0.176262	1.40714
GOTERM_MF_FAT	GO:0016564~transcription repressor activity	0.354195	1.38269
Annotation Cluster 32	Enrichment Score: 1.0547544996493927
Category	Term	PValue	Fold Enrichment
GOTERM_BP_FAT	GO:0002009~morphogenesis of an epithelium	0.00945878	2.78249
GOTERM_BP_FAT	GO:0060429~epithelium development	0.0193239	2.21348
GOTERM_BP_FAT	GO:0035239~tube morphogenesis	0.0291172	2.4625
GOTERM_BP_FAT	GO:0060562~epithelial tube morphogenesis	0.0322597	2.90928
GOTERM_BP_FAT	GO:0022612~gland morphogenesis	0.036958	3.22951
GOTERM_BP_FAT	GO:0060443~mammary gland morphogenesis	0.0387377	5.25333
GOTERM_BP_FAT	GO:0030879~mammary gland development	0.051963	2.9403
GOTERM_BP_FAT	GO:0048729~tissue morphogenesis	0.0613307	2.00203
GOTERM_BP_FAT	GO:0048732~gland development	0.0666293	2.08099
GOTERM_BP_FAT	GO:0060606~tube closure	0.0716969	4.10417
GOTERM_BP_FAT	GO:0001843~neural tube closure	0.0716969	4.10417
GOTERM_BP_FAT	GO:0014020~primary neural tube formation	0.0828305	3.86275
GOTERM_BP_FAT	GO:0060603~mammary gland duct morphogenesis	0.092423	5.79412
GOTERM_BP_FAT	GO:0021915~neural tube development	0.113114	2.69126
GOTERM_BP_FAT	GO:0001841~neural tube formation	0.113591	3.36752
GOTERM_BP_FAT	GO:0001763~morphogenesis of a branching structure	0.11524	2.31765
GOTERM_BP_FAT	GO:0048754~branching morphogenesis of a tube	0.1234	2.60582
GOTERM_BP_FAT	GO:0050678~regulation of epithelial cell proliferation	0.128689	2.5651
GOTERM_BP_FAT	GO:0035295~tube development	0.129861	1.71007
GOTERM_BP_FAT	GO:0001838~embryonic epithelial tube formation	0.133826	3.12698
GOTERM_BP_FAT	GO:0007507~heart development	0.137944	1.75893
GOTERM_BP_FAT	GO:0007565~female pregnancy	0.156479	2.37923
GOTERM_BP_FAT	GO:0035148~tube lumen formation	0.170002	2.79433
GOTERM_BP_FAT	GO:0043009~chordate embryonic development	0.264628	1.35862
GOTERM_BP_FAT	GO:0009792~embryonic development ending in birth or egg hatching	0.2755	1.34471
GOTERM_BP_FAT	GO:0016331~morphogenesis of embryonic epithelium	0.281935	2.15301
GOTERM_BP_FAT	GO:0048598~embryonic morphogenesis	0.52503	1.16741
Annotation Cluster 33	Enrichment Score: 1.0262075154485817
Category	Term	PValue	Fold Enrichment
KEGG_PATHWAY	rno00250:Alanine, aspartate and glutamate metabolism	0.0123761	5.35821
GOTERM_BP_FAT	GO:0042133~neurotransmitter metabolic process	0.101971	5.47222
GOTERM_BP_FAT	GO:0001505~regulation of neurotransmitter levels	0.211323	2.1047
KEGG_PATHWAY	rno00650:Butanoate metabolism	0.294555	2.75565
Annotation Cluster 34	Enrichment Score: 1.0247014617360723
Category	Term	PValue	Fold Enrichment
GOTERM_BP_FAT	GO:0046928~regulation of neurotransmitter secretion	0.0428398	5.05128
GOTERM_BP_FAT	GO:0051588~regulation of neurotransmitter transport	0.0471501	4.8642
GOTERM_BP_FAT	GO:0032940~secretion by cell	0.417413	1.34405
Annotation Cluster 35	Enrichment Score: 1.0154784822336715
Category	Term	PValue	Fold Enrichment
GOTERM_BP_FAT	GO:0007292~female gamete generation	0.0271517	4.32018
GOTERM_BP_FAT	GO:0048469~cell maturation	0.128689	2.5651
GOTERM_BP_FAT	GO:0021700~developmental maturation	0.257174	1.93137
Annotation Cluster 36	Enrichment Score: 0.9829716241596713
Category	Term	PValue	Fold Enrichment
GOTERM_CC_FAT	GO:0032589~neuron projection membrane	0.0372073	9.53836
GOTERM_CC_FAT	GO:0031252~cell leading edge	0.0611784	2.27104
GOTERM_CC_FAT	GO:0031256~leading edge membrane	0.107566	5.29909
GOTERM_CC_FAT	GO:0031253~cell projection membrane	0.477764	1.87027
Annotation Cluster 37	Enrichment Score: 0.9732211947358146
Category	Term	PValue	Fold Enrichment
GOTERM_BP_FAT	GO:0009719~response to endogenous stimulus	0.0247338	1.64916
GOTERM_BP_FAT	GO:0009725~response to hormone stimulus	0.0258067	1.69681
GOTERM_BP_FAT	GO:0032870~cellular response to hormone stimulus	0.0513374	2.36637
GOTERM_BP_FAT	GO:0010033~response to organic substance	0.132868	1.28939
GOTERM_BP_FAT	GO:0048545~response to steroid hormone stimulus	0.224303	1.49242
GOTERM_BP_FAT	GO:0032868~response to insulin stimulus	0.224306	1.84112
GOTERM_BP_FAT	GO:0043434~response to peptide hormone stimulus	0.243554	1.57285
GOTERM_BP_FAT	GO:0032869~cellular response to insulin stimulus	0.30696	2.05208
Annotation Cluster 38	Enrichment Score: 0.9503258509888544
Category	Term	PValue	Fold Enrichment
GOTERM_CC_FAT	GO:0033267~axon part	0.0156124	3.42403
GOTERM_CC_FAT	GO:0043195~terminal button	0.218107	3.40656
GOTERM_CC_FAT	GO:0043679~nerve terminal	0.413889	2.11963
Annotation Cluster 39	Enrichment Score: 0.9054420718649018
Category	Term	PValue	Fold Enrichment
GOTERM_BP_FAT	GO:0022904~respiratory electron transport chain	0.0136353	5.2957
GOTERM_BP_FAT	GO:0015980~energy derivation by oxidation of organic compounds	0.052758	2.5824
GOTERM_BP_FAT	GO:0042775~mitochondrial ATP synthesis coupled electron transport	0.0831579	6.15625
GOTERM_BP_FAT	GO:0045333~cellular respiration	0.103229	2.78249
GOTERM_BP_FAT	GO:0042773~ATP synthesis coupled electron transport	0.121812	4.925
GOTERM_BP_FAT	GO:0022900~electron transport chain	0.128689	2.5651
GOTERM_BP_FAT	GO:0006119~oxidative phosphorylation	0.232622	2.38788
GOTERM_BP_FAT	GO:0006091~generation of precursor metabolites and energy	0.324866	1.42754
GOTERM_BP_FAT	GO:0055114~oxidation reduction	0.970016	0.639092
Annotation Cluster 40	Enrichment Score: 0.8809276374538706
Category	Term	PValue	Fold Enrichment
GOTERM_BP_FAT	GO:0016477~cell migration	0.0935473	1.76179
GOTERM_BP_FAT	GO:0048870~cell motility	0.133816	1.63424
GOTERM_BP_FAT	GO:0051674~localization of cell	0.133816	1.63424
GOTERM_BP_FAT	GO:0006928~cell motion	0.178748	1.45677
Annotation Cluster 41	Enrichment Score: 0.8506761456570605
Category	Term	PValue	Fold Enrichment
GOTERM_BP_FAT	GO:0043406~positive regulation of MAP kinase activity	0.0636806	2.77465
GOTERM_BP_FAT	GO:0046328~regulation of JNK cascade	0.0641621	3.28333
GOTERM_BP_FAT	GO:0043408~regulation of MAPKKK cascade	0.0654262	2.44504
GOTERM_BP_FAT	GO:0070302~regulation of stress-activated protein kinase signaling pathway	0.0720402	3.15705
GOTERM_BP_FAT	GO:0001932~regulation of protein amino acid phosphorylation	0.118947	1.93137
GOTERM_BP_FAT	GO:0043507~positive regulation of JUN kinase activity	0.121812	4.925
GOTERM_BP_FAT	GO:0043506~regulation of JUN kinase activity	0.174726	3.94
GOTERM_BP_FAT	GO:0080135~regulation of cellular response to stress	0.243853	1.97791
GOTERM_BP_FAT	GO:0007254~JNK cascade	0.287176	2.81429
GOTERM_BP_FAT	GO:0031098~stress-activated protein kinase signaling pathway	0.343433	2.4625
GOTERM_BP_FAT	GO:0010627~regulation of protein kinase cascade	0.374479	1.35395
Annotation Cluster 42	Enrichment Score: 0.8337683339511041
Category	Term	PValue	Fold Enrichment
GOTERM_BP_FAT	GO:0051047~positive regulation of secretion	0.0504203	2.61174
GOTERM_BP_FAT	GO:0046887~positive regulation of hormone secretion	0.0716969	4.10417
GOTERM_BP_FAT	GO:0032024~positive regulation of insulin secretion	0.111775	5.18421
GOTERM_BP_FAT	GO:0002793~positive regulation of peptide secretion	0.13206	4.69048
GOTERM_BP_FAT	GO:0046883~regulation of hormone secretion	0.265357	2.22599
GOTERM_BP_FAT	GO:0050796~regulation of insulin secretion	0.309798	2.66216
GOTERM_BP_FAT	GO:0002791~regulation of peptide secretion	0.332272	2.52564
Annotation Cluster 43	Enrichment Score: 0.8260058000303092
Category	Term	PValue	Fold Enrichment
GOTERM_BP_FAT	GO:0030900~forebrain development	0.0967378	2.03618
GOTERM_BP_FAT	GO:0021954~central nervous system neuron development	0.174726	3.94
GOTERM_BP_FAT	GO:0021953~central nervous system neuron differentiation	0.196802	3.64815
Annotation Cluster 44	Enrichment Score: 0.8102831700664814
Category	Term	PValue	Fold Enrichment
GOTERM_BP_FAT	GO:0021766~hippocampus development	0.034847	5.47222
GOTERM_BP_FAT	GO:0021761~limbic system development	0.0471501	4.8642
GOTERM_BP_FAT	GO:0021543~pallium development	0.0604024	3.35034
GOTERM_BP_FAT	GO:0030900~forebrain development	0.0967378	2.03618
GOTERM_BP_FAT	GO:0021537~telencephalon development	0.156479	2.37923
GOTERM_BP_FAT	GO:0021987~cerebral cortex development	0.275833	2.89706
GOTERM_BP_FAT	GO:0051336~regulation of hydrolase activity	0.435477	1.27508
GOTERM_BP_FAT	GO:0032318~regulation of Ras GTPase activity	0.471112	1.89423
GOTERM_BP_FAT	GO:0043087~regulation of GTPase activity	0.599738	1.49242
Annotation Cluster 45	Enrichment Score: 0.8058011898797777
Category	Term	PValue	Fold Enrichment
GOTERM_BP_FAT	GO:0003013~circulatory system process	0.0622377	2.26437
GOTERM_BP_FAT	GO:0008015~blood circulation	0.0622377	2.26437
GOTERM_BP_FAT	GO:0008217~regulation of blood pressure	0.21773	2.07806
GOTERM_BP_FAT	GO:0006936~muscle contraction	0.29026	2.11828
GOTERM_BP_FAT	GO:0003012~muscle system process	0.382104	1.79909
Annotation Cluster 46	Enrichment Score: 0.8050134814700853
Category	Term	PValue	Fold Enrichment
GOTERM_BP_FAT	GO:0051056~regulation of small GTPase mediated signal transduction	0.0184826	2.34524
GOTERM_BP_FAT	GO:0046578~regulation of Ras protein signal transduction	0.0373694	2.34524
GOTERM_BP_FAT	GO:0035023~regulation of Rho protein signal transduction	0.0984427	2.83046
GOTERM_MF_FAT	GO:0005088~Ras guanyl-nucleotide exchange factor activity	0.191133	2.6384
GOTERM_MF_FAT	GO:0005085~guanyl-nucleotide exchange factor activity	0.286871	1.83638
GOTERM_MF_FAT	GO:0005083~small GTPase regulator activity	0.332495	1.47871
GOTERM_MF_FAT	GO:0005089~Rho guanyl-nucleotide exchange factor activity	0.339182	2.48618
GOTERM_MF_FAT	GO:0030695~GTPase regulator activity	0.354848	1.33433
GOTERM_MF_FAT	GO:0060589~nucleoside-triphosphatase regulator activity	0.381184	1.30441
Annotation Cluster 47	Enrichment Score: 0.7741924551704434
Category	Term	PValue	Fold Enrichment
GOTERM_BP_FAT	GO:0070201~regulation of establishment of protein localization	0.0481474	2.64176
GOTERM_BP_FAT	GO:0051223~regulation of protein transport	0.102862	2.40244
GOTERM_BP_FAT	GO:0032880~regulation of protein localization	0.105965	2.14798
GOTERM_BP_FAT	GO:0033157~regulation of intracellular protein transport	0.107127	3.45614
GOTERM_BP_FAT	GO:0046822~regulation of nucleocytoplasmic transport	0.133826	3.12698
GOTERM_BP_FAT	GO:0043086~negative regulation of catalytic activity	0.138197	1.68376
GOTERM_BP_FAT	GO:0051222~positive regulation of protein transport	0.140832	3.05426
GOTERM_BP_FAT	GO:0032386~regulation of intracellular transport	0.177551	2.73611
GOTERM_BP_FAT	GO:0042306~regulation of protein import into nucleus	0.241788	3.17742
GOTERM_BP_FAT	GO:0006469~negative regulation of protein kinase activity	0.29026	2.11828
GOTERM_BP_FAT	GO:0033673~negative regulation of kinase activity	0.323696	1.9899
GOTERM_BP_FAT	GO:0051348~negative regulation of transferase activity	0.357149	1.87619
GOTERM_BP_FAT	GO:0051051~negative regulation of transport	0.408638	1.53427
Annotation Cluster 48	Enrichment Score: 0.7530146598008879
Category	Term	PValue	Fold Enrichment
GOTERM_BP_FAT	GO:0030518~steroid hormone receptor signaling pathway	0.0136353	5.2957
GOTERM_BP_FAT	GO:0030522~intracellular receptor-mediated signaling pathway	0.0404121	3.81783
GOTERM_MF_FAT	GO:0035257~nuclear hormone receptor binding	0.191133	2.6384
GOTERM_MF_FAT	GO:0051427~hormone receptor binding	0.256281	2.26809
GOTERM_BP_FAT	GO:0006366~transcription from RNA polymerase II promoter	0.415027	1.70563
GOTERM_BP_FAT	GO:0006351~transcription, DNA-dependent	0.683174	1.14203
GOTERM_BP_FAT	GO:0032774~RNA biosynthetic process	0.699945	1.11299
Annotation Cluster 49	Enrichment Score: 0.7509636486115813
Category	Term	PValue	Fold Enrichment
GOTERM_CC_FAT	GO:0005746~mitochondrial respiratory chain	0.0135227	5.29909
KEGG_PATHWAY	rno05010:Alzheimer's disease	0.0218904	2.14329
GOTERM_CC_FAT	GO:0070469~respiratory chain	0.0413653	3.78506
KEGG_PATHWAY	rno05016:Huntington's disease	0.055649	1.92458
GOTERM_CC_FAT	GO:0044455~mitochondrial membrane part	0.0708678	2.68686
GOTERM_CC_FAT	GO:0005747~mitochondrial respiratory chain complex I	0.0784153	6.3589
GOTERM_CC_FAT	GO:0045271~respiratory chain complex I	0.0784153	6.3589
GOTERM_CC_FAT	GO:0030964~NADH dehydrogenase complex	0.0784153	6.3589
KEGG_PATHWAY	rno05012:Parkinson's disease	0.139697	1.8371
GOTERM_CC_FAT	GO:0031967~organelle envelope	0.217737	1.28531
GOTERM_CC_FAT	GO:0031975~envelope	0.22299	1.27986
KEGG_PATHWAY	rno00190:Oxidative phosphorylation	0.243332	1.65171
GOTERM_CC_FAT	GO:0031090~organelle membrane	0.280157	1.1598
GOTERM_CC_FAT	GO:0019866~organelle inner membrane	0.308412	1.32477
GOTERM_CC_FAT	GO:0005743~mitochondrial inner membrane	0.371578	1.28204
GOTERM_MF_FAT	GO:0022890~inorganic cation transmembrane transporter activity	0.441085	1.46911
GOTERM_CC_FAT	GO:0031966~mitochondrial membrane	0.508085	1.12819
GOTERM_CC_FAT	GO:0044429~mitochondrial part	0.529665	1.07414
GOTERM_CC_FAT	GO:0005740~mitochondrial envelope	0.597053	1.05343
GOTERM_MF_FAT	GO:0015078~hydrogen ion transmembrane transporter activity	0.640541	1.38516
GOTERM_MF_FAT	GO:0015077~monovalent inorganic cation transmembrane transporter activity	0.670565	1.31028
GOTERM_CC_FAT	GO:0005739~mitochondrion	0.801849	0.907578
Annotation Cluster 50	Enrichment Score: 0.7166238169795129
Category	Term	PValue	Fold Enrichment
GOTERM_BP_FAT	GO:0006643~membrane lipid metabolic process	0.177551	2.73611
GOTERM_BP_FAT	GO:0006665~sphingolipid metabolic process	0.177551	2.73611
GOTERM_BP_FAT	GO:0006672~ceramide metabolic process	0.196802	3.64815
GOTERM_BP_FAT	GO:0046519~sphingoid metabolic process	0.219195	3.39655
Annotation Cluster 51	Enrichment Score: 0.7121205207014233
Category	Term	PValue	Fold Enrichment
GOTERM_BP_FAT	GO:0007276~gamete generation	0.0821447	1.74336
GOTERM_BP_FAT	GO:0048609~reproductive process in a multicellular organism	0.0880552	1.58871
GOTERM_BP_FAT	GO:0032504~multicellular organism reproduction	0.0880552	1.58871
GOTERM_BP_FAT	GO:0019953~sexual reproduction	0.15123	1.5451
GOTERM_BP_FAT	GO:0007281~germ cell development	0.211323	2.1047
GOTERM_BP_FAT	GO:0003006~reproductive developmental process	0.300502	1.41388
GOTERM_BP_FAT	GO:0048610~reproductive cellular process	0.347462	1.53906
GOTERM_BP_FAT	GO:0048232~male gamete generation	0.428296	1.32852
GOTERM_BP_FAT	GO:0007283~spermatogenesis	0.428296	1.32852
Annotation Cluster 52	Enrichment Score: 0.7113570726619821
Category	Term	PValue	Fold Enrichment
GOTERM_MF_FAT	GO:0016455~RNA polymerase II transcription mediator activity	0.0949223	5.70359
GOTERM_CC_FAT	GO:0016592~Srb-mediator complex	0.117838	5.02019
GOTERM_MF_FAT	GO:0016251~general RNA polymerase II transcription factor activity	0.167935	4.04004
GOTERM_MF_FAT	GO:0003702~RNA polymerase II transcription factor activity	0.759936	1.10183
Annotation Cluster 53	Enrichment Score: 0.6980289940401957
Category	Term	PValue	Fold Enrichment
GOTERM_BP_FAT	GO:0043266~regulation of potassium ion transport	0.0573321	7.57692
GOTERM_BP_FAT	GO:0010959~regulation of metal ion transport	0.15075	2.41422
GOTERM_BP_FAT	GO:0043269~regulation of ion transport	0.198677	2.16009
GOTERM_BP_FAT	GO:0051051~negative regulation of transport	0.408638	1.53427
GOTERM_BP_FAT	GO:0051924~regulation of calcium ion transport	0.461016	1.93137
Annotation Cluster 54	Enrichment Score: 0.6786247989235215
Category	Term	PValue	Fold Enrichment
GOTERM_BP_FAT	GO:0043627~response to estrogen stimulus	0.120574	2.07057
GOTERM_BP_FAT	GO:0048545~response to steroid hormone stimulus	0.224303	1.49242
GOTERM_BP_FAT	GO:0032355~response to estradiol stimulus	0.340436	1.93137
Annotation Cluster 55	Enrichment Score: 0.6700593213583748
Category	Term	PValue	Fold Enrichment
GOTERM_BP_FAT	GO:0051289~protein homotetramerization	0.153097	4.28261
GOTERM_BP_FAT	GO:0051262~protein tetramerization	0.241788	3.17742
GOTERM_BP_FAT	GO:0051260~protein homooligomerization	0.263888	1.90891
Annotation Cluster 56	Enrichment Score: 0.669609869547386
Category	Term	PValue	Fold Enrichment
GOTERM_BP_FAT	GO:0045596~negative regulation of cell differentiation	0.028259	2.18889
GOTERM_BP_FAT	GO:0031344~regulation of cell projection organization	0.0382416	2.52564
GOTERM_BP_FAT	GO:0051960~regulation of nervous system development	0.0939209	1.83426
GOTERM_BP_FAT	GO:0060284~regulation of cell development	0.112102	1.76523
GOTERM_BP_FAT	GO:0010975~regulation of neuron projection development	0.119518	2.2907
GOTERM_BP_FAT	GO:0010769~regulation of cell morphogenesis involved in differentiation	0.128294	2.23864
GOTERM_BP_FAT	GO:0050773~regulation of dendrite development	0.142495	4.47727
GOTERM_BP_FAT	GO:0050768~negative regulation of neurogenesis	0.192916	2.62667
GOTERM_BP_FAT	GO:0010721~negative regulation of cell development	0.208599	2.52564
GOTERM_BP_FAT	GO:0050767~regulation of neurogenesis	0.23899	1.58233
GOTERM_BP_FAT	GO:0031346~positive regulation of cell projection organization	0.257113	2.26437
GOTERM_CC_FAT	GO:0043197~dendritic spine	0.272572	2.19273
GOTERM_BP_FAT	GO:0022604~regulation of cell morphogenesis	0.287519	1.66949
GOTERM_BP_FAT	GO:0031345~negative regulation of cell projection organization	0.298501	2.73611
GOTERM_BP_FAT	GO:0045664~regulation of neuron differentiation	0.365648	1.50382
GOTERM_BP_FAT	GO:0051129~negative regulation of cellular component organization	0.422371	1.50612
GOTERM_BP_FAT	GO:0010720~positive regulation of cell development	0.447378	1.6214
GOTERM_BP_FAT	GO:0050769~positive regulation of neurogenesis	0.647228	1.36806
GOTERM_BP_FAT	GO:0000902~cell morphogenesis	0.755204	0.934757
GOTERM_BP_FAT	GO:0032989~cellular component morphogenesis	0.834571	0.850054
Annotation Cluster 57	Enrichment Score: 0.6691381369245348
Category	Term	PValue	Fold Enrichment
GOTERM_BP_FAT	GO:0045834~positive regulation of lipid metabolic process	0.0946552	3.64815
GOTERM_BP_FAT	GO:0045923~positive regulation of fatty acid metabolic process	0.111775	5.18421
GOTERM_BP_FAT	GO:0019216~regulation of lipid metabolic process	0.151464	2.11828
GOTERM_BP_FAT	GO:0010565~regulation of cellular ketone metabolic process	0.208599	2.52564
GOTERM_BP_FAT	GO:0019217~regulation of fatty acid metabolic process	0.430072	2.05208
KEGG_PATHWAY	rno04920:Adipocytokine signaling pathway	0.672231	1.30777
Annotation Cluster 58	Enrichment Score: 0.633873644396766
Category	Term	PValue	Fold Enrichment
GOTERM_CC_FAT	GO:0005635~nuclear envelope	0.152917	1.80394
GOTERM_CC_FAT	GO:0005643~nuclear pore	0.165832	2.82618
GOTERM_CC_FAT	GO:0046930~pore complex	0.21368	2.49369
GOTERM_MF_FAT	GO:0008565~protein transporter activity	0.537797	1.67174
Annotation Cluster 59	Enrichment Score: 0.6330451164757523
Category	Term	PValue	Fold Enrichment
GOTERM_BP_FAT	GO:0007169~transmembrane receptor protein tyrosine kinase signaling pathway	0.115886	1.8354
GOTERM_MF_FAT	GO:0004714~transmembrane receptor protein tyrosine kinase activity	0.175563	2.75067
GOTERM_MF_FAT	GO:0004713~protein tyrosine kinase activity	0.620013	1.25516
Annotation Cluster 60	Enrichment Score: 0.6299538034681589
Category	Term	PValue	Fold Enrichment
GOTERM_CC_FAT	GO:0031981~nuclear lumen	0.112808	1.27487
GOTERM_CC_FAT	GO:0070013~intracellular organelle lumen	0.222623	1.16061
GOTERM_CC_FAT	GO:0043233~organelle lumen	0.282947	1.12704
GOTERM_CC_FAT	GO:0005654~nucleoplasm	0.285584	1.18906
GOTERM_CC_FAT	GO:0031974~membrane-enclosed lumen	0.349044	1.09537
Annotation Cluster 61	Enrichment Score: 0.6231135196147244
Category	Term	PValue	Fold Enrichment
GOTERM_CC_FAT	GO:0005891~voltage-gated calcium channel complex	0.0693498	6.81311
GOTERM_CC_FAT	GO:0034704~calcium channel complex	0.0878264	5.96147
GOTERM_CC_FAT	GO:0034703~cation channel complex	0.0928797	2.4775
GOTERM_MF_FAT	GO:0022843~voltage-gated cation channel activity	0.1047	2.15469
GOTERM_MF_FAT	GO:0005245~voltage-gated calcium channel activity	0.11473	5.10321
GOTERM_MF_FAT	GO:0022832~voltage-gated channel activity	0.14061	1.84688
GOTERM_MF_FAT	GO:0005244~voltage-gated ion channel activity	0.14061	1.84688
GOTERM_BP_FAT	GO:0030001~metal ion transport	0.147291	1.4828
GOTERM_BP_FAT	GO:0006812~cation transport	0.162765	1.40463
GOTERM_MF_FAT	GO:0031420~alkali metal ion binding	0.201161	1.66815
GOTERM_MF_FAT	GO:0030955~potassium ion binding	0.279945	1.85749
GOTERM_MF_FAT	GO:0046873~metal ion transmembrane transporter activity	0.287081	1.39312
GOTERM_MF_FAT	GO:0005249~voltage-gated potassium channel activity	0.37484	1.82086
GOTERM_BP_FAT	GO:0015674~di-, tri-valent inorganic cation transport	0.387926	1.57853
GOTERM_BP_FAT	GO:0015672~monovalent inorganic cation transport	0.392606	1.29605
GOTERM_CC_FAT	GO:0034705~potassium channel complex	0.43563	2.02944
GOTERM_CC_FAT	GO:0008076~voltage-gated potassium channel complex	0.43563	2.02944
GOTERM_BP_FAT	GO:0006816~calcium ion transport	0.47117	1.56349
GOTERM_BP_FAT	GO:0006813~potassium ion transport	0.476408	1.40313
GOTERM_MF_FAT	GO:0005262~calcium channel activity	0.479387	1.86464
GOTERM_MF_FAT	GO:0005261~cation channel activity	0.549923	1.17224
GOTERM_MF_FAT	GO:0005267~potassium channel activity	0.586087	1.3192
Annotation Cluster 62	Enrichment Score: 0.6219321767438402
Category	Term	PValue	Fold Enrichment
GOTERM_BP_FAT	GO:0014073~response to tropane	0.101971	5.47222
GOTERM_BP_FAT	GO:0042220~response to cocaine	0.101971	5.47222
GOTERM_BP_FAT	GO:0043279~response to alkaloid	0.538488	1.66949
GOTERM_BP_FAT	GO:0014070~response to organic cyclic substance	0.580958	1.17262
Annotation Cluster 63	Enrichment Score: 0.620966208696678
Category	Term	PValue	Fold Enrichment
GOTERM_BP_FAT	GO:0009187~cyclic nucleotide metabolic process	0.0828305	3.86275
GOTERM_BP_FAT	GO:0046058~cAMP metabolic process	0.142495	4.47727
GOTERM_BP_FAT	GO:0009123~nucleoside monophosphate metabolic process	0.257113	2.26437
GOTERM_BP_FAT	GO:0006163~purine nucleotide metabolic process	0.341074	1.46391
KEGG_PATHWAY	rno00230:Purine metabolism	0.75894	0.974221
Annotation Cluster 64	Enrichment Score: 0.6070620554747221
Category	Term	PValue	Fold Enrichment
GOTERM_BP_FAT	GO:0001944~vasculature development	0.120407	1.73721
GOTERM_BP_FAT	GO:0001568~blood vessel development	0.195592	1.60598
GOTERM_BP_FAT	GO:0048514~blood vessel morphogenesis	0.282251	1.5742
GOTERM_BP_FAT	GO:0001525~angiogenesis	0.561197	1.36806
Annotation Cluster 65	Enrichment Score: 0.592876116353687
Category	Term	PValue	Fold Enrichment
GOTERM_BP_FAT	GO:0048878~chemical homeostasis	0.051327	1.61918
GOTERM_BP_FAT	GO:0050801~ion homeostasis	0.0770039	1.62541
GOTERM_BP_FAT	GO:0042391~regulation of membrane potential	0.0997579	2.02051
GOTERM_BP_FAT	GO:0006873~cellular ion homeostasis	0.138086	1.52987
GOTERM_BP_FAT	GO:0055082~cellular chemical homeostasis	0.148953	1.50824
GOTERM_BP_FAT	GO:0042592~homeostatic process	0.186459	1.29605
GOTERM_BP_FAT	GO:0019725~cellular homeostasis	0.23223	1.35595
GOTERM_BP_FAT	GO:0055065~metal ion homeostasis	0.335369	1.56349
GOTERM_BP_FAT	GO:0055080~cation homeostasis	0.344698	1.39716
GOTERM_BP_FAT	GO:0055074~calcium ion homeostasis	0.483035	1.39124
GOTERM_BP_FAT	GO:0006875~cellular metal ion homeostasis	0.509204	1.34563
GOTERM_BP_FAT	GO:0055066~di-, tri-valent inorganic cation homeostasis	0.514521	1.26282
GOTERM_BP_FAT	GO:0030003~cellular cation homeostasis	0.559332	1.20122
GOTERM_BP_FAT	GO:0030005~cellular di-, tri-valent inorganic cation homeostasis	0.651508	1.12443
GOTERM_BP_FAT	GO:0006874~cellular calcium ion homeostasis	0.683174	1.14203
Annotation Cluster 66	Enrichment Score: 0.5829074550130945
Category	Term	PValue	Fold Enrichment
GOTERM_BP_FAT	GO:0040008~regulation of growth	0.0383295	1.85349
GOTERM_BP_FAT	GO:0045792~negative regulation of cell size	0.198677	2.16009
GOTERM_BP_FAT	GO:0045926~negative regulation of growth	0.28422	1.84457
GOTERM_BP_FAT	GO:0016049~cell growth	0.309798	2.66216
GOTERM_BP_FAT	GO:0030308~negative regulation of cell growth	0.348797	1.90338
GOTERM_BP_FAT	GO:0008361~regulation of cell size	0.35738	1.43646
GOTERM_BP_FAT	GO:0001558~regulation of cell growth	0.456114	1.34932
GOTERM_BP_FAT	GO:0032535~regulation of cellular component size	0.569573	1.14917
Annotation Cluster 67	Enrichment Score: 0.5755162507993697
Category	Term	PValue	Fold Enrichment
KEGG_PATHWAY	rno05414:Dilated cardiomyopathy	0.155599	2.08536
KEGG_PATHWAY	rno05410:Hypertrophic cardiomyopathy (HCM)	0.266872	1.89113
KEGG_PATHWAY	rno05412:Arrhythmogenic right ventricular cardiomyopathy (ARVC)	0.452004	1.60746
Annotation Cluster 68	Enrichment Score: 0.5743913277655721
Category	Term	PValue	Fold Enrichment
GOTERM_BP_FAT	GO:0007292~female gamete generation	0.0271517	4.32018
GOTERM_BP_FAT	GO:0046660~female sex differentiation	0.103229	2.78249
GOTERM_BP_FAT	GO:0008585~female gonad development	0.192916	2.62667
GOTERM_BP_FAT	GO:0046545~development of primary female sexual characteristics	0.224555	2.4321
GOTERM_BP_FAT	GO:0022602~ovulation cycle process	0.24074	2.34524
GOTERM_BP_FAT	GO:0048511~rhythmic process	0.281623	1.68376
GOTERM_BP_FAT	GO:0042698~ovulation cycle	0.281935	2.15301
GOTERM_BP_FAT	GO:0003006~reproductive developmental process	0.300502	1.41388
GOTERM_BP_FAT	GO:0048589~developmental growth	0.374066	1.60948
GOTERM_BP_FAT	GO:0007548~sex differentiation	0.408638	1.53427
GOTERM_BP_FAT	GO:0008406~gonad development	0.447378	1.6214
GOTERM_BP_FAT	GO:0045137~development of primary sexual characteristics	0.532195	1.42754
GOTERM_BP_FAT	GO:0040007~growth	0.542759	1.2236
GOTERM_BP_FAT	GO:0048608~reproductive structure development	0.659749	1.18318
Annotation Cluster 69	Enrichment Score: 0.539776292566035
Category	Term	PValue	Fold Enrichment
GOTERM_BP_FAT	GO:0051248~negative regulation of protein metabolic process	0.15102	1.81149
GOTERM_BP_FAT	GO:0032269~negative regulation of cellular protein metabolic process	0.251206	1.64167
GOTERM_BP_FAT	GO:0031400~negative regulation of protein modification process	0.339355	1.69244
GOTERM_BP_FAT	GO:0031397~negative regulation of protein ubiquitination	0.538488	1.66949
Annotation Cluster 70	Enrichment Score: 0.5301174725587415
Category	Term	PValue	Fold Enrichment
GOTERM_CC_FAT	GO:0042734~presynaptic membrane	0.0891296	3.74053
GOTERM_BP_FAT	GO:0017156~calcium ion-dependent exocytosis	0.163847	4.10417
GOTERM_BP_FAT	GO:0003001~generation of a signal involved in cell-cell signaling	0.257174	1.93137
GOTERM_BP_FAT	GO:0046903~secretion	0.323558	1.38084
GOTERM_BP_FAT	GO:0017157~regulation of exocytosis	0.354535	2.40244
GOTERM_BP_FAT	GO:0006887~exocytosis	0.381	1.59385
GOTERM_BP_FAT	GO:0032940~secretion by cell	0.417413	1.34405
GOTERM_BP_FAT	GO:0006836~neurotransmitter transport	0.47117	1.56349
GOTERM_BP_FAT	GO:0060627~regulation of vesicle-mediated transport	0.524779	1.44322
Annotation Cluster 71	Enrichment Score: 0.5236653992598519
Category	Term	PValue	Fold Enrichment
GOTERM_BP_FAT	GO:0030155~regulation of cell adhesion	0.166152	2.05208
GOTERM_BP_FAT	GO:0010810~regulation of cell-substrate adhesion	0.264479	2.98485
GOTERM_BP_FAT	GO:0001822~kidney development	0.346295	1.67517
GOTERM_BP_FAT	GO:0001655~urogenital system development	0.528437	1.31333
Annotation Cluster 72	Enrichment Score: 0.5147526348460321
Category	Term	PValue	Fold Enrichment
GOTERM_BP_FAT	GO:0051270~regulation of cell motion	0.095899	1.91883
GOTERM_BP_FAT	GO:0051272~positive regulation of cell motion	0.243853	1.97791
GOTERM_BP_FAT	GO:0030334~regulation of cell migration	0.389919	1.45926
GOTERM_BP_FAT	GO:0030335~positive regulation of cell migration	0.406843	1.72807
GOTERM_BP_FAT	GO:0040017~positive regulation of locomotion	0.447378	1.6214
GOTERM_BP_FAT	GO:0040012~regulation of locomotion	0.491435	1.29605
Annotation Cluster 73	Enrichment Score: 0.5005328874703762
Category	Term	PValue	Fold Enrichment
GOTERM_CC_FAT	GO:0044430~cytoskeletal part	0.110795	1.36943
GOTERM_CC_FAT	GO:0005856~cytoskeleton	0.370946	1.11862
GOTERM_CC_FAT	GO:0043228~non-membrane-bounded organelle	0.49206	1.03182
GOTERM_CC_FAT	GO:0043232~intracellular non-membrane-bounded organelle	0.49206	1.03182
Annotation Cluster 74	Enrichment Score: 0.4952158391394629
Category	Term	PValue	Fold Enrichment
GOTERM_MF_FAT	GO:0008270~zinc ion binding	0.154518	1.19705
GOTERM_MF_FAT	GO:0043167~ion binding	0.217664	1.09486
GOTERM_MF_FAT	GO:0046914~transition metal ion binding	0.453208	1.04409
GOTERM_MF_FAT	GO:0043169~cation binding	0.459807	1.02722
GOTERM_MF_FAT	GO:0046872~metal ion binding	0.47674	1.02318
Annotation Cluster 75	Enrichment Score: 0.4552636390003791
Category	Term	PValue	Fold Enrichment
GOTERM_BP_FAT	GO:0001501~skeletal system development	0.215325	1.56349
GOTERM_BP_FAT	GO:0001649~osteoblast differentiation	0.275833	2.89706
GOTERM_BP_FAT	GO:0001503~ossification	0.47117	1.56349
GOTERM_BP_FAT	GO:0060348~bone development	0.539546	1.41219
Annotation Cluster 76	Enrichment Score: 0.45232647837412754
Category	Term	PValue	Fold Enrichment
GOTERM_BP_FAT	GO:0012502~induction of programmed cell death	0.10996	1.85849
GOTERM_BP_FAT	GO:0006917~induction of apoptosis	0.10996	1.85849
GOTERM_BP_FAT	GO:0008219~cell death	0.590131	1.05914
GOTERM_BP_FAT	GO:0016265~death	0.612496	1.04083
GOTERM_BP_FAT	GO:0012501~programmed cell death	0.613879	1.04899
GOTERM_BP_FAT	GO:0006915~apoptosis	0.720169	0.962541
Annotation Cluster 77	Enrichment Score: 0.4486051022481075
Category	Term	PValue	Fold Enrichment
GOTERM_BP_FAT	GO:0019318~hexose metabolic process	0.125742	1.90338
GOTERM_BP_FAT	GO:0034637~cellular carbohydrate biosynthetic process	0.500711	1.79091
GOTERM_BP_FAT	GO:0016051~carbohydrate biosynthetic process	0.716339	1.20122
Annotation Cluster 78	Enrichment Score: 0.43532289426377263
Category	Term	PValue	Fold Enrichment
GOTERM_BP_FAT	GO:0043414~biopolymer methylation	0.248906	2.30409
GOTERM_BP_FAT	GO:0032259~methylation	0.315325	2.02051
GOTERM_BP_FAT	GO:0040029~regulation of gene expression, epigenetic	0.440492	2.0102
GOTERM_BP_FAT	GO:0006730~one-carbon metabolic process	0.524779	1.44322
Annotation Cluster 79	Enrichment Score: 0.43159377680883415
Category	Term	PValue	Fold Enrichment
GOTERM_MF_FAT	GO:0032561~guanyl ribonucleotide binding	0.303328	1.33656
GOTERM_MF_FAT	GO:0019001~guanyl nucleotide binding	0.303328	1.33656
GOTERM_MF_FAT	GO:0005525~GTP binding	0.551306	1.13184
Annotation Cluster 80	Enrichment Score: 0.43106855928468163
Category	Term	PValue	Fold Enrichment
GOTERM_MF_FAT	GO:0008134~transcription factor binding	0.273415	1.378
GOTERM_MF_FAT	GO:0003712~transcription cofactor activity	0.283669	1.57113
GOTERM_MF_FAT	GO:0016564~transcription repressor activity	0.354195	1.38269
GOTERM_MF_FAT	GO:0003713~transcription coactivator activity	0.457631	1.59607
GOTERM_MF_FAT	GO:0003714~transcription corepressor activity	0.556244	1.61602
Annotation Cluster 81	Enrichment Score: 0.422742995022854
Category	Term	PValue	Fold Enrichment
GOTERM_BP_FAT	GO:0010975~regulation of neuron projection development	0.119518	2.2907
GOTERM_BP_FAT	GO:0010769~regulation of cell morphogenesis involved in differentiation	0.128294	2.23864
GOTERM_BP_FAT	GO:0006928~cell motion	0.178748	1.45677
GOTERM_BP_FAT	GO:0030182~neuron differentiation	0.285852	1.28758
GOTERM_BP_FAT	GO:0022604~regulation of cell morphogenesis	0.287519	1.66949
GOTERM_BP_FAT	GO:0007409~axonogenesis	0.303411	1.53222
GOTERM_BP_FAT	GO:0048666~neuron development	0.351498	1.28073
GOTERM_BP_FAT	GO:0031175~neuron projection development	0.360147	1.33108
GOTERM_BP_FAT	GO:0045664~regulation of neuron differentiation	0.365648	1.50382
GOTERM_BP_FAT	GO:0048667~cell morphogenesis involved in neuron differentiation	0.401049	1.36806
GOTERM_BP_FAT	GO:0048812~neuron projection morphogenesis	0.439149	1.31333
GOTERM_BP_FAT	GO:0007411~axon guidance	0.463289	1.58233
GOTERM_BP_FAT	GO:0048858~cell projection morphogenesis	0.545541	1.17863
GOTERM_BP_FAT	GO:0000904~cell morphogenesis involved in differentiation	0.554629	1.16667
GOTERM_BP_FAT	GO:0050770~regulation of axonogenesis	0.565506	1.58871
GOTERM_BP_FAT	GO:0030030~cell projection organization	0.566292	1.09081
GOTERM_BP_FAT	GO:0032990~cell part morphogenesis	0.589117	1.12663
GOTERM_BP_FAT	GO:0000902~cell morphogenesis	0.755204	0.934757
GOTERM_BP_FAT	GO:0032989~cellular component morphogenesis	0.834571	0.850054
Annotation Cluster 82	Enrichment Score: 0.4156946487298925
Category	Term	PValue	Fold Enrichment
GOTERM_MF_FAT	GO:0043176~amine binding	0.178924	1.9992
GOTERM_MF_FAT	GO:0016597~amino acid binding	0.547086	1.64341
GOTERM_MF_FAT	GO:0031406~carboxylic acid binding	0.578351	1.2336
Annotation Cluster 83	Enrichment Score: 0.4150445302259012
Category	Term	PValue	Fold Enrichment
GOTERM_BP_FAT	GO:0030036~actin cytoskeleton organization	0.298092	1.54251
GOTERM_BP_FAT	GO:0030029~actin filament-based process	0.324853	1.49242
GOTERM_BP_FAT	GO:0007265~Ras protein signal transduction	0.382104	1.79909
GOTERM_BP_FAT	GO:0007010~cytoskeleton organization	0.591022	1.08242
Annotation Cluster 84	Enrichment Score: 0.40937766745840665
Category	Term	PValue	Fold Enrichment
GOTERM_BP_FAT	GO:0007389~pattern specification process	0.229949	1.60163
GOTERM_BP_FAT	GO:0035282~segmentation	0.275833	2.89706
GOTERM_BP_FAT	GO:0003002~regionalization	0.502716	1.35675
GOTERM_BP_FAT	GO:0009952~anterior/posterior pattern formation	0.722587	1.18675
Annotation Cluster 85	Enrichment Score: 0.4026500622379434
Category	Term	PValue	Fold Enrichment
GOTERM_CC_FAT	GO:0044449~contractile fiber part	0.315642	2.0187
GOTERM_CC_FAT	GO:0030016~myofibril	0.35885	1.87027
GOTERM_CC_FAT	GO:0043292~contractile fiber	0.410149	1.71862
GOTERM_CC_FAT	GO:0030017~sarcomere	0.527655	1.70328
Annotation Cluster 86	Enrichment Score: 0.38299725054441336
Category	Term	PValue	Fold Enrichment
GOTERM_BP_FAT	GO:0035108~limb morphogenesis	0.348797	1.90338
GOTERM_BP_FAT	GO:0035107~appendage morphogenesis	0.348797	1.90338
GOTERM_BP_FAT	GO:0060173~limb development	0.365486	1.84977
GOTERM_BP_FAT	GO:0048736~appendage development	0.365486	1.84977
GOTERM_BP_FAT	GO:0030326~embryonic limb morphogenesis	0.556627	1.61475
GOTERM_BP_FAT	GO:0035113~embryonic appendage morphogenesis	0.556627	1.61475
Annotation Cluster 87	Enrichment Score: 0.36848060664718285
Category	Term	PValue	Fold Enrichment
GOTERM_MF_FAT	GO:0042802~identical protein binding	0.340451	1.18728
GOTERM_MF_FAT	GO:0046983~protein dimerization activity	0.448094	1.13272
GOTERM_MF_FAT	GO:0042803~protein homodimerization activity	0.514202	1.1589
Annotation Cluster 88	Enrichment Score: 0.3500697062531235
Category	Term	PValue	Fold Enrichment
GOTERM_BP_FAT	GO:0015837~amine transport	0.339355	1.69244
GOTERM_BP_FAT	GO:0006865~amino acid transport	0.382104	1.79909
GOTERM_BP_FAT	GO:0046942~carboxylic acid transport	0.463059	1.42754
GOTERM_MF_FAT	GO:0015171~amino acid transmembrane transporter activity	0.469222	1.9012
GOTERM_BP_FAT	GO:0015849~organic acid transport	0.469748	1.41523
GOTERM_MF_FAT	GO:0015293~symporter activity	0.489488	1.52096
GOTERM_MF_FAT	GO:0005275~amine transmembrane transporter activity	0.547086	1.64341
Annotation Cluster 89	Enrichment Score: 0.33907324597279187
Category	Term	PValue	Fold Enrichment
GOTERM_MF_FAT	GO:0030170~pyridoxal phosphate binding	0.350486	2.42403
GOTERM_MF_FAT	GO:0070279~vitamin B6 binding	0.350486	2.42403
GOTERM_MF_FAT	GO:0019842~vitamin binding	0.579075	1.3328
GOTERM_MF_FAT	GO:0048037~cofactor binding	0.618914	1.09296
Annotation Cluster 90	Enrichment Score: 0.32678537913786593
Category	Term	PValue	Fold Enrichment
GOTERM_BP_FAT	GO:0043009~chordate embryonic development	0.264628	1.35862
GOTERM_BP_FAT	GO:0009792~embryonic development ending in birth or egg hatching	0.2755	1.34471
GOTERM_BP_FAT	GO:0001892~embryonic placenta development	0.430072	2.05208
GOTERM_BP_FAT	GO:0001890~placenta development	0.616082	1.44853
GOTERM_BP_FAT	GO:0048568~embryonic organ development	0.672382	1.09444
GOTERM_BP_FAT	GO:0001701~in utero embryonic development	0.842822	0.850604
Annotation Cluster 91	Enrichment Score: 0.32504846448111074
Category	Term	PValue	Fold Enrichment
GOTERM_MF_FAT	GO:0031420~alkali metal ion binding	0.201161	1.66815
GOTERM_MF_FAT	GO:0031402~sodium ion binding	0.705214	1.22735
GOTERM_BP_FAT	GO:0006814~sodium ion transport	0.746432	1.13218
Annotation Cluster 92	Enrichment Score: 0.3246157538392108
Category	Term	PValue	Fold Enrichment
GOTERM_BP_FAT	GO:0016044~membrane organization	0.339085	1.32392
GOTERM_BP_FAT	GO:0010324~membrane invagination	0.559657	1.26282
GOTERM_BP_FAT	GO:0006897~endocytosis	0.559657	1.26282
Annotation Cluster 93	Enrichment Score: 0.31906777037286066
Category	Term	PValue	Fold Enrichment
GOTERM_BP_FAT	GO:0006195~purine nucleotide catabolic process	0.332272	2.52564
GOTERM_BP_FAT	GO:0006163~purine nucleotide metabolic process	0.341074	1.46391
GOTERM_BP_FAT	GO:0009166~nucleotide catabolic process	0.481095	1.85849
GOTERM_BP_FAT	GO:0034656~nucleobase, nucleoside and nucleotide catabolic process	0.538488	1.66949
GOTERM_BP_FAT	GO:0034655~nucleobase, nucleoside, nucleotide and nucleic acid catabolic process	0.538488	1.66949
GOTERM_BP_FAT	GO:0044270~nitrogen compound catabolic process	0.599738	1.49242
GOTERM_BP_FAT	GO:0046700~heterocycle catabolic process	0.616082	1.44853
Annotation Cluster 94	Enrichment Score: 0.3108607270397534
Category	Term	PValue	Fold Enrichment
GOTERM_MF_FAT	GO:0005539~glycosaminoglycan binding	0.408393	1.72375
GOTERM_MF_FAT	GO:0030247~polysaccharide binding	0.489488	1.52096
GOTERM_MF_FAT	GO:0001871~pattern binding	0.489488	1.52096
GOTERM_MF_FAT	GO:0008201~heparin binding	0.509156	1.76293
GOTERM_MF_FAT	GO:0030246~carbohydrate binding	0.560123	1.16022
Annotation Cluster 95	Enrichment Score: 0.3029185135423197
Category	Term	PValue	Fold Enrichment
GOTERM_CC_FAT	GO:0044445~cytosolic part	0.0623557	2.47291
GOTERM_CC_FAT	GO:0022626~cytosolic ribosome	0.391743	2.21822
GOTERM_CC_FAT	GO:0033279~ribosomal subunit	0.609045	1.46744
GOTERM_CC_FAT	GO:0005840~ribosome	0.638297	1.14369
GOTERM_MF_FAT	GO:0003735~structural constituent of ribosome	0.868216	0.858062
GOTERM_CC_FAT	GO:0030529~ribonucleoprotein complex	0.951598	0.662386
GOTERM_BP_FAT	GO:0006412~translation	0.965916	0.59697
Annotation Cluster 96	Enrichment Score: 0.27733852333145653
Category	Term	PValue	Fold Enrichment
GOTERM_MF_FAT	GO:0008528~peptide receptor activity, G-protein coupled	0.499356	1.79557
GOTERM_MF_FAT	GO:0001653~peptide receptor activity	0.499356	1.79557
GOTERM_MF_FAT	GO:0042277~peptide binding	0.590423	1.21505
Annotation Cluster 97	Enrichment Score: 0.2673521628174436
Category	Term	PValue	Fold Enrichment
GOTERM_BP_FAT	GO:0034621~cellular macromolecular complex subunit organization	0.42058	1.29392
GOTERM_BP_FAT	GO:0043623~cellular protein complex assembly	0.575287	1.34014
GOTERM_BP_FAT	GO:0034622~cellular macromolecular complex assembly	0.651943	1.08242
Annotation Cluster 98	Enrichment Score: 0.2651821213785991
Category	Term	PValue	Fold Enrichment
GOTERM_BP_FAT	GO:0007565~female pregnancy	0.156479	2.37923
GOTERM_BP_FAT	GO:0048534~hemopoietic or lymphoid organ development	0.688928	1.03684
GOTERM_BP_FAT	GO:0002520~immune system development	0.731305	0.985
GOTERM_BP_FAT	GO:0002521~leukocyte differentiation	0.768504	1.08242
GOTERM_BP_FAT	GO:0030097~hemopoiesis	0.77932	0.943487
Annotation Cluster 99	Enrichment Score: 0.26279359968480076
Category	Term	PValue	Fold Enrichment
GOTERM_BP_FAT	GO:0042493~response to drug	0.304021	1.36806
GOTERM_BP_FAT	GO:0010038~response to metal ion	0.601431	1.1983
GOTERM_BP_FAT	GO:0010035~response to inorganic substance	0.890287	0.774371
Annotation Cluster 100	Enrichment Score: 0.26192862670748707
Category	Term	PValue	Fold Enrichment
GOTERM_BP_FAT	GO:0043627~response to estrogen stimulus	0.120574	2.07057
GOTERM_BP_FAT	GO:0051241~negative regulation of multicellular organismal process	0.463059	1.42754
GOTERM_BP_FAT	GO:0007584~response to nutrient	0.949582	0.643791
GOTERM_BP_FAT	GO:0031667~response to nutrient levels	0.95272	0.63754
GOTERM_BP_FAT	GO:0009991~response to extracellular stimulus	0.970438	0.581121
Annotation Cluster 101	Enrichment Score: 0.2611145220827477
Category	Term	PValue	Fold Enrichment
GOTERM_BP_FAT	GO:0001505~regulation of neurotransmitter levels	0.211323	2.1047
GOTERM_CC_FAT	GO:0008021~synaptic vesicle	0.401671	1.74217
GOTERM_CC_FAT	GO:0030136~clathrin-coated vesicle	0.481108	1.3945
GOTERM_CC_FAT	GO:0030135~coated vesicle	0.597441	1.20434
GOTERM_CC_FAT	GO:0031410~cytoplasmic vesicle	0.655664	0.989456
GOTERM_CC_FAT	GO:0031982~vesicle	0.741209	0.93148
GOTERM_CC_FAT	GO:0031988~membrane-bounded vesicle	0.810446	0.87709
GOTERM_CC_FAT	GO:0016023~cytoplasmic membrane-bounded vesicle	0.847975	0.84072
Annotation Cluster 102	Enrichment Score: 0.24895192938573685
Category	Term	PValue	Fold Enrichment
GOTERM_BP_FAT	GO:0002684~positive regulation of immune system process	0.362829	1.42754
GOTERM_BP_FAT	GO:0050778~positive regulation of immune response	0.561197	1.36806
GOTERM_BP_FAT	GO:0048584~positive regulation of response to stimulus	0.879684	0.800813
Annotation Cluster 103	Enrichment Score: 0.23746788267378904
Category	Term	PValue	Fold Enrichment
GOTERM_BP_FAT	GO:0002684~positive regulation of immune system process	0.362829	1.42754
GOTERM_BP_FAT	GO:0050863~regulation of T cell activation	0.439353	1.64167
GOTERM_BP_FAT	GO:0050870~positive regulation of T cell activation	0.471112	1.89423
GOTERM_BP_FAT	GO:0051249~regulation of lymphocyte activation	0.622333	1.25079
GOTERM_BP_FAT	GO:0051251~positive regulation of lymphocyte activation	0.647228	1.36806
GOTERM_BP_FAT	GO:0002696~positive regulation of leukocyte activation	0.683316	1.27922
GOTERM_BP_FAT	GO:0002694~regulation of leukocyte activation	0.68884	1.13218
GOTERM_BP_FAT	GO:0050867~positive regulation of cell activation	0.709973	1.21605
GOTERM_BP_FAT	GO:0050865~regulation of cell activation	0.721251	1.0765
Annotation Cluster 104	Enrichment Score: 0.23381151925079335
Category	Term	PValue	Fold Enrichment
GOTERM_CC_FAT	GO:0000775~chromosome, centromeric region	0.341586	1.92694
GOTERM_CC_FAT	GO:0000776~kinetochore	0.413889	2.11963
GOTERM_CC_FAT	GO:0000790~nuclear chromatin	0.424813	2.07356
GOTERM_CC_FAT	GO:0000785~chromatin	0.52149	1.32477
GOTERM_CC_FAT	GO:0044427~chromosomal part	0.744164	0.9552
GOTERM_CC_FAT	GO:0044454~nuclear chromosome part	0.798965	1.01472
GOTERM_CC_FAT	GO:0005694~chromosome	0.843873	0.839855
GOTERM_CC_FAT	GO:0000228~nuclear chromosome	0.857446	0.883181
Annotation Cluster 105	Enrichment Score: 0.2217228943893141
Category	Term	PValue	Fold Enrichment
GOTERM_BP_FAT	GO:0001654~eye development	0.561197	1.36806
GOTERM_BP_FAT	GO:0007423~sensory organ development	0.575604	1.17964
GOTERM_BP_FAT	GO:0043010~camera-type eye development	0.669256	1.31333
Annotation Cluster 106	Enrichment Score: 0.21238881704288848
Category	Term	PValue	Fold Enrichment
GOTERM_BP_FAT	GO:0006163~purine nucleotide metabolic process	0.341074	1.46391
GOTERM_BP_FAT	GO:0009144~purine nucleoside triphosphate metabolic process	0.807688	0.994949
GOTERM_BP_FAT	GO:0009141~nucleoside triphosphate metabolic process	0.83703	0.929245
Annotation Cluster 107	Enrichment Score: 0.20798956428209145
Category	Term	PValue	Fold Enrichment
GOTERM_MF_FAT	GO:0004222~metalloendopeptidase activity	0.215098	2.48618
GOTERM_BP_FAT	GO:0070647~protein modification by small protein conjugation or removal	0.408638	1.53427
GOTERM_BP_FAT	GO:0006511~ubiquitin-dependent protein catabolic process	0.444189	1.36806
GOTERM_BP_FAT	GO:0051603~proteolysis involved in cellular protein catabolic process	0.582595	1.09041
GOTERM_MF_FAT	GO:0008237~metallopeptidase activity	0.593023	1.30587
GOTERM_BP_FAT	GO:0044257~cellular protein catabolic process	0.595205	1.07847
GOTERM_BP_FAT	GO:0043632~modification-dependent macromolecule catabolic process	0.635513	1.05489
GOTERM_BP_FAT	GO:0019941~modification-dependent protein catabolic process	0.635513	1.05489
GOTERM_BP_FAT	GO:0016567~protein ubiquitination	0.639633	1.38732
GOTERM_BP_FAT	GO:0030163~protein catabolic process	0.659129	1.01897
GOTERM_BP_FAT	GO:0032446~protein modification by small protein conjugation	0.74064	1.14535
GOTERM_BP_FAT	GO:0044265~cellular macromolecule catabolic process	0.744914	0.935423
GOTERM_MF_FAT	GO:0004175~endopeptidase activity	0.755568	0.955281
GOTERM_BP_FAT	GO:0009057~macromolecule catabolic process	0.761228	0.918999
GOTERM_MF_FAT	GO:0070011~peptidase activity, acting on L-amino acid peptides	0.829245	0.856168
GOTERM_MF_FAT	GO:0008233~peptidase activity	0.874193	0.80299
GOTERM_BP_FAT	GO:0006508~proteolysis	0.92595	0.756238
Annotation Cluster 108	Enrichment Score: 0.2039831625739543
Category	Term	PValue	Fold Enrichment
GOTERM_MF_FAT	GO:0003682~chromatin binding	0.286511	1.67174
GOTERM_BP_FAT	GO:0016569~covalent chromatin modification	0.615833	1.26282
GOTERM_BP_FAT	GO:0016568~chromatin modification	0.662053	1.10923
GOTERM_BP_FAT	GO:0006325~chromatin organization	0.69336	1.03141
GOTERM_BP_FAT	GO:0016570~histone modification	0.824985	0.956311
GOTERM_BP_FAT	GO:0051276~chromosome organization	0.893717	0.769531
Annotation Cluster 109	Enrichment Score: 0.17914624771583834
Category	Term	PValue	Fold Enrichment
GOTERM_BP_FAT	GO:0009611~response to wounding	0.566292	1.09081
GOTERM_BP_FAT	GO:0006954~inflammatory response	0.612923	1.18106
GOTERM_BP_FAT	GO:0006952~defense response	0.835823	0.852814
Annotation Cluster 110	Enrichment Score: 0.1788750998293076
Category	Term	PValue	Fold Enrichment
GOTERM_BP_FAT	GO:0046486~glycerolipid metabolic process	0.528437	1.31333
GOTERM_BP_FAT	GO:0006644~phospholipid metabolic process	0.571832	1.24369
GOTERM_BP_FAT	GO:0019637~organophosphate metabolic process	0.618593	1.17262
GOTERM_BP_FAT	GO:0008654~phospholipid biosynthetic process	0.639633	1.38732
GOTERM_BP_FAT	GO:0006650~glycerophospholipid metabolic process	0.734736	1.15882
GOTERM_BP_FAT	GO:0008610~lipid biosynthetic process	0.961659	0.610853
Annotation Cluster 111	Enrichment Score: 0.17116064642744994
Category	Term	PValue	Fold Enrichment
GOTERM_BP_FAT	GO:0007517~muscle organ development	0.496191	1.36806
GOTERM_BP_FAT	GO:0014706~striated muscle tissue development	0.773755	1.07065
GOTERM_BP_FAT	GO:0060537~muscle tissue development	0.798483	1.01546
Annotation Cluster 112	Enrichment Score: 0.14378330437661074
Category	Term	PValue	Fold Enrichment
GOTERM_CC_FAT	GO:0005604~basement membrane	0.556011	1.61667
GOTERM_CC_FAT	GO:0044420~extracellular matrix part	0.720305	1.19229
GOTERM_CC_FAT	GO:0005578~proteinaceous extracellular matrix	0.769488	0.957666
GOTERM_CC_FAT	GO:0031012~extracellular matrix	0.863108	0.819446
Annotation Cluster 113	Enrichment Score: 0.13235557524404024
Category	Term	PValue	Fold Enrichment
GOTERM_MF_FAT	GO:0042626~ATPase activity, coupled to transmembrane movement of substances	0.670565	1.31028
GOTERM_MF_FAT	GO:0016820~hydrolase activity, acting on acid anhydrides, catalyzing transmembrane movement of substances	0.684803	1.2758
GOTERM_MF_FAT	GO:0043492~ATPase activity, coupled to movement of substances	0.684803	1.2758
GOTERM_MF_FAT	GO:0015405~P-P-bond-hydrolysis-driven transmembrane transporter activity	0.730711	1.16821
GOTERM_MF_FAT	GO:0015399~primary active transmembrane transporter activity	0.730711	1.16821
GOTERM_MF_FAT	GO:0016887~ATPase activity	0.798208	0.901963
GOTERM_MF_FAT	GO:0042623~ATPase activity, coupled	0.883755	0.793137
Annotation Cluster 114	Enrichment Score: 0.12840799100964626
Category	Term	PValue	Fold Enrichment
GOTERM_BP_FAT	GO:0030324~lung development	0.728719	1.17262
GOTERM_BP_FAT	GO:0030323~respiratory tube development	0.74064	1.14535
GOTERM_BP_FAT	GO:0060541~respiratory system development	0.763148	1.09444
Annotation Cluster 115	Enrichment Score: 0.11419217885976378
Category	Term	PValue	Fold Enrichment
GOTERM_BP_FAT	GO:0051301~cell division	0.359581	1.51538
GOTERM_BP_FAT	GO:0000280~nuclear division	0.746432	1.13218
GOTERM_BP_FAT	GO:0007067~mitosis	0.746432	1.13218
GOTERM_BP_FAT	GO:0000087~M phase of mitotic cell cycle	0.768504	1.08242
GOTERM_BP_FAT	GO:0048285~organelle fission	0.778903	1.05914
GOTERM_BP_FAT	GO:0022402~cell cycle process	0.822087	0.864035
GOTERM_BP_FAT	GO:0000278~mitotic cell cycle	0.867121	0.812706
GOTERM_BP_FAT	GO:0007049~cell cycle	0.919797	0.746212
GOTERM_BP_FAT	GO:0000279~M phase	0.93311	0.693662
GOTERM_BP_FAT	GO:0022403~cell cycle phase	0.982989	0.507732
Annotation Cluster 116	Enrichment Score: 0.10213089964280832
Category	Term	PValue	Fold Enrichment
GOTERM_BP_FAT	GO:0006163~purine nucleotide metabolic process	0.341074	1.46391
GOTERM_BP_FAT	GO:0006164~purine nucleotide biosynthetic process	0.881024	0.827731
GOTERM_BP_FAT	GO:0009165~nucleotide biosynthetic process	0.942639	0.665541
GOTERM_BP_FAT	GO:0034654~nucleobase, nucleoside, nucleotide and nucleic acid biosynthetic process	0.950872	0.63961
GOTERM_BP_FAT	GO:0034404~nucleobase, nucleoside and nucleotide biosynthetic process	0.950872	0.63961
GOTERM_BP_FAT	GO:0044271~nitrogen compound biosynthetic process	0.952334	0.64888
Annotation Cluster 117	Enrichment Score: 0.08897190614748711
Category	Term	PValue	Fold Enrichment
GOTERM_CC_FAT	GO:0012506~vesicle membrane	0.698535	1.1156
GOTERM_CC_FAT	GO:0030659~cytoplasmic vesicle membrane	0.830454	0.944392
GOTERM_CC_FAT	GO:0044433~cytoplasmic vesicle part	0.932353	0.69623
Annotation Cluster 118	Enrichment Score: 0.0800037197527552
Category	Term	PValue	Fold Enrichment
GOTERM_BP_FAT	GO:0032496~response to lipopolysaccharide	0.778903	1.05914
GOTERM_BP_FAT	GO:0002237~response to molecule of bacterial origin	0.816518	0.975248
GOTERM_BP_FAT	GO:0009617~response to bacterium	0.904773	0.769531
Annotation Cluster 119	Enrichment Score: 0.06899611074275856
Category	Term	PValue	Fold Enrichment
GOTERM_MF_FAT	GO:0016881~acid-amino acid ligase activity	0.77421	0.986881
GOTERM_MF_FAT	GO:0016879~ligase activity, forming carbon-nitrogen bonds	0.849798	0.856168
GOTERM_MF_FAT	GO:0019787~small conjugating protein ligase activity	0.854581	0.889551
KEGG_PATHWAY	rno04120:Ubiquitin mediated proteolysis	0.94208	0.670942
Annotation Cluster 120	Enrichment Score: 0.05101166372872218
Category	Term	PValue	Fold Enrichment
GOTERM_CC_FAT	GO:0005615~extracellular space	0.801937	0.886258
GOTERM_CC_FAT	GO:0044421~extracellular region part	0.892745	0.793061
GOTERM_CC_FAT	GO:0005576~extracellular region	0.981968	0.67077
Annotation Cluster 121	Enrichment Score: 0.03963994117279445
Category	Term	PValue	Fold Enrichment
GOTERM_CC_FAT	GO:0005773~vacuole	0.892903	0.775476
GOTERM_CC_FAT	GO:0005764~lysosome	0.922864	0.722603
GOTERM_CC_FAT	GO:0000323~lytic vacuole	0.922864	0.722603
Annotation Cluster 122	Enrichment Score: 0.008497793561888723
Category	Term	PValue	Fold Enrichment
GOTERM_CC_FAT	GO:0005789~endoplasmic reticulum membrane	0.972204	0.56108
GOTERM_CC_FAT	GO:0042175~nuclear envelope-endoplasmic reticulum network	0.978322	0.532869
GOTERM_CC_FAT	GO:0044432~endoplasmic reticulum part	0.991443	0.449922
