# Supplementary material for: The estrous cycle surpasses sex differences in regulating the transcriptome in the rat medial prefrontal cortex and reveals an underlying role of early growth response 1
Source: Genome Biol. 2015 Dec 2;16:256. doi: 10.1186/s13059-015-0815-x (PMC4667491; doi:10.1186/s13059-015-0815-x)
Supplement: Additional file 15: Table S8. — Description of the reported interaction of estrogens or progestins on synapse-related genes differentially expressed throughout the estrous cycle in our study. (XLSX 35 kb) [file 13059_2015_815_MOESM15_ESM.xlsx]

## Sheet: Additional_data_file_13-Table_S
GeneSymbol	description	log2FoldChange	Interaction	PubMedIDs
Negr1	neuronal growth regulator 1 [Source:RGD Symbol;Acc:708416]	1.232	Estradiol results in decreased expression of NEGR1 mRNA	20068009
Negr1	neuronal growth regulator 1 [Source:RGD Symbol;Acc:708416]	1.232	Estradiol results in decreased expression of NEGR1 mRNA	19484750
Negr1	neuronal growth regulator 1 [Source:RGD Symbol;Acc:708416]	1.232	[Estradiol co-treated with Progesterone] results in decreased expression of NEGR1 mRNA	21453500
Negr1	neuronal growth regulator 1 [Source:RGD Symbol;Acc:708416]	1.232	[Estradiol co-treated with Progesterone] results in decreased expression of NEGR1 mRNA	21453500
Paqr8	progestin and adipoQ receptor family member VIII [Source:RGD Symbol;Acc:1311710]	1.164	Progesterone results in decreased expression of PAQR8 mRNA	23012394
Paqr8	progestin and adipoQ receptor family member VIII [Source:RGD Symbol;Acc:1311710]	1.164	Estradiol results in decreased expression of PAQR8 mRNA	19484750
Syt1	synaptotagmin I [Source:RGD Symbol;Acc:3803]	1.114	Estradiol results in decreased expression of SYT1 mRNA	20106945
Syt1	synaptotagmin I [Source:RGD Symbol;Acc:3803]	1.114	Estrogens results in decreased expression of SYT1 mRNA	21233418
Syt1	synaptotagmin I [Source:RGD Symbol;Acc:3803]	1.114	afimoxifene inhibits the reaction [Estrogens results in decreased expression of SYT1 mRNA]	21233418
Gad2	glutamate decarboxylase 2 [Source:RGD Symbol;Acc:2653]	1.107	Estradiol results in increased expression of GAD2 mRNA	15677881
Gad2	glutamate decarboxylase 2 [Source:RGD Symbol;Acc:2653]	1.107	Ethinyl Estradiol affects the expression of GAD2 mRNA	17555576
Gad2	glutamate decarboxylase 2 [Source:RGD Symbol;Acc:2653]	1.107	Estradiol results in increased expression of GAD2 mRNA	22154832
Gad2	glutamate decarboxylase 2 [Source:RGD Symbol;Acc:2653]	1.107	[Estradiol co-treated with Progesterone] results in decreased expression of GAD2 mRNA	19833106
Gad2	glutamate decarboxylase 2 [Source:RGD Symbol;Acc:2653]	1.107	[Estradiol co-treated with Progesterone] results in increased expression of GAD2 mRNA	22154832
Gad2	glutamate decarboxylase 2 [Source:RGD Symbol;Acc:2653]	1.107	[Estradiol co-treated with Progesterone] results in increased expression of GAD2 mRNA	22154832
Gad2	glutamate decarboxylase 2 [Source:RGD Symbol;Acc:2653]	1.107	Ethinyl Estradiol results in increased expression of GAD2 mRNA	17942748
Gad2	glutamate decarboxylase 2 [Source:RGD Symbol;Acc:2653]	1.107	[Tetrachlorodibenzodioxin co-treated with Ethinyl Estradiol] results in increased expression of GAD2 mRNA	17942748
Gad2	glutamate decarboxylase 2 [Source:RGD Symbol;Acc:2653]	1.107	[Estradiol co-treated with Progesterone] results in decreased expression of GAD2 mRNA	19833106
Kcnd3	potassium voltage-gated channel, Shal-related subfamily, member 3 [Source:RGD Symbol;Acc:68394]	1.1	Ethinyl Estradiol results in decreased expression of KCND3 mRNA	15834898
Kcnd3	potassium voltage-gated channel, Shal-related subfamily, member 3 [Source:RGD Symbol;Acc:68394]	1.1	Ethinyl Estradiol results in decreased expression of KCND3 mRNA	23550701
Kcnd3	potassium voltage-gated channel, Shal-related subfamily, member 3 [Source:RGD Symbol;Acc:68394]	1.1	Progesterone results in increased expression of KCND3 mRNA	22238285
Adcy1	adenylate cyclase 1 (brain) [Source:RGD Symbol;Acc:1309318]	1.078	Estradiol results in increased expression of ADCY1 mRNA	23019147
Adcy1	adenylate cyclase 1 (brain) [Source:RGD Symbol;Acc:1309318]	1.078	Progesterone results in increased expression of ADCY1 mRNA	20864642
Adcy1	adenylate cyclase 1 (brain) [Source:RGD Symbol;Acc:1309318]	1.078	Progesterone results in increased expression of ADCY1 mRNA	19690047
Gabrb3	gamma-aminobutyric acid (GABA) A receptor, beta 3 [Source:RGD Symbol;Acc:2651]	0.997	Estradiol results in increased expression of GABRB3 mRNA	16000229
Gabrb3	gamma-aminobutyric acid (GABA) A receptor, beta 3 [Source:RGD Symbol;Acc:2651]	0.997	[Estradiol co-treated with Progesterone] results in decreased expression of GABRB3 mRNA	19833106
Gabrb3	gamma-aminobutyric acid (GABA) A receptor, beta 3 [Source:RGD Symbol;Acc:2651]	0.997	[Estradiol co-treated with Progesterone] results in decreased expression of GABRB3 mRNA	19833106
Actr2	ARP2 actin-related protein 2 homolog (yeast) [Source:RGD Symbol;Acc:1310826]	0.981	Ethinyl Estradiol results in increased expression of ACTR2 mRNA	17942748
Actr2	ARP2 actin-related protein 2 homolog (yeast) [Source:RGD Symbol;Acc:1310826]	0.981	[Tetrachlorodibenzodioxin co-treated with Ethinyl Estradiol] results in increased expression of ACTR2 mRNA	17942748
Actr2	ARP2 actin-related protein 2 homolog (yeast) [Source:RGD Symbol;Acc:1310826]	0.981	Ethinyl Estradiol affects the expression of ACTR2 mRNA	17555576
Thrb	thyroid hormone receptor beta [Source:RGD Symbol;Acc:3858]	0.912	Progesterone results in increased expression of THRB mRNA	19690047
Thrb	thyroid hormone receptor beta [Source:RGD Symbol;Acc:3858]	0.912	Ethinyl Estradiol affects the expression of THRB mRNA	17222921
Thrb	thyroid hormone receptor beta [Source:RGD Symbol;Acc:3858]	0.912	[metolachlor co-treated with Estradiol] results in increased expression of THRB mRNA	21081129
Gabra2	gamma-aminobutyric acid (GABA) A receptor, alpha 2 [Source:RGD Symbol;Acc:61856]	0.882	Progesterone results in increased expression of GABRA2 mRNA	16000229
Gls	glutaminase [Source:RGD Symbol;Acc:2707]	0.87	Estradiol affects the expression of GLS mRNA	22574217
Gls	glutaminase [Source:RGD Symbol;Acc:2707]	0.87	Ethinyl Estradiol affects the expression of GLS mRNA	20170705
Cacna1e	calcium channel, voltage-dependent, R type, alpha 1E subunit [Source:RGD Symbol;Acc:2246]	0.86	Estradiol results in decreased activity of [CACNA1E protein binds to CACNB3 protein]	23197648
Cacna1e	calcium channel, voltage-dependent, R type, alpha 1E subunit [Source:RGD Symbol;Acc:2246]	0.86	Estradiol promotes the reaction [bisphenol A results in decreased activity of [CACNA1E protein binds to CACNB3 protein]]	23197648
Cacna1e	calcium channel, voltage-dependent, R type, alpha 1E subunit [Source:RGD Symbol;Acc:2246]	0.86	bisphenol A promotes the reaction [Estradiol results in decreased activity of [CACNA1E protein binds to CACNB3 protein]]	23197648
Gsk3b	glycogen synthase kinase 3 beta [Source:RGD Symbol;Acc:70982]	0.855	Estradiol results in increased phosphorylation of GSK3B protein	16076840
Gsk3b	glycogen synthase kinase 3 beta [Source:RGD Symbol;Acc:70982]	0.855	Estradiol inhibits the reaction [Progesterone results in decreased expression of GSK3B mRNA]	17170212
Gsk3b	glycogen synthase kinase 3 beta [Source:RGD Symbol;Acc:70982]	0.855	2-(4-morpholinyl)-8-phenyl-4H-1-benzopyran-4-one inhibits the reaction [Estradiol results in increased phosphorylation of GSK3B protein]	15845746
Gsk3b	glycogen synthase kinase 3 beta [Source:RGD Symbol;Acc:70982]	0.855	2-(4-morpholinyl)-8-phenyl-4H-1-benzopyran-4-one inhibits the reaction [Phytoestrogens results in increased phosphorylation of GSK3B protein]	24726523
Gsk3b	glycogen synthase kinase 3 beta [Source:RGD Symbol;Acc:70982]	0.855	5-alpha-Dihydroprogesterone results in decreased expression of GSK3B protein	17443805
Gsk3b	glycogen synthase kinase 3 beta [Source:RGD Symbol;Acc:70982]	0.855	Progesterone results in decreased expression of GSK3B mRNA	17170212
Gsk3b	glycogen synthase kinase 3 beta [Source:RGD Symbol;Acc:70982]	0.855	Estradiol results in increased phosphorylation of GSK3B protein	15845746
Gsk3b	glycogen synthase kinase 3 beta [Source:RGD Symbol;Acc:70982]	0.855	Estradiol affects the expression of GSK3B mRNA	22574217
Gsk3b	glycogen synthase kinase 3 beta [Source:RGD Symbol;Acc:70982]	0.855	Progesterone results in decreased expression of GSK3B protein	17443805
Gsk3b	glycogen synthase kinase 3 beta [Source:RGD Symbol;Acc:70982]	0.855	Mifepristone inhibits the reaction [Progesterone results in increased phosphorylation of GSK3B protein]	16882987
Gsk3b	glycogen synthase kinase 3 beta [Source:RGD Symbol;Acc:70982]	0.855	Ethinyl Estradiol results in increased expression of GSK3B mRNA	12655037|15576828
Gsk3b	glycogen synthase kinase 3 beta [Source:RGD Symbol;Acc:70982]	0.855	Estradiol inhibits the reaction [Progesterone results in decreased expression of GSK3B mRNA]	17170212
Gsk3b	glycogen synthase kinase 3 beta [Source:RGD Symbol;Acc:70982]	0.855	Progesterone results in increased phosphorylation of GSK3B protein	16882987
Gsk3b	glycogen synthase kinase 3 beta [Source:RGD Symbol;Acc:70982]	0.855	wortmannin inhibits the reaction [Estradiol results in increased phosphorylation of GSK3B protein]	16076840
Gsk3b	glycogen synthase kinase 3 beta [Source:RGD Symbol;Acc:70982]	0.855	Phytoestrogens results in increased phosphorylation of GSK3B protein	24726523
Gsk3b	glycogen synthase kinase 3 beta [Source:RGD Symbol;Acc:70982]	0.855	Progesterone inhibits the reaction [Estradiol results in increased phosphorylation of GSK3B protein]	15845746
Gsk3b	glycogen synthase kinase 3 beta [Source:RGD Symbol;Acc:70982]	0.855	Progesterone inhibits the reaction [Estradiol results in increased phosphorylation of GSK3B protein]	15845746
Gsk3b	glycogen synthase kinase 3 beta [Source:RGD Symbol;Acc:70982]	0.855	fulvestrant inhibits the reaction [Phytoestrogens results in increased phosphorylation of GSK3B protein]	24726523
Gsk3b	glycogen synthase kinase 3 beta [Source:RGD Symbol;Acc:70982]	0.855	Progesterone results in decreased phosphorylation of GSK3B protein	17443805
Kcnd2	potassium voltage-gated channel, Shal-related subfamily, member 2 [Source:RGD Symbol;Acc:68393]	0.846	Progesterone results in increased expression of KCND2 mRNA	22238285
Kcnd2	potassium voltage-gated channel, Shal-related subfamily, member 2 [Source:RGD Symbol;Acc:68393]	0.846	Estradiol results in decreased expression of KCND2 mRNA	19484750
Kcnd2	potassium voltage-gated channel, Shal-related subfamily, member 2 [Source:RGD Symbol;Acc:68393]	0.846	[Estradiol co-treated with Progesterone] results in decreased expression of KCND2 mRNA	20660070
Kcnd2	potassium voltage-gated channel, Shal-related subfamily, member 2 [Source:RGD Symbol;Acc:68393]	0.846	[Estradiol co-treated with Progesterone] results in decreased expression of KCND2 mRNA	20660070
Pgr	progesterone receptor [Source:RGD Symbol;Acc:3317]	0.838	17-alpha-hydroxy-progesterone caproate results in decreased expression of PGR protein	9208491
Pgr	progesterone receptor [Source:RGD Symbol;Acc:3317]	0.838	bisphenol A inhibits the reaction [Estradiol results in increased expression of PGR protein]	21536273
Pgr	progesterone receptor [Source:RGD Symbol;Acc:3317]	0.838	Estradiol promotes the reaction [lead chloride results in increased expression of PGR mRNA]	12746304
Pgr	progesterone receptor [Source:RGD Symbol;Acc:3317]	0.838	Mercury inhibits the reaction [Progesterone binds to PGR protein]	2053848
Pgr	progesterone receptor [Source:RGD Symbol;Acc:3317]	0.838	Zearalenone inhibits the reaction [Progesterone binds to and results in increased activity of PGR protein]	21803136
Pgr	progesterone receptor [Source:RGD Symbol;Acc:3317]	0.838	Estradiol promotes the reaction [cupric chloride results in increased expression of PGR mRNA]	12746304
Pgr	progesterone receptor [Source:RGD Symbol;Acc:3317]	0.838	Progesterone binds to and results in increased activity of PGR protein	15941386
Pgr	progesterone receptor [Source:RGD Symbol;Acc:3317]	0.838	Estradiol promotes the reaction [cobaltous chloride results in increased expression of PGR mRNA]	12746304
Pgr	progesterone receptor [Source:RGD Symbol;Acc:3317]	0.838	Benzo(a)pyrene inhibits the reaction [Estradiol results in increased expression of PGR mRNA]	10822009
Pgr	progesterone receptor [Source:RGD Symbol;Acc:3317]	0.838	Estradiol results in increased expression of PGR mRNA	21715713
Pgr	progesterone receptor [Source:RGD Symbol;Acc:3317]	0.838	ZNF366 protein inhibits the reaction [Progesterone results in increased activity of PGR protein]	20008677
Pgr	progesterone receptor [Source:RGD Symbol;Acc:3317]	0.838	[Progesterone results in increased activity of PGR protein] which results in increased expression of CYP26A1 mRNA	15845616
Pgr	progesterone receptor [Source:RGD Symbol;Acc:3317]	0.838	PGR protein affects the reaction [Progesterone results in decreased expression of WIF1 mRNA]	17556502
Pgr	progesterone receptor [Source:RGD Symbol;Acc:3317]	0.838	Progesterone affects the expression of PGR mRNA	17251523
Pgr	progesterone receptor [Source:RGD Symbol;Acc:3317]	0.838	Estradiol promotes the reaction [cupric chloride results in increased expression of PGR protein]	12746304
Pgr	progesterone receptor [Source:RGD Symbol;Acc:3317]	0.838	17-alpha-Hydroxyprogesterone analog binds to and results in increased activity of PGR protein	18060946
Pgr	progesterone receptor [Source:RGD Symbol;Acc:3317]	0.838	17-alpha-hydroxy-progesterone caproate binds to and results in increased activity of PGR protein	18060946
Pgr	progesterone receptor [Source:RGD Symbol;Acc:3317]	0.838	Estradiol promotes the reaction [cobaltous chloride results in increased expression of PGR protein]	12746304
Pgr	progesterone receptor [Source:RGD Symbol;Acc:3317]	0.838	17-alpha-hydroxy-progesterone caproate binds to PGR protein alternative form	18060946
Pgr	progesterone receptor [Source:RGD Symbol;Acc:3317]	0.838	Estradiol promotes the reaction [Vanadates results in increased expression of PGR protein]	12746304
Pgr	progesterone receptor [Source:RGD Symbol;Acc:3317]	0.838	[Aminoglutethimide co-treated with 17-alpha-hydroxy-progesterone caproate] results in decreased expression of PGR protein	8565696
Pgr	progesterone receptor [Source:RGD Symbol;Acc:3317]	0.838	17-alpha-hydroxy-progesterone caproate binds to PGR protein	18060946
Pgr	progesterone receptor [Source:RGD Symbol;Acc:3317]	0.838	4-hydroxyestradiol results in increased expression of PGR mRNA	9607801
Pgr	progesterone receptor [Source:RGD Symbol;Acc:3317]	0.838	Toxaphene inhibits the reaction [Progesterone binds to PGR protein]	14579009
Pgr	progesterone receptor [Source:RGD Symbol;Acc:3317]	0.838	Estradiol results in increased expression of PGR protein	21536273
Pgr	progesterone receptor [Source:RGD Symbol;Acc:3317]	0.838	Estradiol results in increased expression of PGR mRNA	23306105
Pgr	progesterone receptor [Source:RGD Symbol;Acc:3317]	0.838	[Estrogens, Conjugated (USP) co-treated with Medroxyprogesterone Acetate] results in increased expression of PGR protein	21411722
Pgr	progesterone receptor [Source:RGD Symbol;Acc:3317]	0.838	4-fluorobenzoyl-TN-14003 inhibits the reaction [Estradiol results in increased expression of PGR mRNA]	19584281
Pgr	progesterone receptor [Source:RGD Symbol;Acc:3317]	0.838	Methoxychlor inhibits the reaction [Progesterone binds to PGR protein]	14579009
Pgr	progesterone receptor [Source:RGD Symbol;Acc:3317]	0.838	[8-Bromo Cyclic Adenosine Monophosphate co-treated with Progesterone co-treated with Estradiol] affects the expression of and affects the phosphorylation of PGR protein	23275455
Pgr	progesterone receptor [Source:RGD Symbol;Acc:3317]	0.838	AHR protein inhibits the reaction [Estradiol results in increased expression of PGR mRNA]	22071320
Pgr	progesterone receptor [Source:RGD Symbol;Acc:3317]	0.838	glyceollin inhibits the reaction [Estradiol results in increased expression of PGR mRNA]	19797619
Pgr	progesterone receptor [Source:RGD Symbol;Acc:3317]	0.838	ICI 164384 inhibits the reaction [Estradiol results in increased expression of PGR mRNA]	16242299
Pgr	progesterone receptor [Source:RGD Symbol;Acc:3317]	0.838	BRCA1 protein affects the reaction [Estradiol results in increased expression of PGR mRNA]	18997820
Pgr	progesterone receptor [Source:RGD Symbol;Acc:3317]	0.838	chromous chloride promotes the reaction [Estradiol results in increased expression of PGR mRNA]	12746304
Pgr	progesterone receptor [Source:RGD Symbol;Acc:3317]	0.838	chromous chloride promotes the reaction [Estradiol results in increased expression of PGR protein]	12746304
Pgr	progesterone receptor [Source:RGD Symbol;Acc:3317]	0.838	bisphenol A inhibits the reaction [Estradiol results in increased expression of PGR protein]	21536273
Pgr	progesterone receptor [Source:RGD Symbol;Acc:3317]	0.838	cobaltous chloride promotes the reaction [Estradiol results in increased expression of PGR protein]	12746304
Pgr	progesterone receptor [Source:RGD Symbol;Acc:3317]	0.838	cupric chloride promotes the reaction [Estradiol results in increased expression of PGR mRNA]	12746304
Pgr	progesterone receptor [Source:RGD Symbol;Acc:3317]	0.838	cupric chloride promotes the reaction [Estradiol results in increased expression of PGR protein]	12746304
Pgr	progesterone receptor [Source:RGD Symbol;Acc:3317]	0.838	2-(2-amino-3-methoxyphenyl)-4H-1-benzopyran-4-one inhibits the reaction [Estradiol results in increased expression of PGR mRNA]	20206645
Pgr	progesterone receptor [Source:RGD Symbol;Acc:3317]	0.838	ESR1 protein alternative form inhibits the reaction [Estradiol results in increased expression of PGR mRNA]	20302909
Pgr	progesterone receptor [Source:RGD Symbol;Acc:3317]	0.838	ESR1 protein inhibits the reaction [Estradiol results in increased expression of PGR mRNA]	23384675
Pgr	progesterone receptor [Source:RGD Symbol;Acc:3317]	0.838	[Estradiol co-treated with Tetrachlorodibenzodioxin] results in decreased expression of PGR mRNA	19619570
Pgr	progesterone receptor [Source:RGD Symbol;Acc:3317]	0.838	Estradiol inhibits the reaction [fludioxonil results in increased expression of PGR mRNA]	23436777
Pgr	progesterone receptor [Source:RGD Symbol;Acc:3317]	0.838	Estradiol promotes the reaction [chromous chloride results in increased expression of PGR mRNA]	12746304
Pgr	progesterone receptor [Source:RGD Symbol;Acc:3317]	0.838	Estradiol promotes the reaction [chromous chloride results in increased expression of PGR protein]	12746304
Pgr	progesterone receptor [Source:RGD Symbol;Acc:3317]	0.838	Aldicarb inhibits the reaction [Progesterone results in increased activity of PGR protein]	9126867
Pgr	progesterone receptor [Source:RGD Symbol;Acc:3317]	0.838	Aldrin inhibits the reaction [Progesterone binds to PGR protein]	14579009
Pgr	progesterone receptor [Source:RGD Symbol;Acc:3317]	0.838	cobaltous chloride promotes the reaction [Estradiol results in increased expression of PGR mRNA]	12746304
Pgr	progesterone receptor [Source:RGD Symbol;Acc:3317]	0.838	[Progesterone results in increased activity of PGR protein] which results in increased expression of KLK6 mRNA	15845616
Pgr	progesterone receptor [Source:RGD Symbol;Acc:3317]	0.838	[Progesterone results in increased activity of PGR protein] which results in increased expression of RBP1 mRNA	15845616
Pgr	progesterone receptor [Source:RGD Symbol;Acc:3317]	0.838	Progesterone binds to PGR protein	18060946
Pgr	progesterone receptor [Source:RGD Symbol;Acc:3317]	0.838	ERBB4 protein promotes the reaction [Estradiol results in increased expression of PGR mRNA]	20550710
Pgr	progesterone receptor [Source:RGD Symbol;Acc:3317]	0.838	Estradiol promotes the reaction [Mercuric Chloride results in increased expression of PGR protein]	12746304
Pgr	progesterone receptor [Source:RGD Symbol;Acc:3317]	0.838	Estradiol promotes the reaction [nickel chloride results in increased expression of PGR mRNA]	12746304
Pgr	progesterone receptor [Source:RGD Symbol;Acc:3317]	0.838	Estradiol promotes the reaction [nickel chloride results in increased expression of PGR protein]	12746304
Pgr	progesterone receptor [Source:RGD Symbol;Acc:3317]	0.838	17-alpha-hydroxy-progesterone caproate binds to PGR protein	18060946
Pgr	progesterone receptor [Source:RGD Symbol;Acc:3317]	0.838	Estradiol promotes the reaction [Vanadates results in increased expression of PGR mRNA]	12746304
Pgr	progesterone receptor [Source:RGD Symbol;Acc:3317]	0.838	Progesterone results in increased expression of PGR mRNA	23183084
Pgr	progesterone receptor [Source:RGD Symbol;Acc:3317]	0.838	Progesterone results in increased expression of PGR protein	16326432|18262749
Pgr	progesterone receptor [Source:RGD Symbol;Acc:3317]	0.838	Estradiol results in increased expression of PGR mRNA	11509743|15541753|18281260|23144751|9607801
Pgr	progesterone receptor [Source:RGD Symbol;Acc:3317]	0.838	Estradiol results in increased expression of PGR protein	11145618|11368421
Pgr	progesterone receptor [Source:RGD Symbol;Acc:3317]	0.838	Estradiol results in decreased expression of PGR protein	16728199
Pgr	progesterone receptor [Source:RGD Symbol;Acc:3317]	0.838	11-fluoro-7-(14,14,15,15-pentafluoro-6-methyl-10-thia-6-azapentadecyl)estra-1,3-5(10)-triene-3,17-diol inhibits the reaction [Estradiol results in increased expression of PGR protein]	22127542
Pgr	progesterone receptor [Source:RGD Symbol;Acc:3317]	0.838	bisphenol A inhibits the reaction [Estradiol results in increased expression of PGR protein]	9783916
Pgr	progesterone receptor [Source:RGD Symbol;Acc:3317]	0.838	[Centchroman co-treated with Estradiol] results in decreased expression of PGR protein	15914137
Pgr	progesterone receptor [Source:RGD Symbol;Acc:3317]	0.838	Diethylstilbestrol inhibits the reaction [[Estradiol co-treated with Progesterone] results in increased expression of PGR protein]	18653720
Pgr	progesterone receptor [Source:RGD Symbol;Acc:3317]	0.838	Estradiol affects the expression of PGR mRNA	18790044|24777823
Pgr	progesterone receptor [Source:RGD Symbol;Acc:3317]	0.838	Estradiol affects the expression of PGR protein	18790044
Pgr	progesterone receptor [Source:RGD Symbol;Acc:3317]	0.838	[Estradiol co-treated with Progesterone] results in increased expression of PGR mRNA	18653720
Pgr	progesterone receptor [Source:RGD Symbol;Acc:3317]	0.838	[Estradiol co-treated with Tamoxifen] results in increased expression of PGR protein	19460436
Pgr	progesterone receptor [Source:RGD Symbol;Acc:3317]	0.838	Estradiol promotes the reaction [Progesterone binds to PGR protein]	7414049|8812239
Pgr	progesterone receptor [Source:RGD Symbol;Acc:3317]	0.838	Estradiol results in decreased expression of PGR mRNA	20381596|23209616
Pgr	progesterone receptor [Source:RGD Symbol;Acc:3317]	0.838	Estradiol results in increased expression of PGR mRNA	10397250|11399792|11474214|12399409|12834913|12858169|15456929|15979666|16311018|16414171|16522720|16557470|17033158|19460436|23211298|23288143
Pgr	progesterone receptor [Source:RGD Symbol;Acc:3317]	0.838	Estradiol results in increased expression of PGR protein	12535155|15456929|16557470|16607101|16837883|16837889|19460436|22127542|23211298|24994688|9783916
Pgr	progesterone receptor [Source:RGD Symbol;Acc:3317]	0.838	fulvestrant inhibits the reaction [Estradiol results in decreased expression of PGR mRNA]	23209616
Pgr	progesterone receptor [Source:RGD Symbol;Acc:3317]	0.838	Genistein inhibits the reaction [Estradiol affects the expression of PGR mRNA]	17049845
Pgr	progesterone receptor [Source:RGD Symbol;Acc:3317]	0.838	Isoflavones inhibits the reaction [Estradiol results in increased expression of PGR mRNA]	23288143
Pgr	progesterone receptor [Source:RGD Symbol;Acc:3317]	0.838	Isoflavones promotes the reaction [Estradiol results in increased expression of PGR mRNA]	23288143
Pgr	progesterone receptor [Source:RGD Symbol;Acc:3317]	0.838	ormeloxifene inhibits the reaction [Estradiol results in increased expression of PGR mRNA]	19460436
Pgr	progesterone receptor [Source:RGD Symbol;Acc:3317]	0.838	[Progesterone co-treated with Estradiol] affects the expression of PGR mRNA	24777823
Pgr	progesterone receptor [Source:RGD Symbol;Acc:3317]	0.838	Tamoxifen inhibits the reaction [Estradiol results in increased expression of PGR mRNA]	12834913|19460436
Pgr	progesterone receptor [Source:RGD Symbol;Acc:3317]	0.838	Estradiol results in increased expression of PGR mRNA	16431846
Pgr	progesterone receptor [Source:RGD Symbol;Acc:3317]	0.838	Estrogens results in increased expression of PGR mRNA	19797619
Pgr	progesterone receptor [Source:RGD Symbol;Acc:3317]	0.838	Estrogens results in increased expression of PGR protein alternative form	15806153
Pgr	progesterone receptor [Source:RGD Symbol;Acc:3317]	0.838	fulvestrant inhibits the reaction [Estrogens results in increased expression of PGR protein alternative form]	15806153
Pgr	progesterone receptor [Source:RGD Symbol;Acc:3317]	0.838	glyceollin inhibits the reaction [Estrogens results in increased expression of PGR mRNA]	19797619
Pgr	progesterone receptor [Source:RGD Symbol;Acc:3317]	0.838	Estrogens affects the reaction [Tetrachlorodibenzodioxin results in increased expression of PGR mRNA]	15570619
Pgr	progesterone receptor [Source:RGD Symbol;Acc:3317]	0.838	Estrogens affects the reaction [Tetrachlorodibenzodioxin results in increased expression of PGR protein]	15570619
Pgr	progesterone receptor [Source:RGD Symbol;Acc:3317]	0.838	[Estrogens co-treated with Progesterone] results in increased phosphorylation of PGR protein	21258428
Pgr	progesterone receptor [Source:RGD Symbol;Acc:3317]	0.838	Estrogens results in increased expression of PGR protein	21258428
Pgr	progesterone receptor [Source:RGD Symbol;Acc:3317]	0.838	Estrogens results in increased phosphorylation of PGR protein	21258428
Pgr	progesterone receptor [Source:RGD Symbol;Acc:3317]	0.838	Estrogens affects the expression of PGR	22071320
Pgr	progesterone receptor [Source:RGD Symbol;Acc:3317]	0.838	[Estrogens, Conjugated (USP) co-treated with Medroxyprogesterone Acetate] results in increased expression of PGR protein	21411722
Pgr	progesterone receptor [Source:RGD Symbol;Acc:3317]	0.838	Ethinyl Estradiol results in increased expression of PGR mRNA	18936297
Pgr	progesterone receptor [Source:RGD Symbol;Acc:3317]	0.838	Ethinyl Estradiol results in increased expression of PGR mRNA	17574608
Pgr	progesterone receptor [Source:RGD Symbol;Acc:3317]	0.838	Ethinyl Estradiol affects the expression of PGR mRNA	23300682
Pgr	progesterone receptor [Source:RGD Symbol;Acc:3317]	0.838	Ethinyl Estradiol affects the expression of PGR protein	11218048
Pgr	progesterone receptor [Source:RGD Symbol;Acc:3317]	0.838	[Ethinyl Estradiol co-treated with Progesterone] results in increased expression of PGR protein	14728856
Pgr	progesterone receptor [Source:RGD Symbol;Acc:3317]	0.838	Ethinyl Estradiol results in decreased expression of PGR mRNA	16551644
Pgr	progesterone receptor [Source:RGD Symbol;Acc:3317]	0.838	Ethinyl Estradiol results in increased expression of PGR mRNA	10822019|11218048|12075121|12655037|12834913|15901920|16140622|16183386
Pgr	progesterone receptor [Source:RGD Symbol;Acc:3317]	0.838	Ethinyl Estradiol results in increased expression of PGR protein	16837883
Pgr	progesterone receptor [Source:RGD Symbol;Acc:3317]	0.838	Ursodeoxycholic Acid inhibits the reaction [[Ethinyl Estradiol co-treated with Progesterone] results in increased expression of PGR protein]	14728856
Pgr	progesterone receptor [Source:RGD Symbol;Acc:3317]	0.838	Medroxyprogesterone Acetate promotes the reaction [PGR protein binds to NCOA1 protein]	15937332
Pgr	progesterone receptor [Source:RGD Symbol;Acc:3317]	0.838	Medroxyprogesterone Acetate results in decreased expression of PGR mRNA	20843944
Pgr	progesterone receptor [Source:RGD Symbol;Acc:3317]	0.838	Medroxyprogesterone Acetate results in decreased expression of PGR protein	23183084
Pgr	progesterone receptor [Source:RGD Symbol;Acc:3317]	0.838	Progesterone affects the expression of PGR mRNA	24777823
Pgr	progesterone receptor [Source:RGD Symbol;Acc:3317]	0.838	Medroxyprogesterone Acetate results in decreased expression of PGR protein	2151368
Pgr	progesterone receptor [Source:RGD Symbol;Acc:3317]	0.838	Phytoestrogens results in increased expression of PGR mRNA	16076101
Pgr	progesterone receptor [Source:RGD Symbol;Acc:3317]	0.838	Progesterone results in decreased expression of PGR mRNA	23018184
Pgr	progesterone receptor [Source:RGD Symbol;Acc:3317]	0.838	Progesterone binds to PGR protein	16054490
Pgr	progesterone receptor [Source:RGD Symbol;Acc:3317]	0.838	Progesterone results in increased expression of PGR mRNA	22475373
Pgr	progesterone receptor [Source:RGD Symbol;Acc:3317]	0.838	PGR protein promotes the reaction [Progesterone results in increased abundance of Dinoprostone]	20334988
Pgr	progesterone receptor [Source:RGD Symbol;Acc:3317]	0.838	2,2-(2-chlorophenyl-4'-chlorophenyl)-1,1-dichloroethene inhibits the reaction [Progesterone binds to PGR protein]	2053848
Pgr	progesterone receptor [Source:RGD Symbol;Acc:3317]	0.838	PGR protein affects the reaction [Progesterone inhibits the reaction [TNF protein results in increased expression of PTGS2]]	21543431
Pgr	progesterone receptor [Source:RGD Symbol;Acc:3317]	0.838	Progesterone binds to and results in increased activity of PGR protein	1544902
Pgr	progesterone receptor [Source:RGD Symbol;Acc:3317]	0.838	[Progesterone co-treated with Diethylstilbestrol] results in increased expression of PGR mRNA	21715713
Pgr	progesterone receptor [Source:RGD Symbol;Acc:3317]	0.838	Progesterone results in increased expression of PGR mRNA	21715713
Pgr	progesterone receptor [Source:RGD Symbol;Acc:3317]	0.838	Toxaphene inhibits the reaction [Progesterone binds to PGR protein]	2053848
Pgr	progesterone receptor [Source:RGD Symbol;Acc:3317]	0.838	1-hydroxypyrene inhibits the reaction [Progesterone binds to PGR protein]	9144411
Pgr	progesterone receptor [Source:RGD Symbol;Acc:3317]	0.838	2,2-(2-chlorophenyl-4'-chlorophenyl)-1,1-dichloroethene inhibits the reaction [Progesterone binds to PGR protein]	14579009
Pgr	progesterone receptor [Source:RGD Symbol;Acc:3317]	0.838	2,2-(2-chlorophenyl-4'-chlorophenyl)-1,1-dichloroethene inhibits the reaction [Progesterone results in increased expression of PGR protein]	18262749
Pgr	progesterone receptor [Source:RGD Symbol;Acc:3317]	0.838	4-hydroxy-2',3',4'-5'-tetrachlorobiphenyl inhibits the reaction [Progesterone binds to PGR protein]	9144411
Pgr	progesterone receptor [Source:RGD Symbol;Acc:3317]	0.838	4-hydroxy-2',4',6'-trichlorobiphenyl inhibits the reaction [Progesterone binds to PGR protein]	9144411
Pgr	progesterone receptor [Source:RGD Symbol;Acc:3317]	0.838	6-hydroxychrysene inhibits the reaction [Progesterone binds to PGR protein]	9144411
Pgr	progesterone receptor [Source:RGD Symbol;Acc:3317]	0.838	[8-Bromo Cyclic Adenosine Monophosphate co-treated with Progesterone co-treated with Estradiol] affects the expression of and affects the phosphorylation of PGR protein	23275455
Pgr	progesterone receptor [Source:RGD Symbol;Acc:3317]	0.838	alachlor inhibits the reaction [Progesterone binds to PGR protein]	14579009
Pgr	progesterone receptor [Source:RGD Symbol;Acc:3317]	0.838	[estradiol dipropionate co-treated with trichostatin A] results in decreased expression of PGR protein	15930180
Pgr	progesterone receptor [Source:RGD Symbol;Acc:3317]	0.838	estradiol valerate results in decreased expression of PGR protein	17532555
Pgr	progesterone receptor [Source:RGD Symbol;Acc:3317]	0.838	Apigenin inhibits the reaction [Progesterone binds to PGR protein]	14579009
Pgr	progesterone receptor [Source:RGD Symbol;Acc:3317]	0.838	bendiocarb inhibits the reaction [Progesterone results in increased activity of PGR protein]	9126867
Pgr	progesterone receptor [Source:RGD Symbol;Acc:3317]	0.838	biochanin A inhibits the reaction [Progesterone binds to PGR protein]	14579009
Pgr	progesterone receptor [Source:RGD Symbol;Acc:3317]	0.838	Estradiol promotes the reaction [lead chloride results in increased expression of PGR protein]	12746304
Pgr	progesterone receptor [Source:RGD Symbol;Acc:3317]	0.838	Estradiol promotes the reaction [Mercuric Chloride results in increased expression of PGR mRNA]	12746304
Pgr	progesterone receptor [Source:RGD Symbol;Acc:3317]	0.838	Carbaryl inhibits the reaction [Progesterone results in increased activity of PGR protein]	9126867
Pgr	progesterone receptor [Source:RGD Symbol;Acc:3317]	0.838	Chlordecone inhibits the reaction [Progesterone binds to PGR protein]	14579009
Pgr	progesterone receptor [Source:RGD Symbol;Acc:3317]	0.838	Coal Ash inhibits the reaction [Progesterone results in increased activity of PGR protein]	16198674
Pgr	progesterone receptor [Source:RGD Symbol;Acc:3317]	0.838	Estradiol promotes the reaction [Progesterone binds to PGR protein]	8812239
Pgr	progesterone receptor [Source:RGD Symbol;Acc:3317]	0.838	DDT inhibits the reaction [Progesterone results in increased expression of PGR protein]	18262749
Pgr	progesterone receptor [Source:RGD Symbol;Acc:3317]	0.838	Dichlorodiphenyl Dichloroethylene inhibits the reaction [Progesterone binds to PGR protein]	14579009
Pgr	progesterone receptor [Source:RGD Symbol;Acc:3317]	0.838	Estradiol results in decreased expression of PGR mRNA alternative form	15806153
Pgr	progesterone receptor [Source:RGD Symbol;Acc:3317]	0.838	Estradiol results in decreased expression of PGR protein alternative form	15806153
Pgr	progesterone receptor [Source:RGD Symbol;Acc:3317]	0.838	[Estradiol results in increased activity of ESR1 protein] which results in increased expression of PGR mRNA	22403704
Pgr	progesterone receptor [Source:RGD Symbol;Acc:3317]	0.838	Estradiol results in increased expression of PGR mRNA	10411312|10822009|11179685|11391616|11507064|11813992|11867264|12746304|12822488|15072547|15219790|15913882|16000229|16202921|16242299|16257430|16323292|16393665|16892383|17872378|17904202|18677558|18997820|19041697|19434490|19496085|19584281|19619570|19654927|19797619|20172022|20206645|20302909|20406620|20423157|20540524|20550710|21185374|21795739|22071320|22414680|22609851|22643241|22728919|228…
Pgr	progesterone receptor [Source:RGD Symbol;Acc:3317]	0.838	Estradiol results in increased expression of PGR protein	10411312|11014213|11507064|11606380|11693576|11879974|12429138|12746304|12753421|15218360|16204943|16739346|16892383|17142977|17872378|17904202|20172022|2079700|21536273|22414680|7498097|8504731|8919768|9449681
Pgr	progesterone receptor [Source:RGD Symbol;Acc:3317]	0.838	Estradiol results in increased expression of PGR protein alternative form	15319301
Pgr	progesterone receptor [Source:RGD Symbol;Acc:3317]	0.838	[Estradiol results in increased phosphorylation of and results in increased activity of ESR1 protein] which results in increased expression of PGR mRNA	24586459
Pgr	progesterone receptor [Source:RGD Symbol;Acc:3317]	0.838	fulvestrant inhibits the reaction [Estradiol results in decreased expression of PGR protein alternative form]	15806153
Pgr	progesterone receptor [Source:RGD Symbol;Acc:3317]	0.838	fulvestrant inhibits the reaction [Estradiol results in increased expression of PGR mRNA]	10411312|11391616|12746304|16323292|16892383|17872378|19654927|20206645|20540524
Pgr	progesterone receptor [Source:RGD Symbol;Acc:3317]	0.838	fulvestrant inhibits the reaction [Estradiol results in increased expression of PGR protein]	11014213|12746304|16892383
Pgr	progesterone receptor [Source:RGD Symbol;Acc:3317]	0.838	fulvestrant inhibits the reaction [Estradiol results in increased expression of PGR protein alternative form]	15319301
Pgr	progesterone receptor [Source:RGD Symbol;Acc:3317]	0.838	Mifepristone promotes the reaction [Progesterone affects the expression of PGR mRNA]	22414680
Pgr	progesterone receptor [Source:RGD Symbol;Acc:3317]	0.838	Mitotane inhibits the reaction [Progesterone binds to PGR protein]	14579009
Pgr	progesterone receptor [Source:RGD Symbol;Acc:3317]	0.838	lead chloride promotes the reaction [Estradiol results in increased expression of PGR mRNA]	12746304
Pgr	progesterone receptor [Source:RGD Symbol;Acc:3317]	0.838	lead chloride promotes the reaction [Estradiol results in increased expression of PGR protein]	12746304
Pgr	progesterone receptor [Source:RGD Symbol;Acc:3317]	0.838	Mercuric Chloride promotes the reaction [Estradiol results in increased expression of PGR mRNA]	12746304
Pgr	progesterone receptor [Source:RGD Symbol;Acc:3317]	0.838	Mercuric Chloride promotes the reaction [Estradiol results in increased expression of PGR protein]	12746304
Pgr	progesterone receptor [Source:RGD Symbol;Acc:3317]	0.838	nickel chloride promotes the reaction [Estradiol results in increased expression of PGR mRNA]	12746304
Pgr	progesterone receptor [Source:RGD Symbol;Acc:3317]	0.838	nickel chloride promotes the reaction [Estradiol results in increased expression of PGR protein]	12746304
Pgr	progesterone receptor [Source:RGD Symbol;Acc:3317]	0.838	PGR protein affects the reaction [[Estradiol co-treated with Progesterone] results in increased expression of ITGA1]	11507064
Pgr	progesterone receptor [Source:RGD Symbol;Acc:3317]	0.838	Progesterone inhibits the reaction [Estradiol results in increased expression of PGR mRNA]	21795739
Pgr	progesterone receptor [Source:RGD Symbol;Acc:3317]	0.838	Raloxifene inhibits the reaction [Estradiol results in increased expression of PGR mRNA]	21185374
Pgr	progesterone receptor [Source:RGD Symbol;Acc:3317]	0.838	resveratrol inhibits the reaction [Estradiol results in increased expression of PGR mRNA]	11507064|11813992
Pgr	progesterone receptor [Source:RGD Symbol;Acc:3317]	0.838	resveratrol inhibits the reaction [Estradiol results in increased expression of PGR protein]	11507064|11606380
Pgr	progesterone receptor [Source:RGD Symbol;Acc:3317]	0.838	resveratrol inhibits the reaction [PGR protein affects the reaction [[Estradiol co-treated with Progesterone] results in increased expression of ITGA1]]	11507064
Pgr	progesterone receptor [Source:RGD Symbol;Acc:3317]	0.838	Tamoxifen inhibits the reaction [Estradiol results in increased expression of PGR mRNA]	19434490|19797619|20406620
Pgr	progesterone receptor [Source:RGD Symbol;Acc:3317]	0.838	Tetrachlorodibenzodioxin inhibits the reaction [Estradiol results in increased expression of PGR mRNA]	10822009|11179685
Pgr	progesterone receptor [Source:RGD Symbol;Acc:3317]	0.838	U 0126 promotes the reaction [Tamoxifen inhibits the reaction [Estradiol results in increased expression of PGR mRNA]]	20406620
Pgr	progesterone receptor [Source:RGD Symbol;Acc:3317]	0.838	Valproic Acid promotes the reaction [Estradiol results in increased expression of PGR mRNA]	19772891
Pgr	progesterone receptor [Source:RGD Symbol;Acc:3317]	0.838	Vanadates promotes the reaction [Estradiol results in increased expression of PGR mRNA]	12746304
Pgr	progesterone receptor [Source:RGD Symbol;Acc:3317]	0.838	Vanadates promotes the reaction [Estradiol results in increased expression of PGR protein]	12746304
Pgr	progesterone receptor [Source:RGD Symbol;Acc:3317]	0.838	Coumestrol inhibits the reaction [Estradiol results in increased expression of PGR protein]	11368421
Pgr	progesterone receptor [Source:RGD Symbol;Acc:3317]	0.838	ESR2 affects the reaction [Estradiol results in increased expression of PGR protein]	11145618
Pgr	progesterone receptor [Source:RGD Symbol;Acc:3317]	0.838	Estradiol affects the expression of PGR mRNA	21195146
Pgr	progesterone receptor [Source:RGD Symbol;Acc:3317]	0.838	Estradiol affects the expression of PGR protein	23552522
Pgr	progesterone receptor [Source:RGD Symbol;Acc:3317]	0.838	Estradiol affects the reaction [CYP19A1 affects the expression of PGR mRNA]	11985600
Pgr	progesterone receptor [Source:RGD Symbol;Acc:3317]	0.838	[Estradiol co-treated with 2,2-bis(4-hydroxyphenyl)-1,1,1-trichloroethane] results in decreased expression of PGR mRNA	11509743
Pgr	progesterone receptor [Source:RGD Symbol;Acc:3317]	0.838	[Estradiol co-treated with 2,2-bis(4-hydroxyphenyl)-1,1,1-trichloroethane] results in increased expression of PGR mRNA	11509743
Pgr	progesterone receptor [Source:RGD Symbol;Acc:3317]	0.838	[Estradiol co-treated with Methoxychlor metabolite] results in decreased expression of PGR mRNA	11509743
Pgr	progesterone receptor [Source:RGD Symbol;Acc:3317]	0.838	[Estradiol co-treated with Methoxychlor metabolite] results in increased expression of PGR mRNA	11509743
Pgr	progesterone receptor [Source:RGD Symbol;Acc:3317]	0.838	Estradiol results in decreased expression of PGR mRNA	11509743|16985261
Pgr	progesterone receptor [Source:RGD Symbol;Acc:3317]	0.838	Estradiol promotes the reaction [Progesterone binds to PGR protein]	7414049|8812239
Pgr	progesterone receptor [Source:RGD Symbol;Acc:3317]	0.838	[Estrogens co-treated with Progesterone] results in increased phosphorylation of PGR protein	21258428
Pgr	progesterone receptor [Source:RGD Symbol;Acc:3317]	0.838	Propoxur inhibits the reaction [Progesterone results in increased activity of PGR protein]	9126867
Pgr	progesterone receptor [Source:RGD Symbol;Acc:3317]	0.838	resveratrol inhibits the reaction [PGR protein affects the reaction [[Estradiol co-treated with Progesterone] results in increased expression of ITGA1]]	11507064
Pgr	progesterone receptor [Source:RGD Symbol;Acc:3317]	0.838	Soot inhibits the reaction [Progesterone results in increased activity of PGR protein]	16198674
Pgr	progesterone receptor [Source:RGD Symbol;Acc:3317]	0.838	o,p'-DDT promotes the reaction [Progesterone binds to PGR protein]	7414049
Pgr	progesterone receptor [Source:RGD Symbol;Acc:3317]	0.838	Vehicle Emissions inhibits the reaction [Progesterone results in increased activity of PGR protein]	16198674
Pgr	progesterone receptor [Source:RGD Symbol;Acc:3317]	0.838	vinclozolin inhibits the reaction [Progesterone binds to PGR protein]	14579009
Pgr	progesterone receptor [Source:RGD Symbol;Acc:3317]	0.838	vinclozolin inhibits the reaction [Progesterone results in increased expression of PGR protein]	18262749
Pgr	progesterone receptor [Source:RGD Symbol;Acc:3317]	0.838	zearalenol promotes the reaction [Progesterone binds to and results in increased activity of PGR protein]	21803136
Pgr	progesterone receptor [Source:RGD Symbol;Acc:3317]	0.838	Progesterone results in increased activity of PGR protein	16284289
Pgr	progesterone receptor [Source:RGD Symbol;Acc:3317]	0.838	Progesterone results in increased expression of PGR mRNA	10888668
Pgr	progesterone receptor [Source:RGD Symbol;Acc:3317]	0.838	Simazine inhibits the reaction [Progesterone binds to PGR protein]	8812239
Pgr	progesterone receptor [Source:RGD Symbol;Acc:3317]	0.838	[Progesterone binds to and results in increased activity of PGR protein] which results in increased expression of DMBT1 mRNA	15941386
Pgr	progesterone receptor [Source:RGD Symbol;Acc:3317]	0.838	Progesterone affects the expression of PGR mRNA	21291521
Pgr	progesterone receptor [Source:RGD Symbol;Acc:3317]	0.838	Progesterone affects the expression of PGR protein	21291521
Pgr	progesterone receptor [Source:RGD Symbol;Acc:3317]	0.838	[lipopolysaccharide, E coli O55-B5 co-treated with Progesterone] results in decreased expression of PGR protein alternative form	23409146
Pgr	progesterone receptor [Source:RGD Symbol;Acc:3317]	0.838	PGR gene mutant form inhibits the reaction [Progesterone results in increased expression of CCNG1 mRNA]	15661853
Pgr	progesterone receptor [Source:RGD Symbol;Acc:3317]	0.838	PGR protein affects the reaction [Progesterone results in decreased expression of BMP2 mRNA]	17556502
Pgr	progesterone receptor [Source:RGD Symbol;Acc:3317]	0.838	PGR protein affects the reaction [Progesterone results in decreased expression of BMP5 mRNA]	17556502
Pgr	progesterone receptor [Source:RGD Symbol;Acc:3317]	0.838	Progestins affects the localization of and results in increased phosphorylation of and results in increased activity of PGR protein	15862825
Pgr	progesterone receptor [Source:RGD Symbol;Acc:3317]	0.838	[Progestins results in increased activity of PGR protein] which results in increased expression of VEGFA	15845615
Pgr	progesterone receptor [Source:RGD Symbol;Acc:3317]	0.838	Progesterone results in decreased expression of PGR mRNA	22238285
Pgr	progesterone receptor [Source:RGD Symbol;Acc:3317]	0.838	Progesterone results in decreased expression of PGR protein alternative form	23409146
Pgr	progesterone receptor [Source:RGD Symbol;Acc:3317]	0.838	[Progesterone results in increased activity of PGR protein] which results in decreased expression of RBP4 mRNA	15845616
Pgr	progesterone receptor [Source:RGD Symbol;Acc:3317]	0.838	[Progesterone results in increased activity of PGR protein] which results in increased expression of ADH5 mRNA	15845616
Pgr	progesterone receptor [Source:RGD Symbol;Acc:3317]	0.838	[Progesterone results in increased activity of PGR protein] which results in increased expression of ALDH1A1 mRNA	15845616
Pgr	progesterone receptor [Source:RGD Symbol;Acc:3317]	0.838	[Progesterone results in increased activity of PGR protein] which results in increased expression of CITED2 mRNA	15845616
Pgr	progesterone receptor [Source:RGD Symbol;Acc:3317]	0.838	Progesterone binds to PGR protein	14579009|18060946
Pgr	progesterone receptor [Source:RGD Symbol;Acc:3317]	0.838	[Progesterone results in increased activity of PGR protein] which results in increased expression of GATA2 mRNA	15845616
Pgr	progesterone receptor [Source:RGD Symbol;Acc:3317]	0.838	[Progesterone results in increased activity of PGR protein] which results in increased expression of KLK5 mRNA	15845616
Pgr	progesterone receptor [Source:RGD Symbol;Acc:3317]	0.838	[Progesterone co-treated with 4-hydroxy-2',3',4'-5'-tetrachlorobiphenyl] results in decreased expression of PGR mRNA	9144411
Pgr	progesterone receptor [Source:RGD Symbol;Acc:3317]	0.838	bisphenol A inhibits the reaction [Progesterone binds to PGR protein]	14579009
Pgr	progesterone receptor [Source:RGD Symbol;Acc:3317]	0.838	Butylated Hydroxyanisole inhibits the reaction [Progesterone binds to PGR protein]	14579009
Pgr	progesterone receptor [Source:RGD Symbol;Acc:3317]	0.838	Progesterone binds to and results in increased activity of PGR protein	15976512
Pgr	progesterone receptor [Source:RGD Symbol;Acc:3317]	0.838	Progesterone results in decreased expression of PGR	15271478
Pgr	progesterone receptor [Source:RGD Symbol;Acc:3317]	0.838	Progesterone results in decreased expression of PGR protein	16728199
Pgr	progesterone receptor [Source:RGD Symbol;Acc:3317]	0.838	Atrazine inhibits the reaction [Progesterone binds to PGR protein]	8812239
Pgr	progesterone receptor [Source:RGD Symbol;Acc:3317]	0.838	Diethylstilbestrol inhibits the reaction [[Estradiol co-treated with Progesterone] results in increased expression of PGR protein]	18653720
Pgr	progesterone receptor [Source:RGD Symbol;Acc:3317]	0.838	[Estradiol co-treated with Progesterone] results in increased expression of PGR mRNA	18653720
Pgr	progesterone receptor [Source:RGD Symbol;Acc:3317]	0.838	Dichlorodiphenyl Dichloroethylene inhibits the reaction [Progesterone results in increased expression of PGR protein]	18262749
Pgr	progesterone receptor [Source:RGD Symbol;Acc:3317]	0.838	Endosulfan inhibits the reaction [Progesterone binds to PGR protein]	14579009
Pgr	progesterone receptor [Source:RGD Symbol;Acc:3317]	0.838	[Ethinyl Estradiol co-treated with Progesterone] results in increased expression of PGR protein	14728856
Pgr	progesterone receptor [Source:RGD Symbol;Acc:3317]	0.838	[Mifepristone binds to and results in decreased activity of PGR protein] which results in decreased susceptibility to Progesterone	20726854
Pgr	progesterone receptor [Source:RGD Symbol;Acc:3317]	0.838	Mifepristone inhibits the reaction [Progesterone results in increased expression of PGR mRNA]	10888668
Pgr	progesterone receptor [Source:RGD Symbol;Acc:3317]	0.838	Industrial Waste inhibits the reaction [Progesterone results in increased expression of PGR protein]	18262749
Pgr	progesterone receptor [Source:RGD Symbol;Acc:3317]	0.838	kaempferol inhibits the reaction [Progesterone binds to PGR protein]	14579009
Pgr	progesterone receptor [Source:RGD Symbol;Acc:3317]	0.838	Progesterone affects the localization of PGR protein	10888668|20726854
Pgr	progesterone receptor [Source:RGD Symbol;Acc:3317]	0.838	Progesterone binds to PGR protein	4375319|7414049
Pgr	progesterone receptor [Source:RGD Symbol;Acc:3317]	0.838	[Progesterone co-treated with Estradiol] affects the expression of PGR mRNA	24777823
Pgr	progesterone receptor [Source:RGD Symbol;Acc:3317]	0.838	Mifepristone inhibits the reaction [Progesterone results in increased expression of PGR protein]	18262749
Pgr	progesterone receptor [Source:RGD Symbol;Acc:3317]	0.838	estradiol 3-benzoate results in increased expression of PGR protein	15456929
Pgr	progesterone receptor [Source:RGD Symbol;Acc:3317]	0.838	estradiol 3-benzoate results in increased expression of PGR protein alternative form	15778002
Pgr	progesterone receptor [Source:RGD Symbol;Acc:3317]	0.838	Ursodeoxycholic Acid inhibits the reaction [[Ethinyl Estradiol co-treated with Progesterone] results in increased expression of PGR protein]	14728856
Pgr	progesterone receptor [Source:RGD Symbol;Acc:3317]	0.838	nonylphenol inhibits the reaction [Progesterone binds to PGR protein]	14579009
Pgr	progesterone receptor [Source:RGD Symbol;Acc:3317]	0.838	Progesterone binds to and results in increased activity of PGR protein	15845616
Pgr	progesterone receptor [Source:RGD Symbol;Acc:3317]	0.838	Progesterone binds to PGR protein	14667981
Pgr	progesterone receptor [Source:RGD Symbol;Acc:3317]	0.838	Progesterone results in increased expression of PGR	17510236
Pgr	progesterone receptor [Source:RGD Symbol;Acc:3317]	0.838	[Progesterone Congeners results in increased activity of PGR protein] which results in increased expression of VEGFA	15845615
Pgr	progesterone receptor [Source:RGD Symbol;Acc:3317]	0.838	Mifepristone inhibits the reaction [[Progestins results in increased activity of PGR protein] which results in increased expression of VEGFA]	15845615
Pgr	progesterone receptor [Source:RGD Symbol;Acc:3317]	0.838	Permethrin inhibits the reaction [Progesterone results in increased expression of PGR protein]	16326432
Pgr	progesterone receptor [Source:RGD Symbol;Acc:3317]	0.838	PGR protein affects the reaction [[Estradiol co-treated with Progesterone] results in increased expression of ITGA1]	11507064
Pgr	progesterone receptor [Source:RGD Symbol;Acc:3317]	0.838	Progestins binds to and results in increased activity of PGR protein	23183084
Pgr	progesterone receptor [Source:RGD Symbol;Acc:3317]	0.838	estradiol 3-benzoate results in increased expression of PGR mRNA	19574278
Pgr	progesterone receptor [Source:RGD Symbol;Acc:3317]	0.838	DDT inhibits the reaction [Progesterone binds to PGR protein]	14579009
Pgr	progesterone receptor [Source:RGD Symbol;Acc:3317]	0.838	Progesterone results in decreased expression of PGR mRNA	22414680
Pgr	progesterone receptor [Source:RGD Symbol;Acc:3317]	0.838	[estradiol dipropionate co-treated with Butyrates] results in decreased expression of PGR protein	15930180
Pgr	progesterone receptor [Source:RGD Symbol;Acc:3317]	0.838	Progesterone binds to and results in increased activity of PGR protein	15189034|1544902|18060946|21803136
Pgr	progesterone receptor [Source:RGD Symbol;Acc:3317]	0.838	[Progesterone co-treated with 4-hydroxy-2',4',6'-trichlorobiphenyl] results in decreased expression of PGR mRNA	9144411
Pgr	progesterone receptor [Source:RGD Symbol;Acc:3317]	0.838	Progesterone binds to PGR protein alternative form	18060946
Pgr	progesterone receptor [Source:RGD Symbol;Acc:3317]	0.838	[Progesterone co-treated with 1-hydroxypyrene] results in decreased expression of PGR mRNA	9144411
Pgr	progesterone receptor [Source:RGD Symbol;Acc:3317]	0.838	fenvalerate inhibits the reaction [Progesterone results in increased expression of PGR protein]	16326432
Pgr	progesterone receptor [Source:RGD Symbol;Acc:3317]	0.838	Progesterone inhibits the reaction [Estradiol results in increased expression of PGR mRNA]	21795739
Pgr	progesterone receptor [Source:RGD Symbol;Acc:3317]	0.838	[Progesterone co-treated with 6-hydroxychrysene] results in decreased expression of PGR mRNA	9144411
Pgr	progesterone receptor [Source:RGD Symbol;Acc:3317]	0.838	[Progesterone co-treated with Endosulfan] results in decreased expression of PGR mRNA	9144411
Pgr	progesterone receptor [Source:RGD Symbol;Acc:3317]	0.838	[Progesterone co-treated with Lindane] results in decreased expression of PGR mRNA	9144411
Pgr	progesterone receptor [Source:RGD Symbol;Acc:3317]	0.838	Progesterone results in increased activity of PGR protein	15806153|16198674|20008677
Pgr	progesterone receptor [Source:RGD Symbol;Acc:3317]	0.838	[Progesterone affects the activity of PGR protein alternative form] which affects the expression of AREG mRNA	15866122
Pgr	progesterone receptor [Source:RGD Symbol;Acc:3317]	0.838	[Progesterone affects the activity of PGR protein alternative form] which affects the expression of IGFBP3 mRNA	15866122
Pgr	progesterone receptor [Source:RGD Symbol;Acc:3317]	0.838	Progesterone results in decreased expression of PGR protein	23183084
Pgr	progesterone receptor [Source:RGD Symbol;Acc:3317]	0.838	o,p'-DDT inhibits the reaction [Progesterone results in increased expression of PGR protein]	18262749
Pgr	progesterone receptor [Source:RGD Symbol;Acc:3317]	0.838	oxamyl inhibits the reaction [Progesterone results in increased activity of PGR protein]	9126867
Pgr	progesterone receptor [Source:RGD Symbol;Acc:3317]	0.838	Endosulfan inhibits the reaction [Progesterone results in increased expression of PGR protein]	18262749
Pgr	progesterone receptor [Source:RGD Symbol;Acc:3317]	0.838	Estradiol promotes the reaction [Progesterone binds to PGR protein]	8812239
Pgr	progesterone receptor [Source:RGD Symbol;Acc:3317]	0.838	Methomyl inhibits the reaction [Progesterone results in increased activity of PGR protein]	9126867
Pgr	progesterone receptor [Source:RGD Symbol;Acc:3317]	0.838	phthalic acid analog inhibits the reaction [Progesterone binds to PGR protein]	14579009
Pgr	progesterone receptor [Source:RGD Symbol;Acc:3317]	0.838	Particulate Matter inhibits the reaction [Progesterone results in increased activity of PGR protein]	16198674
Pgr	progesterone receptor [Source:RGD Symbol;Acc:3317]	0.838	Lindane inhibits the reaction [Progesterone binds to PGR protein]	14579009
Pgr	progesterone receptor [Source:RGD Symbol;Acc:3317]	0.838	[Progesterone affects the activity of PGR protein alternative form] which affects the expression of ITGB4 mRNA	15866122
Pgr	progesterone receptor [Source:RGD Symbol;Acc:3317]	0.838	nonachlor inhibits the reaction [Progesterone binds to PGR protein]	14579009
Pgr	progesterone receptor [Source:RGD Symbol;Acc:3317]	0.838	[Progesterone affects the activity of PGR protein alternative form] which affects the expression of MT1L mRNA	15866122
Pgr	progesterone receptor [Source:RGD Symbol;Acc:3317]	0.838	Progesterone promotes the reaction [PGR protein results in increased expression of CXCL14 mRNA]	19903701
Pgr	progesterone receptor [Source:RGD Symbol;Acc:3317]	0.838	o,p'-DDT inhibits the reaction [Progesterone binds to PGR protein]	14579009
Pgr	progesterone receptor [Source:RGD Symbol;Acc:3317]	0.838	nonylphenol inhibits the reaction [Progesterone results in increased expression of PGR protein]	18262749
Tacr3	tachykinin receptor 3 [Source:RGD Symbol;Acc:3810]	0.834	estradiol-17 beta-benzoate results in decreased expression of TACR3 mRNA	19627578
Pdzd2	PDZ domain containing 2 [Source:RGD Symbol;Acc:619958]	0.831	Progesterone results in increased expression of PDZD2 mRNA	17404688
Pdzd2	PDZ domain containing 2 [Source:RGD Symbol;Acc:619958]	0.831	[Estradiol co-treated with Progesterone] results in increased expression of PDZD2 mRNA	20660070
Pdzd2	PDZ domain containing 2 [Source:RGD Symbol;Acc:619958]	0.831	[Progesterone co-treated with Estradiol] results in increased expression of PDZD2 mRNA	17404688
Pdzd2	PDZ domain containing 2 [Source:RGD Symbol;Acc:619958]	0.831	[Progesterone co-treated with Estradiol] results in increased expression of PDZD2 mRNA	17404688
Pdzd2	PDZ domain containing 2 [Source:RGD Symbol;Acc:619958]	0.831	[Estradiol co-treated with Progesterone] results in increased expression of PDZD2 mRNA	20660070
Pja2	praja ring finger 2, E3 ubiquitin protein ligase [Source:RGD Symbol;Acc:620273]	0.823	Ethinyl Estradiol results in decreased expression of PJA2 mRNA	15576828
Nf1	neurofibromin 1 [Source:RGD Symbol;Acc:3168]	0.82	Estradiol results in increased expression of NF1 mRNA	19429434
Gabrg2	gamma-aminobutyric acid (GABA) A receptor, gamma 2 [Source:RGD Symbol;Acc:61966]	0.806	[Estradiol co-treated with Progesterone] results in decreased expression of GABRG2 mRNA	19833106
Gabrg2	gamma-aminobutyric acid (GABA) A receptor, gamma 2 [Source:RGD Symbol;Acc:61966]	0.806	[Estradiol co-treated with Progesterone] results in decreased expression of GABRG2 mRNA	19833106
Sh3rf1	SH3 domain containing ring finger 1 [Source:RGD Symbol;Acc:735154]	0.805	afimoxifene inhibits the reaction [Estrogens results in decreased expression of SH3RF1 mRNA]	21233418
Sh3rf1	SH3 domain containing ring finger 1 [Source:RGD Symbol;Acc:735154]	0.805	Estrogens results in decreased expression of SH3RF1 mRNA	21233418
Gabra4	gamma-aminobutyric acid (GABA) A receptor, alpha 4 [Source:RGD Symbol;Acc:621670]	0.787	[Estradiol co-treated with Progesterone] affects the expression of GABRA4 mRNA	19833106
Gabra4	gamma-aminobutyric acid (GABA) A receptor, alpha 4 [Source:RGD Symbol;Acc:621670]	0.787	Progesterone affects the expression of GABRA4 protein	12522171|15834956
Gabra4	gamma-aminobutyric acid (GABA) A receptor, alpha 4 [Source:RGD Symbol;Acc:621670]	0.787	Estradiol affects the expression of GABRA4 mRNA	16000229
Gabra4	gamma-aminobutyric acid (GABA) A receptor, alpha 4 [Source:RGD Symbol;Acc:621670]	0.787	[Estradiol co-treated with Progesterone] affects the expression of GABRA4 mRNA	19833106
Gabra4	gamma-aminobutyric acid (GABA) A receptor, alpha 4 [Source:RGD Symbol;Acc:621670]	0.787	Estradiol results in decreased expression of GABRA4 mRNA	19833106
Gabra4	gamma-aminobutyric acid (GABA) A receptor, alpha 4 [Source:RGD Symbol;Acc:621670]	0.787	[Progesterone co-treated with estradiol 3-benzoate] results in decreased expression of GABRA4 mRNA	19394921
Gabra4	gamma-aminobutyric acid (GABA) A receptor, alpha 4 [Source:RGD Symbol;Acc:621670]	0.787	[Progesterone co-treated with estradiol 3-benzoate] results in decreased expression of GABRA4 mRNA	19394921
Gabra4	gamma-aminobutyric acid (GABA) A receptor, alpha 4 [Source:RGD Symbol;Acc:621670]	0.787	GABRA4 protein affects the susceptibility to Progesterone	12522171
Nrp1	neuropilin 1 [Source:RGD Symbol;Acc:621588]	0.773	[Estradiol co-treated with Progesterone] results in decreased expression of NRP1 mRNA	20660070
Nrp1	neuropilin 1 [Source:RGD Symbol;Acc:621588]	0.773	Estradiol results in increased expression of NRP1 mRNA	14664709
Nrp1	neuropilin 1 [Source:RGD Symbol;Acc:621588]	0.773	[Estradiol co-treated with Progesterone] results in decreased expression of NRP1 mRNA	20660070
Nrp1	neuropilin 1 [Source:RGD Symbol;Acc:621588]	0.773	Ethinyl Estradiol results in increased expression of NRP1 mRNA	18936297
Robo1	roundabout, axon guidance receptor, homolog 1 (Drosophila) [Source:RGD Symbol;Acc:61941]	0.74	[Estradiol co-treated with Progesterone] results in decreased expression of ROBO1 mRNA	20660070
Robo1	roundabout, axon guidance receptor, homolog 1 (Drosophila) [Source:RGD Symbol;Acc:61941]	0.74	Progesterone results in decreased expression of ROBO1 mRNA	23012394
Robo1	roundabout, axon guidance receptor, homolog 1 (Drosophila) [Source:RGD Symbol;Acc:61941]	0.74	Ethinyl Estradiol results in increased expression of ROBO1 mRNA	17942748
Robo1	roundabout, axon guidance receptor, homolog 1 (Drosophila) [Source:RGD Symbol;Acc:61941]	0.74	[Tetrachlorodibenzodioxin co-treated with Ethinyl Estradiol] results in increased expression of ROBO1 mRNA	17942748
Robo1	roundabout, axon guidance receptor, homolog 1 (Drosophila) [Source:RGD Symbol;Acc:61941]	0.74	[Estradiol co-treated with Progesterone] results in decreased expression of ROBO1 mRNA	20660070
Map2k4	mitogen activated protein kinase kinase 4 [Source:RGD Symbol;Acc:1307040]	0.73	Ethinyl Estradiol results in increased expression of MAP2K4 mRNA	17606305
Map2k4	mitogen activated protein kinase kinase 4 [Source:RGD Symbol;Acc:1307040]	0.73	IGF1R mutant form inhibits the reaction [Estradiol results in increased expression of MAP2K4 mRNA]	23094148
Map2k4	mitogen activated protein kinase kinase 4 [Source:RGD Symbol;Acc:1307040]	0.73	Estradiol results in increased expression of MAP2K4 mRNA	23094148
Unc13c	unc-13 homolog C (C. elegans) [Source:RGD Symbol;Acc:628592]	0.722	Progesterone results in increased expression of UNC13C mRNA	19690047
Htr1b	5-hydroxytryptamine (serotonin) receptor 1B, G protein-coupled [Source:RGD Symbol;Acc:2846]	0.711	Estradiol affects the expression of HTR1B mRNA	12008023
Cacnb4	calcium channel, voltage-dependent, beta 4 subunit [Source:RGD Symbol;Acc:68385]	0.694	Estradiol results in increased expression of CACNB4 mRNA	19484750
Cacnb4	calcium channel, voltage-dependent, beta 4 subunit [Source:RGD Symbol;Acc:68385]	0.694	Ethinyl Estradiol affects the expression of CACNB4 mRNA	17555576
Cacnb4	calcium channel, voltage-dependent, beta 4 subunit [Source:RGD Symbol;Acc:68385]	0.694	[Estradiol binds to ESR2 protein] which results in increased expression of CACNB4 mRNA	20404318
Cacnb4	calcium channel, voltage-dependent, beta 4 subunit [Source:RGD Symbol;Acc:68385]	0.694	Estradiol affects the expression of CACNB4 mRNA	14699072
Cacnb4	calcium channel, voltage-dependent, beta 4 subunit [Source:RGD Symbol;Acc:68385]	0.694	Estradiol results in decreased expression of CACNB4 mRNA	20068009
Cacna1c	calcium channel, voltage-dependent, L type, alpha 1C subunit [Source:RGD Symbol;Acc:2245]	0.692	Progesterone results in increased expression of CACNA1C mRNA	20726854
Snap91	synaptosomal-associated protein 91 [Source:RGD Symbol;Acc:69276]	0.677	Ethinyl Estradiol results in increased expression of SNAP91 mRNA	18084045
Cadm1	cell adhesion molecule 1 [Source:RGD Symbol;Acc:1310999]	0.676	[Estradiol co-treated with Progesterone] results in decreased expression of CADM1 mRNA	20660070
Cadm1	cell adhesion molecule 1 [Source:RGD Symbol;Acc:1310999]	0.676	[Estradiol co-treated with Progesterone] results in decreased expression of CADM1 mRNA	20660070
Rims1	regulating synaptic membrane exocytosis 1 [Source:RGD Symbol;Acc:620000]	0.649	Ethinyl Estradiol results in decreased expression of RIMS1 mRNA	15834898
Synm	synemin, intermediate filament protein [Source:RGD Symbol;Acc:727872]	0.642	Ethinyl Estradiol affects the expression of SYNM mRNA	25064622
Synm	synemin, intermediate filament protein [Source:RGD Symbol;Acc:727872]	0.642	Progesterone results in increased expression of SYNM mRNA	22238285
Htr1a	5-hydroxytryptamine (serotonin) receptor 1A, G protein-coupled [Source:RGD Symbol;Acc:2845]	0.633	Estradiol results in decreased expression of HTR1A protein	22265196
Htr1a	5-hydroxytryptamine (serotonin) receptor 1A, G protein-coupled [Source:RGD Symbol;Acc:2845]	0.633	[Estradiol co-treated with Bucladesine co-treated with Medroxyprogesterone Acetate] results in increased expression of HTR1A mRNA	20823114
Htr1a	5-hydroxytryptamine (serotonin) receptor 1A, G protein-coupled [Source:RGD Symbol;Acc:2845]	0.633	[Estradiol co-treated with Bucladesine co-treated with Medroxyprogesterone Acetate] results in increased expression of HTR1A mRNA	20823114
Htr1a	5-hydroxytryptamine (serotonin) receptor 1A, G protein-coupled [Source:RGD Symbol;Acc:2845]	0.633	Estradiol inhibits the reaction [[8-Hydroxy-2-(di-n-propylamino)tetralin binds to and results in decreased activity of HTR1A protein] which results in increased expression of POMC protein modified form]	22265196
Htr1a	5-hydroxytryptamine (serotonin) receptor 1A, G protein-coupled [Source:RGD Symbol;Acc:2845]	0.633	[Estradiol promotes the reaction [PARP1 protein binds to HTR1A promoter mutant form]] which results in decreased expression of HTR1A mRNA	21990073|21990073
Htr1a	5-hydroxytryptamine (serotonin) receptor 1A, G protein-coupled [Source:RGD Symbol;Acc:2845]	0.633	GPER1 protein affects the reaction [Estradiol results in decreased expression of HTR1A protein]	22265196
Htr1a	5-hydroxytryptamine (serotonin) receptor 1A, G protein-coupled [Source:RGD Symbol;Acc:2845]	0.633	Estradiol results in increased expression of HTR1A mRNA	22265196
Htr1a	5-hydroxytryptamine (serotonin) receptor 1A, G protein-coupled [Source:RGD Symbol;Acc:2845]	0.633	Estradiol inhibits the reaction [[8-Hydroxy-2-(di-n-propylamino)tetralin binds to and results in decreased activity of HTR1A protein] which results in increased expression of OXT protein modified form]	22265196
Htr1a	5-hydroxytryptamine (serotonin) receptor 1A, G protein-coupled [Source:RGD Symbol;Acc:2845]	0.633	Estradiol promotes the reaction [PARP1 protein binds to HTR1A promoter mutant form]	21990073
Htr1a	5-hydroxytryptamine (serotonin) receptor 1A, G protein-coupled [Source:RGD Symbol;Acc:2845]	0.633	[Estradiol co-treated with Sertraline] affects the expression of HTR1A mRNA	18650020
Arrb1	arrestin, beta 1 [Source:RGD Symbol;Acc:2156]	0.627	Ethinyl Estradiol affects the expression of ARRB1 mRNA	17555576
Dlgap2	discs, large (Drosophila) homolog-associated protein 2 [Source:RGD Symbol;Acc:620224]	0.627	[Tetrachlorodibenzodioxin co-treated with Ethinyl Estradiol] results in increased expression of DLGAP2 mRNA	17942748
Hdac4	histone deacetylase 4 [Source:RGD Symbol;Acc:619979]	0.615	[Estradiol binds to ESR2 protein] which results in increased expression of HDAC4 mRNA	20404318
Hdac4	histone deacetylase 4 [Source:RGD Symbol;Acc:619979]	0.615	HDAC4 protein inhibits the reaction [Estrogens results in increased activity of ESR1 protein]	16051668
Gabra3	gamma-aminobutyric acid (GABA) A receptor, alpha 3 [Source:RGD Symbol;Acc:2648]	0.606	Estradiol results in increased expression of GABRA3 mRNA	16000229
Aldh5a1	aldehyde dehydrogenase 5 family, member A1 [Source:RGD Symbol;Acc:621422]	0.6	[Tetrachlorodibenzodioxin co-treated with Ethinyl Estradiol] results in increased expression of ALDH5A1 mRNA	17942748
Aldh5a1	aldehyde dehydrogenase 5 family, member A1 [Source:RGD Symbol;Acc:621422]	0.6	Progesterone results in increased expression of ALDH5A1 mRNA	23012394
Aldh5a1	aldehyde dehydrogenase 5 family, member A1 [Source:RGD Symbol;Acc:621422]	0.6	Ethinyl Estradiol results in increased expression of ALDH5A1 mRNA	17942748
Akap5	A kinase (PRKA) anchor protein 5 [Source:RGD Symbol;Acc:620829]	0.594	Progesterone results in increased expression of AKAP5 mRNA	20726854
Tsc1	tuberous sclerosis 1 [Source:RGD Symbol;Acc:620124]	0.585	Progesterone results in decreased expression of TSC1 mRNA	20631399
Tsc1	tuberous sclerosis 1 [Source:RGD Symbol;Acc:620124]	0.585	Ethinyl Estradiol affects the expression of TSC1 mRNA	17555576
Atxn1	ataxin 1 [Source:RGD Symbol;Acc:3624]	0.584	[Estradiol co-treated with Tetrachlorodibenzodioxin] results in increased expression of ATXN1 mRNA	19619570
Atxn1	ataxin 1 [Source:RGD Symbol;Acc:3624]	0.584	Estradiol results in increased expression of ATXN1 mRNA	19619570
Kit	v-kit Hardy-Zuckerman 4 feline sarcoma viral oncogene homolog [Source:RGD Symbol;Acc:620568]	0.577	Progesterone results in decreased expression of KIT mRNA	23012394
Kit	v-kit Hardy-Zuckerman 4 feline sarcoma viral oncogene homolog [Source:RGD Symbol;Acc:620568]	0.577	KIT protein affects the reaction [FSHB protein results in increased abundance of Estradiol]	22366471
Kit	v-kit Hardy-Zuckerman 4 feline sarcoma viral oncogene homolog [Source:RGD Symbol;Acc:620568]	0.577	Estradiol affects the expression of KIT mRNA	15598610
Kit	v-kit Hardy-Zuckerman 4 feline sarcoma viral oncogene homolog [Source:RGD Symbol;Acc:620568]	0.577	KIT protein affects the reaction [KITLG protein inhibits the reaction [FSHB protein results in increased abundance of Estradiol]]	22366471
Kit	v-kit Hardy-Zuckerman 4 feline sarcoma viral oncogene homolog [Source:RGD Symbol;Acc:620568]	0.577	Estradiol results in increased expression of KIT mRNA	19484750
Kit	v-kit Hardy-Zuckerman 4 feline sarcoma viral oncogene homolog [Source:RGD Symbol;Acc:620568]	0.577	Ethinyl Estradiol results in increased expression of KIT mRNA	17942748
Kit	v-kit Hardy-Zuckerman 4 feline sarcoma viral oncogene homolog [Source:RGD Symbol;Acc:620568]	0.577	[Parathion co-treated with Estradiol] results in increased expression of KIT protein	17622325
Mecp2	methyl CpG binding protein 2 [Source:RGD Symbol;Acc:3075]	0.569	[Estradiol co-treated with sodium arsenite] results in decreased expression of MECP2 mRNA	22952798
Mecp2	methyl CpG binding protein 2 [Source:RGD Symbol;Acc:3075]	0.569	Estradiol results in decreased expression of MECP2 mRNA	22952798
Slc38a1	solute carrier family 38, member 1 [Source:RGD Symbol;Acc:69645]	0.555	Progesterone results in increased expression of SLC38A1 mRNA	20726854
Cdc42bpa	CDC42 binding protein kinase alpha [Source:RGD Symbol;Acc:621406]	0.526	[Estradiol co-treated with Bucladesine co-treated with Medroxyprogesterone Acetate] results in decreased expression of CDC42BPA mRNA	20823114
Cdc42bpa	CDC42 binding protein kinase alpha [Source:RGD Symbol;Acc:621406]	0.526	[Estradiol co-treated with Bucladesine co-treated with Medroxyprogesterone Acetate] results in decreased expression of CDC42BPA mRNA	20823114
Cdc42bpa	CDC42 binding protein kinase alpha [Source:RGD Symbol;Acc:621406]	0.526	Ethinyl Estradiol affects the expression of CDC42BPA mRNA	17555576
Rab3c	RAB3C, member RAS oncogene family [Source:RGD Symbol;Acc:620923]	0.518	[Tetrachlorodibenzodioxin co-treated with Ethinyl Estradiol] results in increased expression of RAB3C mRNA	17942748
Rab3c	RAB3C, member RAS oncogene family [Source:RGD Symbol;Acc:620923]	0.518	Estradiol results in decreased expression of RAB3C mRNA	20106945
Gria4	glutamate receptor, ionotropic, AMPA 4 [Source:RGD Symbol;Acc:61863]	0.517	Estradiol results in increased expression of GRIA4 mRNA	22154832
Gria4	glutamate receptor, ionotropic, AMPA 4 [Source:RGD Symbol;Acc:61863]	0.517	[Estradiol co-treated with Progesterone] results in increased expression of GRIA4 mRNA	22154832
Gria4	glutamate receptor, ionotropic, AMPA 4 [Source:RGD Symbol;Acc:61863]	0.517	[Estradiol co-treated with Progesterone] results in increased expression of GRIA4 mRNA	22154832
Sort1	sortilin 1 [Source:RGD Symbol;Acc:619999]	0.516	Estradiol results in decreased expression of SORT1 mRNA	19484750
Sort1	sortilin 1 [Source:RGD Symbol;Acc:619999]	0.516	Progesterone results in increased expression of SORT1 mRNA	20864642
Nras	neuroblastoma ras oncogene [Source:RGD Symbol;Acc:3205]	0.511	IGF1R mutant form inhibits the reaction [Estradiol results in increased expression of NRAS mRNA]	23094148
Nras	neuroblastoma ras oncogene [Source:RGD Symbol;Acc:3205]	0.511	Estradiol results in increased expression of NRAS mRNA	23094148
Dnajc5	DnaJ (Hsp40) homolog, subfamily C, member 5 [Source:RGD Symbol;Acc:620516]	0.506	Estradiol results in increased expression of DNAJC5 mRNA	23019147
Dnajc5	DnaJ (Hsp40) homolog, subfamily C, member 5 [Source:RGD Symbol;Acc:620516]	0.506	Estradiol affects the expression of DNAJC5 mRNA	22574217
Caprin1	cell cycle associated protein 1 [Source:RGD Symbol;Acc:1305707]	0.503	Estradiol affects the expression of CAPRIN1 mRNA	22574217
Caprin1	cell cycle associated protein 1 [Source:RGD Symbol;Acc:1305707]	0.503	Progesterone results in increased expression of CAPRIN1 mRNA	19690047
Caprin1	cell cycle associated protein 1 [Source:RGD Symbol;Acc:1305707]	0.503	Ethinyl Estradiol affects the expression of CAPRIN1 mRNA	17555576
Ctnnd2	catenin (cadherin-associated protein), delta 2 [Source:RGD Symbol;Acc:620734]	0.491	[Estradiol co-treated with Tetrachlorodibenzodioxin] results in increased expression of CTNND2 mRNA	19619570
Ctnnd2	catenin (cadherin-associated protein), delta 2 [Source:RGD Symbol;Acc:620734]	0.491	Estradiol results in decreased expression of CTNND2 mRNA	19619570|21185374
Ctnnd2	catenin (cadherin-associated protein), delta 2 [Source:RGD Symbol;Acc:620734]	0.491	Progesterone results in decreased expression of CTNND2 mRNA	22238285
Ctnnd2	catenin (cadherin-associated protein), delta 2 [Source:RGD Symbol;Acc:620734]	0.491	Estradiol results in increased expression of CTNND2 mRNA	17555868|23019147
Pafah1b1	platelet-activating factor acetylhydrolase 1b, regulatory subunit 1 [Source:RGD Symbol;Acc:620331]	0.482	Estradiol affects the expression of PAFAH1B1 mRNA	21826169
Pafah1b1	platelet-activating factor acetylhydrolase 1b, regulatory subunit 1 [Source:RGD Symbol;Acc:620331]	0.482	Ethinyl Estradiol results in increased expression of PAFAH1B1 mRNA	17942748
Pafah1b1	platelet-activating factor acetylhydrolase 1b, regulatory subunit 1 [Source:RGD Symbol;Acc:620331]	0.482	[Tetrachlorodibenzodioxin co-treated with Ethinyl Estradiol] results in increased expression of PAFAH1B1 mRNA	17942748
Pafah1b1	platelet-activating factor acetylhydrolase 1b, regulatory subunit 1 [Source:RGD Symbol;Acc:620331]	0.482	Estradiol results in increased expression of PAFAH1B1 mRNA	20068009
Ncam1	neural cell adhesion molecule 1 [Source:RGD Symbol;Acc:67378]	0.478	Estradiol results in decreased expression of NCAM1 mRNA	14664709
Ncam1	neural cell adhesion molecule 1 [Source:RGD Symbol;Acc:67378]	0.478	Progesterone inhibits the reaction [Estradiol results in increased expression of NCAM1 mRNA]	22411564
Ncam1	neural cell adhesion molecule 1 [Source:RGD Symbol;Acc:67378]	0.478	Ethinyl Estradiol results in decreased expression of NCAM1 mRNA	17942748
Ncam1	neural cell adhesion molecule 1 [Source:RGD Symbol;Acc:67378]	0.478	Progesterone inhibits the reaction [Estradiol results in increased expression of NCAM1 mRNA]	22411564
Ncam1	neural cell adhesion molecule 1 [Source:RGD Symbol;Acc:67378]	0.478	Estradiol results in increased expression of NCAM1 mRNA	22411564
Ncam1	neural cell adhesion molecule 1 [Source:RGD Symbol;Acc:67378]	0.478	Ethinyl Estradiol affects the expression of NCAM1 mRNA	17555576
Ntrk2	neurotrophic tyrosine kinase, receptor, type 2 [Source:RGD Symbol;Acc:3213]	0.478	Progesterone results in decreased expression of NTRK2 mRNA	23018184
Ntrk2	neurotrophic tyrosine kinase, receptor, type 2 [Source:RGD Symbol;Acc:3213]	0.478	Ethinyl Estradiol results in increased expression of NTRK2 mRNA	12075121|15901920
Enah	enabled homolog (Drosophila) [Source:RGD Symbol;Acc:1307666]	0.447	Estradiol results in increased expression of ENAH mRNA	19484750
Enah	enabled homolog (Drosophila) [Source:RGD Symbol;Acc:1307666]	0.447	[Tetrachlorodibenzodioxin co-treated with Ethinyl Estradiol] results in increased expression of ENAH mRNA	17942748
Enah	enabled homolog (Drosophila) [Source:RGD Symbol;Acc:1307666]	0.447	Estradiol affects the expression of ENAH mRNA	22574217
Dlgap1	discs, large (Drosophila) homolog-associated protein 1 [Source:RGD Symbol;Acc:620223]	0.443	Progesterone results in decreased expression of DLGAP1 mRNA	22238285
Mapk1	mitogen activated protein kinase 1 [Source:RGD Symbol;Acc:70500]	0.441	Progesterone results in decreased phosphorylation of MAPK1 protein	17492661
Mapk1	mitogen activated protein kinase 1 [Source:RGD Symbol;Acc:70500]	0.441	N-((2-(hydroxyaminocarbonyl)methyl)-4-methylpentanoyl)-3-(2'-naphthyl)alanylalanine, 2-aminoethylamide inhibits the reaction [Estradiol results in increased phosphorylation of and results in increased activity of MAPK1 protein]	15615701
Mapk1	mitogen activated protein kinase 1 [Source:RGD Symbol;Acc:70500]	0.441	Tamoxifen inhibits the reaction [Estradiol results in increased activity of MAPK1 protein]	16713447
Mapk1	mitogen activated protein kinase 1 [Source:RGD Symbol;Acc:70500]	0.441	ESR2 protein promotes the reaction [Estradiol results in increased phosphorylation of MAPK1 protein]	20372779
Mapk1	mitogen activated protein kinase 1 [Source:RGD Symbol;Acc:70500]	0.441	Estradiol results in increased phosphorylation of MAPK1 protein	15358673|15930183|17088408|18544561|19041697|20372779|20875696|21185374|23094148|23523586|24440569
Mapk1	mitogen activated protein kinase 1 [Source:RGD Symbol;Acc:70500]	0.441	[Estradiol co-treated with LIF protein] results in increased phosphorylation of MAPK1 protein	14975756
Mapk1	mitogen activated protein kinase 1 [Source:RGD Symbol;Acc:70500]	0.441	ESR1 protein promotes the reaction [Estradiol results in increased phosphorylation of MAPK1 protein]	20372779
Mapk1	mitogen activated protein kinase 1 [Source:RGD Symbol;Acc:70500]	0.441	Estradiol promotes the reaction [EGF protein results in increased phosphorylation of MAPK1 protein]	16901965
Mapk1	mitogen activated protein kinase 1 [Source:RGD Symbol;Acc:70500]	0.441	[Progesterone co-treated with Halothane] results in increased phosphorylation of MAPK1 protein	22157104
Mapk1	mitogen activated protein kinase 1 [Source:RGD Symbol;Acc:70500]	0.441	[Estradiol co-treated with ESR1 protein] results in increased phosphorylation of MAPK1 protein	15185748
Mapk1	mitogen activated protein kinase 1 [Source:RGD Symbol;Acc:70500]	0.441	[Estradiol co-treated with Progesterone co-treated with Methylnitrosourea] results in increased phosphorylation of MAPK1 protein	22465879
Mapk1	mitogen activated protein kinase 1 [Source:RGD Symbol;Acc:70500]	0.441	U 0126 inhibits the reaction [Estradiol results in increased phosphorylation of MAPK1 protein]	17174166
Mapk1	mitogen activated protein kinase 1 [Source:RGD Symbol;Acc:70500]	0.441	fulvestrant inhibits the reaction [Ethinyl Estradiol results in increased activity of MAPK1 protein]	14710592
Mapk1	mitogen activated protein kinase 1 [Source:RGD Symbol;Acc:70500]	0.441	U 0126 inhibits the reaction [[Progesterone co-treated with Halothane] results in increased phosphorylation of MAPK1 protein]	22157104
Mapk1	mitogen activated protein kinase 1 [Source:RGD Symbol;Acc:70500]	0.441	Nystatin inhibits the reaction [Estradiol results in increased phosphorylation of MAPK1 protein]	22230296
Mapk1	mitogen activated protein kinase 1 [Source:RGD Symbol;Acc:70500]	0.441	Estradiol results in increased phosphorylation of and results in increased activity of MAPK1 protein	15090535|17689939|18997820|20206645|24424067
Mapk1	mitogen activated protein kinase 1 [Source:RGD Symbol;Acc:70500]	0.441	Pertussis Toxin inhibits the reaction [Estradiol results in increased phosphorylation of MAPK1 protein]	22230296
Mapk1	mitogen activated protein kinase 1 [Source:RGD Symbol;Acc:70500]	0.441	ESR1 protein promotes the reaction [Estradiol results in increased activity of MAPK1 protein]	18296501
Mapk1	mitogen activated protein kinase 1 [Source:RGD Symbol;Acc:70500]	0.441	Estradiol results in increased phosphorylation of and results in increased activity of MAPK1 protein	15615701
Mapk1	mitogen activated protein kinase 1 [Source:RGD Symbol;Acc:70500]	0.441	4-hydroxyestradiol results in increased phosphorylation of and results in increased activity of MAPK1 protein	15901486
Mapk1	mitogen activated protein kinase 1 [Source:RGD Symbol;Acc:70500]	0.441	1,2-bis(2-aminophenoxy)ethane N,N,N',N'-tetraacetic acid acetoxymethyl ester inhibits the reaction [Estradiol results in increased phosphorylation of and results in increased activity of MAPK1 protein]	15072920
Mapk1	mitogen activated protein kinase 1 [Source:RGD Symbol;Acc:70500]	0.441	Estradiol promotes the reaction [tributyltin results in increased expression of and results in increased phosphorylation of MAPK1 protein]	23523586
Mapk1	mitogen activated protein kinase 1 [Source:RGD Symbol;Acc:70500]	0.441	Estradiol results in decreased expression of MAPK1 mRNA	23373633
Mapk1	mitogen activated protein kinase 1 [Source:RGD Symbol;Acc:70500]	0.441	Estrogens results in increased phosphorylation of and affects the localization of MAPK1 protein	19595700
Mapk1	mitogen activated protein kinase 1 [Source:RGD Symbol;Acc:70500]	0.441	[2-(2-amino-3-methoxyphenyl)-4H-1-benzopyran-4-one results in decreased activity of [MAPK1 protein co-treated with MAPK3 protein]] inhibits the reaction [Estradiol results in decreased activity of CASP3 protein]	23850738
Mapk1	mitogen activated protein kinase 1 [Source:RGD Symbol;Acc:70500]	0.441	4-octylphenol inhibits the reaction [Estradiol results in increased phosphorylation of MAPK1 protein]	20950447
Mapk1	mitogen activated protein kinase 1 [Source:RGD Symbol;Acc:70500]	0.441	[2-(2-amino-3-methoxyphenyl)-4H-1-benzopyran-4-one results in decreased activity of [MAPK1 protein co-treated with MAPK3 protein]] inhibits the reaction [Estradiol results in decreased expression of CASP3 protein]	23850738
Mapk1	mitogen activated protein kinase 1 [Source:RGD Symbol;Acc:70500]	0.441	Ethinyl Estradiol results in increased expression of MAPK1 mRNA	17942748
Mapk1	mitogen activated protein kinase 1 [Source:RGD Symbol;Acc:70500]	0.441	Epinephrine inhibits the reaction [Estradiol results in decreased phosphorylation of MAPK1 protein]	15292328
Mapk1	mitogen activated protein kinase 1 [Source:RGD Symbol;Acc:70500]	0.441	BRCA1 protein inhibits the reaction [Estradiol results in increased phosphorylation of and results in increased activity of MAPK1 protein]	18997820
Mapk1	mitogen activated protein kinase 1 [Source:RGD Symbol;Acc:70500]	0.441	Medroxyprogesterone Acetate results in increased phosphorylation of and results in increased activity of MAPK1 protein	20535544
Mapk1	mitogen activated protein kinase 1 [Source:RGD Symbol;Acc:70500]	0.441	Mifepristone inhibits the reaction [Progesterone promotes the reaction [EGF protein results in increased phosphorylation of MAPK1 protein]]	16175315
Mapk1	mitogen activated protein kinase 1 [Source:RGD Symbol;Acc:70500]	0.441	Estradiol results in increased expression of MAPK1 protein	19528364
Mapk1	mitogen activated protein kinase 1 [Source:RGD Symbol;Acc:70500]	0.441	[Progesterone co-treated with Estradiol] results in increased expression of MAPK1 protein	19528364
Mapk1	mitogen activated protein kinase 1 [Source:RGD Symbol;Acc:70500]	0.441	Progesterone promotes the reaction [Estradiol results in increased phosphorylation of MAPK1 protein]	15358673
Mapk1	mitogen activated protein kinase 1 [Source:RGD Symbol;Acc:70500]	0.441	1-(6-((3-methoxyestra-1,3,5(10)-trien-17-yl)amino)hexyl)-1H-pyrrole-2,5-dione inhibits the reaction [Estradiol results in increased activity of MAPK1 protein]	16713447
Mapk1	mitogen activated protein kinase 1 [Source:RGD Symbol;Acc:70500]	0.441	Estradiol results in decreased expression of MAPK1 protein	12948864
Mapk1	mitogen activated protein kinase 1 [Source:RGD Symbol;Acc:70500]	0.441	Ethinyl Estradiol results in increased activity of MAPK1 protein	14710592
Mapk1	mitogen activated protein kinase 1 [Source:RGD Symbol;Acc:70500]	0.441	Estradiol results in increased phosphorylation of MAPK1 protein	15531431|16123166|17174995|19463694|22230296
Mapk1	mitogen activated protein kinase 1 [Source:RGD Symbol;Acc:70500]	0.441	[Progesterone co-treated with Estradiol] results in increased expression of MAPK1 protein	19528364
Mapk1	mitogen activated protein kinase 1 [Source:RGD Symbol;Acc:70500]	0.441	Estradiol results in increased expression of MAPK1 protein modified form	15319301
Mapk1	mitogen activated protein kinase 1 [Source:RGD Symbol;Acc:70500]	0.441	[Progesterone co-treated with Estrogens] results in increased phosphorylation of MAPK1 protein	21258428
Mapk1	mitogen activated protein kinase 1 [Source:RGD Symbol;Acc:70500]	0.441	Progesterone promotes the reaction [Hydrogen Peroxide results in increased phosphorylation of MAPK1 protein]	16284289
Mapk1	mitogen activated protein kinase 1 [Source:RGD Symbol;Acc:70500]	0.441	Progesterone results in increased phosphorylation of MAPK1 protein	21258428|22345431
Mapk1	mitogen activated protein kinase 1 [Source:RGD Symbol;Acc:70500]	0.441	Cycloheximide inhibits the reaction [Progesterone results in increased phosphorylation of MAPK1 protein]	14694440
Mapk1	mitogen activated protein kinase 1 [Source:RGD Symbol;Acc:70500]	0.441	Progesterone results in increased phosphorylation of MAPK1 protein	14694440|17055699
Mapk1	mitogen activated protein kinase 1 [Source:RGD Symbol;Acc:70500]	0.441	estradiol 3-benzoate results in decreased phosphorylation of MAPK1 protein	15778002
Mapk1	mitogen activated protein kinase 1 [Source:RGD Symbol;Acc:70500]	0.441	estradiol valerate results in increased activity of MAPK1 protein	14710592
Mapk1	mitogen activated protein kinase 1 [Source:RGD Symbol;Acc:70500]	0.441	fulvestrant inhibits the reaction [estradiol valerate results in increased activity of MAPK1 protein]	14710592
Mapk1	mitogen activated protein kinase 1 [Source:RGD Symbol;Acc:70500]	0.441	2-(4-morpholinyl)-8-phenyl-4H-1-benzopyran-4-one inhibits the reaction [Estradiol results in increased phosphorylation of and results in increased activity of MAPK1 protein]	15072920
Mapk1	mitogen activated protein kinase 1 [Source:RGD Symbol;Acc:70500]	0.441	U 0126 inhibits the reaction [Progesterone promotes the reaction [EGF protein results in increased phosphorylation of MAPK1 protein]]	16175315
Mapk1	mitogen activated protein kinase 1 [Source:RGD Symbol;Acc:70500]	0.441	[2-(2-amino-3-methoxyphenyl)-4H-1-benzopyran-4-one results in decreased activity of [MAPK1 protein co-treated with MAPK3 protein]] inhibits the reaction [[Estradiol co-treated with LEP protein] results in decreased activity of CASP3 protein]	23850738
Mapk1	mitogen activated protein kinase 1 [Source:RGD Symbol;Acc:70500]	0.441	Isoproterenol inhibits the reaction [Estradiol results in decreased phosphorylation of MAPK1 protein]	15292328
Mapk1	mitogen activated protein kinase 1 [Source:RGD Symbol;Acc:70500]	0.441	NF023 inhibits the reaction [Estradiol results in increased phosphorylation of MAPK1 protein]	22230296
Mapk1	mitogen activated protein kinase 1 [Source:RGD Symbol;Acc:70500]	0.441	Nystatin inhibits the reaction [Estradiol results in increased phosphorylation of and results in increased activity of MAPK1 protein]	15072920
Mapk1	mitogen activated protein kinase 1 [Source:RGD Symbol;Acc:70500]	0.441	Norepinephrine inhibits the reaction [Estradiol results in decreased phosphorylation of MAPK1 protein]	15292328
Mapk1	mitogen activated protein kinase 1 [Source:RGD Symbol;Acc:70500]	0.441	U 0126 inhibits the reaction [4-hydroxyestradiol results in increased phosphorylation of MAPK1 protein]	15901486
Mapk1	mitogen activated protein kinase 1 [Source:RGD Symbol;Acc:70500]	0.441	SB 203580 inhibits the reaction [Estradiol results in increased phosphorylation of and results in increased activity of MAPK1 protein]	17689939
Mapk1	mitogen activated protein kinase 1 [Source:RGD Symbol;Acc:70500]	0.441	Suramin inhibits the reaction [Estradiol results in increased phosphorylation of MAPK1 protein]	15930183
Mapk1	mitogen activated protein kinase 1 [Source:RGD Symbol;Acc:70500]	0.441	fulvestrant inhibits the reaction [Estradiol results in increased phosphorylation of and results in increased activity of MAPK1 protein]	15615701
Mapk1	mitogen activated protein kinase 1 [Source:RGD Symbol;Acc:70500]	0.441	Bromocriptine promotes the reaction [Estrogens results in increased phosphorylation of and affects the localization of MAPK1 protein]	19595700
Mapk1	mitogen activated protein kinase 1 [Source:RGD Symbol;Acc:70500]	0.441	tyrphostin AG 1478 inhibits the reaction [Estradiol results in increased phosphorylation of and results in increased activity of MAPK1 protein]	15615701
Mapk1	mitogen activated protein kinase 1 [Source:RGD Symbol;Acc:70500]	0.441	2-(2-amino-3-methoxyphenyl)-4H-1-benzopyran-4-one inhibits the reaction [Estradiol results in increased phosphorylation of and results in increased activity of MAPK1 protein]	17689939
Mapk1	mitogen activated protein kinase 1 [Source:RGD Symbol;Acc:70500]	0.441	2-(2-amino-3-methoxyphenyl)-4H-1-benzopyran-4-one inhibits the reaction [Estradiol results in increased phosphorylation of MAPK1 protein]	15930183|18544561|20875696|23523586
Mapk1	mitogen activated protein kinase 1 [Source:RGD Symbol;Acc:70500]	0.441	Estradiol results in increased activity of MAPK1 protein	21152324
Mapk1	mitogen activated protein kinase 1 [Source:RGD Symbol;Acc:70500]	0.441	Ethinyl Estradiol results in increased expression of MAPK1 mRNA	17606305
Mapk1	mitogen activated protein kinase 1 [Source:RGD Symbol;Acc:70500]	0.441	4-propylphenol inhibits the reaction [Estradiol results in increased phosphorylation of MAPK1 protein]	20950447
Mapk1	mitogen activated protein kinase 1 [Source:RGD Symbol;Acc:70500]	0.441	[2-(2-amino-3-methoxyphenyl)-4H-1-benzopyran-4-one results in decreased activity of [MAPK1 protein co-treated with MAPK3 protein]] inhibits the reaction [[LEP protein co-treated with Estradiol] results in decreased expression of CASP3 protein]	23850738
Mapk1	mitogen activated protein kinase 1 [Source:RGD Symbol;Acc:70500]	0.441	AG 1879 inhibits the reaction [Estradiol results in increased phosphorylation of MAPK1 protein]	15930183
Mapk1	mitogen activated protein kinase 1 [Source:RGD Symbol;Acc:70500]	0.441	[Tetrachlorodibenzodioxin co-treated with Ethinyl Estradiol] results in increased expression of MAPK1 mRNA	17942748
Mapk1	mitogen activated protein kinase 1 [Source:RGD Symbol;Acc:70500]	0.441	Estradiol results in decreased phosphorylation of MAPK1 protein	19279558
Mapk1	mitogen activated protein kinase 1 [Source:RGD Symbol;Acc:70500]	0.441	Estradiol results in increased phosphorylation of MAPK1 protein	17174166|19340542|20950447|21278053
Mapk1	mitogen activated protein kinase 1 [Source:RGD Symbol;Acc:70500]	0.441	Mifepristone inhibits the reaction [Progesterone promotes the reaction [Estradiol results in increased phosphorylation of MAPK1 protein]]	15358673
Mapk1	mitogen activated protein kinase 1 [Source:RGD Symbol;Acc:70500]	0.441	Progesterone promotes the reaction [EGF protein results in increased phosphorylation of MAPK1 protein]	16175315
Mapk1	mitogen activated protein kinase 1 [Source:RGD Symbol;Acc:70500]	0.441	Estradiol affects the phosphorylation of MAPK1 protein	20870566
Mapk1	mitogen activated protein kinase 1 [Source:RGD Symbol;Acc:70500]	0.441	Estradiol inhibits the reaction [bis(4-hydroxyphenyl)sulfone results in increased phosphorylation of MAPK1 protein]	23458715
Mapk1	mitogen activated protein kinase 1 [Source:RGD Symbol;Acc:70500]	0.441	Progesterone results in increased phosphorylation of MAPK1 protein	15358673|16175315
Mapk1	mitogen activated protein kinase 1 [Source:RGD Symbol;Acc:70500]	0.441	[Progesterone co-treated with Estrogens] results in increased phosphorylation of MAPK1 protein	21258428
Mapk1	mitogen activated protein kinase 1 [Source:RGD Symbol;Acc:70500]	0.441	Estradiol results in increased phosphorylation of and results in increased activity of MAPK1 protein	15072920|16713447|19111554|20926581
Mapk1	mitogen activated protein kinase 1 [Source:RGD Symbol;Acc:70500]	0.441	Estradiol results in increased activity of MAPK1 protein	14710592
Mapk1	mitogen activated protein kinase 1 [Source:RGD Symbol;Acc:70500]	0.441	Estradiol results in increased expression of MAPK1 mRNA	23094148
Mapk1	mitogen activated protein kinase 1 [Source:RGD Symbol;Acc:70500]	0.441	Progesterone results in increased expression of MAPK1 protein	19528364
Mapk1	mitogen activated protein kinase 1 [Source:RGD Symbol;Acc:70500]	0.441	[Estradiol co-treated with Progesterone co-treated with Methylnitrosourea] results in increased phosphorylation of MAPK1 protein	22465879
Mapk1	mitogen activated protein kinase 1 [Source:RGD Symbol;Acc:70500]	0.441	4-propylphenol affects the reaction [Estradiol affects the phosphorylation of MAPK1 protein]	20870566
Mapk1	mitogen activated protein kinase 1 [Source:RGD Symbol;Acc:70500]	0.441	Estradiol results in increased phosphorylation of and results in increased activity of MAPK1 mRNA	23409030
Mapk1	mitogen activated protein kinase 1 [Source:RGD Symbol;Acc:70500]	0.441	bisphenol A affects the reaction [Estradiol affects the phosphorylation of MAPK1 protein]	20870566
Mapk1	mitogen activated protein kinase 1 [Source:RGD Symbol;Acc:70500]	0.441	chelerythrine inhibits the reaction [Estradiol results in increased activity of MAPK1 protein]	16713447
Mapk1	mitogen activated protein kinase 1 [Source:RGD Symbol;Acc:70500]	0.441	Lindane inhibits the reaction [Estradiol results in increased phosphorylation of MAPK1 protein]	21278053
Mapk1	mitogen activated protein kinase 1 [Source:RGD Symbol;Acc:70500]	0.441	tyrphostin AG 1478 inhibits the reaction [Estradiol results in increased phosphorylation of MAPK1 protein]	20875696
Mapk1	mitogen activated protein kinase 1 [Source:RGD Symbol;Acc:70500]	0.441	Estradiol results in decreased phosphorylation of and results in decreased activity of MAPK1 protein	20926581
Mapk1	mitogen activated protein kinase 1 [Source:RGD Symbol;Acc:70500]	0.441	fulvestrant inhibits the reaction [Estradiol results in increased expression of MAPK1 protein modified form]	15319301
Mapk1	mitogen activated protein kinase 1 [Source:RGD Symbol;Acc:70500]	0.441	MAPK1 protein results in decreased susceptibility to Estrogens, Catechol	15901486
Mapk1	mitogen activated protein kinase 1 [Source:RGD Symbol;Acc:70500]	0.441	4-nonylphenol inhibits the reaction [Estradiol results in increased phosphorylation of MAPK1 protein]	20950447
Mapk1	mitogen activated protein kinase 1 [Source:RGD Symbol;Acc:70500]	0.441	fulvestrant inhibits the reaction [Estradiol results in increased phosphorylation of MAPK1 protein]	22230296
Mapk1	mitogen activated protein kinase 1 [Source:RGD Symbol;Acc:70500]	0.441	methyl-beta-cyclodextrin inhibits the reaction [Estradiol results in increased phosphorylation of MAPK1 protein]	15930183
Mapk1	mitogen activated protein kinase 1 [Source:RGD Symbol;Acc:70500]	0.441	Mifepristone inhibits the reaction [Progesterone promotes the reaction [Estradiol results in increased phosphorylation of MAPK1 protein]]	15358673
Mapk1	mitogen activated protein kinase 1 [Source:RGD Symbol;Acc:70500]	0.441	Endosulfan inhibits the reaction [Estradiol results in increased phosphorylation of MAPK1 protein]	21278053
Mapk1	mitogen activated protein kinase 1 [Source:RGD Symbol;Acc:70500]	0.441	OR486 inhibits the reaction [Estradiol results in decreased phosphorylation of MAPK1 protein]	15292328
Mapk1	mitogen activated protein kinase 1 [Source:RGD Symbol;Acc:70500]	0.441	Progesterone promotes the reaction [Estradiol results in increased phosphorylation of MAPK1 protein]	15358673
Mapk1	mitogen activated protein kinase 1 [Source:RGD Symbol;Acc:70500]	0.441	U 0126 inhibits the reaction [Estradiol results in increased phosphorylation of MAPK1 protein]	16123166
Mapk1	mitogen activated protein kinase 1 [Source:RGD Symbol;Acc:70500]	0.441	bisphenol A inhibits the reaction [Estradiol results in increased phosphorylation of MAPK1 protein]	16123166
Mapk1	mitogen activated protein kinase 1 [Source:RGD Symbol;Acc:70500]	0.441	fulvestrant inhibits the reaction [Estradiol results in increased phosphorylation of MAPK1 protein]	20875696
Mapk1	mitogen activated protein kinase 1 [Source:RGD Symbol;Acc:70500]	0.441	Estrogens results in increased phosphorylation of MAPK1 protein	21258428
Mapk1	mitogen activated protein kinase 1 [Source:RGD Symbol;Acc:70500]	0.441	U 0126 inhibits the reaction [Estradiol results in increased phosphorylation of and results in increased activity of MAPK1 mRNA]	23409030
Mapk1	mitogen activated protein kinase 1 [Source:RGD Symbol;Acc:70500]	0.441	fulvestrant inhibits the reaction [Estradiol results in increased phosphorylation of and results in increased activity of MAPK1 protein]	17689939
Mapk1	mitogen activated protein kinase 1 [Source:RGD Symbol;Acc:70500]	0.441	4-octylphenol analog affects the reaction [Estradiol affects the phosphorylation of MAPK1 protein]	20870566
Mapk1	mitogen activated protein kinase 1 [Source:RGD Symbol;Acc:70500]	0.441	4-ethylphenol inhibits the reaction [Estradiol results in increased phosphorylation of MAPK1 protein]	20950447
Mapk1	mitogen activated protein kinase 1 [Source:RGD Symbol;Acc:70500]	0.441	4-ethylphenol analog affects the reaction [Estradiol affects the phosphorylation of MAPK1 protein]	20870566
Mapk1	mitogen activated protein kinase 1 [Source:RGD Symbol;Acc:70500]	0.441	bisphenol A inhibits the reaction [Estradiol results in increased phosphorylation of MAPK1 protein]	20950447
Mapk1	mitogen activated protein kinase 1 [Source:RGD Symbol;Acc:70500]	0.441	[U 0126 results in decreased phosphorylation of [MAPK3 protein co-treated with MAPK1 protein]] which results in decreased susceptibility to Estradiol	24440569
Mapk1	mitogen activated protein kinase 1 [Source:RGD Symbol;Acc:70500]	0.441	4-nonylphenol analog affects the reaction [Estradiol affects the phosphorylation of MAPK1 protein]	20870566
Mapk1	mitogen activated protein kinase 1 [Source:RGD Symbol;Acc:70500]	0.441	AG 1879 inhibits the reaction [Estradiol results in increased phosphorylation of and results in increased activity of MAPK1 protein]	15072920
Mapk1	mitogen activated protein kinase 1 [Source:RGD Symbol;Acc:70500]	0.441	fulvestrant inhibits the reaction [Estradiol results in increased phosphorylation of MAPK1 protein]	21278053
Mapk1	mitogen activated protein kinase 1 [Source:RGD Symbol;Acc:70500]	0.441	Estradiol results in decreased phosphorylation of MAPK1 protein	12967334|15292328
Mapk1	mitogen activated protein kinase 1 [Source:RGD Symbol;Acc:70500]	0.441	fulvestrant inhibits the reaction [Estradiol results in increased activity of MAPK1 protein]	14710592
Mapk1	mitogen activated protein kinase 1 [Source:RGD Symbol;Acc:70500]	0.441	MAPK1 protein affects the reaction [Estradiol results in increased phosphorylation of CDKN1B protein]	23029392
Fgfr3	fibroblast growth factor receptor 3 [Source:RGD Symbol;Acc:620714]	0.403	Estradiol results in increased expression of FGFR3 mRNA alternative form	14602803
Fgfr3	fibroblast growth factor receptor 3 [Source:RGD Symbol;Acc:620714]	0.403	Ethinyl Estradiol results in decreased expression of FGFR3 mRNA	18936297
Fgfr3	fibroblast growth factor receptor 3 [Source:RGD Symbol;Acc:620714]	0.403	Ethinyl Estradiol affects the expression of FGFR3 mRNA	20170705
Fgfr3	fibroblast growth factor receptor 3 [Source:RGD Symbol;Acc:620714]	0.403	[Estradiol binds to ESR2 protein] which results in increased expression of FGFR3 mRNA	20404318
Abat	4-aminobutyrate aminotransferase [Source:RGD Symbol;Acc:620948]	0.391	[Progesterone co-treated with Estradiol] results in increased expression of ABAT mRNA	17404688
Abat	4-aminobutyrate aminotransferase [Source:RGD Symbol;Acc:620948]	0.391	[Progesterone co-treated with Estradiol] results in increased expression of ABAT mRNA	17404688
Abat	4-aminobutyrate aminotransferase [Source:RGD Symbol;Acc:620948]	0.391	Ethinyl Estradiol affects the expression of ABAT mRNA	20170705
Abat	4-aminobutyrate aminotransferase [Source:RGD Symbol;Acc:620948]	0.391	Ethinyl Estradiol results in decreased expression of ABAT mRNA	18936297
Abat	4-aminobutyrate aminotransferase [Source:RGD Symbol;Acc:620948]	0.391	Estradiol affects the expression of ABAT mRNA	14699072
Dlg3	discs, large homolog 3 (Drosophila) [Source:RGD Symbol;Acc:68423]	0.342	Estradiol results in increased expression of DLG3 mRNA	17010207
Gnb2l1	guanine nucleotide binding protein (G protein), beta polypeptide 2 like 1 [Source:RGD Symbol;Acc:69229]	-0.322	Ethinyl Estradiol results in increased expression of GNB2L1 mRNA	17108234
