# Supplementary material for: The estrous cycle surpasses sex differences in regulating the transcriptome in the rat medial prefrontal cortex and reveals an underlying role of early growth response 1
Source: Genome Biol. 2015 Dec 2;16:256. doi: 10.1186/s13059-015-0815-x (PMC4667491; doi:10.1186/s13059-015-0815-x)
Supplement: Additional file 17: Table S9. — Description of all the PCR primers used in this study [97–104]. (XLSX 11 kb) [file 13059_2015_815_MOESM17_ESM.xlsx]

## Sheet: Sheet1
Table S9. PCR Primers used in this study.
Gene	GenBank #	Primer sequence (5' - 3')	Amplicon length (bp)	Reference
Rgs9	NM_019224	GTAGACCGCTCACGACCACACA	203	[97]
		TTCTTGGGTTTCAGCCTGGGCA
Gucy1b2	NM_001270711	TGGTGAGGAGACATGGGAGA	129	Own design
		GACACATCCAGAACCTTGCAG
Eif2s3x	NM_001100542	TGTGGAAGCAGTACACCAGA	85	Own design
		CGAAGGACACATGCCTGACT
Scn4b	NM_001008880	ACGTCTGACCGACCAGTTTC	107	[98]
		CGAGATCCAACACACCACCA
Fos	NM_022197	GATGTTCTCGGGTTTCAACG	149	[99]
		CGCAAAAGTCCTGTGTGTTG
FosB	NM_001256509	GTGAGAGATTTGCCAGGGTC	130	[100]
		AGAGAGAAGCCGTCAGGTTG
BDNF	NM_001270638	CCATAAGGACGCGGACTTGTAC	121	[101]
		AGACATGTTTGCGGCATCCAGG
Igf2	NM_031511	GCTTCAGTGCTCTCTCCTTGTCACT	70	[102]
		TGGGCGGCTATTGTTGTTCAC
Egr1	NM_012551	AGGTCTCCCTGTTGTTGTGG	177	[103]
		TGCACCCACCTTTCCTACTC
Hprt1	NM_012583	GCAGACTTTGCTTTCCTTGG	103	[104]
		GTCTGGCCTGTATCCAACACT
